# Supplementary material for: Whole-genome sequencing and SNV genotyping of ‘Nebbiolo’ (Vitis vinifera L.) clones
Source: Sci Rep. 2017 Dec 11;7:17294. doi: 10.1038/s41598-017-17405-y (PMC5725591; doi:10.1038/s41598-017-17405-y)
Supplement: Supplementary file 2 — Table S5 [file 41598_2017_17405_MOESM2_ESM.xlsx]

## Sheet: i) Nebbiolo.novel
Table S5. 'Nebbiolo' CVT 71 transcriptome assembly and comparison with PN40024 V2 annotations, Vitis vinifera ESTs and cDNA full length database, 'Tannat' and 'Corvina' assembled transcriptomes. The trascripts were divided in three cathegories: i) aligning on reference but not matching a known annotation (novel), ii) not aligning on the reference genome, iii) alignment rejected as failing quality…
Seq. Name	Seq. Description	Seq. Length	#Hits	min. eValue	mean Similarity	#GOs	GOs	Enzyme Codes	InterProScan	Best Hit PN40024 V2	Best Hit Corvina	Best Hit Tannat
novel_gene_172_583bf6d1	---NA---	70	0			0	-		SIGNAL_PEPTIDE_N_REGION (PHOBIUS); SIGNAL_PEPTIDE (PHOBIUS); SIGNAL_PEPTIDE_C_REGION (PHOBIUS); SIGNAL_PEPTIDE_H_REGION (PHOBIUS); NON_CYTOPLASMIC_DOMAIN (PHOBIUS)	-	-	-
novel_gene_70_583bf6d1	pentatricopeptide repeat-containing protein at5g62370	77	30	3.24995e-07	0.534	0	-		SIGNAL_PEPTIDE_C_REGION (PHOBIUS); SIGNAL_PEPTIDE (PHOBIUS); SIGNAL_PEPTIDE_N_REGION (PHOBIUS); SIGNAL_PEPTIDE_H_REGION (PHOBIUS); NON_CYTOPLASMIC_DOMAIN (PHOBIUS); SignalP-noTM (SIGNALP_EUK)	-	-	-
novel_gene_7_583bf6d1	phosphoinositide 3-kinase regulatory subunit 5 isoform x1	90	18	0.237228	0.5361	3	F:Rho guanyl-nucleotide exchange factor activity; P:regulation of Rho protein signal transduction; P:positive regulation of GTPase activity		TRANSMEMBRANE (PHOBIUS); CYTOPLASMIC_DOMAIN (PHOBIUS); NON_CYTOPLASMIC_DOMAIN (PHOBIUS); TMhelix (TMHMM)	-	-	-
novel_gene_39_583bf6d1	mbl fold metallo-hydrolase	92	13	4.1027e-06	0.5585	0	-		no IPS match	-	-	-
novel_gene_32_583bf6d1	---NA---	93	0			0	-		TRANSMEMBRANE (PHOBIUS); NON_CYTOPLASMIC_DOMAIN (PHOBIUS); CYTOPLASMIC_DOMAIN (PHOBIUS); TMhelix (TMHMM)	-	-	-
novel_gene_379_583bf6d1	dna-binding response regulator	100	2	2.16052	0.47	0	-		no IPS match	-	-	-
novel_gene_268_583bf6d1	coiled-coil domain-containing protein 168	101	3	0.150854	0.5567	0	-		NON_CYTOPLASMIC_DOMAIN (PHOBIUS); CYTOPLASMIC_DOMAIN (PHOBIUS); NON_CYTOPLASMIC_DOMAIN (PHOBIUS); TRANSMEMBRANE (PHOBIUS); TRANSMEMBRANE (PHOBIUS); TMhelix (TMHMM); TMhelix (TMHMM)	-	-	-
novel_gene_74_583bf6d1	3-oxoadipate enol-lactonase ii	101	1	5.84205	0.48	4	F:3-oxoadipate enol-lactonase activity; P:oxidation-reduction process; P:beta-ketoadipate pathway; F:peroxiredoxin activity		no IPS match	-	-	-
novel_gene_67_583bf6d1	hypothetical protein	102	1	2.68092	0.44	0	-		SIGNAL_PEPTIDE_C_REGION (PHOBIUS); NON_CYTOPLASMIC_DOMAIN (PHOBIUS); SIGNAL_PEPTIDE (PHOBIUS); SIGNAL_PEPTIDE_H_REGION (PHOBIUS); SIGNAL_PEPTIDE_N_REGION (PHOBIUS); SignalP-noTM (SIGNALP_EUK)	-	-	-
novel_gene_35_583bf6d1	tho complex subunit 2- partial	102	5	0.15635	0.58	0	-		CYTOPLASMIC_DOMAIN (PHOBIUS); NON_CYTOPLASMIC_DOMAIN (PHOBIUS); TRANSMEMBRANE (PHOBIUS); TMhelix (TMHMM)	-	-	-
novel_gene_361_583bf6d1	---NA---	103	0			0	-		no IPS match	-	-	-
novel_gene_58_583bf6d1	protein maats1	103	1	1.51669	0.55	0	-		NON_CYTOPLASMIC_DOMAIN (PHOBIUS); CYTOPLASMIC_DOMAIN (PHOBIUS); TRANSMEMBRANE (PHOBIUS); TMhelix (TMHMM)	-	-	-
novel_gene_160_583bf6d1	---NA---	104	0			0	-		CYTOPLASMIC_DOMAIN (PHOBIUS); NON_CYTOPLASMIC_DOMAIN (PHOBIUS); TRANSMEMBRANE (PHOBIUS); TRANSMEMBRANE (PHOBIUS); CYTOPLASMIC_DOMAIN (PHOBIUS); TMhelix (TMHMM); TMhelix (TMHMM)	-	-	-
novel_gene_133_583bf6d1	tho complex subunit 2- partial	105	100	6.0931e-22	0.5146	2	F:amino acid binding; P:metabolic process		TRANSMEMBRANE (PHOBIUS); TRANSMEMBRANE (PHOBIUS); CYTOPLASMIC_DOMAIN (PHOBIUS); NON_CYTOPLASMIC_DOMAIN (PHOBIUS); TRANSMEMBRANE (PHOBIUS); CYTOPLASMIC_DOMAIN (PHOBIUS); NON_CYTOPLASMIC_DOMAIN (PHOBIUS); TMhelix (TMHMM)	-	-	-
novel_gene_324_583bf6d1	sorting nexin-14 isoform x6	105	7	1.00088	0.58	0	-		CYTOPLASMIC_DOMAIN (PHOBIUS); TRANSMEMBRANE (PHOBIUS); NON_CYTOPLASMIC_DOMAIN (PHOBIUS); TMhelix (TMHMM)	-	-	-
novel_gene_65_583bf6d1	emilin- partial	107	4	2.86386	0.52	0	-		NON_CYTOPLASMIC_DOMAIN (PHOBIUS); CYTOPLASMIC_DOMAIN (PHOBIUS); TRANSMEMBRANE (PHOBIUS); TMhelix (TMHMM)	-	-	-
novel_gene_282_583bf6d1	---NA---	107	0			0	-		TRANSMEMBRANE (PHOBIUS); CYTOPLASMIC_DOMAIN (PHOBIUS); NON_CYTOPLASMIC_DOMAIN (PHOBIUS); TMhelix (TMHMM)	-	-	-
novel_gene_85_583bf6d1	phosphate acetyltransferase	108	10	0.000414332	0.655	4	F:acetyltransferase activity; F:transferase activity; P:metabolic process; F:transferase activity, transferring acyl groups		no IPS match	-	-	-
novel_gene_76_583bf6d1	epidermal patterning factor-like protein 8	108	100	9.49145e-71	0.6233	1	F:metal ion binding		PF17181 (PFAM); PTHR33109:SF16 (PANTHER); PTHR33109 (PANTHER); SIGNAL_PEPTIDE (PHOBIUS); SIGNAL_PEPTIDE_H_REGION (PHOBIUS); SIGNAL_PEPTIDE_N_REGION (PHOBIUS); SIGNAL_PEPTIDE_C_REGION (PHOBIUS); NON_CYTOPLASMIC_DOMAIN (PHOBIUS); SignalP-TM (SIGNALP_GRAM_POSITIVE); SignalP-noTM (SIGNALP_EUK); TMhelix (TMHMM)	-	-	-
novel_gene_254_583bf6d1	---NA---	109	0			0	-		CYTOPLASMIC_DOMAIN (PHOBIUS); TRANSMEMBRANE (PHOBIUS); NON_CYTOPLASMIC_DOMAIN (PHOBIUS); TMhelix (TMHMM)	-	-	-
novel_gene_336_583bf6d1	---NA---	110	0			0	-		SIGNAL_PEPTIDE_C_REGION (PHOBIUS); SIGNAL_PEPTIDE (PHOBIUS); SIGNAL_PEPTIDE_N_REGION (PHOBIUS); SIGNAL_PEPTIDE_H_REGION (PHOBIUS); NON_CYTOPLASMIC_DOMAIN (PHOBIUS); SignalP-noTM (SIGNALP_EUK)	-	-	-
novel_gene_343_583bf6d1	thionin-like protein 2	110	100	1.04173e-23	0.5437	2	P:defense response; C:extracellular region		PTHR36312 (PANTHER); PTHR36312:SF1 (PANTHER); SIGNAL_PEPTIDE_H_REGION (PHOBIUS); SIGNAL_PEPTIDE_C_REGION (PHOBIUS); NON_CYTOPLASMIC_DOMAIN (PHOBIUS); SIGNAL_PEPTIDE (PHOBIUS); SIGNAL_PEPTIDE_N_REGION (PHOBIUS); SignalP-noTM (SIGNALP_EUK)	-	-	-
novel_gene_272_583bf6d1	---NA---	111	0			0	-		TRANSMEMBRANE (PHOBIUS); NON_CYTOPLASMIC_DOMAIN (PHOBIUS); CYTOPLASMIC_DOMAIN (PHOBIUS)	-	-	-
novel_gene_321_583bf6d1	na+ h+ antiporter	111	6	1.35931e-06	0.5167	13	C:integral component of membrane; F:antiporter activity; C:membrane; P:sodium ion transport; P:ion transport; F:sodium ion transmembrane transporter activity; P:transport; P:dicarboxylic acid transport; P:sodium ion transmembrane transport; P:transmembrane transport; F:sodium:proton antiporter activity; C:plasma membrane; F:sodium:dicarboxylate symporter activity		CYTOPLASMIC_DOMAIN (PHOBIUS); NON_CYTOPLASMIC_DOMAIN (PHOBIUS); TRANSMEMBRANE (PHOBIUS); TMhelix (TMHMM)	-	-	-
novel_gene_211_583bf6d1	hypothetical protein	115	2	1.39954	0.505	0	-		no IPS match	-	-	-
novel_gene_2_583bf6d1	abc transporter c family member 10-like	119	100	5.16523e-45	0.8083	7	P:transmembrane transport; P:oxidation-reduction process; C:integral component of membrane; F:ATPase activity, coupled to transmembrane movement of substances; P:obsolete ATP catabolic process; F:ATP binding; F:2-alkenal reductase [NAD(P)] activity	EC:1.3.1.74	IPR003439 (PFAM); IPR027417 (G3DSA:3.40.50.GENE3D); PTHR24223:SF208 (PANTHER); PTHR24223 (PANTHER); IPR027417 (SUPERFAMILY)	-	-	-
novel_gene_5_583bf6d1	heavy metal-associated isoprenylated plant protein 26-like	120	100	4.28781e-77	0.6737	3	F:metal ion binding; C:nucleus; P:metal ion transport	-	IPR006121 (PFAM); G3DSA:3.30.70.100 (GENE3D); PTHR22814 (PANTHER); IPR006121 (PROSITE_PROFILES); IPR006121 (SUPERFAMILY)	-	-	-
novel_gene_123_583bf6d1	rna rnp complex-1-interacting	120	48	2.44507e-83	0.6456	3	F:molecular_function; P:phosphatidylinositol biosynthetic process; P:biological_process			-	-	-
novel_gene_247_583bf6d1	PREDICTED: uncharacterized protein LOC104879569	120	6	3.58818e-82	0.6333	0	-		no IPS match	-	-	-
novel_gene_348_583bf6d1	uncharacterized mitochondrial protein g00820-like	123	99	2.94033e-23	0.5987	12	F:nucleic acid binding; P:DNA integration; F:kinase activity; P:phosphorylation; P:DNA replication; F:DNA-directed DNA polymerase activity; P:DNA biosynthetic process; P:DNA-dependent DNA replication; F:DNA binding; F:mechanically-gated ion channel activity; P:ion transmembrane transport; C:integral component of membrane		no IPS match	-	-	-
novel_gene_354_583bf6d1	rna polymerase ii c-terminal domain phosphatase-like 1	123	92	5.37937e-10	0.5505	8	F:nucleic acid binding; F:zinc ion binding; F:actin binding; P:cytoskeleton organization; P:cell morphogenesis; F:ATPase activity; F:ATP binding; P:metabolic process		no IPS match	-	-	-
novel_gene_87_583bf6d1	valine--trna mitochondrial-like	124	7	2.10684e-33	0.6057	0	-			-	-	-
novel_gene_116_583bf6d1	probable lrr receptor-like serine threonine-protein kinase rfk1 isoform x2	125	100	2.89898e-29	0.6026	1	C:mitochondrion		PTHR11439:SF185 (PANTHER); PTHR11439 (PANTHER)	-	-	-
novel_gene_359_583bf6d1	hypothetical protein	125	1	0.0981168	0.52	0	-		no IPS match	-	-	-
novel_gene_262_583bf6d1	transposon tx1 uncharacterized 149 kda protein	125	100	1.70467e-35	0.557	0	-		no IPS match	-	-	-
novel_gene_62_583bf6d1	is30 family transposase	126	63	1.95491e-17	0.4676	7	F:transposase activity; F:nucleic acid binding; P:DNA integration; P:transposition, DNA-mediated; F:DNA binding; P:transposition; P:DNA recombination		PTHR34961 (PANTHER); PTHR34961:SF2 (PANTHER); SIGNAL_PEPTIDE_H_REGION (PHOBIUS); SIGNAL_PEPTIDE (PHOBIUS); SIGNAL_PEPTIDE_C_REGION (PHOBIUS); NON_CYTOPLASMIC_DOMAIN (PHOBIUS); SIGNAL_PEPTIDE_N_REGION (PHOBIUS); SignalP-noTM (SIGNALP_GRAM_NEGATIVE); SignalP-noTM (SIGNALP_EUK)	-	-	-
novel_gene_249_583bf6d1	---NA---	126	0			0	-		no IPS match	-	-	-
novel_gene_196_583bf6d1	dihydroxyacetone kinase	130	75	9.99204e-89	0.6228	4	F:molecular_function; P:phosphatidylinositol biosynthetic process; P:biological_process; C:mitochondrion		PTHR36795:SF1 (PANTHER); PTHR36795 (PANTHER)	-	-	-
novel_gene_207_583bf6d1	alba dna rna-binding protein	131	100	1.96327e-87	0.8973	5	P:fatty acid catabolic process; F:nucleic acid binding; C:plasma membrane; C:nucleus; C:cytosol	-	IPR014560 (PIRSF); IPR002775 (PFAM); IPR002775 (G3DSA:3.30.110.GENE3D); PTHR31947 (PANTHER); PTHR31947:SF3 (PANTHER); NON_CYTOPLASMIC_DOMAIN (PHOBIUS); TRANSMEMBRANE (PHOBIUS); CYTOPLASMIC_DOMAIN (PHOBIUS); IPR002775 (SUPERFAMILY)	-	-	-
novel_gene_298_583bf6d1	atp-dependent helicase	132	14	1.51301	0.4936	17	P:nucleic acid phosphodiester bond hydrolysis; P:double-strand break repair via homologous recombination; F:hydrolase activity, acting on ester bonds; F:hydrolase activity; P:cellular response to DNA damage stimulus; F:nucleotide binding; F:ATP binding; P:DNA repair; F:exonuclease activity; F:nuclease activity; F:5'-3' exonuclease activity; F:double-stranded DNA binding; F:hydrolase activity, act…		TRANSMEMBRANE (PHOBIUS); CYTOPLASMIC_DOMAIN (PHOBIUS); NON_CYTOPLASMIC_DOMAIN (PHOBIUS); SignalP-TM (SIGNALP_GRAM_POSITIVE)	-	-	-
novel_gene_81_583bf6d1	uncharacterized mitochondrial protein g00810-like	135	100	1.60492e-60	0.7437	12	P:oxidation-reduction process; F:nucleic acid binding; P:biosynthetic process; F:methylmalonate-semialdehyde dehydrogenase (acylating) activity; F:phosphatidylinositol binding; P:phosphorylation; F:kinase activity; P:DNA integration; P:inositol metabolic process; P:isoleucine catabolic process; P:leucine catabolic process; P:valine catabolic process	EC:1.2.1.27	PTHR11439 (PANTHER); PTHR11439:SF185 (PANTHER)	-	-	-
novel_gene_245_583bf6d1	hypothetical protein	135	1	0.0113774	0.43	0	-		no IPS match	-	-	-
novel_gene_18_583bf6d1	family sex pheromone protein	136	12	2.86202e-93	0.63	0	-		SignalP-TM (SIGNALP_GRAM_POSITIVE)	-	-	-
novel_gene_100_583bf6d1	protein trigalactosyldiacylglycerol chloroplastic	137	48	4.97847e-81	0.6388	3	F:molecular_function; C:cellular_component; P:biological_process		PTHR34201 (PANTHER); PTHR34201:SF2 (PANTHER); TMhelix (TMHMM); TMhelix (TMHMM)	-	-	-
novel_gene_89_583bf6d1	myb family transcription factor apl-like isoform x1	139	100	7.11039e-91	0.7981	3	F:DNA binding; F:chromatin binding; C:chromatin	-	IPR006447 (TIGRFAM); IPR009057 (G3DSA:1.10.10.GENE3D); IPR001005 (PFAM); PTHR31499 (PANTHER); IPR017930 (PROSITE_PROFILES); IPR009057 (SUPERFAMILY)	-	-	-
novel_gene_351_583bf6d1	---NA---	141	0			0	-		TRANSMEMBRANE (PHOBIUS); NON_CYTOPLASMIC_DOMAIN (PHOBIUS); CYTOPLASMIC_DOMAIN (PHOBIUS)	-	-	-
novel_gene_382_583bf6d1	hypothetical protein	141	1	7.64934	0.5	0	-		TRANSMEMBRANE (PHOBIUS); TRANSMEMBRANE (PHOBIUS); NON_CYTOPLASMIC_DOMAIN (PHOBIUS); TRANSMEMBRANE (PHOBIUS); CYTOPLASMIC_DOMAIN (PHOBIUS); CYTOPLASMIC_DOMAIN (PHOBIUS); NON_CYTOPLASMIC_DOMAIN (PHOBIUS); TMhelix (TMHMM); TMhelix (TMHMM); TMhelix (TMHMM)	-	-	-
novel_gene_304_583bf6d1	lysine histidine transporter 1-like	141	28	1.07109e-96	0.7721	5	F:amino acid transmembrane transporter activity; P:amino acid transport; C:integral component of membrane; C:membrane; P:amino acid transmembrane transport		PTHR22950:SF298 (PANTHER); PTHR22950 (PANTHER); CYTOPLASMIC_DOMAIN (PHOBIUS); NON_CYTOPLASMIC_DOMAIN (PHOBIUS); TRANSMEMBRANE (PHOBIUS); TMhelix (TMHMM)	-	-	-
novel_gene_261_583bf6d1	protein yippee-like	141	100	2.18093e-61	0.513	5	F:molecular_function; P:biological_process; P:cell wall modification involved in abscission; P:fatty acid beta-oxidation; C:nucleus		IPR004910 (PFAM); PTHR13848 (PANTHER); PTHR13848:SF5 (PANTHER); TRANSMEMBRANE (PHOBIUS); NON_CYTOPLASMIC_DOMAIN (PHOBIUS); CYTOPLASMIC_DOMAIN (PHOBIUS)	-	-	-
novel_gene_42_583bf6d1	golgin subfamily b member 1 isoform x1	145	20	4.57391e-07	0.508	0	-		no IPS match	-	-	-
novel_gene_113_583bf6d1	acidic leucine-rich nuclear phosphoprotein 32 family member b-like	146	100	2.27143e-100	0.5736	2	F:molecular_function; P:biological_process		PTHR33347 (PANTHER); PTHR33347:SF3 (PANTHER)	-	-	-
novel_gene_217_583bf6d1	---NA---	146	0			0	-			-	-	-
novel_gene_38_583bf6d1	hypothetical protein Bm1_11570	147	1	3.73963	0.59	0	-		NON_CYTOPLASMIC_DOMAIN (PHOBIUS); CYTOPLASMIC_DOMAIN (PHOBIUS); TRANSMEMBRANE (PHOBIUS); SIGNAL_PEPTIDE_H_REGION (PHOBIUS); CYTOPLASMIC_DOMAIN (PHOBIUS); SIGNAL_PEPTIDE_N_REGION (PHOBIUS); TRANSMEMBRANE (PHOBIUS); NON_CYTOPLASMIC_DOMAIN (PHOBIUS); SIGNAL_PEPTIDE_C_REGION (PHOBIUS); SIGNAL_PEPTIDE (PHOBIUS); TRANSMEMBRANE (PHOBIUS); SignalP-TM (SIGNALP_EUK); TMhelix (TMHMM)	-	-	-
novel_gene_210_583bf6d1	---NA---	147	0			0	-		no IPS match	-	-	-
novel_gene_136_583bf6d1	---NA---	149	0			0	-		TRANSMEMBRANE (PHOBIUS); CYTOPLASMIC_DOMAIN (PHOBIUS); NON_CYTOPLASMIC_DOMAIN (PHOBIUS); TMhelix (TMHMM); TMhelix (TMHMM)	-	-	-
novel_gene_337_583bf6d1	piezo-type mechanosensitive ion channel component isoform x3	151	27	6.68441e-100	0.5526	15	P:DNA replication; F:nucleic acid binding; F:exonuclease activity; F:DNA-directed DNA polymerase activity; P:nucleic acid phosphodiester bond hydrolysis; P:DNA biosynthetic process; F:DNA binding; F:ATPase activity; F:ATP binding; C:integral component of membrane; P:metabolic process; F:nucleotide binding; F:ATPase activity, coupled to transmembrane movement of substances; P:transmembrane transpo…		CYTOPLASMIC_DOMAIN (PHOBIUS); NON_CYTOPLASMIC_DOMAIN (PHOBIUS); TRANSMEMBRANE (PHOBIUS)	-	-	-
novel_gene_328_583bf6d1	ribonuclease h protein at1g65750	152	100	2.05852e-12	0.5026	3	F:nucleic acid binding; P:RNA phosphodiester bond hydrolysis, endonucleolytic; F:RNA-DNA hybrid ribonuclease activity		PF13456 (PFAM); SignalP-noTM (SIGNALP_EUK)	-	-	-
novel_gene_260_583bf6d1	protein yippee-like	153	100	7.20403e-92	0.4962	5	F:molecular_function; P:biological_process; P:cell wall modification involved in abscission; P:fatty acid beta-oxidation; C:nucleus		IPR004910 (PFAM); PTHR13848 (PANTHER); PTHR13848:SF2 (PANTHER)	-	-	-
novel_gene_36_583bf6d1	van3-binding isoform x1	154	100	9.51879e-104	0.643	1	C:cell part	-	IPR008546 (PFAM); PTHR31351:SF6 (PANTHER); PTHR31351 (PANTHER)	-	-	-
novel_gene_156_583bf6d1	(-)-alpha-pinene synthase-like	156	100	5.89226e-95	0.6883	3	P:metabolic process; F:magnesium ion binding; F:terpene synthase activity	-	IPR001906 (G3DSA:1.50.30.GENE3D); IPR001906 (PFAM); PTHR31225 (PANTHER); PTHR31225:SF15 (PANTHER); SIGNAL_PEPTIDE_N_REGION (PHOBIUS); NON_CYTOPLASMIC_DOMAIN (PHOBIUS); SIGNAL_PEPTIDE (PHOBIUS); SIGNAL_PEPTIDE_C_REGION (PHOBIUS); SIGNAL_PEPTIDE_H_REGION (PHOBIUS); IPR008930 (SUPERFAMILY)	-	-	-
novel_gene_101_583bf6d1	retrovirus-related pol polyprotein from transposon tnt 1-94	160	100	4.83042e-25	0.5342	1	F:catalytic activity	-	PTHR11439 (PANTHER); PTHR11439:SF185 (PANTHER)	-	-	-
novel_gene_102_583bf6d1	cucumber peeling cupredoxin-like	162	100	4.85391e-114	0.6258	2	F:electron carrier activity; P:electron transport	-	IPR008972 (G3DSA:2.60.40.GENE3D); IPR003245 (PFAM); PTHR33021 (PANTHER); SIGNAL_PEPTIDE_C_REGION (PHOBIUS); TRANSMEMBRANE (PHOBIUS); SIGNAL_PEPTIDE_N_REGION (PHOBIUS); SIGNAL_PEPTIDE (PHOBIUS); SIGNAL_PEPTIDE_H_REGION (PHOBIUS); NON_CYTOPLASMIC_DOMAIN (PHOBIUS); CYTOPLASMIC_DOMAIN (PHOBIUS); IPR003245 (PRODOM); IPR003245 (PROSITE_PROFILES); SignalP-TM (SIGNALP_EUK); IPR008972 (SUPERFAMILY); TMhel…	-	-	-
novel_gene_200_583bf6d1	phosphopantothenoylcysteine decarboxylase subunit vhs3	165	48	6.54311e-13	0.5006	11	F:molecular_function; P:biological_process; C:extracellular region; P:DNA replication; P:nucleobase-containing compound metabolic process; F:nucleic acid binding; F:nucleotidyltransferase activity; F:transferase activity; F:DNA-directed DNA polymerase activity; F:nucleotide binding; F:DNA binding		NON_CYTOPLASMIC_DOMAIN (PHOBIUS); CYTOPLASMIC_DOMAIN (PHOBIUS); TRANSMEMBRANE (PHOBIUS); TRANSMEMBRANE (PHOBIUS); NON_CYTOPLASMIC_DOMAIN (PHOBIUS); PS51257 (PROSITE_PROFILES); SignalP-TM (SIGNALP_GRAM_POSITIVE); TMhelix (TMHMM); TMhelix (TMHMM)	-	-	-
novel_gene_45_583bf6d1	basic proline-rich	166	37	6.00763e-91	0.4608	10	F:ATP binding; F:protein kinase activity; P:protein phosphorylation; F:transferase activity, transferring phosphorus-containing groups; F:protein serine/threonine kinase activity; P:regulation of transcription, DNA-templated; F:sequence-specific DNA binding; C:nucleus; F:sequence-specific DNA binding transcription factor activity; F:DNA binding		NON_CYTOPLASMIC_DOMAIN (PHOBIUS); SIGNAL_PEPTIDE_C_REGION (PHOBIUS); SIGNAL_PEPTIDE_H_REGION (PHOBIUS); SIGNAL_PEPTIDE (PHOBIUS); SIGNAL_PEPTIDE_N_REGION (PHOBIUS); SignalP-noTM (SIGNALP_EUK)	-	-	-
novel_gene_204_583bf6d1	dna rna polymerases superfamily protein	168	100	3.0786e-71	0.7526	6	F:nucleic acid binding; F:aspartic-type endopeptidase activity; P:proteolysis; C:nucleus; F:zinc ion binding; P:DNA integration	EC:3.4.23	PTHR24559:SF201 (PANTHER); PTHR24559 (PANTHER); SIGNAL_PEPTIDE_C_REGION (PHOBIUS); SIGNAL_PEPTIDE_N_REGION (PHOBIUS); CYTOPLASMIC_DOMAIN (PHOBIUS); TRANSMEMBRANE (PHOBIUS); SIGNAL_PEPTIDE (PHOBIUS); SIGNAL_PEPTIDE_H_REGION (PHOBIUS); NON_CYTOPLASMIC_DOMAIN (PHOBIUS); SignalP-TM (SIGNALP_EUK); SSF56672 (SUPERFAMILY)	-	-	-
novel_gene_105_583bf6d1	chaperone protein dnaj chloroplastic-like	169	100	2.07494e-121	0.6194	4	P:chlorophyll catabolic process; P:protein folding; F:heat shock protein binding; C:nucleus		IPR001623 (PRINTS); IPR001623 (SMART); IPR001623 (G3DSA:1.10.287.GENE3D); IPR001623 (PFAM); PTHR24078 (PANTHER); IPR001623 (PROSITE_PROFILES); IPR001623 (SUPERFAMILY)	-	-	-
novel_gene_299_583bf6d1	transcriptional regulator	173	2	0.13334	0.445	0	-		no IPS match	-	-	-
novel_gene_286_583bf6d1	receptor-like protein kinase at3g47110	175	100	3.85366e-124	0.6595	0	-		IPR029472 (PFAM); PF14223 (PFAM); PTHR34222 (PANTHER)	-	-	-
novel_gene_300_583bf6d1	transcriptional regulator superman-like	176	100	8.41143e-126	0.5372	1	F:metal ion binding	-	PTHR26374:SF211 (PANTHER); PTHR26374 (PANTHER); IPR007087 (PROSITE_PATTERNS); IPR007087 (PROSITE_PROFILES); SSF57667 (SUPERFAMILY)	-	-	-
novel_gene_6_583bf6d1	ankyrin repeat-containing protein at3g12360-like	177	100	7.92053e-123	0.7405	2	F:kinase activity; P:phosphorylation		IPR026961 (PFAM); PTHR24177:SF30 (PANTHER); PTHR24177 (PANTHER); CYTOPLASMIC_DOMAIN (PHOBIUS); CYTOPLASMIC_DOMAIN (PHOBIUS); TRANSMEMBRANE (PHOBIUS); TRANSMEMBRANE (PHOBIUS); CYTOPLASMIC_DOMAIN (PHOBIUS); NON_CYTOPLASMIC_DOMAIN (PHOBIUS); TRANSMEMBRANE (PHOBIUS); TRANSMEMBRANE (PHOBIUS); NON_CYTOPLASMIC_DOMAIN (PHOBIUS); SignalP-TM (SIGNALP_GRAM_POSITIVE); TMhelix (TMHMM); TMhelix (TMHMM); TMheli…	-	-	-
novel_gene_158_583bf6d1	retrovirus-related pol polyprotein from transposon tnt 1-94 isoform x1	177	100	5.33506e-70	0.662	2	P:DNA integration; F:nucleic acid binding	-	IPR001584 (PFAM); IPR012337 (G3DSA:3.30.420.GENE3D); PTHR11439 (PANTHER); PTHR11439:SF185 (PANTHER); IPR001584 (PROSITE_PROFILES); IPR012337 (SUPERFAMILY)	-	-	-
novel_gene_312_583bf6d1	PREDICTED: uncharacterized protein LOC104879826 isoform X2	178	54	5.379e-97	0.5343	0	-		no IPS match	-	-	-
novel_gene_173_583bf6d1	cell wall vacuolar inhibitor of fructosidase 1-like	178	100	1.06686e-125	0.6171	1	F:enzyme inhibitor activity	-	IPR006501 (SMART); IPR006501 (PFAM); IPR006501 (TIGRFAM); IPR006501 (G3DSA:1.20.140.GENE3D); PTHR31080:SF18 (PANTHER); PTHR31080 (PANTHER); SIGNAL_PEPTIDE (PHOBIUS); NON_CYTOPLASMIC_DOMAIN (PHOBIUS); SIGNAL_PEPTIDE_N_REGION (PHOBIUS); SIGNAL_PEPTIDE_C_REGION (PHOBIUS); SIGNAL_PEPTIDE_H_REGION (PHOBIUS); SignalP-noTM (SIGNALP_EUK); IPR006501 (SUPERFAMILY); TMhelix (TMHMM)	-	-	-
novel_gene_199_583bf6d1	sodium potassium calcium exchanger 1-like isoform x2	179	13	1.83018e-121	0.5531	0	-		Coil (COILS)	-	-	-
novel_gene_309_583bf6d1	retrovirus-related pol polyprotein from transposon tnt 1-94	182	100	7.11502e-132	0.5531	5	P:cellular macromolecule metabolic process; F:organic cyclic compound binding; P:nucleic acid metabolic process; F:heterocyclic compound binding; F:catalytic activity	-	PTHR34222 (PANTHER); PTHR34222:SF2 (PANTHER)	-	-	-
novel_gene_31_583bf6d1	pleiotropic abc efflux transporter of multiple drugs-like	189	100	2.26174e-122	0.7396	0	-		PF14223 (PFAM); PTHR35317:SF2 (PANTHER); PTHR35317 (PANTHER)	-	-	-
novel_gene_319_583bf6d1	intermediate filament protein ifa-3 isoform x1	191	100	4.19775e-117	0.7213	1	C:mitochondrion	-	Coil (COILS); Coil (COILS); G3DSA:1.20.58.340 (GENE3D); PTHR38353 (PANTHER)	-	-	-
novel_gene_214_583bf6d1	---NA---	191	0			0	-		SIGNAL_PEPTIDE (PHOBIUS); SIGNAL_PEPTIDE_C_REGION (PHOBIUS); SIGNAL_PEPTIDE_N_REGION (PHOBIUS); SIGNAL_PEPTIDE_H_REGION (PHOBIUS); NON_CYTOPLASMIC_DOMAIN (PHOBIUS)	-	-	-
novel_gene_13_583bf6d1	invertase inhibitor	194	100	3.63604e-139	0.5878	1	F:enzyme inhibitor activity	-	Coil (COILS); IPR006501 (SMART); IPR006501 (G3DSA:1.20.140.GENE3D); IPR006501 (PFAM); IPR006501 (TIGRFAM); PTHR31707 (PANTHER); SIGNAL_PEPTIDE (PHOBIUS); SIGNAL_PEPTIDE_H_REGION (PHOBIUS); SIGNAL_PEPTIDE_C_REGION (PHOBIUS); SIGNAL_PEPTIDE_N_REGION (PHOBIUS); NON_CYTOPLASMIC_DOMAIN (PHOBIUS); SignalP-noTM (SIGNALP_EUK); IPR006501 (SUPERFAMILY)	-	-	-
novel_gene_182_583bf6d1	zinc finger protein 5-like	197	100	5.90428e-142	0.5951	2	F:nucleic acid binding; F:metal ion binding	-	IPR013087 (G3DSA:3.30.160.GENE3D); IPR007087 (PROSITE_PATTERNS); IPR007087 (PROSITE_PROFILES); SSF57667 (SUPERFAMILY)	-	-	-
novel_gene_235_583bf6d1	dehydration-responsive element-binding protein 2d-like	199	100	3.72436e-144	0.7537	10	P:heat acclimation; P:regulation of transcription, DNA-templated; F:DNA binding; P:response to chitin; P:response to abscisic acid; F:protein binding; F:sequence-specific DNA binding transcription factor activity; C:nucleus; C:transcription factor complex; P:regulation of transcription, DNA-templated	-	IPR001471 (PRINTS); IPR001471 (SMART); IPR001471 (G3DSA:3.30.730.GENE3D); IPR001471 (PFAM); PTHR31241 (PANTHER); PTHR31241:SF6 (PANTHER); IPR001471 (PROSITE_PROFILES); IPR016177 (SUPERFAMILY)	-	-	-
novel_gene_381_583bf6d1	zinc finger protein 6-like	205	90	9.56017e-09	0.5583	1	F:metal ion binding	-	IPR007087 (PFAM); IPR007087 (PROSITE_PATTERNS); IPR007087 (PROSITE_PROFILES)	-	-	-
novel_gene_265_583bf6d1	duf1442 family protein	206	100	1.5353e-151	0.5968	0	-		IPR029063 (G3DSA:3.40.50.GENE3D); IPR009902 (PFAM); PTHR33593 (PANTHER); PTHR33593:SF1 (PANTHER); IPR029063 (SUPERFAMILY)	-	-	-
novel_gene_378_583bf6d1	PREDICTED: uncharacterized protein LOC104882222	215	100	9.34761e-74	0.5984	0	-		IPR005162 (PFAM); PTHR34222 (PANTHER)	-	-	-
novel_gene_88_583bf6d1	probable membrane-associated kinase regulator 6	217	100	1.34455e-154	0.5668	2	P:biological_process; P:response to brassinosteroid		PTHR34576 (PANTHER); PTHR34576:SF2 (PANTHER)	-	-	-
novel_gene_8_583bf6d1	high mobility group b protein 7	218	100	7.38928e-134	0.6016	5	C:nucleus; P:regulation of transcription, DNA-templated; P:DNA-dependent DNA replication; F:sequence-specific DNA binding transcription factor activity; F:DNA binding		IPR009071 (G3DSA:1.10.30.GENE3D); PTHR13711:SF196 (PANTHER); PTHR13711 (PANTHER); CYTOPLASMIC_DOMAIN (PHOBIUS); NON_CYTOPLASMIC_DOMAIN (PHOBIUS); TRANSMEMBRANE (PHOBIUS); IPR009071 (PROSITE_PROFILES); IPR009071 (SUPERFAMILY); TMhelix (TMHMM)	-	-	-
novel_gene_323_583bf6d1	low quality protein: probable atp-dependent rna helicase ddx11	219	100	3.34083e-161	0.5734	3	F:molecular_function; P:biological_process; C:cellular_component		PTHR35461:SF1 (PANTHER); PTHR35461 (PANTHER)	-	-	-
novel_gene_302_583bf6d1	zinc finger protein zat9-like	220	6	4.77211e-07	0.4767	0	-		no IPS match	-	-	-
novel_gene_106_583bf6d1	homeobox protein hox-b3-like	221	100	9.24264e-159	0.6343	3	F:molecular_function; P:biological_process; C:cellular_component		Coil (COILS); PTHR37708:SF1 (PANTHER); PTHR37708 (PANTHER)	-	-	-
novel_gene_131_583bf6d1	retrovirus-related pol polyprotein from transposon tnt 1-94 isoform x7	221	100	1.44254e-67	0.5704	2	F:zinc ion binding; F:nucleic acid binding	-	IPR001878 (SMART); IPR001878 (G3DSA:4.10.60.GENE3D); IPR001878 (PFAM); PTHR11439:SF185 (PANTHER); PTHR11439 (PANTHER); PTHR11439 (PANTHER); IPR001878 (PROSITE_PROFILES); IPR001878 (SUPERFAMILY)	-	-	-
novel_gene_279_583bf6d1	probable serine threonine-protein kinase kinx	224	34	2.70278e-144	0.5553	0	-		no IPS match	-	-	-
novel_gene_313_583bf6d1	retrovirus-related pol polyprotein from transposon tnt 1-94	225	58	1.12189e-162	0.6176	1	C:mitochondrion	-	no IPS match	-	-	-
novel_gene_326_583bf6d1	probable lrr receptor-like serine threonine-protein kinase rfk1 isoform x2	225	100	3.31546e-116	0.5342	2	F:nucleic acid binding; F:zinc ion binding		no IPS match	-	-	-
novel_gene_40_583bf6d1	PREDICTED: uncharacterized protein LOC107423378	226	100	5.92887e-16	0.5663	0	-		IPR029480 (PFAM); PTHR10775:SF104 (PANTHER); PTHR10775 (PANTHER); PTHR10775:SF104 (PANTHER); PTHR10775 (PANTHER); TRANSMEMBRANE (PHOBIUS); NON_CYTOPLASMIC_DOMAIN (PHOBIUS); CYTOPLASMIC_DOMAIN (PHOBIUS); TMhelix (TMHMM)	-	-	-
novel_gene_54_583bf6d1	low quality protein: probable atp-dependent rna helicase ddx11	228	100	1.25358e-167	0.5618	3	F:molecular_function; P:biological_process; C:cellular_component		PTHR35461 (PANTHER); PTHR35461:SF2 (PANTHER)	-	-	-
novel_gene_293_583bf6d1	movement protein	230	100	7.31914e-40	0.5367	25	F:metal ion binding; F:nucleic acid binding; P:proteolysis; F:aspartic-type endopeptidase activity; F:zinc ion binding; F:RNA binding; F:hydrolase activity; F:DNA binding; P:nucleic acid phosphodiester bond hydrolysis; P:RNA-dependent DNA replication; F:peptidase activity; F:RNA-directed DNA polymerase activity; F:endonuclease activity; F:nuclease activity; F:nucleotidyltransferase activity; P:tr…		IPR028919 (PFAM); PTHR33054:SF7 (PANTHER); PTHR33054 (PANTHER)	-	-	-
novel_gene_60_583bf6d1	probable atp-dependent rna helicase ddx56	234	100	2.48136e-166	0.5265	3	F:molecular_function; P:biological_process; C:nucleus		PTHR35997:SF2 (PANTHER); PTHR35997 (PANTHER); CYTOPLASMIC_DOMAIN (PHOBIUS); TRANSMEMBRANE (PHOBIUS); TRANSMEMBRANE (PHOBIUS); NON_CYTOPLASMIC_DOMAIN (PHOBIUS); NON_CYTOPLASMIC_DOMAIN (PHOBIUS); TMhelix (TMHMM); TMhelix (TMHMM)	-	-	-
novel_gene_52_583bf6d1	zinc finger protein zat9-like	236	100	1.92373e-152	0.486	1	F:metal ion binding	-	IPR015880 (SMART); IPR007087 (PFAM); PTHR26374 (PANTHER); PTHR26374:SF175 (PANTHER); IPR007087 (PROSITE_PATTERNS); IPR007087 (PROSITE_PATTERNS); IPR007087 (PROSITE_PATTERNS); IPR007087 (PROSITE_PROFILES); IPR007087 (PROSITE_PROFILES); IPR007087 (PROSITE_PROFILES); SSF57667 (SUPERFAMILY)	-	-	-
novel_gene_43_583bf6d1	probable membrane-associated kinase regulator 1	263	100	0	0.6216	3	P:protein autophosphorylation; F:protein serine/threonine kinase activity; P:serine family amino acid metabolic process	EC:2.7.11	PTHR31722 (PANTHER); PTHR31722:SF9 (PANTHER); CYTOPLASMIC_DOMAIN (PHOBIUS); NON_CYTOPLASMIC_DOMAIN (PHOBIUS); TRANSMEMBRANE (PHOBIUS)	-	-	-
novel_gene_137_583bf6d1	nucleotide-diphospho-sugar transferase family protein	267	100	0	0.6349	1	C:cytoplasm	-	Coil (COILS); IPR005069 (PFAM); PTHR24015:SF419 (PANTHER); PTHR24015 (PANTHER)	-	-	-
novel_gene_273_583bf6d1	transcriptional corepressor leunig-like isoform x1	277	100	0	0.6294	1	F:protein binding	-	IPR006594 (PFAM); PTHR12610 (PANTHER); PTHR12610:SF12 (PANTHER); IPR006594 (PROSITE_PROFILES)	-	-	-
novel_gene_320_583bf6d1	cysteine-rich rlk (receptor-like protein kinase) 8	281	100	6.19309e-76	0.6309	4	F:transferase activity, transferring phosphorus-containing groups; P:RNA metabolic process; F:organic cyclic compound binding; F:heterocyclic compound binding	-	PTHR34222 (PANTHER); PTHR34222:SF2 (PANTHER)	-	-	-
novel_gene_127_583bf6d1	rrna-processing protein utp23 homolog	285	100	0	0.7306	2	P:embryo development ending in seed dormancy; C:small-subunit processome	-	IPR006984 (PFAM); IPR029060 (G3DSA:3.40.50.GENE3D); PTHR12416:SF3 (PANTHER); PTHR12416 (PANTHER); PTHR12416 (PANTHER); PTHR12416:SF3 (PANTHER); IPR029060 (SUPERFAMILY)	-	-	-
novel_gene_218_583bf6d1	b3 domain-containing protein rem9-like	286	100	0	0.4864	1	F:DNA binding	-	IPR003340 (SMART); IPR003340 (PFAM); IPR015300 (G3DSA:2.40.330.GENE3D); PTHR31674 (PANTHER); IPR003340 (PROSITE_PROFILES); IPR003340 (PROSITE_PROFILES); IPR015300 (SUPERFAMILY); IPR015300 (SUPERFAMILY)	-	-	-
novel_gene_147_583bf6d1	rnase h family isoform 3	289	100	0	0.7496	3	F:nucleic acid binding; F:RNA-DNA hybrid ribonuclease activity; P:regulation of RNA metabolic process	EC:3.1.26.4	IPR011320 (G3DSA:3.40.970.GENE3D); PF13456 (PFAM); IPR012337 (G3DSA:3.30.420.GENE3D); PTHR33033:SF13 (PANTHER); PTHR33033 (PANTHER); IPR002156 (PROSITE_PROFILES); IPR012337 (SUPERFAMILY)	-	-	-
novel_gene_9_583bf6d1	proton pump-interactor 1-like	298	100	0	0.5164	7	F:protein binding; C:chloroplast; P:organic substance transport; C:intracellular organelle part; C:plasma membrane; C:endoplasmic reticulum; P:regulation of proton transport	-	Coil (COILS); Coil (COILS); PTHR32219 (PANTHER); IPR029669 (PTHR32219:PANTHER)	-	-	-
novel_gene_78_583bf6d1	eukaryotic translation initiation factor 3 subunit	299	100	0	0.6903	2	P:translational initiation; F:translation initiation factor activity		IPR004320 (PFAM); PTHR31509:SF12 (PANTHER); PTHR31509 (PANTHER)	-	-	-
novel_gene_61_583bf6d1	l10-interacting myb domain-containing protein	301	100	0	0.5247	5	F:molecular_function; P:biological_process; F:structural constituent of ribosome; P:translation; C:ribosome		IPR024752 (PFAM); PTHR31704 (PANTHER)	-	-	-
novel_gene_318_583bf6d1	transposon tx1 uncharacterized 149 kda protein	311	100	9.42929e-133	0.6232	3	F:RNA binding; P:RNA-dependent DNA replication; F:RNA-directed DNA polymerase activity		IPR000477 (PFAM); PTHR19446 (PANTHER); PTHR19446:SF368 (PANTHER); NON_CYTOPLASMIC_DOMAIN (PHOBIUS); CYTOPLASMIC_DOMAIN (PHOBIUS); TRANSMEMBRANE (PHOBIUS); TRANSMEMBRANE (PHOBIUS); CYTOPLASMIC_DOMAIN (PHOBIUS); IPR000477 (PROSITE_PROFILES); SSF56672 (SUPERFAMILY)	-	-	-
novel_gene_19_583bf6d1	autophagy-related protein 3	315	100	0	0.8935	6	P:protein targeting to vacuole; P:Golgi vesicle transport; P:cell morphogenesis; P:cell growth; C:cytosol; P:autophagy	-	IPR019461 (PFAM); IPR007135 (PFAM); IPR007134 (PFAM); PTHR12866 (PANTHER); PTHR12866:SF2 (PANTHER)	-	-	-
novel_gene_303_583bf6d1	zinc finger protein zat9-like	325	4	2.95692e-05	0.4325	0	-		no IPS match	-	-	-
novel_gene_161_583bf6d1	protein strictosidine synthase-like 10-like	331	100	0	0.6531	7	C:plant-type cell wall; C:plasmodesma; C:plasma membrane; C:endoplasmic reticulum; F:strictosidine synthase activity; P:terpenoid biosynthetic process; P:indole biosynthetic process	EC:4.3.3.2	IPR018119 (PFAM); IPR011042 (G3DSA:2.120.10.GENE3D); PTHR10426:SF32 (PANTHER); IPR004141 (PANTHER); SIGNAL_PEPTIDE (PHOBIUS); SIGNAL_PEPTIDE_N_REGION (PHOBIUS); NON_CYTOPLASMIC_DOMAIN (PHOBIUS); SIGNAL_PEPTIDE_C_REGION (PHOBIUS); SIGNAL_PEPTIDE_H_REGION (PHOBIUS); SignalP-noTM (SIGNALP_EUK); SSF63829 (SUPERFAMILY)	-	-	-
novel_gene_114_583bf6d1	two-component response regulator-like aprr2	348	100	0	0.4966	1	F:DNA binding	-	Coil (COILS); IPR009057 (G3DSA:1.10.10.GENE3D); IPR006447 (TIGRFAM); PTHR31003 (PANTHER); PTHR31003:SF5 (PANTHER); IPR017930 (PROSITE_PROFILES); IPR009057 (SUPERFAMILY)	-	-	-
novel_gene_197_583bf6d1	protein tipd	351	100	0	0.642	2	C:intracellular part; F:protein binding	-	IPR020472 (PRINTS); IPR001680 (SMART); IPR015943 (G3DSA:2.130.10.GENE3D); IPR001680 (PFAM); PTHR19878 (PANTHER); IPR019775 (PROSITE_PATTERNS); IPR019775 (PROSITE_PATTERNS); IPR001680 (PROSITE_PROFILES); IPR017986 (PROSITE_PROFILES); IPR001680 (PROSITE_PROFILES); IPR001680 (PROSITE_PROFILES); IPR001680 (PROSITE_PROFILES); IPR017986 (SUPERFAMILY)	-	-	-
novel_gene_219_583bf6d1	protein polar localization during asymmetric division and redistribution-like	355	100	0	0.5233	6	P:regulation of transcription, DNA-templated; F:sequence-specific DNA binding; F:sequence-specific DNA binding transcription factor activity; C:nucleus; F:molecular_function; P:biological_process		Coil (COILS); Coil (COILS); Coil (COILS); PTHR33476:SF6 (PANTHER); PTHR33476 (PANTHER)	-	-	-
novel_gene_47_583bf6d1	geraniol 8-hydroxylase-like	361	100	0	0.7678	8	F:heme binding; F:oxidoreductase activity, acting on paired donors, with incorporation or reduction of molecular oxygen; F:monooxygenase activity; F:iron ion binding; F:electron carrier activity; P:oxidation-reduction process; F:oxygen binding; P:electron transport	-	IPR001128 (PRINTS); IPR002401 (PRINTS); IPR001128 (PFAM); IPR001128 (G3DSA:1.10.630.GENE3D); PTHR24298:SF121 (PANTHER); PTHR24298 (PANTHER); IPR017972 (PROSITE_PATTERNS); IPR001128 (SUPERFAMILY)	-	-	-
novel_gene_330_583bf6d1	f-box protein at2g39490-like	367	100	0	0.5081	2	F:molecular_function; P:biological_process		IPR032675 (G3DSA:3.80.10.GENE3D); PTHR32212 (PANTHER); PTHR32212:SF138 (PANTHER)	-	-	-
novel_gene_236_583bf6d1	gdsl esterase lipase at5g33370-like	370	100	0	0.8746	2	P:lipid metabolic process; F:hydrolase activity, acting on ester bonds	-	IPR001087 (PFAM); IPR013830 (G3DSA:3.40.50.GENE3D); PTHR22835 (PANTHER); PTHR22835:SF160 (PANTHER); SIGNAL_PEPTIDE_C_REGION (PHOBIUS); SIGNAL_PEPTIDE_H_REGION (PHOBIUS); NON_CYTOPLASMIC_DOMAIN (PHOBIUS); SIGNAL_PEPTIDE_N_REGION (PHOBIUS); SIGNAL_PEPTIDE (PHOBIUS); SignalP-TM (SIGNALP_GRAM_POSITIVE); SignalP-TM (SIGNALP_GRAM_NEGATIVE); SignalP-noTM (SIGNALP_EUK); IPR013830 (SUPERFAMILY); TMhelix (…	-	-	-
novel_gene_178_583bf6d1	rwp-rk domain protein	374	100	0	0.5916	0	-		Coil (COILS); IPR003035 (PFAM); PTHR32002 (PANTHER); IPR003035 (PROSITE_PROFILES)	-	-	-
novel_gene_154_583bf6d1	transposon tf2-1 polyprotein isoform x1	377	100	2.14309e-130	0.6633	2	P:DNA metabolic process; F:catalytic activity	-	PTHR24559 (PANTHER); PTHR24559:SF186 (PANTHER); IPR000477 (PROSITE_PROFILES); SSF56672 (SUPERFAMILY)	-	-	-
novel_gene_201_583bf6d1	b3 domain-containing transcription factor vrn1-like	379	100	0	0.5129	1	F:DNA binding	-	IPR003340 (SMART); IPR003340 (PFAM); IPR015300 (G3DSA:2.40.330.GENE3D); PTHR31920:SF18 (PANTHER); PTHR31920 (PANTHER); IPR003340 (PROSITE_PROFILES); IPR003340 (PROSITE_PROFILES); IPR015300 (SUPERFAMILY); IPR015300 (SUPERFAMILY)	-	-	-
novel_gene_121_583bf6d1	l10-interacting myb domain-containing	384	100	0	0.5104	4	F:molecular_function; P:photoperiodism, flowering; P:biological_process; C:nucleus		IPR024752 (PFAM); PTHR31704 (PANTHER)	-	-	-
novel_gene_164_583bf6d1	transcription factor tcp5	384	100	0	0.5913	3	P:regulation of biological process; P:single-organism process; P:developmental process	-	IPR005333 (PFAM); PTHR31072 (PANTHER); PTHR31072:SF5 (PANTHER); IPR017887 (PROSITE_PROFILES)	-	-	-
novel_gene_371_583bf6d1	trinucleotide repeat-containing gene 18 protein	391	32	0	0.5534	0	-		Coil (COILS)	-	-	-
novel_gene_352_583bf6d1	f-box protein skip23-like	402	100	0	0.5258	3	F:molecular_function; P:biological_process; C:nucleus		IPR005174 (PFAM); G3DSA:1.20.1280.50 (GENE3D); PTHR11102 (PANTHER); PTHR11102:SF101 (PANTHER)	-	-	-
novel_gene_24_583bf6d1	duf4283 domain protein	408	100	0	0.5368	2	F:nucleic acid binding; F:zinc ion binding		IPR025558 (PFAM); PTHR34427:SF2 (PANTHER); PTHR34427 (PANTHER)	-	-	-
novel_gene_1_583bf6d1	low quality protein: calcium-transporting atpase endoplasmic reticulum-type-like	409	2	0.147483	0.425	0	-		Coil (COILS)	-	-	-
novel_gene_186_583bf6d1	endonuclease exonuclease phosphatase family protein	414	100	0	0.5977	3	F:RNA binding; P:RNA-dependent DNA replication; F:RNA-directed DNA polymerase activity		Coil (COILS); IPR005135 (PFAM); IPR005135 (G3DSA:3.60.10.GENE3D); PTHR31696:SF6 (PANTHER); PTHR31696 (PANTHER); IPR005135 (SUPERFAMILY)	-	-	-
novel_gene_246_583bf6d1	probably inactive leucine-rich repeat receptor-like protein kinase imk2	418	100	0	0.6932	1	P:signal transduction	-		-	-	-
novel_gene_339_583bf6d1	uncharacterized acetyltransferase at3g50280-like	442	100	0	0.6468	1	F:transferase activity, transferring acyl groups other than amino-acyl groups	-	IPR003480 (PFAM); IPR023213 (G3DSA:3.30.559.GENE3D); IPR023213 (G3DSA:3.30.559.GENE3D); PTHR31896 (PANTHER); PTHR31896:SF12 (PANTHER)	-	-	-
novel_gene_357_583bf6d1	trna threonylcarbamoyladenosine dehydratase	466	100	0	0.8685	5	P:metabolic process; C:mitochondrion; F:nucleotide binding; C:plastid; F:small protein activating enzyme activity	-	IPR000594 (PFAM); IPR016040 (G3DSA:3.40.50.GENE3D); PTHR10953 (PANTHER); PTHR10953:SF135 (PANTHER); CYTOPLASMIC_DOMAIN (PHOBIUS); NON_CYTOPLASMIC_DOMAIN (PHOBIUS); TRANSMEMBRANE (PHOBIUS); IPR000594 (SUPERFAMILY); TMhelix (TMHMM)	-	-	-
novel_gene_216_583bf6d1	gpi-anchored wall transfer protein isoform 2	470	100	0	0.7593	4	F:metal ion binding; F:transferase activity, transferring acyl groups; P:GPI anchor biosynthetic process; C:integral component of membrane	-	IPR009447 (PIRSF); IPR009447 (PFAM); IPR009447 (PANTHER); TRANSMEMBRANE (PHOBIUS); CYTOPLASMIC_DOMAIN (PHOBIUS); TRANSMEMBRANE (PHOBIUS); TRANSMEMBRANE (PHOBIUS); TRANSMEMBRANE (PHOBIUS); NON_CYTOPLASMIC_DOMAIN (PHOBIUS); CYTOPLASMIC_DOMAIN (PHOBIUS); TRANSMEMBRANE (PHOBIUS); TRANSMEMBRANE (PHOBIUS); NON_CYTOPLASMIC_DOMAIN (PHOBIUS); NON_CYTOPLASMIC_DOMAIN (PHOBIUS); NON_CYTOPLASMIC_DOMAIN (PHOBI…	-	-	-
novel_gene_368_583bf6d1	cytochrome c oxidase subunit 1	499	100	0	0.9251	11	F:copper ion binding; F:cytochrome-c oxidase activity; C:mitochondrial respiratory chain complex IV; C:integral component of membrane; P:aerobic respiration; F:heme binding; P:mitochondrial electron transport, cytochrome c to oxygen; F:iron ion binding; C:plasma membrane; P:proton transport; P:electron transport	EC:1.9.3.1	IPR000883 (PRINTS); IPR023616 (G3DSA:1.20.210.GENE3D); IPR000883 (PFAM); IPR000883 (PANTHER); PTHR10422:SF18 (PANTHER); CYTOPLASMIC_DOMAIN (PHOBIUS); TRANSMEMBRANE (PHOBIUS); CYTOPLASMIC_DOMAIN (PHOBIUS); TRANSMEMBRANE (PHOBIUS); TRANSMEMBRANE (PHOBIUS); NON_CYTOPLASMIC_DOMAIN (PHOBIUS); TRANSMEMBRANE (PHOBIUS); CYTOPLASMIC_DOMAIN (PHOBIUS); CYTOPLASMIC_DOMAIN (PHOBIUS); TRANSMEMBRANE (PHOBIUS); …	-	-	-
novel_gene_68_583bf6d1	protein plastid transcriptionally active 12	513	91	0	0.8234	6	C:plastid chromosome; P:transcription from plastid promoter; C:chloroplast; P:positive regulation of transcription, DNA-templated; P:cell proliferation; C:nucleus	-	PTHR35720 (PANTHER)	-	-	-
novel_gene_4_583bf6d1	laminin subunit beta-4 isoform x1	515	33	0	0.6364	9	F:ATP binding; F:actin binding; P:metabolic process; F:nucleotide binding; C:myosin complex; F:motor activity; F:methyltransferase activity; F:transferase activity; P:methylation			-	-	-
novel_gene_26_583bf6d1	PREDICTED: uncharacterized protein LOC105954320	525	100	6.93391e-121	0.5009	0	-		PF14223 (PFAM); IPR025724 (PFAM); PTHR11439:SF185 (PANTHER); PTHR11439 (PANTHER)	-	-	-
novel_gene_308_583bf6d1	homeobox-leucine zipper protein meristem l1-like	530	100	0	0.4711	1	F:lipid binding	-	IPR002913 (PFAM); IPR002913 (PROSITE_PROFILES); SSF55961 (SUPERFAMILY); SSF55961 (SUPERFAMILY)	-	-	-
novel_gene_264_583bf6d1	uncharacterized mitochondrial protein g00810-like	532	100	5.84307e-176	0.6711	1	C:mitochondrion	-	IPR013103 (PFAM); PTHR11439 (PANTHER); PTHR11439:SF185 (PANTHER); SSF56672 (SUPERFAMILY)	-	-	-
novel_gene_169_583bf6d1	leucine-rich repeat-containing protein ddb_g0290503	535	100	0	0.5097	1	F:actin binding	-	Coil (COILS); Coil (COILS); Coil (COILS); Coil (COILS); Coil (COILS); Coil (COILS); G3DSA:1.20.5.1000 (GENE3D); IPR011684 (PFAM); PTHR13140:SF470 (PANTHER); PTHR13140:SF470 (PANTHER); PTHR13140:SF470 (PANTHER); PTHR13140 (PANTHER); PTHR13140 (PANTHER); IPR011684 (PROSITE_PROFILES)	-	-	-
novel_gene_310_583bf6d1	probable aminopyrimidine mitochondrial	551	100	0	0.7886	2	C:cytosol; C:chloroplast	-	IPR004305 (PFAM); IPR016084 (G3DSA:1.20.910.GENE3D); IPR023214 (G3DSA:3.40.50.GENE3D); PTHR20858:SF21 (PANTHER); PTHR20858 (PANTHER); IPR016084 (SUPERFAMILY); IPR023214 (SUPERFAMILY)	-	-	-
novel_gene_140_583bf6d1	pentatricopeptide repeat-containing protein at5g50990	551	100	0	0.7258	3	C:mitochondrion; F:protein binding; F:zinc ion binding	-	IPR011990 (G3DSA:1.25.40.GENE3D); IPR002885 (PFAM); IPR002885 (TIGRFAM); IPR002885 (PFAM); IPR032867 (PFAM); PTHR24015:SF639 (PANTHER); PTHR24015 (PANTHER); IPR002885 (PROSITE_PROFILES); IPR002885 (PROSITE_PROFILES); IPR002885 (PROSITE_PROFILES); IPR002885 (PROSITE_PROFILES); IPR002885 (PROSITE_PROFILES); IPR002885 (PROSITE_PROFILES); IPR002885 (PROSITE_PROFILES); IPR002885 (PROSITE_PROFILES); IP…	-	-	-
novel_gene_124_583bf6d1	heterogeneous nuclear ribonucleoprotein r	580	100	0	0.6198	3	C:cytosol; F:nucleic acid binding; F:nucleotide binding	-	IPR000504 (SMART); IPR012677 (G3DSA:3.30.70.GENE3D); IPR000504 (PFAM); IPR012677 (G3DSA:3.30.70.GENE3D); IPR012677 (G3DSA:3.30.70.GENE3D); PTHR24012 (PANTHER); PTHR24012 (PANTHER); PTHR24012:SF437 (PANTHER); PTHR24012:SF437 (PANTHER); PTHR24012 (PANTHER); IPR000504 (PROSITE_PROFILES); IPR000504 (PROSITE_PROFILES); IPR000504 (PROSITE_PROFILES); IPR012677 (SUPERFAMILY); IPR012677 (SUPERFAMILY)	-	-	-
novel_gene_225_583bf6d1	probable acyl-activating enzyme 6	589	100	0	0.8518	3	C:peroxisome; F:o-succinylbenzoate-CoA ligase activity; P:ubiquinone biosynthetic process	EC:6.2.1.26	IPR025110 (PFAM); G3DSA:3.40.50.980 (GENE3D); G3DSA:3.30.300.30 (GENE3D); IPR000873 (PFAM); G3DSA:3.40.50.980 (GENE3D); G3DSA:2.30.38.10 (GENE3D); PTHR24095 (PANTHER); PTHR24095:SF177 (PANTHER); IPR020845 (PROSITE_PATTERNS); SSF56801 (SUPERFAMILY)	-	-	-
novel_gene_325_583bf6d1	pentatricopeptide repeat-containing protein at2g13600	603	100	0	0.6475	1	F:protein binding	-	IPR011990 (G3DSA:1.25.40.GENE3D); IPR002885 (TIGRFAM); IPR002885 (PFAM); IPR002885 (PFAM); PTHR24015:SF447 (PANTHER); PTHR24015 (PANTHER); IPR002885 (PROSITE_PROFILES); IPR002885 (PROSITE_PROFILES); IPR002885 (PROSITE_PROFILES); IPR002885 (PROSITE_PROFILES); IPR002885 (PROSITE_PROFILES); IPR002885 (PROSITE_PROFILES); IPR002885 (PROSITE_PROFILES); IPR002885 (PROSITE_PROFILES); IPR002885 (PROSITE_P…	-	-	-
novel_gene_73_583bf6d1	pentatricopeptide repeat-containing protein mitochondrial	655	100	0	0.6563	1	C:mitochondrion	-	IPR002885 (PFAM); IPR002885 (TIGRFAM); IPR002885 (PFAM); PTHR24015 (PANTHER); NON_CYTOPLASMIC_DOMAIN (PHOBIUS); CYTOPLASMIC_DOMAIN (PHOBIUS); CYTOPLASMIC_DOMAIN (PHOBIUS); TRANSMEMBRANE (PHOBIUS); NON_CYTOPLASMIC_DOMAIN (PHOBIUS); TRANSMEMBRANE (PHOBIUS); TRANSMEMBRANE (PHOBIUS); IPR002885 (PROSITE_PROFILES); IPR002885 (PROSITE_PROFILES); IPR002885 (PROSITE_PROFILES); IPR002885 (PROSITE_PROFILES)…	-	-	-
novel_gene_283_583bf6d1	zinc finger bed domain-containing protein ricesleeper 1-like	672	100	0	0.6146	2	F:DNA binding; F:protein dimerization activity	-	IPR003656 (SMART); IPR008906 (PFAM); IPR025525 (PFAM); PTHR23272 (PANTHER); PTHR23272:SF12 (PANTHER); IPR012337 (SUPERFAMILY); SSF57667 (SUPERFAMILY)	-	-	-
novel_gene_222_583bf6d1	zinc finger bed domain-containing protein ricesleeper 1-like	672	100	0	0.6104	1	F:nucleic acid binding	-		-	-	-
novel_gene_69_583bf6d1	nucleolar complex protein 2 homolog isoform x1	720	100	0	0.7558	4	P:RNA methylation; P:pyrimidine ribonucleotide biosynthetic process; P:floral meristem determinacy; C:nucleus	-	Coil (COILS); IPR005343 (PFAM); PTHR12687:SF8 (PANTHER); IPR005343 (PANTHER); PTHR12687:SF8 (PANTHER); IPR005343 (PANTHER); NON_CYTOPLASMIC_DOMAIN (PHOBIUS); TRANSMEMBRANE (PHOBIUS); CYTOPLASMIC_DOMAIN (PHOBIUS)	-	-	-
novel_gene_341_583bf6d1	protein far1-related sequence 6	722	100	0	0.7806	7	P:protein desumoylation; P:hydrogen peroxide biosynthetic process; P:response to red or far red light; C:nucleus; P:vegetative to reproductive phase transition of meristem; F:zinc ion binding; P:regulation of transcription, DNA-templated	-	Coil (COILS); IPR006564 (SMART); IPR004330 (PFAM); IPR018289 (PFAM); PTHR31669:SF4 (PANTHER); IPR031052 (PANTHER); IPR007527 (PROSITE_PROFILES)	-	-	-
novel_gene_263_583bf6d1	duf4283 domain protein	731	100	2.29184e-110	0.5055	3	F:nucleic acid binding; F:nucleotide binding; F:zinc ion binding		IPR025558 (PFAM); PTHR34427:SF2 (PANTHER); PTHR34427 (PANTHER); CYTOPLASMIC_DOMAIN (PHOBIUS); NON_CYTOPLASMIC_DOMAIN (PHOBIUS); TRANSMEMBRANE (PHOBIUS)	-	-	-
novel_gene_251_583bf6d1	transcription factor pur-alpha 1-like	761	100	0	0.478	12	P:calcium ion transport; P:root hair elongation; F:nucleic acid binding; C:cytoplasm; P:response to osmotic stress; P:vacuole organization; P:water transport; P:Golgi organization; P:response to salt stress; P:response to cadmium ion; P:response to fructose; C:nucleus		IPR025558 (PFAM)	-	-	-
novel_gene_91_583bf6d1	protein enhanced disease resistance 2-like	763	100	0	0.8183	6	F:phosphatidylinositol binding; C:plasma membrane; P:signal transduction; P:cysteine biosynthetic process; C:nucleus; C:cytosol	-	IPR023393 (G3DSA:3.30.530.GENE3D); IPR002913 (PFAM); IPR009769 (PFAM); PTHR12136 (PANTHER); PTHR12136:SF49 (PANTHER); TRANSMEMBRANE (PHOBIUS); CYTOPLASMIC_DOMAIN (PHOBIUS); NON_CYTOPLASMIC_DOMAIN (PHOBIUS); IPR002913 (PROSITE_PROFILES); SSF55961 (SUPERFAMILY)	-	-	-
novel_gene_274_583bf6d1	pentatricopeptide repeat-containing protein mitochondrial-like	818	100	0	0.5931	1	F:protein binding	-	IPR011990 (G3DSA:1.25.40.GENE3D); IPR002885 (PFAM); IPR002885 (PFAM); IPR002885 (TIGRFAM); PTHR24015 (PANTHER); IPR002885 (PROSITE_PROFILES); IPR002885 (PROSITE_PROFILES); IPR002885 (PROSITE_PROFILES); IPR002885 (PROSITE_PROFILES); IPR002885 (PROSITE_PROFILES); IPR002885 (PROSITE_PROFILES); IPR002885 (PROSITE_PROFILES); IPR002885 (PROSITE_PROFILES); IPR002885 (PROSITE_PROFILES); IPR002885 (PROSIT…	-	-	-
novel_gene_138_583bf6d1	protein far1-related sequence 5-like isoform x1	836	100	0	0.7016	2	F:zinc ion binding; P:regulation of transcription, DNA-templated	-	IPR006564 (SMART); IPR018289 (PFAM); IPR004330 (PFAM); IPR031052 (PANTHER); PTHR31669:SF3 (PANTHER); PTHR31669:SF3 (PANTHER); IPR031052 (PANTHER); IPR007527 (PROSITE_PROFILES)	-	-	-
novel_gene_345_583bf6d1	disease resistance protein rga3	929	100	0	0.6398	1	F:ADP binding	-	Coil (COILS); PR00364 (PRINTS); IPR002182 (PFAM); IPR032675 (G3DSA:3.80.10.GENE3D); IPR027417 (G3DSA:3.40.50.GENE3D); IPR032675 (G3DSA:3.80.10.GENE3D); PTHR23155 (PANTHER); PTHR23155:SF494 (PANTHER); IPR032675 (SUPERFAMILY); IPR027417 (SUPERFAMILY)	-	-	-
novel_gene_157_583bf6d1	phospholipase sgr2	964	100	0	0.7903	9	F:phosphatidylcholine 1-acylhydrolase activity; F:metal ion binding; C:plant-type vacuole membrane; C:plasmodesma; P:negative gravitropism; P:amyloplast organization; P:detection of gravity; P:phospholipid catabolic process; P:glycerolipid metabolic process	EC:3.1.1.32	Coil (COILS); Coil (COILS); IPR004177 (SMART); IPR004177 (PFAM); PTHR23509:SF10 (PANTHER); PTHR23509 (PANTHER); PTHR23509:SF10 (PANTHER); PTHR23509 (PANTHER); PTHR23509:SF10 (PANTHER); PTHR23509 (PANTHER); IPR004177 (PROSITE_PROFILES); IPR029058 (SUPERFAMILY)	-	-	-
novel_gene_135_583bf6d1	dna rna polymerases superfamily protein	1054	100	0	0.6872	1	F:binding	-		-	-	-
novel_gene_20_583bf6d1	phospholipid-transporting atpase 2	1106	100	0	0.9218	13	C:integral component of membrane; C:plasmodesma; F:ATPase activity, coupled to transmembrane movement of ions, phosphorylative mechanism; C:endosome; F:cation-transporting ATPase activity; F:ATP binding; F:magnesium ion binding; C:trans-Golgi network; P:metabolic process; F:phospholipid-translocating ATPase activity; P:cation transport; C:nucleus; P:aminophospholipid transport	EC:3.6.3.1	PR00119 (PRINTS); IPR006539 (TIGRFAM); PF13246 (PFAM); IPR023214 (G3DSA:3.40.50.GENE3D); IPR001757 (TIGRFAM); IPR023299 (G3DSA:3.40.1110.GENE3D); IPR032630 (PFAM); IPR008250 (PFAM); IPR008250 (G3DSA:2.70.150.GENE3D); IPR032631 (PFAM); IPR006539 (PANTHER); PTHR24092:SF72 (PANTHER); IPR018303 (PROSITE_PATTERNS); TRANSMEMBRANE (PHOBIUS); NON_CYTOPLASMIC_DOMAIN (PHOBIUS); TRANSMEMBRANE (PHOBIUS); TRA…	-	-	-
novel_gene_53_583bf6d1	mediator of rna polymerase ii transcription subunit 15a	1211	100	0	0.5801	4	F:transcription cofactor activity; C:SAGA complex; C:transcription factor complex; P:regulation of transcription, DNA-templated	-	IPR021950 (PANTHER)	-	-	-
novel_gene_30_583bf6d1	dnaj homolog subfamily c member 3-like	87	3	2.51676	0.4967	0	-		SignalP-noTM (SIGNALP_EUK)	-	-	gi|588327561|gb|GAKH01106790.1|:Q_iden=1.00:Q_cov=0.92:T_iden=1.00:T_cov=0.70
novel_gene_221_583bf6d1	probable lrr receptor-like serine threonine-protein kinase at3g47570	558	100	2.68537e-106	0.5964	2	F:nucleic acid binding; F:zinc ion binding		Coil (COILS); Coil (COILS); Coil (COILS); IPR000953 (SMART); IPR023780 (PFAM); G3DSA:2.40.50.40 (GENE3D); IPR005162 (PFAM); IPR000953 (PROSITE_PROFILES); IPR016197 (SUPERFAMILY)	-	-	gi|588331712|gb|GAKH01102639.1|:Q_iden=0.99:Q_cov=0.69:T_iden=0.99:T_cov=0.99
novel_gene_86_583bf6d1	pentatricopeptide repeat-containing protein mitochondrial	550	100	0	0.6495	1	F:protein binding	-	Coil (COILS); IPR002885 (PFAM); IPR011990 (G3DSA:1.25.40.GENE3D); IPR002885 (TIGRFAM); IPR002885 (PFAM); IPR002885 (PFAM); PTHR24015 (PANTHER); PTHR24015:SF686 (PANTHER); PTHR24015 (PANTHER); PTHR24015:SF686 (PANTHER); IPR002885 (PROSITE_PROFILES); IPR002885 (PROSITE_PROFILES); IPR002885 (PROSITE_PROFILES); IPR002885 (PROSITE_PROFILES); IPR002885 (PROSITE_PROFILES); IPR002885 (PROSITE_PROFILES); …	-	-	gi|588335728|gb|GAKH01098623.1|:Q_iden=0.77:Q_cov=0.79:T_iden=0.76:T_cov=0.62
novel_gene_128_583bf6d1	PREDICTED: uncharacterized protein LOC106422012	118	6	0.598435	0.4417	1	C:integral component of membrane		NON_CYTOPLASMIC_DOMAIN (PHOBIUS); SIGNAL_PEPTIDE (PHOBIUS); SIGNAL_PEPTIDE_H_REGION (PHOBIUS); SIGNAL_PEPTIDE_C_REGION (PHOBIUS); SIGNAL_PEPTIDE_N_REGION (PHOBIUS); SignalP-TM (SIGNALP_GRAM_POSITIVE)	-	-	gi|588338439|gb|GAKH01095912.1|:Q_iden=1.00:Q_cov=1.00:T_iden=1.00:T_cov=0.52
novel_gene_238_583bf6d1	hypothetical protein PV10_01841	101	1	4.95684	0.51	0	-		no IPS match	-	-	gi|588348004|gb|GAKH01086347.1|:Q_iden=0.98:Q_cov=0.76:T_iden=0.99:T_cov=0.98
novel_gene_165_583bf6d1	#NAME?	434	83	0	0.6855	0	-		Coil (COILS); PTHR38542:SF1 (PANTHER); PTHR38542 (PANTHER)	-	-	gi|588350574|gb|GAKH01083777.1|:Q_iden=0.99:Q_cov=0.99:T_iden=1.00:T_cov=0.60
novel_gene_234_583bf6d1	fha domain-containing protein at4g14490-like	389	100	0	0.6245	1	F:protein binding	-	IPR000253 (SMART); IPR000253 (G3DSA:2.60.200.GENE3D); IPR000253 (PFAM); PTHR23308 (PANTHER); PTHR23308:SF34 (PANTHER); IPR000253 (PROSITE_PROFILES); IPR008984 (SUPERFAMILY)	-	-	gi|588363047|gb|GAKH01071304.1|:Q_iden=0.95:Q_cov=0.96:T_iden=0.98:T_cov=0.86
novel_gene_177_583bf6d1	arachidonate 8s-lipoxygenase-like	129	5	0.0206498	0.556	0	-		no IPS match	-	-	gi|588376974|gb|GAKH01058731.1|:Q_iden=0.98:Q_cov=0.60:T_iden=0.88:T_cov=0.73
novel_gene_373_583bf6d1	PREDICTED: uncharacterized protein LOC104089490	113	2	0.312506	0.445	0	-		no IPS match	-	-	gi|588377587|gb|GAKH01058243.1|:Q_iden=1.00:Q_cov=1.00:T_iden=1.00:T_cov=0.78
novel_gene_334_583bf6d1	fimbrial assembly protein	243	52	1.28082e-12	0.454	6	P:protein autophosphorylation; C:integral component of membrane; C:membrane; C:cell outer membrane; P:transport; F:transporter activity		no IPS match	-	-	gi|588378282|gb|GAKH01057696.1|:Q_iden=0.99:Q_cov=0.99:T_iden=0.99:T_cov=0.75
novel_gene_294_583bf6d1	retrovirus-related pol polyprotein from transposon tnt 1-94 isoform x1	138	100	1.09085e-40	0.5186	5	F:nucleic acid binding; P:DNA integration; F:phosphotransferase activity, alcohol group as acceptor; F:zinc ion binding; F:transferase activity, transferring phosphorus-containing groups		IPR025724 (PFAM)	-	-	gi|588380148|gb|GAKH01056202.1|:Q_iden=1.00:Q_cov=1.00:T_iden=1.00:T_cov=0.51
novel_gene_307_583bf6d1	exocyst complex component exo84b-like	906	100	0	0.5725	2	C:exocyst; P:exocytosis	-	PF08700 (PFAM); IPR032403 (PFAM); PTHR21426:SF13 (PANTHER); IPR033961 (PANTHER); IPR016159 (SUPERFAMILY)	-	-	gi|588381811|gb|GAKH01054875.1|:Q_iden=0.98:Q_cov=0.79:T_iden=0.99:T_cov=0.89
novel_gene_342_583bf6d1	pentatricopeptide repeat-containing protein mitochondrial	804	100	0	0.6154	1	F:protein binding	-	IPR002885 (TIGRFAM); IPR002885 (PFAM); IPR002885 (PFAM); IPR002885 (PFAM); IPR011990 (G3DSA:1.25.40.GENE3D); PTHR24015 (PANTHER); IPR002885 (PROSITE_PROFILES); IPR002885 (PROSITE_PROFILES); IPR002885 (PROSITE_PROFILES); IPR002885 (PROSITE_PROFILES); IPR002885 (PROSITE_PROFILES); IPR002885 (PROSITE_PROFILES); IPR002885 (PROSITE_PROFILES); IPR002885 (PROSITE_PROFILES); IPR002885 (PROSITE_PROFILES);…	-	-	gi|588384828|gb|GAKH01052538.1|:Q_iden=0.97:Q_cov=0.94:T_iden=0.97:T_cov=0.68
novel_gene_314_583bf6d1	gdsl esterase lipase at5g33370-like	368	100	0	0.8678	4	P:lipid metabolic process; F:carboxylic ester hydrolase activity; P:stomatal complex morphogenesis; P:mRNA modification	EC:3.1.1.1	IPR001087 (PFAM); IPR013830 (G3DSA:3.40.50.GENE3D); PTHR22835:SF160 (PANTHER); PTHR22835 (PANTHER); SIGNAL_PEPTIDE_N_REGION (PHOBIUS); SIGNAL_PEPTIDE_C_REGION (PHOBIUS); SIGNAL_PEPTIDE_H_REGION (PHOBIUS); NON_CYTOPLASMIC_DOMAIN (PHOBIUS); SIGNAL_PEPTIDE (PHOBIUS); SignalP-TM (SIGNALP_GRAM_POSITIVE); SignalP-TM (SIGNALP_GRAM_NEGATIVE); SignalP-noTM (SIGNALP_EUK); IPR013830 (SUPERFAMILY); TMhelix (…	-	-	gi|588385030|gb|GAKH01052379.1|:Q_iden=0.99:Q_cov=0.75:T_iden=0.60:T_cov=0.51
novel_gene_56_583bf6d1	pentatricopeptide repeat-containing protein at3g15130	120	100	5.31598e-82	0.6116	12	P:intracellular signal transduction; P:response to molecule of bacterial origin; P:response to oxidative stress; P:response to wounding; C:mitochondrion; F:molecular_function; P:respiratory burst involved in defense response; P:defense response to fungus; P:endoplasmic reticulum unfolded protein response; P:response to chitin; C:plasma membrane; P:biological_process		PTHR33168:SF12 (PANTHER); PTHR33168 (PANTHER)	-	-	gi|588388134|gb|GAKH01049950.1|:Q_iden=0.99:Q_cov=0.99:T_iden=0.99:T_cov=0.92
novel_gene_96_583bf6d1	protein timeless homolog	108	43	1.44063e-32	0.5593	9	P:DNA-dependent DNA replication; F:hydrolase activity; P:metabolic process; P:phosphorelay signal transduction system; P:signal transduction by protein phosphorylation; F:phosphorelay sensor kinase activity; F:signal transducer activity; P:signal transduction; C:intracellular		no IPS match	-	-	gi|588391603|gb|GAKH01047247.1|:Q_iden=0.97:Q_cov=0.84:T_iden=1.00:T_cov=0.85
novel_gene_115_583bf6d1	probable serine threonine-protein kinase ddb_g0278845	164	55	8.85028e-116	0.5376	2	P:response to water deprivation; F:molecular_function		PTHR38386 (PANTHER); PTHR38386:SF1 (PANTHER); SignalP-TM (SIGNALP_GRAM_POSITIVE)	-	-	gi|588397470|gb|GAKH01042608.1|:Q_iden=0.99:Q_cov=0.64:T_iden=0.98:T_cov=0.86
novel_gene_213_583bf6d1	interferon-induced protein 44-like	230	100	3.0253e-166	0.7395	5	F:zinc ion binding; P:response to symbiotic fungus; P:protein glycosylation; C:chloroplast; P:autophagy	-	IPR006571 (PFAM); PTHR14241 (PANTHER); PTHR14241:SF11 (PANTHER)	-	-	gi|588398952|gb|GAKH01041443.1|:Q_iden=1.00:Q_cov=0.99:T_iden=1.00:T_cov=0.84
novel_gene_188_583bf6d1	stigma-specific stig1-like protein 1	167	100	1.17515e-56	0.493	4	F:molecular_function; P:positive regulation of transcription, DNA-templated; P:biological_process; C:extracellular region		IPR006969 (PFAM); PTHR33227:SF1 (PANTHER); IPR006969 (PANTHER); TRANSMEMBRANE (PHOBIUS); CYTOPLASMIC_DOMAIN (PHOBIUS); NON_CYTOPLASMIC_DOMAIN (PHOBIUS)	-	-	gi|588403757|gb|GAKH01037672.1|:Q_iden=1.00:Q_cov=1.00:T_iden=1.00:T_cov=0.70
novel_gene_98_583bf6d1	tho complex subunit 2- partial	155	31	1.99668e-20	0.4597	3	F:RNA binding; P:RNA-dependent DNA replication; F:RNA-directed DNA polymerase activity		PTHR21736 (PANTHER); PTHR21736:SF17 (PANTHER); TRANSMEMBRANE (PHOBIUS); CYTOPLASMIC_DOMAIN (PHOBIUS); NON_CYTOPLASMIC_DOMAIN (PHOBIUS); TMhelix (TMHMM)	-	-	gi|588409869|gb|GAKH01032908.1|:Q_iden=1.00:Q_cov=0.66:T_iden=1.00:T_cov=0.87
novel_gene_27_583bf6d1	p53 and dna damage-regulated protein 1	167	100	2.1551e-118	0.8694	1	C:nucleus	-	IPR030482 (PTHR21162:PANTHER); PTHR21162 (PANTHER)	-	-	gi|588410886|gb|GAKH01032100.1|:Q_iden=0.98:Q_cov=0.57:T_iden=0.98:T_cov=0.84
novel_gene_275_583bf6d1	josephin-like protein	150	100	2.98895e-99	0.58	3	F:molecular_function; P:biological_process; C:nucleus		PTHR34355 (PANTHER); PTHR34355:SF1 (PANTHER)	-	-	gi|588415885|gb|GAKH01028214.1|:Q_iden=0.99:Q_cov=0.62:T_iden=0.99:T_cov=0.88
novel_gene_271_583bf6d1	---NA---	134	0			0	-		no IPS match	-	-	gi|588415961|gb|GAKH01028155.1|:Q_iden=0.94:Q_cov=0.71:T_iden=0.94:T_cov=0.95
novel_gene_111_583bf6d1	e3 ubiquitin-protein ligase rha1b-like	121	57	2.85431e-25	0.5254	2	F:metal ion binding; F:zinc ion binding		NON_CYTOPLASMIC_DOMAIN (PHOBIUS); SIGNAL_PEPTIDE_H_REGION (PHOBIUS); SIGNAL_PEPTIDE (PHOBIUS); SIGNAL_PEPTIDE_N_REGION (PHOBIUS); SIGNAL_PEPTIDE_C_REGION (PHOBIUS); SignalP-noTM (SIGNALP_EUK)	-	-	gi|588418136|gb|GAKH01026462.1|:Q_iden=0.99:Q_cov=0.99:T_iden=0.99:T_cov=0.58
novel_gene_46_583bf6d1	transposon tx1 uncharacterized 149 kda protein	111	16	0.00152794	0.4794	4	F:nucleic acid binding; P:regulation of transcription, DNA-templated; P:chromatin remodeling; C:Ino80 complex		NON_CYTOPLASMIC_DOMAIN (PHOBIUS); CYTOPLASMIC_DOMAIN (PHOBIUS); TRANSMEMBRANE (PHOBIUS)	-	-	gi|588421170|gb|GAKH01024093.1|:Q_iden=0.99:Q_cov=0.99:T_iden=1.00:T_cov=0.63
novel_gene_322_583bf6d1	hypothetical protein	56	1	5.37244	0.61	0	-		no IPS match	-	-	gi|588423215|gb|GAKH01022475.1|:Q_iden=0.99:Q_cov=0.99:T_iden=0.99:T_cov=0.67
novel_gene_362_583bf6d1	---NA---	119	0			0	-		no IPS match	-	-	gi|588424290|gb|GAKH01021645.1|:Q_iden=0.99:Q_cov=0.99:T_iden=0.99:T_cov=0.57
novel_gene_340_583bf6d1	uncharacterized mitochondrial protein g00810-like	768	100	0	0.6397	2	C:mitochondrion; F:nucleic acid binding	-	IPR013103 (PFAM); PTHR11439 (PANTHER); PTHR11439:SF185 (PANTHER); PTHR11439 (PANTHER); PTHR11439 (PANTHER); PTHR11439:SF185 (PANTHER); SIGNAL_PEPTIDE_H_REGION (PHOBIUS); SIGNAL_PEPTIDE (PHOBIUS); SIGNAL_PEPTIDE_C_REGION (PHOBIUS); NON_CYTOPLASMIC_DOMAIN (PHOBIUS); SIGNAL_PEPTIDE_N_REGION (PHOBIUS); SSF56672 (SUPERFAMILY); IPR012337 (SUPERFAMILY)	-	-	gi|588429360|gb|GAKH01017674.1|:Q_iden=1.00:Q_cov=1.00:T_iden=1.00:T_cov=0.60
novel_gene_376_583bf6d1	PREDICTED: uncharacterized protein LOC104879232 isoform X2	116	2	6.12185e-52	0.92	0	-		no IPS match	-	-	gi|588436600|gb|GAKH01011996.1|:Q_iden=0.99:Q_cov=0.93:T_iden=0.52:T_cov=0.61
novel_gene_317_583bf6d1	e3 ubiquitin-protein ligase upl1-like isoform x1	131	100	1.23718e-26	0.5536	3	F:RNA binding; P:RNA-dependent DNA replication; F:RNA-directed DNA polymerase activity		no IPS match	-	-	gi|588442888|gb|GAKH01007104.1|:Q_iden=0.83:Q_cov=0.64:T_iden=0.84:T_cov=0.67
novel_gene_99_583bf6d1	26s proteasome non-atpase regulatory subunit 9	231	100	2.9915e-166	0.7727	8	P:proteasome-mediated ubiquitin-dependent protein catabolic process; P:regulation of unidimensional cell growth; P:intracellular signal transduction; P:proteasome assembly; P:response to misfolded protein; C:proteasome regulatory particle; P:DNA endoreduplication; F:protein binding	-	Coil (COILS); Coil (COILS); IPR001478 (G3DSA:2.30.42.GENE3D); PTHR12651 (PANTHER); PTHR12651:SF1 (PANTHER); IPR001478 (SUPERFAMILY)	-	-	gi|588448894|gb|GAKH01002321.1|:Q_iden=0.98:Q_cov=0.72:T_iden=0.95:T_cov=0.88
novel_gene_148_583bf6d1	ribonuclease h protein at1g65750	121	100	2.58676e-22	0.4881	5	F:RNA binding; P:RNA-dependent DNA replication; F:RNA-directed DNA polymerase activity; F:nucleic acid binding; F:zinc ion binding		IPR026960 (PFAM); PTHR21736 (PANTHER); PTHR21736:SF17 (PANTHER); NON_CYTOPLASMIC_DOMAIN (PHOBIUS); CYTOPLASMIC_DOMAIN (PHOBIUS); TRANSMEMBRANE (PHOBIUS)	-	gi|401023717|gb|KA135005.1|:Q_iden=0.99:Q_cov=0.99:T_iden=0.99:T_cov=0.70	-
novel_gene_229_583bf6d1	uncharacterized aarf domain-containing protein kinase 1 isoform x1	562	100	0	0.7621	1	C:extracellular region	-	Coil (COILS); G3DSA:3.90.1200.10 (GENE3D); IPR004147 (PFAM); PTHR10566:SF59 (PANTHER); PTHR10566 (PANTHER); CYTOPLASMIC_DOMAIN (PHOBIUS); NON_CYTOPLASMIC_DOMAIN (PHOBIUS); TRANSMEMBRANE (PHOBIUS); SignalP-noTM (SIGNALP_GRAM_NEGATIVE); SignalP-TM (SIGNALP_GRAM_POSITIVE); IPR011009 (SUPERFAMILY)	-	gi|401024780|gb|KA136068.1|:Q_iden=0.94:Q_cov=0.67:T_iden=0.96:T_cov=0.87	gi|588421743|gb|GAKH01023633.1|:Q_iden=0.93:Q_cov=0.94:T_iden=0.98:T_cov=0.74
novel_gene_44_583bf6d1	transposon tx1 uncharacterized 149 kda protein	118	100	9.2524e-29	0.5617	3	F:RNA binding; P:RNA-dependent DNA replication; F:RNA-directed DNA polymerase activity		PTHR19446:SF368 (PANTHER); PTHR19446 (PANTHER)	-	gi|401026103|gb|KA137391.1|:Q_iden=1.00:Q_cov=1.00:T_iden=1.00:T_cov=0.85	gi|588361672|gb|GAKH01072679.1|:Q_iden=0.98:Q_cov=0.93:T_iden=0.99:T_cov=0.92
novel_gene_57_583bf6d1	cytochrome b	135	3	1.48323	0.5133	0	-		TMhelix (TMHMM)	-	gi|401026810|gb|KA138098.1|:Q_iden=1.00:Q_cov=1.00:T_iden=1.00:T_cov=0.56	gi|588426523|gb|GAKH01019897.1|:Q_iden=0.99:Q_cov=0.99:T_iden=0.99:T_cov=0.59
novel_gene_80_583bf6d1	branchpoint-bridging	752	100	0	0.6057	3	F:nucleotide binding; P:mRNA splicing, via spliceosome; F:pre-mRNA branch point binding	-	IPR004087 (SMART); IPR000504 (SMART); IPR004088 (G3DSA:3.30.1370.GENE3D); IPR000504 (PFAM); IPR012677 (G3DSA:3.30.70.GENE3D); IPR004088 (PFAM); IPR032570 (PFAM); IPR031150 (PTHR11208:PANTHER); PTHR11208 (PANTHER); IPR004088 (PROSITE_PROFILES); IPR000504 (PROSITE_PROFILES); IPR004088 (SUPERFAMILY); IPR012677 (SUPERFAMILY)	-	gi|401026970|gb|KA138258.1|:Q_iden=0.99:Q_cov=0.99:T_iden=0.99:T_cov=0.60	-
novel_gene_95_583bf6d1	PREDICTED: uncharacterized protein LOC107489344 isoform X1	1048	100	0	0.6466	0	-		IPR025452 (PFAM); IPR004242 (PFAM); IPR025312 (PFAM); PTHR10775 (PANTHER); PTHR10775:SF102 (PANTHER)	-	gi|401027060|gb|KA138348.1|:Q_iden=0.99:Q_cov=0.88:T_iden=0.99:T_cov=0.83	gi|588388718|gb|GAKH01049491.1|:Q_iden=1.00:Q_cov=1.00:T_iden=0.95:T_cov=0.79
novel_gene_97_583bf6d1	copper-transporting atpase 2 isoform x2	130	4	0.523122	0.445	28	F:cation-transporting ATPase activity; P:copper ion transport; F:copper-transporting ATPase activity; P:copper ion import; F:hydrolase activity; P:cellular zinc ion homeostasis; C:late endosome; F:ATP binding; F:metal ion binding; C:trans-Golgi network; C:cytoplasmic membrane-bounded vesicle; P:sequestering of calcium ion; C:integral component of membrane; C:membrane; C:perinuclear region of cyto…		no IPS match	-	gi|401027932|gb|KA139220.1|:Q_iden=1.00:Q_cov=1.00:T_iden=1.00:T_cov=0.77	gi|588377300|gb|GAKH01058475.1|:Q_iden=0.99:Q_cov=0.99:T_iden=0.99:T_cov=0.81
novel_gene_103_583bf6d1	probable receptor-like protein kinase at1g67000	293	100	0	0.5325	1	F:polysaccharide binding		IPR032872 (PFAM); PTHR33138 (PANTHER); PTHR33138:SF3 (PANTHER); NON_CYTOPLASMIC_DOMAIN (PHOBIUS); SIGNAL_PEPTIDE_N_REGION (PHOBIUS); SIGNAL_PEPTIDE (PHOBIUS); SIGNAL_PEPTIDE_C_REGION (PHOBIUS); SIGNAL_PEPTIDE_H_REGION (PHOBIUS); SignalP-noTM (SIGNALP_EUK); TMhelix (TMHMM)	-	gi|401027985|gb|KA139273.1|:Q_iden=0.90:Q_cov=0.91:T_iden=1.00:T_cov=0.54	gi|588429157|gb|GAKH01017831.1|:Q_iden=0.90:Q_cov=0.91:T_iden=1.00:T_cov=0.68
novel_gene_16_583bf6d1	hypothetical protein	128	1	5.51027	0.57	0	-		no IPS match	-	gi|401028433|gb|KA139721.1|:Q_iden=1.00:Q_cov=0.54:T_iden=1.00:T_cov=0.96	gi|588385060|gb|GAKH01052355.1|:Q_iden=1.00:Q_cov=0.87:T_iden=1.00:T_cov=0.88
novel_gene_22_583bf6d1	fas1 domain-containing protein selmodraft_448915-like	257	100	0	0.6293	4	P:pollen exine formation; F:molecular_function; P:biological_process; C:mitochondrion		IPR000782 (SMART); IPR000782 (G3DSA:2.30.180.GENE3D); PTHR36069 (PANTHER); PTHR36069:SF1 (PANTHER); NON_CYTOPLASMIC_DOMAIN (PHOBIUS); SIGNAL_PEPTIDE_C_REGION (PHOBIUS); CYTOPLASMIC_DOMAIN (PHOBIUS); SIGNAL_PEPTIDE (PHOBIUS); TRANSMEMBRANE (PHOBIUS); SIGNAL_PEPTIDE_N_REGION (PHOBIUS); TRANSMEMBRANE (PHOBIUS); SIGNAL_PEPTIDE_H_REGION (PHOBIUS); NON_CYTOPLASMIC_DOMAIN (PHOBIUS); SignalP-TM (SIGNALP_…	-	gi|401028494|gb|KA139782.1|:Q_iden=1.00:Q_cov=1.00:T_iden=0.99:T_cov=0.87	gi|588391049|gb|GAKH01047676.1|:Q_iden=1.00:Q_cov=1.00:T_iden=1.00:T_cov=0.87
novel_gene_93_583bf6d1	PREDICTED: uncharacterized protein LOC104880698	357	23	0	0.5778	0	-		no IPS match	-	gi|401028882|gb|KA140170.1|:Q_iden=0.99:Q_cov=0.51:T_iden=0.99:T_cov=0.92	gi|588379237|gb|GAKH01056940.1|:Q_iden=1.00:Q_cov=0.76:T_iden=1.00:T_cov=0.73
novel_gene_120_583bf6d1	d dopamine partial	98	2	6.18503	0.455	3	F:prenyltransferase activity; C:integral component of membrane; P:metabolic process		SIGNAL_PEPTIDE_N_REGION (PHOBIUS); NON_CYTOPLASMIC_DOMAIN (PHOBIUS); NON_CYTOPLASMIC_DOMAIN (PHOBIUS); CYTOPLASMIC_DOMAIN (PHOBIUS); SIGNAL_PEPTIDE_H_REGION (PHOBIUS); SIGNAL_PEPTIDE_C_REGION (PHOBIUS); TRANSMEMBRANE (PHOBIUS); TRANSMEMBRANE (PHOBIUS); SIGNAL_PEPTIDE (PHOBIUS); TMhelix (TMHMM)	-	gi|401029090|gb|KA140378.1|:Q_iden=1.00:Q_cov=1.00:T_iden=1.00:T_cov=0.50	gi|588438515|gb|GAKH01010502.1|:Q_iden=1.00:Q_cov=1.00:T_iden=1.00:T_cov=0.67
novel_gene_11_583bf6d1	hypothetical protein	88	5	7.41106	0.45	0	-		PS51257 (PROSITE_PROFILES)	-	gi|401029232|gb|KA140520.1|:Q_iden=1.00:Q_cov=1.00:T_iden=1.00:T_cov=0.90	-
novel_gene_126_583bf6d1	zinc finger bed domain-containing protein ricesleeper 1-like	319	100	7.44762e-32	0.4939	2	F:protein dimerization activity; F:DNA binding	-	Coil (COILS); IPR008906 (PFAM); IPR025525 (PFAM); PTHR23272 (PANTHER); PTHR23272:SF50 (PANTHER); IPR012337 (SUPERFAMILY)	-	gi|401029967|gb|KA141255.1|:Q_iden=0.99:Q_cov=0.99:T_iden=0.99:T_cov=0.85	-
novel_gene_108_583bf6d1	PREDICTED: uncharacterized protein LOC104880729, partial	116	100	5.96757e-66	0.7514	0	-		no IPS match	-	gi|401030496|gb|KA141784.1|:Q_iden=0.86:Q_cov=0.88:T_iden=0.83:T_cov=0.53	gi|588437507|gb|GAKH01011276.1|:Q_iden=1.00:Q_cov=1.00:T_iden=0.91:T_cov=0.63
novel_gene_10_583bf6d1	transmembrane	161	15	1.22856e-12	0.5	1	C:integral component of membrane		TRANSMEMBRANE (PHOBIUS); CYTOPLASMIC_DOMAIN (PHOBIUS); TRANSMEMBRANE (PHOBIUS); TRANSMEMBRANE (PHOBIUS); NON_CYTOPLASMIC_DOMAIN (PHOBIUS); CYTOPLASMIC_DOMAIN (PHOBIUS); NON_CYTOPLASMIC_DOMAIN (PHOBIUS); CYTOPLASMIC_DOMAIN (PHOBIUS); TRANSMEMBRANE (PHOBIUS); TMhelix (TMHMM); TMhelix (TMHMM); TMhelix (TMHMM); TMhelix (TMHMM)	-	gi|401031249|gb|KA142537.1|:Q_iden=1.00:Q_cov=0.85:T_iden=1.00:T_cov=0.56	gi|588442079|gb|GAKH01007734.1|:Q_iden=1.00:Q_cov=0.83:T_iden=1.00:T_cov=0.98
novel_gene_41_583bf6d1	PREDICTED: uncharacterized protein LOC104880500	856	100	0	0.5501	2	F:zinc ion binding; F:nucleic acid binding	-	Coil (COILS); IPR006564 (SMART); IPR018289 (PFAM); IPR004332 (PFAM); IPR007527 (PFAM); PTHR31973:SF4 (PANTHER); PTHR31973 (PANTHER); IPR007527 (PROSITE_PROFILES); IPR001878 (SUPERFAMILY)	-	gi|401031455|gb|KA142743.1|:Q_iden=0.99:Q_cov=0.86:T_iden=0.99:T_cov=0.57	gi|588337368|gb|GAKH01096983.1|:Q_iden=0.99:Q_cov=0.99:T_iden=0.99:T_cov=0.59
novel_gene_125_583bf6d1	monothiol glutaredoxin- chloroplastic	176	100	1.09846e-124	0.8562	15	F:glutathione disulfide oxidoreductase activity; P:oxidation-reduction process; P:cell redox homeostasis; C:chloroplast envelope; F:oxidoreductase activity, acting on paired donors, with incorporation or reduction of molecular oxygen, 2-oxoglutarate as one donor, and incorporation of one atom each of oxygen into both donors; F:electron carrier activity; P:cellular cation homeostasis; C:chloroplas…	EC:1.14.11	IPR004480 (TIGRFAM); IPR012336 (G3DSA:3.40.30.GENE3D); IPR002109 (PFAM); IPR004480 (PANTHER); PTHR10293:SF37 (PANTHER); IPR002109 (PROSITE_PROFILES); IPR012336 (SUPERFAMILY)	-	gi|401034657|gb|KA145945.1|:Q_iden=1.00:Q_cov=1.00:T_iden=1.00:T_cov=0.51	-
novel_gene_129_583bf6d1	beta- -galactosyltransferase pvg3-like	324	100	0	0.7803	4	C:Golgi apparatus; F:galactosyltransferase activity; P:protein glycosylation; C:integral component of membrane	EC:2.4.1	IPR002659 (PFAM); PTHR11214:SF141 (PANTHER); IPR002659 (PANTHER); SIGNAL_PEPTIDE_N_REGION (PHOBIUS); SIGNAL_PEPTIDE_C_REGION (PHOBIUS); SIGNAL_PEPTIDE_H_REGION (PHOBIUS); NON_CYTOPLASMIC_DOMAIN (PHOBIUS); SIGNAL_PEPTIDE (PHOBIUS); TMhelix (TMHMM)	-	gi|401034682|gb|KA145970.1|:Q_iden=1.00:Q_cov=0.57:T_iden=1.00:T_cov=0.54	gi|588338197|gb|GAKH01096154.1|:Q_iden=0.98:Q_cov=0.96:T_iden=0.99:T_cov=0.87
novel_gene_141_583bf6d1	chemotaxis protein	330	56	0	0.6027	3	F:molecular_function; P:biological_process; C:mitochondrion		Coil (COILS); Coil (COILS)	-	gi|401034844|gb|KA146132.1|:Q_iden=1.00:Q_cov=0.57:T_iden=1.00:T_cov=0.67	-
novel_gene_142_583bf6d1	gelsolin-related protein of 125 kda isoform x1	330	65	0	0.5535	3	C:mitochondrion; F:molecular_function; P:biological_process		PTHR37710 (PANTHER); CYTOPLASMIC_DOMAIN (PHOBIUS); NON_CYTOPLASMIC_DOMAIN (PHOBIUS); TRANSMEMBRANE (PHOBIUS)	-	gi|401034854|gb|KA146142.1|:Q_iden=0.96:Q_cov=0.96:T_iden=0.90:T_cov=0.72	-
novel_gene_143_583bf6d1	non-specific lipid transfer protein gpi-anchored 1-like	202	100	2.79389e-142	0.672	2	P:lipid transport; C:anchored component of plasma membrane	-	IPR016140 (SMART); IPR016140 (PFAM); G3DSA:1.10.110.10 (GENE3D); PTHR33044 (PANTHER); PTHR33044:SF7 (PANTHER); SIGNAL_PEPTIDE (PHOBIUS); SIGNAL_PEPTIDE_C_REGION (PHOBIUS); SIGNAL_PEPTIDE_H_REGION (PHOBIUS); NON_CYTOPLASMIC_DOMAIN (PHOBIUS); SIGNAL_PEPTIDE_N_REGION (PHOBIUS); SignalP-noTM (SIGNALP_GRAM_NEGATIVE); SignalP-noTM (SIGNALP_EUK); SignalP-TM (SIGNALP_GRAM_POSITIVE); IPR016140 (SUPERFAMIL…	-	gi|401034919|gb|KA146207.1|:Q_iden=1.00:Q_cov=1.00:T_iden=1.00:T_cov=0.73	gi|588424747|gb|GAKH01021294.1|:Q_iden=1.00:Q_cov=1.00:T_iden=1.00:T_cov=0.74
novel_gene_152_583bf6d1	transposon tx1 uncharacterized 149 kda protein	123	100	6.8728e-41	0.6196	3	F:nucleic acid binding; P:RNA phosphodiester bond hydrolysis, endonucleolytic; F:RNA-DNA hybrid ribonuclease activity			-	gi|401035101|gb|KA146389.1|:Q_iden=1.00:Q_cov=0.71:T_iden=1.00:T_cov=0.85	-
novel_gene_92_583bf6d1	gem-like protein 4	175	100	1.99108e-105	0.7331	0	-		IPR004182 (SMART); IPR004182 (PFAM); PTHR31969:SF1 (PANTHER); PTHR31969 (PANTHER)	-	gi|401035873|gb|KA147161.1|:Q_iden=0.98:Q_cov=0.98:T_iden=0.98:T_cov=0.73	gi|588393961|gb|GAKH01045299.1|:Q_iden=1.00:Q_cov=1.00:T_iden=1.00:T_cov=0.67
novel_gene_12_583bf6d1	disease resistance protein at1g50180	675	100	0	0.5781	1	F:ADP binding	-	PR00364 (PRINTS); IPR032675 (G3DSA:3.80.10.GENE3D); IPR002182 (PFAM); IPR032675 (G3DSA:3.80.10.GENE3D); PTHR23155:SF634 (PANTHER); PTHR23155:SF634 (PANTHER); PTHR23155 (PANTHER); PTHR23155 (PANTHER); IPR032675 (SUPERFAMILY); IPR027417 (SUPERFAMILY)	-	gi|401036061|gb|KA147349.1|:Q_iden=1.00:Q_cov=1.00:T_iden=1.00:T_cov=0.71	-
novel_gene_37_583bf6d1	sperm-tail pg-rich repeat-containing protein 2	101	3	2.74073	0.4367	0	-		SIGNAL_PEPTIDE_C_REGION (PHOBIUS); SIGNAL_PEPTIDE_N_REGION (PHOBIUS); NON_CYTOPLASMIC_DOMAIN (PHOBIUS); SIGNAL_PEPTIDE_H_REGION (PHOBIUS); SIGNAL_PEPTIDE (PHOBIUS)	-	gi|401036260|gb|KA147548.1|:Q_iden=1.00:Q_cov=1.00:T_iden=1.00:T_cov=0.58	-
novel_gene_28_583bf6d1	16s rrna (uracil -n )-methyltransferase	113	5	1.03903	0.474	5	F:methyltransferase activity; P:rRNA processing; C:cytoplasm; F:transferase activity; P:methylation		NON_CYTOPLASMIC_DOMAIN (PHOBIUS); CYTOPLASMIC_DOMAIN (PHOBIUS); TRANSMEMBRANE (PHOBIUS); TMhelix (TMHMM)	-	gi|401037526|gb|KA148814.1|:Q_iden=0.99:Q_cov=0.75:T_iden=0.82:T_cov=0.62	-
novel_gene_29_583bf6d1	probable phosphoinositide phosphatase sac9	112	100	5.02033e-15	0.5119	13	F:amino acid binding; P:metabolic process; F:catalytic activity; F:pyridoxal phosphate binding; F:nucleic acid binding; P:RNA phosphodiester bond hydrolysis, endonucleolytic; P:DNA repair; F:RNA-DNA hybrid ribonuclease activity; P:nucleic acid phosphodiester bond hydrolysis; F:endonuclease activity; C:intracellular; F:DNA binding; F:chromatin binding		no IPS match	-	gi|401037526|gb|KA148814.1|:Q_iden=0.99:Q_cov=0.81:T_iden=0.99:T_cov=0.93	-
novel_gene_34_583bf6d1	PREDICTED: uncharacterized protein LOC104881877	153	30	1.61497e-106	0.495	0	-		TRANSMEMBRANE (PHOBIUS); CYTOPLASMIC_DOMAIN (PHOBIUS); NON_CYTOPLASMIC_DOMAIN (PHOBIUS); SIGNAL_PEPTIDE_H_REGION (PHOBIUS); SIGNAL_PEPTIDE_N_REGION (PHOBIUS); TRANSMEMBRANE (PHOBIUS); SIGNAL_PEPTIDE_C_REGION (PHOBIUS); CYTOPLASMIC_DOMAIN (PHOBIUS); NON_CYTOPLASMIC_DOMAIN (PHOBIUS); SIGNAL_PEPTIDE (PHOBIUS); TRANSMEMBRANE (PHOBIUS); TMhelix (TMHMM); TMhelix (TMHMM); TMhelix (TMHMM)	-	gi|401037715|gb|KA149003.1|:Q_iden=0.97:Q_cov=0.79:T_iden=0.97:T_cov=0.75	-
novel_gene_190_583bf6d1	pentatricopeptide repeat-containing protein	100	1	3.15934	0.54	0	-		no IPS match	-	gi|401038775|gb|KA150063.1|:Q_iden=0.91:Q_cov=0.54:T_iden=1.00:T_cov=0.73	-
novel_gene_168_583bf6d1	ethylene-responsive transcription factor crf4-like	328	100	0	0.6038	5	P:regulation of transcription, DNA-templated; F:sequence-specific DNA binding transcription factor activity; F:DNA binding; C:transcription factor complex; P:regulation of transcription, DNA-templated	-	IPR001471 (PRINTS); IPR001471 (SMART); IPR001471 (G3DSA:3.30.730.GENE3D); IPR001471 (PFAM); PTHR31194:SF16 (PANTHER); IPR017392 (PANTHER); IPR001471 (PROSITE_PROFILES); IPR016177 (SUPERFAMILY)	-	gi|401039372|gb|KA150660.1|:Q_iden=1.00:Q_cov=0.88:T_iden=1.00:T_cov=0.87	gi|588392671|gb|GAKH01046385.1|:Q_iden=0.99:Q_cov=0.96:T_iden=1.00:T_cov=0.88
novel_gene_170_583bf6d1	probable calcium-binding protein cml45	197	100	1.16118e-137	0.6048	1	F:calcium ion binding	-	PR01697 (PRINTS); IPR002048 (SMART); IPR011992 (G3DSA:1.10.238.GENE3D); IPR002048 (PFAM); PTHR10891:SF574 (PANTHER); PTHR10891 (PANTHER); IPR018247 (PROSITE_PATTERNS); IPR018247 (PROSITE_PATTERNS); NON_CYTOPLASMIC_DOMAIN (PHOBIUS); TRANSMEMBRANE (PHOBIUS); CYTOPLASMIC_DOMAIN (PHOBIUS); IPR002048 (PROSITE_PROFILES); IPR002048 (PROSITE_PROFILES); IPR011992 (SUPERFAMILY); TMhelix (TMHMM)	-	gi|401039387|gb|KA150675.1|:Q_iden=1.00:Q_cov=1.00:T_iden=1.00:T_cov=0.66	gi|588321468|gb|GAKH01112883.1|:Q_iden=0.95:Q_cov=0.95:T_iden=1.00:T_cov=0.83
novel_gene_198_583bf6d1	pwwp domain-containing protein	254	100	0	0.627	6	F:methyltransferase activity; F:transferase activity; P:methylation; F:molecular_function; P:biological_process; C:nucleus		PTHR10688:SF1 (PANTHER); PTHR10688 (PANTHER)	-	gi|401040360|gb|KA151648.1|:Q_iden=0.99:Q_cov=0.81:T_iden=0.99:T_cov=0.62	-
novel_gene_311_583bf6d1	phosphatidate cytidylyltransferase	112	3	3.50423	0.5733	0	-		CYTOPLASMIC_DOMAIN (PHOBIUS); TRANSMEMBRANE (PHOBIUS); NON_CYTOPLASMIC_DOMAIN (PHOBIUS); TMhelix (TMHMM); TMhelix (TMHMM)	-	gi|401041239|gb|KA152527.1|:Q_iden=1.00:Q_cov=1.00:T_iden=1.00:T_cov=0.51	gi|588367427|gb|GAKH01066924.1|:Q_iden=1.00:Q_cov=1.00:T_iden=1.00:T_cov=0.64
novel_gene_163_583bf6d1	---NA---	92	0			0	-		no IPS match	-	gi|401043019|gb|KA154307.1|:Q_iden=0.99:Q_cov=0.85:T_iden=0.94:T_cov=0.74	gi|588449173|gb|GAKH01002102.1|:Q_iden=0.99:Q_cov=0.99:T_iden=0.98:T_cov=0.71
novel_gene_174_583bf6d1	cell wall vacuolar inhibitor of fructosidase 1-like	170	100	3.09679e-119	0.6457	6	F:pectinesterase activity; P:negative regulation of catalytic activity; C:cell wall; F:enzyme inhibitor activity; P:starch metabolic process; P:sucrose metabolic process	EC:3.1.1.11	IPR006501 (SMART); IPR006501 (G3DSA:1.20.140.GENE3D); IPR006501 (TIGRFAM); IPR006501 (PFAM); PTHR31080:SF18 (PANTHER); PTHR31080 (PANTHER); SIGNAL_PEPTIDE_H_REGION (PHOBIUS); SIGNAL_PEPTIDE_N_REGION (PHOBIUS); NON_CYTOPLASMIC_DOMAIN (PHOBIUS); SIGNAL_PEPTIDE (PHOBIUS); SIGNAL_PEPTIDE_C_REGION (PHOBIUS); SignalP-noTM (SIGNALP_EUK); SignalP-TM (SIGNALP_GRAM_POSITIVE); IPR006501 (SUPERFAMILY)	-	gi|401044877|gb|KA156165.1|:Q_iden=0.99:Q_cov=0.99:T_iden=0.99:T_cov=0.57	gi|588407782|gb|GAKH01034553.1|:Q_iden=0.99:Q_cov=0.99:T_iden=1.00:T_cov=0.83
novel_gene_192_583bf6d1	serine hydroxymethyltransferase mitochondrial-like	103	95	1.44032e-27	0.6105	0	-		PTHR33168:SF3 (PANTHER); PTHR33168 (PANTHER)	-	gi|401046817|gb|KA158105.1|:Q_iden=0.94:Q_cov=0.79:T_iden=0.95:T_cov=0.75	gi|588446601|gb|GAKH01004157.1|:Q_iden=0.98:Q_cov=0.55:T_iden=0.98:T_cov=0.98
novel_gene_231_583bf6d1	family -linked outer membrane protein	110	4	0.729677	0.4825	16	F:protein methyltransferase activity; F:methyltransferase activity; P:protein methylation; P:methylation; F:receptor activity; C:membrane; C:cell outer membrane; P:transport; F:transporter activity; F:nucleotide binding; F:ATP binding; C:ATP-binding cassette (ABC) transporter complex; F:ATPase activity; P:transmembrane transport; P:metabolic process; F:hydrolase activity, acting on acid anhydride…		no IPS match	-	gi|401047551|gb|KA158839.1|:Q_iden=1.00:Q_cov=1.00:T_iden=1.00:T_cov=0.72	gi|588430744|gb|GAKH01016594.1|:Q_iden=1.00:Q_cov=1.00:T_iden=1.00:T_cov=0.74
novel_gene_183_583bf6d1	cationic peroxidase 1-like	317	100	0	0.8332	6	F:heme binding; F:metal ion binding; F:peroxidase activity; P:oxidation-reduction process; P:response to oxidative stress; P:peroxidase reaction	EC:1.11.1.7	IPR000823 (PRINTS); IPR002016 (PRINTS); IPR002016 (PFAM); G3DSA:1.10.420.10 (GENE3D); G3DSA:1.10.520.10 (GENE3D); PTHR31388 (PANTHER); PTHR31388:SF29 (PANTHER); IPR019794 (PROSITE_PATTERNS); IPR019793 (PROSITE_PATTERNS); NON_CYTOPLASMIC_DOMAIN (PHOBIUS); SIGNAL_PEPTIDE (PHOBIUS); SIGNAL_PEPTIDE_C_REGION (PHOBIUS); SIGNAL_PEPTIDE_N_REGION (PHOBIUS); SIGNAL_PEPTIDE_H_REGION (PHOBIUS); IPR002016 (PR…	-	gi|401047918|gb|KA159206.1|:Q_iden=1.00:Q_cov=1.00:T_iden=1.00:T_cov=0.60	gi|588379486|gb|GAKH01056745.1|:Q_iden=1.00:Q_cov=1.00:T_iden=1.00:T_cov=0.53
novel_gene_209_583bf6d1	pts glucose transporter subunit iib	135	1	1.68856	0.42	0	-		no IPS match	-	gi|401048168|gb|KA159456.1|:Q_iden=0.99:Q_cov=0.61:T_iden=0.99:T_cov=0.87	-
novel_gene_215_583bf6d1	protein longifolia 2	275	36	1.19792e-109	0.5989	5	F:methyltransferase activity; F:gibberellin carboxyl-O-methyltransferase activity; P:methylation; F:S-adenosylmethionine-dependent methyltransferase activity; C:cellular_component		Coil (COILS); IPR032795 (PFAM); PTHR37897:SF1 (PANTHER); PTHR37897 (PANTHER); SIGNAL_PEPTIDE (PHOBIUS); SIGNAL_PEPTIDE_N_REGION (PHOBIUS); SIGNAL_PEPTIDE_H_REGION (PHOBIUS); NON_CYTOPLASMIC_DOMAIN (PHOBIUS); SIGNAL_PEPTIDE_C_REGION (PHOBIUS)	-	gi|401048228|gb|KA159516.1|:Q_iden=0.99:Q_cov=0.99:T_iden=0.99:T_cov=0.61	gi|588451101|gb|GAKH01000578.1|:Q_iden=0.99:Q_cov=0.99:T_iden=0.99:T_cov=0.51
novel_gene_227_583bf6d1	hypothetical protein	122	1	5.14285	0.47	0	-		no IPS match	-	gi|401048323|gb|KA159611.1|:Q_iden=1.00:Q_cov=1.00:T_iden=1.00:T_cov=0.72	gi|588435828|gb|GAKH01012599.1|:Q_iden=0.99:Q_cov=0.99:T_iden=0.99:T_cov=0.72
novel_gene_244_583bf6d1	duf1639 family protein	212	100	6.3067e-150	0.5759	3	F:molecular_function; P:biological_process; C:chloroplast		IPR012438 (PFAM); PTHR33130 (PANTHER)	-	gi|401048455|gb|KA159743.1|:Q_iden=0.94:Q_cov=0.86:T_iden=0.94:T_cov=0.65	-
novel_gene_255_583bf6d1	PREDICTED: uncharacterized protein LOC100266687 isoform X3	231	79	8.26613e-168	0.5932	3	F:molecular_function; P:biological_process; C:nucleus		PTHR38382:SF1 (PANTHER); PTHR38382 (PANTHER)	-	gi|401048505|gb|KA159793.1|:Q_iden=1.00:Q_cov=1.00:T_iden=1.00:T_cov=0.72	-
novel_gene_184_583bf6d1	probable inactive receptor kinase at2g26730	625	100	0	0.7171	3	F:protein kinase activity; P:protein phosphorylation; F:ATP binding	-	IPR000719 (PFAM); G3DSA:3.30.200.20 (GENE3D); IPR013210 (PFAM); G3DSA:1.10.510.10 (GENE3D); IPR032675 (G3DSA:3.80.10.GENE3D); PTHR27008:SF10 (PANTHER); PTHR27008 (PANTHER); IPR017441 (PROSITE_PATTERNS); SIGNAL_PEPTIDE_C_REGION (PHOBIUS); TRANSMEMBRANE (PHOBIUS); CYTOPLASMIC_DOMAIN (PHOBIUS); SIGNAL_PEPTIDE (PHOBIUS); SIGNAL_PEPTIDE_N_REGION (PHOBIUS); NON_CYTOPLASMIC_DOMAIN (PHOBIUS); SIGNAL_PEPT…	-	gi|401049109|gb|KA160397.1|:Q_iden=1.00:Q_cov=1.00:T_iden=0.99:T_cov=0.79	-
novel_gene_237_583bf6d1	---NA---	85	0			0	-		no IPS match	-	gi|401049597|gb|KA160885.1|:Q_iden=0.99:Q_cov=0.99:T_iden=0.99:T_cov=0.83	gi|588333370|gb|GAKH01100981.1|:Q_iden=0.97:Q_cov=0.97:T_iden=1.00:T_cov=0.94
novel_gene_242_583bf6d1	hypothetical protein	124	11	0.28449	0.45	0	-		no IPS match	-	gi|401050634|gb|KA161922.1|:Q_iden=0.99:Q_cov=0.99:T_iden=0.99:T_cov=0.81	gi|588396647|gb|GAKH01043237.1|:Q_iden=0.87:Q_cov=0.87:T_iden=0.88:T_cov=0.89
novel_gene_259_583bf6d1	transcription factor pur-alpha 1	471	100	3.87942e-146	0.4728	12	P:calcium ion transport; P:root hair elongation; F:nucleic acid binding; C:cytoplasm; P:response to osmotic stress; P:vacuole organization; P:water transport; P:Golgi organization; P:response to salt stress; P:response to cadmium ion; P:response to fructose; C:nucleus		IPR025558 (PFAM)	-	gi|401052566|gb|KA163854.1|:Q_iden=0.99:Q_cov=0.93:T_iden=0.99:T_cov=0.81	gi|588380469|gb|GAKH01055942.1|:Q_iden=1.00:Q_cov=0.87:T_iden=1.00:T_cov=0.60
novel_gene_315_583bf6d1	probable mediator of rna polymerase ii transcription subunit 26b	419	100	0	0.4923	3	F:DNA binding; C:nucleus; P:transcription, DNA-templated	-	IPR017923 (G3DSA:1.20.930.GENE3D); IPR017923 (PFAM); PTHR15141:SF40 (PANTHER); PTHR15141 (PANTHER); PTHR15141 (PANTHER); PTHR15141:SF40 (PANTHER); IPR017923 (SUPERFAMILY)	-	gi|401053060|gb|KA164348.1|:Q_iden=1.00:Q_cov=1.00:T_iden=1.00:T_cov=0.70	gi|588429705|gb|GAKH01017399.1|:Q_iden=1.00:Q_cov=1.00:T_iden=1.00:T_cov=0.69
novel_gene_335_583bf6d1	---NA---	106	0			0	-		no IPS match	-	gi|401053310|gb|KA164598.1|:Q_iden=1.00:Q_cov=1.00:T_iden=1.00:T_cov=0.78	gi|588422677|gb|GAKH01022895.1|:Q_iden=0.99:Q_cov=0.99:T_iden=0.99:T_cov=0.80
novel_gene_296_583bf6d1	ubiquitin-like-specific protease esd4	195	100	2.82174e-127	0.6182	2	F:cysteine-type peptidase activity; P:proteolysis	EC:3.4	G3DSA:3.30.310.130 (GENE3D); IPR003653 (PFAM); IPR003653 (PROSITE_PROFILES); SSF54001 (SUPERFAMILY)	-	gi|401053376|gb|KA164664.1|:Q_iden=0.99:Q_cov=0.99:T_iden=0.99:T_cov=0.93	gi|588388994|gb|GAKH01049275.1|:Q_iden=0.99:Q_cov=0.99:T_iden=0.99:T_cov=0.80
novel_gene_230_583bf6d1	cytochrome b561 and domon domain-containing protein at5g47530-like	387	100	0	0.6688	2	P:xylan metabolic process; C:membrane	-	IPR006593 (SMART); IPR005018 (PFAM); IPR006593 (PFAM); IPR017214 (PIRSF); PTHR23130 (PANTHER); PTHR23130:SF80 (PANTHER); SIGNAL_PEPTIDE_N_REGION (PHOBIUS); CYTOPLASMIC_DOMAIN (PHOBIUS); SIGNAL_PEPTIDE_C_REGION (PHOBIUS); TRANSMEMBRANE (PHOBIUS); CYTOPLASMIC_DOMAIN (PHOBIUS); TRANSMEMBRANE (PHOBIUS); NON_CYTOPLASMIC_DOMAIN (PHOBIUS); CYTOPLASMIC_DOMAIN (PHOBIUS); NON_CYTOPLASMIC_DOMAIN (PHOBIUS); …	-	gi|401053376|gb|KA164664.1|:Q_iden=0.99:Q_cov=0.99:T_iden=0.99:T_cov=0.93	gi|588388994|gb|GAKH01049275.1|:Q_iden=1.00:Q_cov=1.00:T_iden=1.00:T_cov=0.81
novel_gene_288_583bf6d1	swim zinc finger family protein	721	100	0	0.8348	2	F:zinc ion binding; C:nucleus	-	PTHR33977:SF2 (PANTHER); PTHR33977 (PANTHER); IPR007527 (PROSITE_PROFILES)	-	gi|401053903|gb|KA165191.1|:Q_iden=0.99:Q_cov=0.99:T_iden=0.99:T_cov=0.52	-
novel_gene_240_583bf6d1	nac transcription factor 29-like	395	100	4.41283e-139	0.6301	3	P:single-organism process; P:regulation of transcription, DNA-templated; F:DNA binding	-	IPR003441 (PFAM); PTHR31719 (PANTHER); IPR003441 (PROSITE_PROFILES); IPR003441 (SUPERFAMILY)	-	gi|401053948|gb|KA165236.1|:Q_iden=0.92:Q_cov=0.57:T_iden=0.77:T_cov=0.66	-
novel_gene_333_583bf6d1	---NA---	118	0			0	-		no IPS match	-	gi|401055077|gb|KA166365.1|:Q_iden=1.00:Q_cov=1.00:T_iden=1.00:T_cov=0.51	gi|588413483|gb|GAKH01030085.1|:Q_iden=0.99:Q_cov=0.99:T_iden=0.99:T_cov=0.67
novel_gene_364_583bf6d1	histone-lysine n-methyltransferase 2d-like	398	49	1.0032e-07	0.4422	8	F:metal ion binding; F:formate dehydrogenase (NAD+) activity; P:oxidation-reduction process; F:oxidoreductase activity; F:molybdenum ion binding; F:4 iron, 4 sulfur cluster binding; P:formate metabolic process; F:iron-sulfur cluster binding		SignalP-TM (SIGNALP_GRAM_POSITIVE)	-	gi|401055377|gb|KA166665.1|:Q_iden=1.00:Q_cov=1.00:T_iden=1.00:T_cov=0.59	-
novel_gene_367_583bf6d1	ribulose- -bisphosphate carboxylase oxygenase large subunit	476	100	0	0.988	9	P:reductive pentose-phosphate cycle; F:ribulose-bisphosphate carboxylase activity; F:monooxygenase activity; P:photorespiration; F:magnesium ion binding; C:mitochondrion; P:oxidation-reduction process; C:chloroplast ribulose bisphosphate carboxylase complex; P:glyoxylate metabolic process	EC:4.1.1.39		-	gi|401055377|gb|KA166665.1|:Q_iden=1.00:Q_cov=1.00:T_iden=1.00:T_cov=0.59	-
novel_gene_280_583bf6d1	villin-1 isoform x2	120	1	1.87955e-47	0.88	0	-		no IPS match	-	gi|401055816|gb|KA167104.1|:Q_iden=0.98:Q_cov=0.60:T_iden=0.98:T_cov=0.54	-
novel_gene_316_583bf6d1	hat transposon superfamily	636	100	0	0.5135	2	F:nucleic acid binding; F:protein dimerization activity	-	IPR007021 (PFAM); PTHR32166:SF33 (PANTHER); PTHR32166 (PANTHER); IPR012337 (SUPERFAMILY)	-	gi|401057081|gb|KA168369.1|:Q_iden=0.92:Q_cov=0.89:T_iden=0.94:T_cov=0.87	-
novel_gene_353_583bf6d1	circumsporozoite protein	365	66	0	0.497	0	-		CYTOPLASMIC_DOMAIN (PHOBIUS); TRANSMEMBRANE (PHOBIUS); TRANSMEMBRANE (PHOBIUS); NON_CYTOPLASMIC_DOMAIN (PHOBIUS); NON_CYTOPLASMIC_DOMAIN (PHOBIUS)	-	gi|401057394|gb|KA168682.1|:Q_iden=0.98:Q_cov=0.98:T_iden=1.00:T_cov=0.69	gi|588338624|gb|GAKH01095727.1|:Q_iden=0.99:Q_cov=0.99:T_iden=0.99:T_cov=0.73
novel_gene_276_583bf6d1	inositol transporter 1-like	500	100	0	0.8792	8	P:myo-inositol transport; P:carbohydrate transmembrane transport; C:plant-type vacuole membrane; C:plasma membrane; F:sugar:proton symporter activity; C:integral component of membrane; F:myo-inositol:proton symporter activity; P:cation transport	-	Coil (COILS); IPR003663 (PRINTS); IPR005828 (PFAM); IPR003663 (TIGRFAM); G3DSA:1.20.1250.20 (GENE3D); PTHR24064 (PANTHER); PTHR24064:SF113 (PANTHER); IPR005829 (PROSITE_PATTERNS); IPR005829 (PROSITE_PATTERNS); NON_CYTOPLASMIC_DOMAIN (PHOBIUS); CYTOPLASMIC_DOMAIN (PHOBIUS); TRANSMEMBRANE (PHOBIUS); NON_CYTOPLASMIC_DOMAIN (PHOBIUS); CYTOPLASMIC_DOMAIN (PHOBIUS); TRANSMEMBRANE (PHOBIUS); CYTOPLASMIC…	-	gi|401060106|gb|KA171394.1|:Q_iden=0.94:Q_cov=0.95:T_iden=0.94:T_cov=0.73	-
novel_gene_360_583bf6d1	non-specific lipid-transfer	118	100	1.10501e-77	0.5401	2	P:lipid transport; F:lipid binding	-	IPR000528 (PRINTS); IPR016140 (SMART); G3DSA:1.10.110.10 (GENE3D); PTHR33076 (PANTHER); NON_CYTOPLASMIC_DOMAIN (PHOBIUS); SIGNAL_PEPTIDE (PHOBIUS); SIGNAL_PEPTIDE_H_REGION (PHOBIUS); SIGNAL_PEPTIDE_C_REGION (PHOBIUS); SIGNAL_PEPTIDE_N_REGION (PHOBIUS); SignalP-noTM (SIGNALP_GRAM_NEGATIVE); SignalP-noTM (SIGNALP_EUK); SignalP-TM (SIGNALP_GRAM_POSITIVE); IPR016140 (SUPERFAMILY); TMhelix (TMHMM)	-	gi|401060751|gb|KA172039.1|:Q_iden=1.00:Q_cov=0.98:T_iden=0.90:T_cov=0.80	gi|588394498|gb|GAKH01044886.1|:Q_iden=1.00:Q_cov=0.99:T_iden=0.90:T_cov=0.81
novel_gene_377_583bf6d1	duf2996 family protein	203	100	6.18934e-81	0.7643	3	C:mitochondrion; C:chloroplast; P:photosynthesis	-	IPR021374 (PFAM); PTHR36341:SF2 (PANTHER); PTHR36341 (PANTHER)	-	gi|401060869|gb|KA172157.1|:Q_iden=0.91:Q_cov=0.91:T_iden=1.00:T_cov=0.88	gi|588327336|gb|GAKH01107015.1|:Q_iden=0.95:Q_cov=0.95:T_iden=0.99:T_cov=0.94
novel_gene_17_583bf6d1	1-deoxy-d-xylulose-5-phosphate synthase	133	26	1.1636e-23	0.5081	0	-		no IPS match	-	gi|401062017|gb|KA173305.1|:Q_iden=1.00:Q_cov=0.52:T_iden=1.00:T_cov=0.89	-
novel_gene_355_583bf6d1	f-box lrr-repeat protein 2	576	100	0	0.5892	1	F:protein binding	-	IPR006553 (SMART); IPR032675 (G3DSA:3.80.10.GENE3D); IPR032675 (G3DSA:3.80.10.GENE3D); IPR001611 (PFAM); PTHR24006 (PANTHER); SSF52047 (SUPERFAMILY); SSF52047 (SUPERFAMILY)	-	gi|401062510|gb|KA173798.1|:Q_iden=0.98:Q_cov=0.92:T_iden=0.98:T_cov=0.50	-
novel_gene_332_583bf6d1	s-formylglutathione hydrolase	137	3	2.04728	0.46	0	-		CYTOPLASMIC_DOMAIN (PHOBIUS); TRANSMEMBRANE (PHOBIUS); NON_CYTOPLASMIC_DOMAIN (PHOBIUS)	VIT_200s0199g00245.1:Q_iden=1.00:Q_cov=0.94:T_iden=1.00:T_cov=1.00	gi|401061231|gb|KA172519.1|:Q_iden=0.99:Q_cov=0.99:T_iden=0.99:T_cov=0.85	-
novel_gene_338_583bf6d1	g-type lectin s-receptor-like serine threonine-protein kinase at4g27290	204	100	1.47279e-61	0.7092	4	F:protein binding; F:protein kinase activity; P:protein phosphorylation; F:nucleotide binding	-	IPR001480 (SMART); IPR001480 (PFAM); IPR001480 (G3DSA:2.90.10.GENE3D); PTHR27002:SF129 (PANTHER); PTHR27002 (PANTHER); NON_CYTOPLASMIC_DOMAIN (PHOBIUS); SIGNAL_PEPTIDE_C_REGION (PHOBIUS); SIGNAL_PEPTIDE (PHOBIUS); SIGNAL_PEPTIDE_H_REGION (PHOBIUS); SIGNAL_PEPTIDE_N_REGION (PHOBIUS); IPR001480 (PROSITE_PROFILES); SignalP-noTM (SIGNALP_EUK); IPR001480 (SUPERFAMILY)	VIT_200s0215g00086.1:Q_iden=1.00:Q_cov=0.57:T_iden=1.00:T_cov=0.73	-	-
novel_gene_356_583bf6d1	forkhead box protein p2-like	117	54	1.16571e-71	0.6802	2	F:molecular_function; P:biological_process		PTHR33356 (PANTHER); PTHR33356:SF3 (PANTHER)	VIT_200s0276g00085.1:Q_iden=1.00:Q_cov=1.00:T_iden=1.00:T_cov=0.52	gi|401062537|gb|KA173825.1|:Q_iden=1.00:Q_cov=1.00:T_iden=1.00:T_cov=0.83	-
novel_gene_369_583bf6d1	photosystem ii protein d1	624	100	0	0.9863	19	F:chlorophyll binding; C:mitochondrion; C:light-harvesting complex; C:integral component of membrane; P:DNA-templated transcription, elongation; P:response to herbicide; P:photosynthetic electron transport in photosystem II; F:protein binding; C:chloroplast thylakoid membrane; C:photosystem II; C:plastoglobule; P:photosystem II assembly; F:iron ion binding; F:electron transporter, transferring el…	EC:1.9.3.1	IPR000484 (PRINTS); IPR000484 (PFAM); IPR000484 (G3DSA:1.20.85.GENE3D); IPR005867 (TIGRFAM); G3DSA:1.10.287.70 (GENE3D); IPR013833 (G3DSA:1.20.120.GENE3D); IPR000298 (PFAM); PTHR33149 (PANTHER); PTHR33149:SF4 (PANTHER); IPR000484 (PROSITE_PATTERNS); NON_CYTOPLASMIC_DOMAIN (PHOBIUS); CYTOPLASMIC_DOMAIN (PHOBIUS); TRANSMEMBRANE (PHOBIUS); TRANSMEMBRANE (PHOBIUS); TRANSMEMBRANE (PHOBIUS); NON_CYTOPL…	VIT_200s0323g00076.1:Q_iden=1.00:Q_cov=1.00:T_iden=1.00:T_cov=1.00	gi|401061565|gb|KA172853.1|:Q_iden=0.99:Q_cov=0.99:T_iden=1.00:T_cov=0.74	-
novel_gene_372_583bf6d1	eca1 gametogenesis related family protein	162	100	7.57674e-10	0.483	3	F:molecular_function; P:biological_process; C:extracellular region		IPR008502 (PFAM); PTHR31207:SF19 (PANTHER); PTHR31207 (PANTHER); NON_CYTOPLASMIC_DOMAIN (PHOBIUS); CYTOPLASMIC_DOMAIN (PHOBIUS); TRANSMEMBRANE (PHOBIUS); TMhelix (TMHMM)	VIT_200s0338g00010.1:Q_iden=0.95:Q_cov=0.95:T_iden=0.94:T_cov=0.75	gi|401061592|gb|KA172880.1|:Q_iden=0.96:Q_cov=0.96:T_iden=0.95:T_cov=0.74	gi|588389197|gb|GAKH01049114.1|:Q_iden=0.95:Q_cov=0.95:T_iden=0.94:T_cov=0.74
novel_gene_380_583bf6d1	upf0481 protein at3g47200-like	465	100	0	0.5805	0	-		Coil (COILS); IPR004158 (PFAM); PTHR31549 (PANTHER); PTHR31549:SF27 (PANTHER); CYTOPLASMIC_DOMAIN (PHOBIUS); TRANSMEMBRANE (PHOBIUS); NON_CYTOPLASMIC_DOMAIN (PHOBIUS); TMhelix (TMHMM)	VIT_200s0516g00003.1:Q_iden=1.00:Q_cov=1.00:T_iden=1.00:T_cov=1.00	-	-
novel_gene_144_583bf6d1	protein tapetum determinant 1-like	169	100	8.26314e-120	0.7713	5	F:protein binding; P:cell fate determination; P:anther development; C:extracellular region; P:response to heat	-	PTHR33184 (PANTHER); PTHR33184:SF2 (PANTHER); NON_CYTOPLASMIC_DOMAIN (PHOBIUS); SIGNAL_PEPTIDE_N_REGION (PHOBIUS); SIGNAL_PEPTIDE_C_REGION (PHOBIUS); SIGNAL_PEPTIDE_H_REGION (PHOBIUS); SIGNAL_PEPTIDE (PHOBIUS); SignalP-TM (SIGNALP_GRAM_POSITIVE); SignalP-noTM (SIGNALP_EUK); TMhelix (TMHMM)	VIT_201s0010g02345.1:Q_iden=1.00:Q_cov=1.00:T_iden=1.00:T_cov=0.67	-	gi|588416186|gb|GAKH01027978.1|:Q_iden=0.99:Q_cov=0.98:T_iden=1.00:T_cov=0.86
novel_gene_149_583bf6d1	ubiquitin carboxyl-terminal hydrolase-related protein	838	100	0	0.583	2	F:protein binding; F:metal ion binding	-	Coil (COILS); Coil (COILS); IPR011990 (G3DSA:1.25.40.GENE3D); IPR006865 (PFAM); IPR006866 (PFAM); PTHR22975:SF9 (PANTHER); PTHR22975 (PANTHER); IPR007087 (PROSITE_PATTERNS); IPR011990 (SUPERFAMILY)	VIT_201s0010g03685.1:Q_iden=1.00:Q_cov=1.00:T_iden=1.00:T_cov=0.55	gi|401023772|gb|KA135060.1|:Q_iden=0.98:Q_cov=0.98:T_iden=0.98:T_cov=0.60	gi|588334910|gb|GAKH01099441.1|:Q_iden=0.99:Q_cov=0.99:T_iden=0.99:T_cov=0.68
novel_gene_94_583bf6d1	MULTISPECIES: hypothetical protein	100	4	0.229924	0.5725	3	F:protein C-terminal S-isoprenylcysteine carboxyl O-methyltransferase activity; C:integral component of membrane; P:C-terminal protein methylation		no IPS match	VIT_201s0137g00585.1:Q_iden=1.00:Q_cov=1.00:T_iden=0.87:T_cov=0.65	gi|401024471|gb|KA135759.1|:Q_iden=0.91:Q_cov=0.51:T_iden=0.99:T_cov=0.78	-
novel_gene_175_583bf6d1	PREDICTED: uncharacterized protein LOC104878318	323	1	0	1	0	-		no IPS match	VIT_202s0025g01165.1:Q_iden=1.00:Q_cov=0.94:T_iden=1.00:T_cov=1.00	gi|401044881|gb|KA156169.1|:Q_iden=0.99:Q_cov=0.99:T_iden=0.99:T_cov=0.77	-
novel_gene_258_583bf6d1	dirigent protein 24-like	318	100	0	0.6886	1	P:cellular process	-	IPR004265 (PFAM); PTHR21495 (PANTHER); PTHR21495:SF51 (PANTHER); SIGNAL_PEPTIDE_N_REGION (PHOBIUS); SIGNAL_PEPTIDE_H_REGION (PHOBIUS); NON_CYTOPLASMIC_DOMAIN (PHOBIUS); SIGNAL_PEPTIDE (PHOBIUS); SIGNAL_PEPTIDE_C_REGION (PHOBIUS); SignalP-noTM (SIGNALP_GRAM_NEGATIVE); SignalP-TM (SIGNALP_GRAM_POSITIVE); SignalP-noTM (SIGNALP_EUK)	VIT_203s0017g02270.1:Q_iden=1.00:Q_cov=1.00:T_iden=1.00:T_cov=0.66	gi|401046932|gb|KA158220.1|:Q_iden=0.99:Q_cov=0.99:T_iden=0.99:T_cov=0.71	gi|588405430|gb|GAKH01036360.1|:Q_iden=1.00:Q_cov=1.00:T_iden=1.00:T_cov=0.78
novel_gene_208_583bf6d1	hypothetical protein	108	1	4.30782	0.46	0	-		NON_CYTOPLASMIC_DOMAIN (PHOBIUS); TRANSMEMBRANE (PHOBIUS); CYTOPLASMIC_DOMAIN (PHOBIUS)	VIT_203s0063g01455.1:Q_iden=0.73:Q_cov=0.78:T_iden=0.95:T_cov=0.51	-	-
novel_gene_239_583bf6d1	uncharacterized mitochondrial protein g00810-like	147	100	8.3806e-25	0.5859	4	F:transferase activity, transferring phosphorus-containing groups; F:organic cyclic compound binding; F:heterocyclic compound binding; P:cellular metabolic process	-	IPR013103 (PFAM); PTHR11439:SF185 (PANTHER); PTHR11439 (PANTHER)	VIT_203s0110g00300.1:Q_iden=0.98:Q_cov=0.98:T_iden=0.98:T_cov=0.53	gi|401047620|gb|KA158908.1|:Q_iden=0.99:Q_cov=0.99:T_iden=0.99:T_cov=0.60	-
novel_gene_243_583bf6d1	f-box kelch-repeat protein at4g11750	436	69	0	0.4599	2	F:molecular_function; P:biological_process		IPR015916 (G3DSA:2.130.10.GENE3D); IPR012871 (PFAM); SSF117281 (SUPERFAMILY)	VIT_204s0043g00610.1:Q_iden=1.00:Q_cov=0.93:T_iden=1.00:T_cov=1.00	-	-
novel_gene_287_583bf6d1	tmv resistance protein n-like	182	100	1.95383e-129	0.766	5	P:defense response; F:ADP binding; F:ATP binding; P:signal transduction; F:nucleoside-triphosphatase activity	EC:3.6.1.15		VIT_204s0044g00065.1:Q_iden=1.00:Q_cov=1.00:T_iden=1.00:T_cov=1.00	gi|401048838|gb|KA160126.1|:Q_iden=0.98:Q_cov=0.94:T_iden=1.00:T_cov=0.98	-
novel_gene_233_583bf6d1	transposon tx1 uncharacterized 149 kda protein	135	100	3.75972e-60	0.687	3	F:RNA binding; P:RNA-dependent DNA replication; F:RNA-directed DNA polymerase activity		IPR000477 (PFAM); PTHR19446:SF368 (PANTHER); PTHR19446 (PANTHER); IPR000477 (PROSITE_PROFILES)	VIT_204s0069g01146.1:Q_iden=1.00:Q_cov=1.00:T_iden=1.00:T_cov=0.71	gi|401048397|gb|KA159685.1|:Q_iden=1.00:Q_cov=1.00:T_iden=1.00:T_cov=0.89	gi|588445884|gb|GAKH01004727.1|:Q_iden=0.99:Q_cov=0.99:T_iden=0.99:T_cov=0.86
novel_gene_206_583bf6d1	hat transposon superfamily protein	716	100	0	0.6196	2	F:protein dimerization activity; F:DNA binding	-	IPR008906 (PFAM); IPR007021 (PFAM); IPR003656 (PFAM); PTHR32166:SF20 (PANTHER); PTHR32166 (PANTHER); IPR012337 (SUPERFAMILY)	VIT_205s0020g01795.1:Q_iden=1.00:Q_cov=1.00:T_iden=0.85:T_cov=0.55	-	-
novel_gene_267_583bf6d1	uncharacterized mitochondrial protein g00810-like	355	100	1.19989e-167	0.7257	3	F:binding; P:nucleic acid metabolic process; F:transferase activity, transferring phosphorus-containing groups	-	IPR013103 (PFAM); PTHR11439 (PANTHER); PTHR11439:SF185 (PANTHER); SSF56672 (SUPERFAMILY)	VIT_205s0051g00920.3:Q_iden=0.99:Q_cov=0.99:T_iden=0.88:T_cov=0.61	gi|401051893|gb|KA163181.1|:Q_iden=0.99:Q_cov=0.92:T_iden=1.00:T_cov=0.89	gi|588395963|gb|GAKH01043771.1|:Q_iden=1.00:Q_cov=1.00:T_iden=1.00:T_cov=0.69
novel_gene_281_583bf6d1	---NA---	107	0			0	-		PR01217 (PRINTS)	VIT_205s0062g01423.1:Q_iden=1.00:Q_cov=1.00:T_iden=1.00:T_cov=0.69	gi|401052048|gb|KA163336.1|:Q_iden=0.98:Q_cov=0.98:T_iden=0.98:T_cov=0.74	gi|588394123|gb|GAKH01045173.1|:Q_iden=0.99:Q_cov=0.99:T_iden=0.99:T_cov=0.75
novel_gene_179_583bf6d1	upf0481 protein at3g47200-like	418	100	0	0.5829	3	F:molecular_function; P:biological_process; C:plasma membrane		IPR004158 (PFAM); PTHR31549:SF12 (PANTHER); PTHR31549 (PANTHER)	VIT_205s0077g00652.1:Q_iden=1.00:Q_cov=1.00:T_iden=1.00:T_cov=0.68	gi|401051222|gb|KA162510.1|:Q_iden=1.00:Q_cov=1.00:T_iden=1.00:T_cov=0.79	gi|588439314|gb|GAKH01009888.1|:Q_iden=0.99:Q_cov=0.50:T_iden=0.99:T_cov=0.99
novel_gene_180_583bf6d1	geranylgeranyl transferase type-2 subunit beta-like	98	100	1.98826e-14	0.9022	5	P:protein geranylgeranylation; C:cytosol; F:Rab geranylgeranyltransferase activity; C:Rab-protein geranylgeranyltransferase complex; P:protein prenylation	EC:2.5.1.60	IPR008930 (G3DSA:1.50.10.GENE3D); PTHR11774 (PANTHER); SIGNAL_PEPTIDE_N_REGION (PHOBIUS); SIGNAL_PEPTIDE_C_REGION (PHOBIUS); NON_CYTOPLASMIC_DOMAIN (PHOBIUS); SIGNAL_PEPTIDE (PHOBIUS); SIGNAL_PEPTIDE_H_REGION (PHOBIUS); SignalP-noTM (SIGNALP_EUK); IPR008930 (SUPERFAMILY)	VIT_205s0077g00660.1:Q_iden=0.89:Q_cov=0.90:T_iden=0.89:T_cov=0.74	gi|401050117|gb|KA161405.1|:Q_iden=1.00:Q_cov=1.00:T_iden=1.00:T_cov=0.69	gi|588359663|gb|GAKH01074688.1|:Q_iden=1.00:Q_cov=1.00:T_iden=1.00:T_cov=0.81
novel_gene_185_583bf6d1	ring-h2 finger protein atl46-like	365	100	0	0.7005	2	F:protein binding; F:zinc ion binding	-	IPR001841 (SMART); IPR001841 (PFAM); IPR013083 (G3DSA:3.30.40.GENE3D); PTHR14155 (PANTHER); PTHR14155:SF128 (PANTHER); NON_CYTOPLASMIC_DOMAIN (PHOBIUS); CYTOPLASMIC_DOMAIN (PHOBIUS); TRANSMEMBRANE (PHOBIUS); IPR001841 (PROSITE_PROFILES); SSF57850 (SUPERFAMILY); TMhelix (TMHMM)	VIT_205s0077g01065.1:Q_iden=1.00:Q_cov=1.00:T_iden=1.00:T_cov=0.77	gi|401050144|gb|KA161432.1|:Q_iden=1.00:Q_cov=1.00:T_iden=1.00:T_cov=0.79	-
novel_gene_223_583bf6d1	family transposase isoform 1	288	100	0	0.5665	1	F:zinc ion binding	-	IPR006564 (SMART); IPR007527 (PFAM); PTHR31973 (PANTHER); PTHR31973:SF0 (PANTHER); IPR007527 (PROSITE_PROFILES)	VIT_206s0004g00065.1:Q_iden=1.00:Q_cov=1.00:T_iden=1.00:T_cov=0.55	gi|401052318|gb|KA163606.1|:Q_iden=0.93:Q_cov=0.81:T_iden=1.00:T_cov=0.92	gi|588331749|gb|GAKH01102602.1|:Q_iden=1.00:Q_cov=0.58:T_iden=1.00:T_cov=0.74
novel_gene_252_583bf6d1	duf4283 domain protein	452	100	3.00953e-81	0.4952	2	F:nucleic acid binding; F:nucleotide binding		IPR025558 (PFAM); PTHR34427:SF2 (PANTHER); PTHR34427 (PANTHER)	VIT_206s0004g02344.1:Q_iden=1.00:Q_cov=1.00:T_iden=1.00:T_cov=1.00	-	-
novel_gene_256_583bf6d1	transposon ty3-g gag-pol polyprotein	151	100	2.84878e-26	0.5058	8	F:RNA binding; F:nucleic acid binding; P:DNA integration; P:RNA-dependent DNA replication; C:nucleus; F:RNA-directed DNA polymerase activity; P:proteolysis; F:aspartic-type endopeptidase activity		PTHR24559 (PANTHER); PTHR24559:SF186 (PANTHER); SSF56672 (SUPERFAMILY)	VIT_206s0004g02583.1:Q_iden=1.00:Q_cov=0.97:T_iden=1.00:T_cov=0.97	gi|401053604|gb|KA164892.1|:Q_iden=1.00:Q_cov=1.00:T_iden=1.00:T_cov=0.60	-
novel_gene_350_583bf6d1	two-component sensor histidine kinase	161	83	1.52145e-112	0.6313	2	F:molecular_function; P:biological_process		PTHR34558 (PANTHER); PTHR34558:SF1 (PANTHER); TRANSMEMBRANE (PHOBIUS); SIGNAL_PEPTIDE_N_REGION (PHOBIUS); SIGNAL_PEPTIDE (PHOBIUS); SIGNAL_PEPTIDE_C_REGION (PHOBIUS); NON_CYTOPLASMIC_DOMAIN (PHOBIUS); CYTOPLASMIC_DOMAIN (PHOBIUS); SIGNAL_PEPTIDE_H_REGION (PHOBIUS); SignalP-TM (SIGNALP_GRAM_POSITIVE); SignalP-noTM (SIGNALP_GRAM_NEGATIVE); SignalP-noTM (SIGNALP_EUK); TMhelix (TMHMM); TMhelix (TMHMM)	VIT_206s0080g01093.1:Q_iden=1.00:Q_cov=0.89:T_iden=1.00:T_cov=1.00	gi|401053413|gb|KA164701.1|:Q_iden=1.00:Q_cov=0.91:T_iden=1.00:T_cov=0.75	-
novel_gene_297_583bf6d1	protein far1-related sequence 3-like	884	100	0	0.8383	7	P:protein import into peroxisome matrix; C:plasmodesma; P:fatty acid beta-oxidation; P:response to red or far red light; C:nucleus; F:zinc ion binding; P:regulation of transcription, DNA-templated	-	IPR006564 (SMART); IPR018289 (PFAM); IPR017920 (PFAM); IPR004330 (PFAM); IPR007527 (PFAM); PTHR31669:SF45 (PANTHER); IPR031052 (PANTHER); IPR007527 (PROSITE_PROFILES)	VIT_207s0005g00580.1:Q_iden=1.00:Q_cov=1.00:T_iden=1.00:T_cov=0.60	gi|401054777|gb|KA166065.1|:Q_iden=1.00:Q_cov=1.00:T_iden=1.00:T_cov=0.65	gi|588429910|gb|GAKH01017233.1|:Q_iden=1.00:Q_cov=1.00:T_iden=1.00:T_cov=0.62
novel_gene_329_583bf6d1	glycosyl hydrolase	101	2	5.02	0.49	0	-		no IPS match	VIT_207s0005g04395.1:Q_iden=1.00:Q_cov=1.00:T_iden=1.00:T_cov=0.59	gi|401056242|gb|KA167530.1|:Q_iden=1.00:Q_cov=0.85:T_iden=1.00:T_cov=0.71	gi|588396845|gb|GAKH01043085.1|:Q_iden=0.99:Q_cov=0.99:T_iden=0.99:T_cov=0.67
novel_gene_331_583bf6d1	transcription repressor ofp13-like	197	100	1.17973e-125	0.5996	1	P:negative regulation of transcription, DNA-templated		IPR006458 (TIGRFAM); IPR006458 (PFAM); PTHR33057 (PANTHER); PTHR33057:SF1 (PANTHER); IPR006458 (PROSITE_PROFILES)	VIT_207s0005g04926.1:Q_iden=1.00:Q_cov=0.64:T_iden=1.00:T_cov=0.59	-	gi|588371270|gb|GAKH01063164.1|:Q_iden=0.98:Q_cov=0.94:T_iden=0.98:T_cov=0.97
novel_gene_366_583bf6d1	conserved hypothetical protein	148	1	0.11701	0.62	9	F:transferase activity; P:phosphorylation; F:protein kinase activity; P:protein phosphorylation; F:nucleotide binding; F:ATP binding; F:kinase activity; F:protein tyrosine kinase activity; F:transferase activity, transferring phosphorus-containing groups		no IPS match	VIT_207s0031g00904.1:Q_iden=1.00:Q_cov=1.00:T_iden=1.00:T_cov=0.52	-	-
novel_gene_290_583bf6d1	protein yippee-like at4g27740	138	7	5.50774e-10	0.4543	0	-		no IPS match	VIT_207s0104g01774.1:Q_iden=1.00:Q_cov=1.00:T_iden=1.00:T_cov=0.58	gi|401054709|gb|KA165997.1|:Q_iden=1.00:Q_cov=1.00:T_iden=1.00:T_cov=0.62	gi|588325557|gb|GAKH01108794.1|:Q_iden=0.93:Q_cov=0.58:T_iden=0.99:T_cov=0.99
novel_gene_370_583bf6d1	transposon tx1 uncharacterized 149 kda protein	109	100	1.64062e-14	0.604	7	F:nucleic acid binding; F:nucleotide binding; P:DNA repair; P:nucleic acid phosphodiester bond hydrolysis; F:endonuclease activity; C:intracellular; F:DNA binding		no IPS match	VIT_208s0007g01335.1:Q_iden=1.00:Q_cov=1.00:T_iden=1.00:T_cov=0.78	-	-
novel_gene_349_583bf6d1	21 kda	205	100	1.03683e-147	0.707	1	F:enzyme inhibitor activity	-	IPR006501 (SMART); IPR006501 (G3DSA:1.20.140.GENE3D); IPR006501 (TIGRFAM); IPR006501 (PFAM); PTHR31080 (PANTHER); PTHR31080:SF19 (PANTHER); NON_CYTOPLASMIC_DOMAIN (PHOBIUS); SIGNAL_PEPTIDE_H_REGION (PHOBIUS); SIGNAL_PEPTIDE (PHOBIUS); SIGNAL_PEPTIDE_N_REGION (PHOBIUS); SIGNAL_PEPTIDE_C_REGION (PHOBIUS); SignalP-noTM (SIGNALP_GRAM_NEGATIVE); SignalP-TM (SIGNALP_GRAM_POSITIVE); SignalP-noTM (SIGNAL…	VIT_208s0040g02595.1:Q_iden=1.00:Q_cov=1.00:T_iden=1.00:T_cov=0.56	gi|401058680|gb|KA169968.1|:Q_iden=0.97:Q_cov=0.97:T_iden=1.00:T_cov=0.60	-
novel_gene_375_583bf6d1	uncharacterized mitochondrial protein g00810-like	383	100	7.71225e-155	0.6798	1	C:mitochondrion	-	IPR013103 (PFAM); PTHR11439:SF185 (PANTHER); PTHR11439 (PANTHER); SSF56672 (SUPERFAMILY)	VIT_209s0002g09273.1:Q_iden=1.00:Q_cov=1.00:T_iden=1.00:T_cov=0.61	gi|401060091|gb|KA171379.1|:Q_iden=1.00:Q_cov=1.00:T_iden=1.00:T_cov=0.64	gi|588371077|gb|GAKH01063317.1|:Q_iden=1.00:Q_cov=1.00:T_iden=1.00:T_cov=0.68
novel_gene_63_583bf6d1	uncharacterized n-acetyltransferase p20-like	178	100	1.257e-125	0.7842	2	F:N-acetyltransferase activity; P:acyl-carrier-protein biosynthetic process	EC:2.3.1	IPR000182 (PFAM); IPR016181 (G3DSA:3.40.630.GENE3D); PTHR13256 (PANTHER); PTHR13256:SF35 (PANTHER); IPR000182 (PROSITE_PROFILES); IPR016181 (SUPERFAMILY)	VIT_210s0003g03845.1:Q_iden=1.00:Q_cov=1.00:T_iden=1.00:T_cov=0.68	-	-
novel_gene_71_583bf6d1	agamous-like mads-box protein agl66	261	100	0	0.6071	5	P:single-organism cellular process; P:pollen development; P:cellular component organization; F:DNA binding; F:protein dimerization activity	-	Coil (COILS); IPR002100 (PRINTS); IPR002100 (SMART); IPR002100 (PFAM); PTHR11945:SF224 (PANTHER); PTHR11945 (PANTHER); IPR002100 (PROSITE_PROFILES); IPR002100 (SUPERFAMILY)	VIT_210s0003g04110.1:Q_iden=1.00:Q_cov=0.97:T_iden=1.00:T_cov=0.65	gi|401026199|gb|KA137487.1|:Q_iden=1.00:Q_cov=1.00:T_iden=1.00:T_cov=0.75	gi|588382122|gb|GAKH01054636.1|:Q_iden=1.00:Q_cov=1.00:T_iden=1.00:T_cov=0.77
novel_gene_112_583bf6d1	probable mediator of rna polymerase ii transcription subunit 26b	201	100	1.68264e-145	0.487	10	P:transcription, DNA-templated; C:nucleus; F:DNA binding; P:response to wounding; C:integral component of membrane; P:jasmonic acid biosynthetic process; P:regulation of transcription, DNA-templated; P:response to fungus; P:response to jasmonic acid; P:response to chitin		Coil (COILS); PTHR15141 (PANTHER); PTHR15141:SF40 (PANTHER)	VIT_211s0037g00805.1:Q_iden=0.99:Q_cov=0.99:T_iden=1.00:T_cov=0.95	gi|401027134|gb|KA138422.1|:Q_iden=0.98:Q_cov=0.98:T_iden=0.98:T_cov=0.74	-
novel_gene_134_583bf6d1	fasciclin-like arabinogalactan protein 20	361	100	0	0.5908	2	F:molecular_function; C:extracellular region		IPR000782 (SMART); IPR000782 (G3DSA:2.30.180.GENE3D); IPR000782 (PFAM); PTHR33985 (PANTHER); PTHR33985:SF4 (PANTHER); SIGNAL_PEPTIDE_H_REGION (PHOBIUS); SIGNAL_PEPTIDE_C_REGION (PHOBIUS); NON_CYTOPLASMIC_DOMAIN (PHOBIUS); SIGNAL_PEPTIDE_N_REGION (PHOBIUS); SIGNAL_PEPTIDE (PHOBIUS); IPR000782 (PROSITE_PROFILES); SignalP-noTM (SIGNALP_EUK); SignalP-TM (SIGNALP_GRAM_POSITIVE); SignalP-noTM (SIGNALP_…	VIT_211s0052g01070.1:Q_iden=0.89:Q_cov=0.87:T_iden=0.88:T_cov=0.83	gi|401027373|gb|KA138661.1|:Q_iden=1.00:Q_cov=0.65:T_iden=1.00:T_cov=0.86	-
novel_gene_110_583bf6d1	uncharacterized mitochondrial protein g00810-like	389	100	0	0.715	1	F:nucleic acid binding	-	IPR013103 (PFAM); IPR012337 (G3DSA:3.30.420.GENE3D); PTHR11439:SF185 (PANTHER); PTHR11439 (PANTHER); SSF56672 (SUPERFAMILY)	VIT_212s0055g01145.1:Q_iden=1.00:Q_cov=1.00:T_iden=1.00:T_cov=0.51	gi|401029786|gb|KA141074.1|:Q_iden=1.00:Q_cov=1.00:T_iden=1.00:T_cov=0.76	-
novel_gene_75_583bf6d1	cleavage and polyadenylation specificity factor subunit 3-ii	329	100	0	0.6895	3	P:polar nucleus fusion; F:protein binding; C:nucleus	-	IPR011108 (PFAM); PTHR11203 (PANTHER); PTHR11203:SF37 (PANTHER); IPR001279 (SUPERFAMILY)	VIT_212s0059g02675.1:Q_iden=0.87:Q_cov=0.89:T_iden=0.86:T_cov=0.65	gi|401028727|gb|KA140015.1|:Q_iden=1.00:Q_cov=1.00:T_iden=1.00:T_cov=0.69	gi|588417626|gb|GAKH01026861.1|:Q_iden=1.00:Q_cov=0.99:T_iden=1.00:T_cov=0.86
novel_gene_117_583bf6d1	---NA---	76	0			0	-		CYTOPLASMIC_DOMAIN (PHOBIUS); NON_CYTOPLASMIC_DOMAIN (PHOBIUS); TRANSMEMBRANE (PHOBIUS)	VIT_213s0084g00315.1:Q_iden=0.94:Q_cov=0.95:T_iden=1.00:T_cov=1.00	-	-
novel_gene_3_583bf6d1	terpene synthase 10-like	238	100	4.86509e-85	0.8082	3	P:metabolic process; F:magnesium ion binding; F:terpene synthase activity	-	IPR005630 (PFAM); IPR008949 (G3DSA:1.10.600.GENE3D); PTHR31225 (PANTHER); PTHR31225:SF16 (PANTHER); IPR008949 (SUPERFAMILY)	VIT_213s0123g00024.1:Q_iden=1.00:Q_cov=0.94:T_iden=1.00:T_cov=0.50	-	-
novel_gene_90_583bf6d1	protein yls9-like	346	100	0	0.6805	0	-		IPR004864 (PFAM); PTHR31852:SF49 (PANTHER); PTHR31852 (PANTHER); CYTOPLASMIC_DOMAIN (PHOBIUS); NON_CYTOPLASMIC_DOMAIN (PHOBIUS); TRANSMEMBRANE (PHOBIUS); TMhelix (TMHMM)	VIT_214s0006g00846.1:Q_iden=1.00:Q_cov=1.00:T_iden=1.00:T_cov=0.51	gi|401034391|gb|KA145679.1|:Q_iden=1.00:Q_cov=0.87:T_iden=1.00:T_cov=0.80	gi|588412716|gb|GAKH01030679.1|:Q_iden=0.99:Q_cov=0.99:T_iden=1.00:T_cov=0.84
novel_gene_104_583bf6d1	transcription factor gte6-like isoform x1	340	100	0	0.8481	5	F:histone acetyltransferase activity; P:histone acetylation; F:protein binding; C:histone acetyltransferase complex; P:acyl-carrier-protein biosynthetic process	EC:2.3.1.48	Coil (COILS); Coil (COILS); IPR001487 (PRINTS); IPR001487 (SMART); IPR027353 (PFAM); IPR001487 (PFAM); IPR001487 (G3DSA:1.20.920.GENE3D); PTHR22880 (PANTHER); PTHR22880:SF163 (PANTHER); IPR001487 (PROSITE_PROFILES); IPR027353 (PROSITE_PROFILES); IPR001487 (SUPERFAMILY)	VIT_214s0006g02462.1:Q_iden=1.00:Q_cov=1.00:T_iden=1.00:T_cov=0.52	gi|401034463|gb|KA145751.1|:Q_iden=1.00:Q_cov=1.00:T_iden=1.00:T_cov=0.71	gi|588406780|gb|GAKH01035333.1|:Q_iden=1.00:Q_cov=0.78:T_iden=1.00:T_cov=0.91
novel_gene_107_583bf6d1	flocculation protein flo11-like isoform x3	474	100	0	0.5239	2	F:zinc ion binding; F:protein binding	-	IPR013083 (G3DSA:3.30.40.GENE3D); IPR001841 (PROSITE_PROFILES); SSF57850 (SUPERFAMILY)	VIT_214s0006g02595.1:Q_iden=1.00:Q_cov=1.00:T_iden=1.00:T_cov=0.82	-	-
novel_gene_77_583bf6d1	PREDICTED: uncharacterized protein LOC103321069 isoform X1	107	3	1.40207	0.5367	0	-		CYTOPLASMIC_DOMAIN (PHOBIUS); NON_CYTOPLASMIC_DOMAIN (PHOBIUS); TRANSMEMBRANE (PHOBIUS); TMhelix (TMHMM)	VIT_214s0030g02285.1:Q_iden=1.00:Q_cov=1.00:T_iden=1.00:T_cov=0.58	gi|401032889|gb|KA144177.1|:Q_iden=1.00:Q_cov=1.00:T_iden=1.00:T_cov=0.65	gi|588349347|gb|GAKH01085004.1|:Q_iden=1.00:Q_cov=1.00:T_iden=1.00:T_cov=0.87
novel_gene_15_583bf6d1	PREDICTED: uncharacterized protein LOC104881030	656	100	1.65267e-138	0.5035	2	F:nucleic acid binding; F:zinc ion binding		IPR025558 (PFAM); PTHR34427 (PANTHER); PTHR34427:SF2 (PANTHER)	VIT_214s0060g01945.1:Q_iden=1.00:Q_cov=1.00:T_iden=1.00:T_cov=0.61	gi|401033919|gb|KA145207.1|:Q_iden=0.99:Q_cov=0.99:T_iden=0.99:T_cov=0.55	-
novel_gene_151_583bf6d1	pepsinogen a	101	2	1.95174	0.455	4	P:proteolysis; F:hydrolase activity; F:aspartic-type endopeptidase activity; F:peptidase activity		no IPS match	VIT_214s0066g01465.1:Q_iden=1.00:Q_cov=1.00:T_iden=1.00:T_cov=0.58	gi|401033552|gb|KA144840.1|:Q_iden=1.00:Q_cov=0.79:T_iden=1.00:T_cov=0.60	gi|588321663|gb|GAKH01112688.1|:Q_iden=0.96:Q_cov=0.96:T_iden=1.00:T_cov=0.60
novel_gene_153_583bf6d1	protein o-linked-mannose beta- -n-acetylglucosaminyltransferase 2-like	384	100	0	0.7616	1	F:transferase activity, transferring glycosyl groups	-	IPR007657 (PFAM); PTHR20961 (PANTHER); PTHR20961:SF5 (PANTHER)	VIT_214s0066g01765.6:Q_iden=1.00:Q_cov=0.90:T_iden=1.00:T_cov=0.80	gi|401033581|gb|KA144869.1|:Q_iden=1.00:Q_cov=1.00:T_iden=0.90:T_cov=0.77	gi|588387077|gb|GAKH01050783.1|:Q_iden=1.00:Q_cov=1.00:T_iden=0.90:T_cov=0.60
novel_gene_155_583bf6d1	hypothetical protein	70	1	4.03238	0.68	0	-		no IPS match	VIT_214s0066g02525.1:Q_iden=0.99:Q_cov=0.95:T_iden=1.00:T_cov=0.92	gi|401035158|gb|KA146446.1|:Q_iden=1.00:Q_cov=1.00:T_iden=1.00:T_cov=0.77	gi|588418294|gb|GAKH01026340.1|:Q_iden=1.00:Q_cov=1.00:T_iden=1.00:T_cov=0.77
novel_gene_139_583bf6d1	vinorine synthase-like	434	100	0	0.6394	1	F:transferase activity, transferring acyl groups other than amino-acyl groups	-	IPR003480 (PFAM); IPR023213 (G3DSA:3.30.559.GENE3D); IPR023213 (G3DSA:3.30.559.GENE3D); PTHR31623 (PANTHER)	VIT_214s0068g02005.1:Q_iden=1.00:Q_cov=1.00:T_iden=1.00:T_cov=0.89	-	-
novel_gene_82_583bf6d1	receptor-like protein 12	455	100	0	0.6644	1	F:protein binding	-	PR00019 (PRINTS); IPR001611 (PFAM); IPR001611 (PFAM); IPR032675 (G3DSA:3.80.10.GENE3D); PTHR27004 (PANTHER); PTHR27004:SF34 (PANTHER); IPR001611 (PROSITE_PROFILES); IPR001611 (PROSITE_PROFILES); IPR001611 (PROSITE_PROFILES); IPR001611 (PROSITE_PROFILES); IPR001611 (PROSITE_PROFILES); IPR001611 (PROSITE_PROFILES); IPR001611 (PROSITE_PROFILES); IPR001611 (PROSITE_PROFILES); IPR032675 (SUPERFAMILY);…	VIT_214s0081g00734.1:Q_iden=1.00:Q_cov=1.00:T_iden=1.00:T_cov=1.00	-	-
novel_gene_119_583bf6d1	cysteine-rich rlk (receptor-like protein kinase) 8	335	100	1.00691e-56	0.6027	4	F:transferase activity, transferring phosphorus-containing groups; F:nucleic acid binding; P:DNA metabolic process; P:cellular macromolecule biosynthetic process	-	Coil (COILS); PTHR11439 (PANTHER); PTHR11439:SF185 (PANTHER); PTHR11439 (PANTHER); PTHR11439:SF185 (PANTHER)	VIT_214s0083g00972.1:Q_iden=0.90:Q_cov=0.91:T_iden=1.00:T_cov=0.88	-	-
novel_gene_14_583bf6d1	14-3-3-like protein d	256	100	0	0.6899	9	P:organic substance metabolic process; P:response to chemical; P:single-organism process; P:cellular metabolic process; C:intracellular part; P:response to abiotic stimulus; P:primary metabolic process; P:response to stress; F:protein domain specific binding	-	IPR000308 (PRINTS); IPR023410 (SMART); IPR000308 (PIRSF); G3DSA:1.20.190.20 (GENE3D); IPR023410 (PFAM); PTHR18860:SF31 (PANTHER); IPR000308 (PANTHER); IPR023410 (SUPERFAMILY)	VIT_215s0021g00125.1:Q_iden=1.00:Q_cov=0.89:T_iden=1.00:T_cov=1.00	gi|401035404|gb|KA146692.1|:Q_iden=1.00:Q_cov=1.00:T_iden=1.00:T_cov=0.63	gi|588430782|gb|GAKH01016564.1|:Q_iden=0.99:Q_cov=0.97:T_iden=0.99:T_cov=0.86
novel_gene_21_583bf6d1	probable caffeoyl- o-methyltransferase at4g26220	136	100	1.44332e-50	0.8055	6	F:caffeoyl-CoA O-methyltransferase activity; C:cytosol; P:methylation; P:coumarin biosynthetic process; P:lignin biosynthetic process; P:stilbene biosynthetic process	EC:2.1.1.104	IPR029063 (G3DSA:3.40.50.GENE3D); IPR002935 (PFAM); PTHR10509:SF29 (PANTHER); PTHR10509 (PANTHER); IPR002935 (PROSITE_PROFILES); IPR029063 (SUPERFAMILY)	VIT_215s0021g02130.1:Q_iden=1.00:Q_cov=1.00:T_iden=1.00:T_cov=0.60	gi|401035488|gb|KA146776.1|:Q_iden=1.00:Q_cov=1.00:T_iden=1.00:T_cov=0.73	gi|588376976|gb|GAKH01058730.1|:Q_iden=1.00:Q_cov=1.00:T_iden=1.00:T_cov=0.79
novel_gene_50_583bf6d1	---NA---	113	0			0	-			VIT_215s0048g01515.1:Q_iden=1.00:Q_cov=1.00:T_iden=1.00:T_cov=1.00	gi|401036351|gb|KA147639.1|:Q_iden=0.99:Q_cov=0.99:T_iden=0.99:T_cov=0.67	gi|588423683|gb|GAKH01022116.1|:Q_iden=0.99:Q_cov=0.99:T_iden=0.99:T_cov=0.64
novel_gene_64_583bf6d1	PREDICTED: uncharacterized protein LOC104877807	133	5	8.50207e-06	0.428	0	-		CYTOPLASMIC_DOMAIN (PHOBIUS); CYTOPLASMIC_DOMAIN (PHOBIUS); TRANSMEMBRANE (PHOBIUS); NON_CYTOPLASMIC_DOMAIN (PHOBIUS); TRANSMEMBRANE (PHOBIUS); TMhelix (TMHMM)	VIT_216s0022g00595.1:Q_iden=1.00:Q_cov=1.00:T_iden=1.00:T_cov=0.72	gi|401036979|gb|KA148267.1|:Q_iden=1.00:Q_cov=1.00:T_iden=1.00:T_cov=0.61	gi|588360944|gb|GAKH01073407.1|:Q_iden=1.00:Q_cov=1.00:T_iden=1.00:T_cov=0.65
novel_gene_25_583bf6d1	rho gtpase-activating protein gack-like	381	100	1.37929e-111	0.5038	2	F:nucleic acid binding; F:zinc ion binding		IPR029472 (PFAM); PF14223 (PFAM); PTHR11439:SF185 (PANTHER); PTHR11439 (PANTHER)	VIT_216s0039g02035.1:Q_iden=1.00:Q_cov=0.99:T_iden=1.00:T_cov=0.83	-	-
novel_gene_84_583bf6d1	l10-interacting myb domain-containing	314	100	0	0.5455	2	F:DNA binding; F:chromatin binding		Coil (COILS); IPR024752 (PFAM); PTHR31704 (PANTHER); PTHR31704:SF12 (PANTHER); PTHR31704:SF12 (PANTHER); PTHR31704 (PANTHER)	VIT_216s0100g01300.5:Q_iden=1.00:Q_cov=1.00:T_iden=1.00:T_cov=0.50	gi|401037824|gb|KA149112.1|:Q_iden=0.99:Q_cov=0.99:T_iden=0.99:T_cov=0.92	-
novel_gene_145_583bf6d1	ring-h2 finger protein atl56-like	203	100	7.85423e-145	0.683	2	F:zinc ion binding; F:protein binding	-	IPR001841 (SMART); IPR013083 (G3DSA:3.30.40.GENE3D); IPR001841 (PFAM); PTHR14155 (PANTHER); PTHR14155:SF103 (PANTHER); CYTOPLASMIC_DOMAIN (PHOBIUS); NON_CYTOPLASMIC_DOMAIN (PHOBIUS); TRANSMEMBRANE (PHOBIUS); IPR001841 (PROSITE_PROFILES); SSF57850 (SUPERFAMILY); TMhelix (TMHMM)	VIT_217s0000g00146.1:Q_iden=1.00:Q_cov=1.00:T_iden=1.00:T_cov=1.00	gi|401039015|gb|KA150303.1|:Q_iden=1.00:Q_cov=1.00:T_iden=1.00:T_cov=0.64	gi|588361380|gb|GAKH01072971.1|:Q_iden=0.96:Q_cov=0.76:T_iden=1.00:T_cov=1.00
novel_gene_146_583bf6d1	probable inactive receptor kinase at2g26730	611	100	0	0.6761	4	F:protein binding; F:ATP binding; F:protein kinase activity; P:protein phosphorylation	-	IPR032675 (G3DSA:3.80.10.GENE3D); IPR013210 (PFAM); G3DSA:1.10.510.10 (GENE3D); IPR001611 (PFAM); G3DSA:3.30.200.20 (GENE3D); IPR000719 (PFAM); PTHR27008 (PANTHER); PTHR27008:SF10 (PANTHER); IPR017441 (PROSITE_PATTERNS); SIGNAL_PEPTIDE_N_REGION (PHOBIUS); SIGNAL_PEPTIDE_C_REGION (PHOBIUS); TRANSMEMBRANE (PHOBIUS); SIGNAL_PEPTIDE_H_REGION (PHOBIUS); CYTOPLASMIC_DOMAIN (PHOBIUS); NON_CYTOPLASMIC_DO…	VIT_217s0000g00165.1:Q_iden=1.00:Q_cov=1.00:T_iden=0.93:T_cov=0.73	-	gi|588415469|gb|GAKH01028529.1|:Q_iden=0.97:Q_cov=0.78:T_iden=1.00:T_cov=0.93
novel_gene_159_583bf6d1	hypothetical protein L484_003453	84	4	0.103446	0.5725	0	-		SIGNAL_PEPTIDE_N_REGION (PHOBIUS); SIGNAL_PEPTIDE_C_REGION (PHOBIUS); SIGNAL_PEPTIDE_H_REGION (PHOBIUS); SIGNAL_PEPTIDE (PHOBIUS); NON_CYTOPLASMIC_DOMAIN (PHOBIUS); TMhelix (TMHMM)	VIT_217s0000g03005.1:Q_iden=1.00:Q_cov=1.00:T_iden=1.00:T_cov=0.67	-	-
novel_gene_167_583bf6d1	dna-binding protein rfx7	351	100	1.39437e-137	0.4856	5	P:regulation of transcription, DNA-templated; F:DNA binding; F:molecular_function; P:biological_process; C:cellular_component		no IPS match	VIT_217s0000g04595.1:Q_iden=1.00:Q_cov=1.00:T_iden=1.00:T_cov=1.00	gi|401039341|gb|KA150629.1|:Q_iden=1.00:Q_cov=0.98:T_iden=1.00:T_cov=0.87	-
novel_gene_176_583bf6d1	aluminum-activated malate transporter 10-like	144	100	5.11135e-93	0.6407	1	P:malate transport	-	IPR020966 (PFAM); PTHR31086 (PANTHER); PTHR31086:SF4 (PANTHER)	VIT_217s0000g06325.1:Q_iden=1.00:Q_cov=1.00:T_iden=1.00:T_cov=0.52	gi|401038619|gb|KA149907.1|:Q_iden=1.00:Q_cov=1.00:T_iden=1.00:T_cov=0.72	gi|588439703|gb|GAKH01009585.1|:Q_iden=1.00:Q_cov=1.00:T_iden=1.00:T_cov=0.61
novel_gene_202_583bf6d1	nuclease harbi1	101	100	1.48684e-25	0.6085	0	-		IPR027806 (PFAM); PTHR22930 (PANTHER)	VIT_217s0000g09655.1:Q_iden=1.00:Q_cov=1.00:T_iden=1.00:T_cov=0.75	-	gi|588439953|gb|GAKH01009392.1|:Q_iden=0.97:Q_cov=0.97:T_iden=0.99:T_cov=0.62
novel_gene_162_583bf6d1	f-box protein at3g07870-like	378	100	0	0.4665	1	F:protein binding	-	IPR001810 (SMART); IPR017451 (TIGRFAM); G3DSA:1.20.1280.50 (GENE3D); IPR001810 (PFAM); PTHR31790 (PANTHER); IPR001810 (PROSITE_PROFILES); IPR001810 (SUPERFAMILY)	VIT_218s0001g04560.1:Q_iden=0.93:Q_cov=0.66:T_iden=0.93:T_cov=0.84	-	-
novel_gene_189_583bf6d1	phosphoethanolamine transferase	113	59	0.510787	0.5083	4	C:integral component of membrane; P:metabolic process; F:catalytic activity; F:sulfuric ester hydrolase activity		no IPS match	VIT_218s0001g06850.1:Q_iden=0.92:Q_cov=0.91:T_iden=0.91:T_cov=0.76	gi|401040270|gb|KA151558.1|:Q_iden=0.92:Q_cov=0.92:T_iden=0.91:T_cov=0.73	gi|588347909|gb|GAKH01086442.1|:Q_iden=0.98:Q_cov=0.98:T_iden=1.00:T_cov=0.82
novel_gene_226_583bf6d1	dna rna polymerases superfamily protein	648	100	0	0.7167	2	F:nucleic acid binding; P:DNA integration	-	Coil (COILS); IPR012337 (G3DSA:3.30.420.GENE3D); IPR012337 (G3DSA:3.30.420.GENE3D); IPR001584 (PFAM); PTHR24559:SF207 (PANTHER); PTHR24559 (PANTHER); IPR001584 (PROSITE_PROFILES); SSF56672 (SUPERFAMILY); IPR012337 (SUPERFAMILY)	VIT_218s0001g11355.1:Q_iden=1.00:Q_cov=1.00:T_iden=0.78:T_cov=0.65	gi|401040626|gb|KA151914.1|:Q_iden=0.98:Q_cov=0.98:T_iden=0.98:T_cov=0.72	gi|588448654|gb|GAKH01002514.1|:Q_iden=0.98:Q_cov=0.71:T_iden=0.98:T_cov=0.92
novel_gene_278_583bf6d1	wat1-related protein at1g68170-like	198	100	6.1175e-134	0.7433	2	C:integral component of membrane; F:transmembrane transporter activity	-	IPR030184 (PANTHER); PTHR31218:SF7 (PANTHER); NON_CYTOPLASMIC_DOMAIN (PHOBIUS); SIGNAL_PEPTIDE_H_REGION (PHOBIUS); SIGNAL_PEPTIDE_N_REGION (PHOBIUS); CYTOPLASMIC_DOMAIN (PHOBIUS); CYTOPLASMIC_DOMAIN (PHOBIUS); TRANSMEMBRANE (PHOBIUS); CYTOPLASMIC_DOMAIN (PHOBIUS); TRANSMEMBRANE (PHOBIUS); TRANSMEMBRANE (PHOBIUS); TRANSMEMBRANE (PHOBIUS); NON_CYTOPLASMIC_DOMAIN (PHOBIUS); SIGNAL_PEPTIDE_C_REGION (…	VIT_218s0072g00242.1:Q_iden=1.00:Q_cov=0.93:T_iden=1.00:T_cov=0.85	-	-
novel_gene_277_583bf6d1	protein src2-like	266	100	0	0.5433	9	P:response to stimulus; P:anion transport; P:nitrogen compound transport; P:protein targeting; F:protein binding; C:protein storage vacuole; P:cytoplasmic transport; C:endoplasmic reticulum; C:plasma membrane	-	IPR000008 (G3DSA:2.60.40.GENE3D); IPR000008 (PFAM); PTHR32246 (PANTHER); PTHR32246:SF18 (PANTHER); IPR000008 (SUPERFAMILY)	VIT_218s0086g00546.1:Q_iden=1.00:Q_cov=1.00:T_iden=1.00:T_cov=1.00	gi|401042993|gb|KA154281.1|:Q_iden=0.97:Q_cov=0.60:T_iden=0.97:T_cov=0.77	-

## Sheet: ii) Nebbiolo.no_gmap_align
Seq. Name	Seq. Description	Seq. Length	#Hits	min. eValue	mean Similarity	#GOs	GOs	Enzyme Codes	InterProScan	Best Hit Corvina	Best Hit Tannat	Vinifera EST + FLcDNA
comp18791_c0_seq2	late embryogenesis abundant protein 1-like	351	100	2.70667e-25	0.6272	2	C:apoplast; P:double fertilization forming a zygote and endosperm	-	PTHR34191 (PANTHER); PTHR34191:SF1 (PANTHER)	-	-	-
comp85166_c0_seq1	60s ribosomal protein l9-like	304	100	8.41914e-38	0.749	8	C:intracellular organelle part; C:chloroplast; C:cytosolic ribosome; C:membrane; F:structural constituent of ribosome; F:rRNA binding; P:translation; P:ribosome biogenesis	-	IPR020040 (G3DSA:3.90.930.GENE3D); IPR020040 (G3DSA:3.90.930.GENE3D); IPR020040 (PFAM); IPR000702 (PANTHER); PTHR11655:SF16 (PANTHER); IPR020040 (SUPERFAMILY)	-	-	-
comp126534_c0_seq1	cycloartenol-c-24-methyltransferase	214	100	5.36866e-15	0.71	14	P:brassinosteroid biosynthetic process; P:polyamine catabolic process; C:cytosol; P:coumarin biosynthetic process; C:plasmodesma; P:response to wounding; P:acetyl-CoA metabolic process; F:sterol 24-C-methyltransferase activity; P:cellular modified amino acid biosynthetic process; C:vacuole; C:endoplasmic reticulum; P:pentacyclic triterpenoid biosynthetic process; P:embryo development ending in se…	EC:2.1.1.41	IPR029063 (G3DSA:3.40.50.GENE3D); PTHR10108 (PANTHER); PTHR10108:SF908 (PANTHER)	-	-	-
comp75803_c1_seq26	PREDICTED: uncharacterized protein LOC100853304	1001	100	1.31873e-126	0.6	1	F:molecular_function		PTHR35754 (PANTHER)	-	-	-
comp75928_c0_seq13	ubiquitin carboxyl-terminal hydrolase 15-like isoform x1	5076	100	0	0.6544	4	P:system development; ; P:protein deubiquitination; P:ubiquitin-dependent protein catabolic process	-	IPR002893 (PFAM); IPR001394 (PFAM); G3DSA:2.20.210.10 (GENE3D); PTHR24006:SF503 (PANTHER); PTHR24006:SF503 (PANTHER); PTHR24006 (PANTHER); PTHR24006 (PANTHER); IPR018200 (PROSITE_PATTERNS); NON_CYTOPLASMIC_DOMAIN (PHOBIUS); CYTOPLASMIC_DOMAIN (PHOBIUS); TRANSMEMBRANE (PHOBIUS); IPR028889 (PROSITE_PROFILES); IPR002893 (PROSITE_PROFILES); SSF144232 (SUPERFAMILY); SSF54001 (SUPERFAMILY); TMhelix (TM…	-	-	-
comp34517_c0_seq1	ankyrin repeat-containing protein at5g02620-like	441	58	3.89014e-27	0.5491	0	-		no IPS match	-	-	-
comp73318_c3_seq2	probable lrr receptor-like serine threonine-protein kinase at4g08850	629	100	2.94264e-35	0.6608	7	F:protein serine/threonine kinase activity; F:oxidoreductase activity; F:nucleotide binding; P:phosphorylation; P:signal transduction; C:membrane; P:serine family amino acid metabolic process	EC:2.7.11	IPR013210 (PFAM); IPR032675 (G3DSA:3.80.10.GENE3D); PTHR27000:SF196 (PANTHER); PTHR27000 (PANTHER); PTHR27000:SF196 (PANTHER); TRANSMEMBRANE (PHOBIUS); CYTOPLASMIC_DOMAIN (PHOBIUS); NON_CYTOPLASMIC_DOMAIN (PHOBIUS); IPR032675 (SUPERFAMILY); TMhelix (TMHMM)	-	-	-
comp74031_c2_seq11	transposon tx1 uncharacterized 149 kda protein	599	100	1.05303e-29	0.5647	3	F:RNA binding; P:RNA-dependent DNA replication; F:RNA-directed DNA polymerase activity		NON_CYTOPLASMIC_DOMAIN (PHOBIUS); TRANSMEMBRANE (PHOBIUS); CYTOPLASMIC_DOMAIN (PHOBIUS); TMhelix (TMHMM)	-	-	-
comp83424_c0_seq1	glutathione-disulfide reductase	489	18	0.000615364	0.4872	0	-		NON_CYTOPLASMIC_DOMAIN (PHOBIUS); CYTOPLASMIC_DOMAIN (PHOBIUS); TRANSMEMBRANE (PHOBIUS); TMhelix (TMHMM)	-	-	-
comp111310_c0_seq1	disease resistance protein at4g27190-like	243	100	7.22723e-13	0.6071	1	F:ADP binding	-	IPR002182 (PFAM); PTHR23155:SF643 (PANTHER); PTHR23155 (PANTHER); IPR027417 (SUPERFAMILY)	-	-	-
comp3263_c0_seq1	60s acidic ribosomal protein p1-like	302	100	1.87655e-17	0.7564	9	C:cytosolic ribosome; P:cell wall modification; F:structural constituent of ribosome; C:plasma membrane; P:plant-type cell wall organization; F:protein binding; C:nucleus; P:translational elongation; P:ribosome biogenesis	-	PF00428 (PFAM); PTHR21141 (PANTHER)	-	-	-
comp98738_c0_seq1	60s ribosomal protein l17-2	404	100	2.69153e-49	0.8147	13	P:RNA methylation; P:translation; C:nucleolus; C:plasmodesma; F:structural constituent of ribosome; P:cell wall modification; C:vacuolar membrane; P:plant-type cell wall organization; C:chloroplast; C:cytosolic large ribosomal subunit; C:Golgi apparatus; C:plasma membrane; P:ribosome biogenesis	-	Coil (COILS); IPR005721 (TIGRFAM); IPR001063 (G3DSA:3.90.470.GENE3D); IPR001063 (PFAM); IPR005721 (PANTHER); IPR018260 (PROSITE_PATTERNS); IPR001063 (SUPERFAMILY)	-	-	-
comp72745_c0_seq1	at hook motif-containing isoform 1	1392	100	2.70081e-50	0.6028	2	F:DNA binding; P:biological_process		PTHR34682 (PANTHER); PTHR34682:SF2 (PANTHER)	-	-	-
comp56220_c0_seq1	pentatricopeptide repeat-containing protein at3g50420	640	100	4.63855e-74	0.7217	2	C:mitochondrion; F:protein binding	-	Coil (COILS); IPR011990 (G3DSA:1.25.40.GENE3D); PTHR24015 (PANTHER); PTHR24015:SF655 (PANTHER)	-	-	-
comp86582_c0_seq1	pentatricopeptide repeat-containing protein at3g50420	521	100	1.15668e-83	0.7167	2	C:mitochondrion; F:protein binding	-	IPR002885 (PFAM); IPR002885 (PFAM); IPR002885 (TIGRFAM); IPR011990 (G3DSA:1.25.40.GENE3D); PTHR24015 (PANTHER); PTHR24015:SF655 (PANTHER); IPR002885 (PROSITE_PROFILES); IPR002885 (PROSITE_PROFILES); IPR002885 (PROSITE_PROFILES); IPR002885 (PROSITE_PROFILES)	-	-	-
comp115294_c0_seq1	60s ribosomal protein l39	224	92	4.08881e-14	0.9603	6	P:translation; C:mitochondrion; F:structural constituent of ribosome; P:protein targeting to mitochondrion; C:cytosolic large ribosomal subunit; P:ribosome biogenesis	-	no IPS match	-	-	-
comp12417_c0_seq1	reticuline oxidase-like protein	299	100	6.73475e-37	0.7623	25	P:response to oxidative stress; C:cytosol; P:regulation of plant-type hypersensitive response; P:oxidation-reduction process; C:mitochondrion; F:reticuline oxidase activity; C:plasmodesma; P:response to wounding; P:respiratory burst involved in defense response; F:electron carrier activity; C:plant-type cell wall; P:membrane fusion; P:response to chitin; P:protein targeting to membrane; P:negativ…	EC:1.21.3.3; EC:1.1.1.158	PTHR32448 (PANTHER); PTHR32448:SF34 (PANTHER)	-	-	-
comp100492_c0_seq1	subtilisin-like protease	372	100	5.04704e-50	0.7902	7	F:identical protein binding; F:serine-type endopeptidase activity; F:2-alkenal reductase [NAD(P)] activity; C:extracellular region; P:proteolysis; P:negative regulation of catalytic activity; P:oxidation-reduction process	EC:3.4.21; EC:1.3.1.74	IPR000209 (PFAM); IPR000209 (G3DSA:3.40.50.GENE3D); IPR015500 (PANTHER); PTHR10795:SF3 (PANTHER); IPR023828 (PROSITE_PATTERNS); IPR000209 (SUPERFAMILY)	-	-	-
comp41252_c0_seq1	nucleolin 2-like	332	100	1.6638e-07	0.7548	8	F:nucleic acid binding; F:nucleotide binding; C:ribonucleoprotein complex; C:nucleosome; P:nucleosome assembly; F:DNA binding; P:translational initiation; F:translation initiation factor activity		no IPS match	-	-	-
comp41252_c0_seq2	nucleolin 2-like	464	100	3.04296e-07	0.7541	2	F:nucleic acid binding; F:nucleotide binding	-	no IPS match	-	-	-
comp44797_c0_seq2	cysteine proteinase rd21a-like	382	100	2.03743e-15	0.5656	5	C:plant-type vacuole; P:developmental programmed cell death; C:nucleus; F:cysteine-type peptidase activity; P:proteolysis	EC:3.4	IPR013201 (SMART); G3DSA:3.90.70.10 (GENE3D); IPR013201 (PFAM); IPR013128 (PANTHER); NON_CYTOPLASMIC_DOMAIN (PHOBIUS); SIGNAL_PEPTIDE (PHOBIUS); SIGNAL_PEPTIDE_C_REGION (PHOBIUS); SIGNAL_PEPTIDE_N_REGION (PHOBIUS); SIGNAL_PEPTIDE_H_REGION (PHOBIUS); SignalP-noTM (SIGNALP_EUK); SignalP-TM (SIGNALP_GRAM_POSITIVE); SignalP-noTM (SIGNALP_GRAM_NEGATIVE); SSF54001 (SUPERFAMILY); TMhelix (TMHMM)	-	-	-
comp65121_c2_seq1	beta-galactosidase 8-like	556	100	1.03763e-116	0.8855	10	C:extracellular region; C:cell wall; F:carbohydrate binding; F:beta-galactosidase activity; F:cation binding; P:galactose metabolic process; P:glycosaminoglycan catabolic process; P:glycosphingolipid metabolic process; C:beta-galactosidase complex; P:glycerolipid metabolic process	EC:3.2.1.23	IPR001944 (PRINTS); IPR013781 (G3DSA:3.20.20.GENE3D); IPR031330 (PFAM); PTHR23421:SF72 (PANTHER); IPR001944 (PANTHER); IPR019801 (PROSITE_PATTERNS); IPR017853 (SUPERFAMILY)	-	-	-
comp41147_c0_seq1	stress-induced protein kin2-like	285	100	4.4303e-24	0.786	6	P:carpel morphogenesis; P:response to cold; P:response to oxygen-containing compound; P:sexual reproduction; P:cell wall modification involved in abscission; C:chloroplast	-	Coil (COILS); PTHR34191 (PANTHER); PTHR34191:SF2 (PANTHER)	-	-	-
comp101905_c0_seq1	late embryogenesis abundant protein 1-like	402	71	3.72833e-05	0.5137	8	C:cytoplasm; F:transferase activity; P:tRNA processing; F:sulfurtransferase activity; F:molecular_function; C:apoplast; P:double fertilization forming a zygote and endosperm; P:embryo development ending in seed dormancy		no IPS match	-	-	-
comp102786_c0_seq1	stress-induced protein kin2-like	281	100	1.51348e-21	0.7895	11	P:carpel morphogenesis; P:response to water deprivation; P:response to osmotic stress; P:sexual reproduction; P:response to abscisic acid stimulus; P:cold acclimation; P:cell wall modification involved in abscission; C:chloroplast; P:red or far-red light signaling pathway; C:nucleus; C:plasma membrane	-	PTHR34191:SF2 (PANTHER); PTHR34191 (PANTHER)	-	-	-
comp117212_c0_seq1	pollen-specific at4g18596	440	100	1.06063e-39	0.6034	4	P:single-organism cellular process; C:apoplast; P:cellular component organization; C:extracellular space	-	PF01190 (PFAM); PTHR31614 (PANTHER); IPR006041 (PTHR31614:PANTHER); IPR006040 (PROSITE_PATTERNS)	-	-	-
comp61583_c1_seq1	ribulose bisphosphate carboxylase large chain	613	19	1.0188e-05	0.6	2	C:plastid; C:chloroplast		no IPS match	-	-	-
comp24914_c0_seq1	ethylene-responsive transcription factor 5-like	1568	100	2.24484e-75	0.5675	10	P:response to endogenous stimulus; P:response to abiotic stimulus; P:regulation of transcription, DNA-dependent; P:response to oxygen-containing compound; P:response to stress; P:response to organic substance; F:sequence-specific DNA binding transcription factor activity; F:DNA binding; C:transcription factor complex; P:regulation of transcription, DNA-dependent	-	IPR001471 (PRINTS); IPR001471 (SMART); IPR001471 (G3DSA:3.30.730.GENE3D); IPR001471 (PFAM); PTHR31677 (PANTHER); PTHR31677:SF8 (PANTHER); IPR001471 (PROSITE_PROFILES); IPR016177 (SUPERFAMILY)	-	gi|71886127|gb|DT035182.1|DT035182:Q_iden=0.98:Q_cov=0.98:T_iden=0.98:T_cov=0.58	gi|110370194|gb|EC929071.1|EC929071:Q_iden=0.98:Q_cov=0.56:T_iden=0.98:T_cov=0.98
comp29990_c0_seq1	cytochrome p450 87a3-like	576	100	1.59934e-68	0.7459	7	P:response to stimulus; F:monooxygenase activity; P:ion transport; F:oxidoreductase activity, acting on paired donors, with incorporation or reduction of molecular oxygen; F:iron ion binding; P:oxidation-reduction process; F:heme binding	-	IPR001128 (G3DSA:1.10.630.GENE3D); PTHR24286:SF11 (PANTHER); PTHR24286 (PANTHER); NON_CYTOPLASMIC_DOMAIN (PHOBIUS); SIGNAL_PEPTIDE_N_REGION (PHOBIUS); SIGNAL_PEPTIDE (PHOBIUS); SIGNAL_PEPTIDE_C_REGION (PHOBIUS); SIGNAL_PEPTIDE_H_REGION (PHOBIUS); IPR001128 (SUPERFAMILY); TMhelix (TMHMM)	-	gi|71886127|gb|DT035182.1|DT035182:Q_iden=0.98:Q_cov=0.98:T_iden=0.98:T_cov=0.60	-
comp71945_c0_seq1	pentatricopeptide repeat-containing protein at3g51320	2521	100	0	0.6349	2	C:mitochondrion; F:protein binding	-	IPR011990 (G3DSA:1.25.40.GENE3D); IPR002885 (PFAM); IPR002885 (PFAM); IPR002885 (TIGRFAM); PTHR24015 (PANTHER); PTHR24015:SF587 (PANTHER); IPR002885 (PROSITE_PROFILES); IPR002885 (PROSITE_PROFILES); IPR002885 (PROSITE_PROFILES); IPR002885 (PROSITE_PROFILES); IPR002885 (PROSITE_PROFILES); IPR002885 (PROSITE_PROFILES); IPR002885 (PROSITE_PROFILES); IPR002885 (PROSITE_PROFILES); IPR002885 (PROSITE_P…	-	gi|71886127|gb|DT035182.1|DT035182:Q_iden=0.98:Q_cov=0.98:T_iden=0.98:T_cov=0.71	-
comp73318_c3_seq3	probable lrr receptor-like serine threonine-protein kinase at4g08850	599	100	9.44042e-50	0.6574	6	F:protein kinase activity; F:oxidoreductase activity; F:nucleotide binding; P:phosphorylation; P:regulation of cellular process; C:membrane	-	IPR013210 (PFAM); IPR032675 (G3DSA:3.80.10.GENE3D); PTHR27000 (PANTHER); PTHR27000:SF196 (PANTHER); PTHR27000:SF196 (PANTHER); NON_CYTOPLASMIC_DOMAIN (PHOBIUS); CYTOPLASMIC_DOMAIN (PHOBIUS); TRANSMEMBRANE (PHOBIUS); IPR032675 (SUPERFAMILY); TMhelix (TMHMM)	-	gi|71886127|gb|DT035182.1|DT035182:Q_iden=0.98:Q_cov=0.98:T_iden=0.98:T_cov=0.72	-
comp73342_c0_seq6	senescence-associated protein	400	92	4.59025e-29	0.6852	1	P:regulation of transcription, DNA-dependent	-	TRANSMEMBRANE (PHOBIUS); CYTOPLASMIC_DOMAIN (PHOBIUS); NON_CYTOPLASMIC_DOMAIN (PHOBIUS); TMhelix (TMHMM)	-	gi|71886127|gb|DT035182.1|DT035182:Q_iden=0.98:Q_cov=0.98:T_iden=0.98:T_cov=0.73	-
comp74220_c3_seq17	cytochrome p450 89a2-like	3042	100	0	0.7892	6	F:heme binding; F:iron ion binding; F:electron carrier activity; F:aromatase activity; P:oxidation-reduction process; P:electron transport	EC:1.14.14.1	IPR001128 (PRINTS); IPR002401 (PRINTS); IPR001128 (PFAM); IPR001128 (G3DSA:1.10.630.GENE3D); PTHR24298:SF45 (PANTHER); PTHR24298 (PANTHER); IPR017972 (PROSITE_PATTERNS); SIGNAL_PEPTIDE_H_REGION (PHOBIUS); SIGNAL_PEPTIDE_N_REGION (PHOBIUS); NON_CYTOPLASMIC_DOMAIN (PHOBIUS); SIGNAL_PEPTIDE (PHOBIUS); SIGNAL_PEPTIDE_C_REGION (PHOBIUS); IPR001128 (SUPERFAMILY); TMhelix (TMHMM)	-	gi|71886127|gb|DT035182.1|DT035182:Q_iden=0.98:Q_cov=0.98:T_iden=0.98:T_cov=0.74	-
comp74220_c3_seq23	cytochrome p450 89a2-like	2544	100	0	0.793	6	F:heme binding; F:iron ion binding; F:electron carrier activity; F:aromatase activity; P:oxidation-reduction process; P:electron transport	EC:1.14.14.1	no IPS match	-	gi|71886127|gb|DT035182.1|DT035182:Q_iden=0.98:Q_cov=0.98:T_iden=0.98:T_cov=0.75	-
comp76742_c4_seq1	annexin d2-like	1024	100	2.18145e-173	0.8623	35	C:vacuolar membrane; C:apoplast; P:sterol biosynthetic process; F:zinc ion binding; P:response to red or far red light; P:polysaccharide transport; P:cellular cation homeostasis; P:response to salt stress; P:chromatin assembly or disassembly; F:calcium ion binding; C:cell wall; C:cytosol; C:cell surface; P:Golgi organization; F:peroxidase activity; P:acetyl-CoA metabolic process; C:chloroplast st…	EC:1.11.1.7	NON_CYTOPLASMIC_DOMAIN (PHOBIUS); TRANSMEMBRANE (PHOBIUS); CYTOPLASMIC_DOMAIN (PHOBIUS); TMhelix (TMHMM)	-	gi|71886127|gb|DT035182.1|DT035182:Q_iden=0.98:Q_cov=0.98:T_iden=0.98:T_cov=0.81	gi|110382853|gb|EC947177.1|EC947177:Q_iden=1.00:Q_cov=0.89:T_iden=1.00:T_cov=0.99
comp77380_c5_seq50	protein kinase chloroplastic-like	496	99	2.96547e-09	0.7245	4	P:protein phosphorylation; F:ATP binding; F:protein serine/threonine kinase activity; P:serine family amino acid metabolic process	EC:2.7.11	no IPS match	-	gi|71886127|gb|DT035182.1|DT035182:Q_iden=0.98:Q_cov=0.98:T_iden=0.98:T_cov=0.82	-
comp23982_c0_seq1	c2 domain protein	930	100	1.38399e-63	0.6421	1	C:nucleus	-	no IPS match	gi|71886127|gb|DT035182.1|DT035182:Q_iden=0.98:Q_cov=0.98:T_iden=0.98:T_cov=0.58	-	-
comp25049_c0_seq1	ubiquinone biosynthesis protein coq9- mitochondrial	1494	100	0	0.79	3	F:DNA binding; P:ubiquinone biosynthetic process; C:mitochondrion	-	IPR013718 (PFAM); IPR015893 (G3DSA:1.10.357.GENE3D); IPR012762 (TIGRFAM); PTHR21427 (PANTHER); NON_CYTOPLASMIC_DOMAIN (PHOBIUS); SIGNAL_PEPTIDE_C_REGION (PHOBIUS); SIGNAL_PEPTIDE_N_REGION (PHOBIUS); SIGNAL_PEPTIDE (PHOBIUS); SIGNAL_PEPTIDE_H_REGION (PHOBIUS); SignalP-TM (SIGNALP_GRAM_POSITIVE)	gi|71886127|gb|DT035182.1|DT035182:Q_iden=0.98:Q_cov=0.98:T_iden=0.98:T_cov=0.59	gi|71886127|gb|DT035182.1|DT035182:Q_iden=0.98:Q_cov=0.98:T_iden=0.98:T_cov=0.59	gi|110377728|gb|EC942811.1|EC942811:Q_iden=1.00:Q_cov=0.61:T_iden=1.00:T_cov=0.99
comp46824_c0_seq2	bromodomain-containing protein 8-like isoform x1	1915	100	8.90448e-155	0.6645	1	F:protein binding	-	Coil (COILS); IPR001487 (SMART); IPR001487 (G3DSA:1.20.920.GENE3D); IPR001487 (PFAM); PTHR15398:SF5 (PANTHER); PTHR15398 (PANTHER); IPR001487 (PROSITE_PROFILES); IPR001487 (SUPERFAMILY)	gi|71886127|gb|DT035182.1|DT035182:Q_iden=0.98:Q_cov=0.98:T_iden=0.98:T_cov=0.60	gi|71886127|gb|DT035182.1|DT035182:Q_iden=0.98:Q_cov=0.98:T_iden=0.98:T_cov=0.61	-
comp50423_c0_seq1	mediator of rna polymerase ii transcription subunit 21	952	100	2.8569e-58	0.8106	5	C:mediator complex; P:defense response to fungus, incompatible interaction; F:protein binding; C:polar nucleus; P:regulation of transcription, DNA-dependent	-	IPR021384 (PFAM); PTHR13381 (PANTHER); TRANSMEMBRANE (PHOBIUS); CYTOPLASMIC_DOMAIN (PHOBIUS); NON_CYTOPLASMIC_DOMAIN (PHOBIUS); SSF140718 (SUPERFAMILY); TMhelix (TMHMM)	gi|71886127|gb|DT035182.1|DT035182:Q_iden=0.98:Q_cov=0.98:T_iden=0.98:T_cov=0.61	gi|71886127|gb|DT035182.1|DT035182:Q_iden=0.98:Q_cov=0.98:T_iden=0.98:T_cov=0.62	gi|110703444|gb|EE080294.1|EE080294:Q_iden=0.85:Q_cov=0.74:T_iden=0.99:T_cov=0.99
comp57140_c0_seq2	PREDICTED: uncharacterized protein LOC103334047	538	100	1.51029e-42	0.5721	2	F:molecular_function; P:biological_process		PTHR33868 (PANTHER); PTHR33868:SF3 (PANTHER)	gi|71886127|gb|DT035182.1|DT035182:Q_iden=0.98:Q_cov=0.98:T_iden=0.98:T_cov=0.62	gi|71886127|gb|DT035182.1|DT035182:Q_iden=0.98:Q_cov=0.98:T_iden=0.98:T_cov=0.63	-
comp60136_c0_seq1	low quality protein: abc transporter b family member 1-like	805	34	1.15645e-15	0.4574	2	P:response to water deprivation; F:molecular_function		PTHR38386:SF1 (PANTHER); PTHR38386 (PANTHER)	gi|71886127|gb|DT035182.1|DT035182:Q_iden=0.98:Q_cov=0.98:T_iden=0.98:T_cov=0.63	gi|71886127|gb|DT035182.1|DT035182:Q_iden=0.98:Q_cov=0.98:T_iden=0.98:T_cov=0.64	gi|34550683|gb|CF518901.1|CF518901:Q_iden=0.99:Q_cov=0.84:T_iden=1.00:T_cov=0.95
comp60723_c0_seq4	protein heading date 3a-like	919	100	6.64423e-98	0.9096	14	F:phosphatidylethanolamine binding; P:regulation of timing of transition from vegetative to reproductive phase; P:regulation of transcription, DNA-dependent; P:photoperiodism, flowering; P:short-day photoperiodism; P:regulation of stomatal movement; P:positive regulation of flower development; P:inflorescence development; F:protein binding; F:sequence-specific DNA binding transcription factor act…	-	SIGNAL_PEPTIDE_H_REGION (PHOBIUS); SIGNAL_PEPTIDE_C_REGION (PHOBIUS); TRANSMEMBRANE (PHOBIUS); SIGNAL_PEPTIDE (PHOBIUS); SIGNAL_PEPTIDE_N_REGION (PHOBIUS); CYTOPLASMIC_DOMAIN (PHOBIUS); NON_CYTOPLASMIC_DOMAIN (PHOBIUS); TRANSMEMBRANE (PHOBIUS); NON_CYTOPLASMIC_DOMAIN (PHOBIUS); TMhelix (TMHMM); TMhelix (TMHMM); TMhelix (TMHMM)	gi|71886127|gb|DT035182.1|DT035182:Q_iden=0.98:Q_cov=0.98:T_iden=0.98:T_cov=0.64	gi|71886127|gb|DT035182.1|DT035182:Q_iden=0.98:Q_cov=0.98:T_iden=0.98:T_cov=0.65	gi|110377612|gb|EC942690.1|EC942690:Q_iden=0.99:Q_cov=0.88:T_iden=0.99:T_cov=0.99
comp62212_c0_seq1	epidermal patterning factor-like protein 9	784	87	1.60213e-37	0.7778	5	P:positive regulation of stomatal complex development; P:cell-cell signaling; C:extracellular region; P:stomatal complex patterning; P:mRNA modification	-	IPR031753 (PFAM); PTHR37239:SF1 (PANTHER); PTHR37239 (PANTHER); SIGNAL_PEPTIDE_C_REGION (PHOBIUS); SIGNAL_PEPTIDE_N_REGION (PHOBIUS); SIGNAL_PEPTIDE (PHOBIUS); NON_CYTOPLASMIC_DOMAIN (PHOBIUS); SIGNAL_PEPTIDE_H_REGION (PHOBIUS); SignalP-noTM (SIGNALP_EUK); TMhelix (TMHMM)	gi|71886127|gb|DT035182.1|DT035182:Q_iden=0.98:Q_cov=0.98:T_iden=0.98:T_cov=0.65	gi|71886127|gb|DT035182.1|DT035182:Q_iden=0.98:Q_cov=0.98:T_iden=0.98:T_cov=0.66	gi|110374361|gb|EC939060.1|EC939060:Q_iden=0.98:Q_cov=0.98:T_iden=0.99:T_cov=0.88
comp71279_c0_seq1	pentatricopeptide repeat-containing protein at2g16880	3143	100	0	0.709	2	C:mitochondrion; F:protein binding	-	IPR002885 (PFAM); IPR002885 (PFAM); IPR002885 (TIGRFAM); IPR011990 (G3DSA:1.25.40.GENE3D); PTHR24015 (PANTHER); PTHR24015 (PANTHER); PTHR24015:SF871 (PANTHER); PTHR24015 (PANTHER); PTHR24015:SF871 (PANTHER); PTHR24015:SF871 (PANTHER); IPR002885 (PROSITE_PROFILES); IPR002885 (PROSITE_PROFILES); IPR002885 (PROSITE_PROFILES); IPR002885 (PROSITE_PROFILES); IPR002885 (PROSITE_PROFILES); IPR002885 (PRO…	gi|71886127|gb|DT035182.1|DT035182:Q_iden=0.98:Q_cov=0.98:T_iden=0.98:T_cov=0.66	gi|71886127|gb|DT035182.1|DT035182:Q_iden=0.98:Q_cov=0.98:T_iden=0.98:T_cov=0.67	-
comp71470_c0_seq14	nudix hydrolase 8-like	2087	100	3.10764e-166	0.7525	3	P:response to wounding; C:cytosol; F:hydrolase activity	-	IPR003293 (PRINTS); IPR000086 (PFAM); IPR015797 (G3DSA:3.90.79.GENE3D); PTHR13994:SF9 (PANTHER); PTHR13994 (PANTHER); IPR020084 (PROSITE_PATTERNS); IPR000086 (PROSITE_PROFILES); IPR015797 (SUPERFAMILY)	gi|71886127|gb|DT035182.1|DT035182:Q_iden=0.98:Q_cov=0.98:T_iden=0.98:T_cov=0.67	gi|71886127|gb|DT035182.1|DT035182:Q_iden=0.98:Q_cov=0.98:T_iden=0.98:T_cov=0.68	-
comp71769_c0_seq11	protein xri1-like	1826	100	6.30806e-142	0.7507	0	-		PTHR33385:SF4 (PANTHER); PTHR33385 (PANTHER)	gi|71886127|gb|DT035182.1|DT035182:Q_iden=0.98:Q_cov=0.98:T_iden=0.98:T_cov=0.68	gi|71886127|gb|DT035182.1|DT035182:Q_iden=0.98:Q_cov=0.98:T_iden=0.98:T_cov=0.69	-
comp71896_c0_seq2	allantoinase	1997	100	0	0.8614	8	P:allantoin catabolic process; F:zinc ion binding; F:cobalt ion binding; F:allantoinase activity; P:ureide catabolic process; P:cellular response to nitrogen starvation; C:endoplasmic reticulum; P:purine nucleobase metabolic process	EC:3.5.2.5	IPR017593 (TIGRFAM); IPR011059 (G3DSA:2.30.40.GENE3D); IPR006680 (PFAM); IPR011059 (G3DSA:2.30.40.GENE3D); G3DSA:3.20.20.140 (GENE3D); PTHR11647:SF4 (PANTHER); PTHR11647 (PANTHER); SIGNAL_PEPTIDE (PHOBIUS); NON_CYTOPLASMIC_DOMAIN (PHOBIUS); SIGNAL_PEPTIDE_N_REGION (PHOBIUS); SIGNAL_PEPTIDE_H_REGION (PHOBIUS); SIGNAL_PEPTIDE_C_REGION (PHOBIUS); IPR032466 (SUPERFAMILY); IPR011059 (SUPERFAMILY)	gi|71886127|gb|DT035182.1|DT035182:Q_iden=0.98:Q_cov=0.98:T_iden=0.98:T_cov=0.69	gi|71886127|gb|DT035182.1|DT035182:Q_iden=0.98:Q_cov=0.98:T_iden=0.98:T_cov=0.70	-
comp74773_c3_seq11	oxidation resistance protein 1-like	1621	100	5.88426e-155	0.7304	3	F:molecular_function; P:biological_process; C:mitochondrion		IPR006571 (SMART); IPR006571 (PFAM); PTHR23354 (PANTHER); PTHR23354 (PANTHER); PTHR23354:SF76 (PANTHER); PTHR23354:SF76 (PANTHER)	gi|71886127|gb|DT035182.1|DT035182:Q_iden=0.98:Q_cov=0.98:T_iden=0.98:T_cov=0.70	gi|71886127|gb|DT035182.1|DT035182:Q_iden=0.98:Q_cov=0.98:T_iden=0.98:T_cov=0.76	-
comp74773_c3_seq2	oxidation resistance protein 1-like	1750	100	6.125e-154	0.7304	3	F:molecular_function; P:biological_process; C:mitochondrion		IPR006571 (SMART); IPR006571 (PFAM); PTHR23354 (PANTHER); PTHR23354:SF76 (PANTHER); PTHR23354:SF76 (PANTHER); PTHR23354 (PANTHER)	gi|71886127|gb|DT035182.1|DT035182:Q_iden=0.98:Q_cov=0.98:T_iden=0.98:T_cov=0.71	gi|71886127|gb|DT035182.1|DT035182:Q_iden=0.98:Q_cov=0.98:T_iden=0.98:T_cov=0.77	-
comp75009_c3_seq23	1-phosphatidylinositol-3-phosphate 5-kinase fab1b-like isoform x1	6297	100	0	0.7543	9	C:intracellular membrane-bounded organelle; P:single-organism cellular process; P:cellular protein metabolic process; F:1-phosphatidylinositol-3-phosphate 5-kinase activity; F:metal ion binding; F:ATP binding; C:cytoplasmic part; P:phosphatidylinositol phosphorylation; P:cellular component organization	EC:2.7.1.150	Coil (COILS); IPR002498 (SMART); IPR000306 (SMART); IPR027409 (G3DSA:3.50.7.GENE3D); IPR002498 (PFAM); IPR002423 (PFAM); IPR000306 (PFAM); IPR013083 (G3DSA:3.30.40.GENE3D); IPR027484 (G3DSA:3.30.800.GENE3D); IPR027483 (G3DSA:3.30.810.GENE3D); PTHR11353:SF93 (PANTHER); PTHR11353 (PANTHER); PTHR11353 (PANTHER); PTHR11353:SF93 (PANTHER); IPR002498 (PROSITE_PROFILES); IPR017455 (PROSITE_PROFILES); SS…	gi|71886127|gb|DT035182.1|DT035182:Q_iden=0.98:Q_cov=0.98:T_iden=0.98:T_cov=0.72	gi|71886127|gb|DT035182.1|DT035182:Q_iden=0.98:Q_cov=0.98:T_iden=0.98:T_cov=0.78	-
comp75404_c3_seq21	myosin-11-like isoform x2	1381	66	2.13071e-76	0.5265	2	F:nucleic acid binding; F:zinc ion binding	-	IPR003604 (SMART); PF12874 (PFAM); PTHR23067 (PANTHER); PTHR23067 (PANTHER); PTHR23067:SF43 (PANTHER); PTHR23067:SF43 (PANTHER); SSF57667 (SUPERFAMILY)	gi|71886127|gb|DT035182.1|DT035182:Q_iden=0.98:Q_cov=0.98:T_iden=0.98:T_cov=0.73	-	-
comp75404_c3_seq44	myosin-11-like isoform x2	1314	62	1.0569e-76	0.5305	2	F:nucleic acid binding; F:zinc ion binding	-	IPR003604 (SMART); PF12874 (PFAM); PTHR23067 (PANTHER); PTHR23067 (PANTHER); PTHR23067:SF43 (PANTHER); PTHR23067:SF43 (PANTHER); SSF57667 (SUPERFAMILY)	gi|71886127|gb|DT035182.1|DT035182:Q_iden=0.98:Q_cov=0.98:T_iden=0.98:T_cov=0.74	-	-
comp75768_c2_seq1	ring-h2 finger protein atl21a	1467	100	7.47725e-106	0.5884	1	F:polysaccharide binding	-	IPR025287 (PFAM); PTHR27009 (PANTHER); PTHR27009:SF18 (PANTHER); SIGNAL_PEPTIDE_N_REGION (PHOBIUS); NON_CYTOPLASMIC_DOMAIN (PHOBIUS); SIGNAL_PEPTIDE_H_REGION (PHOBIUS); SIGNAL_PEPTIDE_C_REGION (PHOBIUS); CYTOPLASMIC_DOMAIN (PHOBIUS); SIGNAL_PEPTIDE (PHOBIUS); TRANSMEMBRANE (PHOBIUS); SignalP-noTM (SIGNALP_EUK); TMhelix (TMHMM)	gi|71886127|gb|DT035182.1|DT035182:Q_iden=0.98:Q_cov=0.98:T_iden=0.98:T_cov=0.75	gi|71886127|gb|DT035182.1|DT035182:Q_iden=0.98:Q_cov=0.98:T_iden=0.98:T_cov=0.79	gi|110383880|gb|EC948285.1|EC948285:Q_iden=0.99:Q_cov=0.58:T_iden=0.99:T_cov=0.99
comp76022_c3_seq2	polyadenylate-binding protein rbp45-like	1979	100	0	0.8388	4	P:mRNA splicing, via spliceosome; C:nucleus; F:nucleotide binding; F:poly(A) RNA binding	-	NON_CYTOPLASMIC_DOMAIN (PHOBIUS); CYTOPLASMIC_DOMAIN (PHOBIUS); TRANSMEMBRANE (PHOBIUS)	gi|71886127|gb|DT035182.1|DT035182:Q_iden=0.98:Q_cov=0.98:T_iden=0.98:T_cov=0.76	gi|71886127|gb|DT035182.1|DT035182:Q_iden=0.98:Q_cov=0.98:T_iden=0.98:T_cov=0.80	-
comp91884_c0_seq1	PREDICTED: uncharacterized protein LOC8278149	598	100	5.90486e-43	0.5864	0	-		PTHR33868:SF3 (PANTHER); PTHR33868 (PANTHER); TRANSMEMBRANE (PHOBIUS); CYTOPLASMIC_DOMAIN (PHOBIUS); NON_CYTOPLASMIC_DOMAIN (PHOBIUS); TMhelix (TMHMM)	gi|71886127|gb|DT035182.1|DT035182:Q_iden=0.98:Q_cov=0.98:T_iden=0.98:T_cov=0.77	gi|71886127|gb|DT035182.1|DT035182:Q_iden=0.98:Q_cov=0.98:T_iden=0.98:T_cov=0.83	-

## Sheet: iii) Nebbiolo.failed_gmap_align
In yellow, transcripts Nebbiolo-specific involved in disease resistance who failed to properly align on the reference genome.
Seq. Name	Seq. Description	Seq. Length	#Hits	min. eValue	mean Similarity	#GOs	GOs	Enzyme Codes	InterProScan	Best Hit V1	Best Hit V2	Best Hit Corvina	Best Hit Tannat	Vinifera EST + FLcDNA
comp102287_c0_seq1	probable disease resistance protein at4g27220	681	5	2.89138e-21	0.64	0	-	-	-	-	-	-	-	-
comp103753_c0_seq1	tmv resistance protein n-like	420	5	9.95612e-36	0.714	0	-	-	IPR032675 (G3DSA:3.80.10.GENE3D); PTHR23155 (PANTHER); SSF52047 (SUPERFAMILY)	-	-	-	-	-
comp116224_c0_seq1	disease resistance rpp13-like protein 1	300	5	1.81061e-18	0.76	0	-	-	Coil (COILS); PTHR23155 (PANTHER); PTHR23155:SF563 (PANTHER); SIGNAL_PEPTIDE (PHOBIUS); NON_CYTOPLASMIC_DOMAIN (PHOBIUS); SIGNAL_PEPTIDE_N_REGION (PHOBIUS); SIGNAL_PEPTIDE_H_REGION (PHOBIUS); SIGNAL_PEPTIDE_C_REGION (PHOBIUS); TMhelix (TMHMM)	-	-	-	-	-
comp1572_c0_seq1	disease resistance rpp13-like protein 1	616	5	6.43557e-57	0.644	0	-	-	IPR032675 (G3DSA:3.80.10.GENE3D); PTHR23155 (PANTHER); PTHR23155:SF563 (PANTHER); IPR032675 (SUPERFAMILY)	-	-	-	-	-
comp171_c1_seq1	disease resistance protein rfl1-like	336	5	5.62453e-28	0.702	0	-	-	-	-	-	-	-	-
comp19810_c0_seq1	tmv resistance protein n-like	302	5	1.03037e-39	0.738	1	F:ADP binding	-	IPR002182 (PFAM); PTHR11017 (PANTHER); PTHR11017:SF169 (PANTHER); IPR027417 (SUPERFAMILY)	-	-	-	-	-
comp23971_c0_seq1	tmv resistance protein n-like	371	5	6.72375e-39	0.676	1	F:protein binding	-	IPR001611 (PFAM); IPR032675 (G3DSA:3.80.10.GENE3D); PTHR23155 (PANTHER); PTHR23155:SF530 (PANTHER); SSF52047 (SUPERFAMILY)	-	-	-	-	-
comp25275_c0_seq1	tmv resistance protein n-like isoform x1	313	5	1.46841e-50	0.868	0	-	-	IPR011713 (PFAM); IPR032675 (G3DSA:3.80.10.GENE3D); PTHR11017 (PANTHER); PTHR11017:SF169 (PANTHER); PTHR11017:SF169 (PANTHER); PTHR11017 (PANTHER); IPR032675 (SUPERFAMILY)	-	-	-	-	-
comp29042_c0_seq1	tmv resistance protein n-like	363	5	8.36226e-51	0.828	0	-	-	PTHR11017:SF169 (PANTHER); PTHR11017 (PANTHER); IPR011991 (SUPERFAMILY)	-	-	-	-	-
comp30910_c0_seq1	disease resistance protein rga3	1387	5	6.57966e-113	0.674	1	F:ADP binding	-	PR00364 (PRINTS); IPR002182 (PFAM); IPR032675 (G3DSA:3.80.10.GENE3D); PTHR23155:SF563 (PANTHER); PTHR23155 (PANTHER); IPR027417 (SUPERFAMILY); IPR032675 (SUPERFAMILY)	-	-	-	-	-
comp31696_c0_seq1	tmv resistance protein n-like	664	5	1.14305e-102	0.83	1	F:ADP binding	-	PR00364 (PRINTS); IPR002182 (PFAM); PTHR11017 (PANTHER); PTHR11017:SF162 (PANTHER); IPR027417 (SUPERFAMILY)	-	-	-	-	-
comp33586_c1_seq1	probable disease resistance protein at4g27220	327	5	8.50908e-37	0.718	0	-	-	-	-	-	-	-	-
comp34670_c0_seq1	probable disease resistance protein at4g27220	1163	5	3.12772e-89	0.646	1	F:ADP binding	-	PR00364 (PRINTS); IPR002182 (PFAM); IPR027417 (G3DSA:3.40.50.GENE3D); PTHR23155 (PANTHER); PTHR23155:SF554 (PANTHER); IPR027417 (SUPERFAMILY)	-	-	-	-	-
comp36764_c0_seq1	probable disease resistance protein at5g63020	594	5	1.7332e-68	0.682	2	P:defense response; F:ADP binding	-	Coil (COILS); PTHR23155:SF639 (PANTHER); PTHR23155 (PANTHER); SignalP-noTM (SIGNALP_EUK)	-	-	-	-	-
comp38019_c0_seq3	disease resistance protein rps4-like	577	5	7.14919e-90	0.64	0	-	-	-	-	-	-	-	-
comp4418_c0_seq1	disease resistance protein at4g27190-like	504	5	2.20375e-50	0.738	1	F:protein binding	-	IPR032675 (G3DSA:3.80.10.GENE3D); IPR001611 (PFAM); PTHR23155:SF643 (PANTHER); PTHR23155 (PANTHER); IPR032675 (SUPERFAMILY)	-	-	-	-	-
comp45168_c0_seq1	disease resistance protein rga3	433	5	1.31913e-34	0.74	0	-	-	SIGNAL_PEPTIDE_C_REGION (PHOBIUS); SIGNAL_PEPTIDE_H_REGION (PHOBIUS); SIGNAL_PEPTIDE (PHOBIUS); SIGNAL_PEPTIDE_N_REGION (PHOBIUS); NON_CYTOPLASMIC_DOMAIN (PHOBIUS)	-	-	-	-	-
comp45168_c0_seq4	disease resistance protein rga3	446	5	8.3393e-34	0.746	0	-	-	-	-	-	-	-	-
comp46879_c0_seq1	pleiotropic drug resistance protein 1-like isoform x1	715	5	1.82853e-65	0.956	4	F:ATP binding; F:polyaminetransporting ATPase activity; F:organic phosphonate transmembranetransporting ATPase activity; C:membrane	EC:3.6.3.31; EC:3.6.3.28	CYTOPLASMIC_DOMAIN (PHOBIUS); TRANSMEMBRANE (PHOBIUS); TRANSMEMBRANE (PHOBIUS); CYTOPLASMIC_DOMAIN (PHOBIUS); NON_CYTOPLASMIC_DOMAIN (PHOBIUS); TMhelix (TMHMM)	-	-	-	-	-
comp48171_c0_seq1	tmv resistance protein n-like	628	5	2.84782e-60	0.754	1	F:ADP binding	-	PR00364 (PRINTS); IPR027417 (G3DSA:3.40.50.GENE3D); IPR002182 (PFAM); PTHR11017 (PANTHER); PTHR11017:SF169 (PANTHER); IPR027417 (SUPERFAMILY)	-	-	-	-	-
comp52640_c1_seq1	tmv resistance protein n-like	655	5	1.6504e-112	0.872	1	F:ADP binding	-	IPR002182 (PFAM); PTHR11017:SF162 (PANTHER); PTHR11017 (PANTHER); IPR011991 (SUPERFAMILY); IPR027417 (SUPERFAMILY)	-	-	-	-	-
comp55153_c2_seq1	probable disease resistance protein at4g27220	343	5	2.97977e-34	0.746	0	-	-	-	-	-	-	-	-
comp55153_c2_seq2	probable disease resistance protein at4g27220	458	5	1.35827e-40	0.696	0	-	-	-	-	-	-	-	-
comp56509_c1_seq1	disease resistance protein rga3	641	5	1.64132e-108	0.798	1	F:ADP binding	-	IPR002182 (PFAM); PTHR23155 (PANTHER); PTHR23155:SF640 (PANTHER); IPR027417 (SUPERFAMILY)	-	-	-	-	-
comp56509_c2_seq2	disease resistance protein rga3	1206	5	7.23812e-68	0.622	0	-	-	IPR032675 (G3DSA:3.80.10.GENE3D); PTHR23155:SF640 (PANTHER); PTHR23155 (PANTHER); PTHR23155:SF640 (PANTHER); PTHR23155 (PANTHER); IPR032675 (SUPERFAMILY)	-	-	-	-	-
comp56509_c5_seq1	disease resistance protein rga3	713	5	5.30162e-82	0.762	1	F:ADP binding	-	Coil (COILS); PR00364 (PRINTS); IPR027417 (G3DSA:3.40.50.GENE3D); IPR002182 (PFAM); PTHR23155 (PANTHER); PTHR23155:SF563 (PANTHER); IPR027417 (SUPERFAMILY)	-	-	-	-	-
comp58702_c1_seq5	tmv resistance protein n-like isoform x1	638	5	1.49241e-29	0.556	0	-	-	-	-	-	-	-	-
comp58796_c0_seq2	disease resistance rpp13-like protein 3 isoform x1	440	5	1.28248e-67	0.852	1	F:ADP binding	-	IPR002182 (PFAM); PTHR23155:SF513 (PANTHER); PTHR23155 (PANTHER); IPR027417 (SUPERFAMILY)	-	-	-	-	-
comp59098_c2_seq1	tmv resistance protein n-like	338	5	5.79011e-45	0.806	3	F:purine ribonucleoside binding; F:anion binding; F:adenyl ribonucleotide binding	-	PTHR34630 (PANTHER); PTHR34630:SF1 (PANTHER)	-	-	-	-	-
comp59810_c3_seq1	tmv resistance protein n-like	545	5	3.05361e-105	0.772	2	F:ADP binding; P:signal transduction	-	PTHR11017 (PANTHER); PTHR11017:SF169 (PANTHER); IPR011991 (SUPERFAMILY)	-	-	-	-	-
comp60272_c0_seq1	tmv resistance protein n-like isoform x1	843	5	4.65279e-21	0.512	0	-	-	-	-	-	-	-	-
comp60314_c1_seq1	tmv resistance protein n-like	543	5	1.41203e-43	0.598	4	F:ATP binding; F:ADP binding; F:nucleotide binding; P:signal transduction	-	IPR032675 (G3DSA:3.80.10.GENE3D); PTHR34630:SF1 (PANTHER); PTHR34630:SF1 (PANTHER); PTHR34630 (PANTHER); IPR032675 (SUPERFAMILY)	-	-	-	-	-
comp60422_c0_seq1	disease resistance rpp13-like protein 1	1278	5	0	0.916	1	F:ADP binding	-	Coil (COILS); PR00364 (PRINTS); IPR027417 (G3DSA:3.40.50.GENE3D); IPR002182 (PFAM); PTHR23155 (PANTHER); PTHR23155:SF563 (PANTHER); IPR027417 (SUPERFAMILY)	-	-	-	-	-
comp60671_c0_seq2	tmv resistance protein n-like isoform x1	500	5	3.61541e-89	0.838	1	F:ADP binding	-	IPR002182 (PFAM); PTHR11017 (PANTHER); PTHR11017:SF162 (PANTHER); IPR027417 (SUPERFAMILY)	-	-	-	-	-
comp61985_c0_seq1	tmv resistance protein n-like isoform x1	433	5	7.38605e-59	0.798	1	F:ADP binding	-	IPR002182 (PFAM); PTHR11017:SF169 (PANTHER); PTHR11017 (PANTHER); IPR027417 (SUPERFAMILY)	-	-	-	-	-
comp61985_c0_seq2	tmv resistance protein n-like	678	5	8.65668e-74	0.752	1	F:ADP binding	-	PR00364 (PRINTS); IPR002182 (PFAM); PTHR11017:SF162 (PANTHER); PTHR11017 (PANTHER); IPR027417 (SUPERFAMILY)	-	-	-	-	-
comp61985_c0_seq3	tmv resistance protein n-like	568	5	2.02408e-70	0.768	1	F:ADP binding	-	IPR002182 (PFAM); PTHR11017:SF169 (PANTHER); PTHR11017 (PANTHER); IPR011991 (SUPERFAMILY); IPR027417 (SUPERFAMILY)	-	-	-	-	-
comp61985_c0_seq4	tmv resistance protein n-like	813	5	1.30636e-107	0.762	1	F:ADP binding	-	PR00364 (PRINTS); IPR002182 (PFAM); PTHR11017 (PANTHER); PTHR11017:SF162 (PANTHER); IPR027417 (SUPERFAMILY)	-	-	-	-	-
comp62586_c0_seq5	disease resistance protein at3g14460	1732	5	3.45163e-80	0.64	1	F:ADP binding	-	IPR032675 (G3DSA:3.80.10.GENE3D); PTHR23155:SF414 (PANTHER); PTHR23155 (PANTHER); IPR032675 (SUPERFAMILY)	-	-	-	-	-
comp63653_c1_seq1	probable disease resistance protein at1g52660	519	5	3.22287e-75	0.718	1	F:ADP binding	-	Coil (COILS); Coil (COILS); PTHR23155 (PANTHER); PTHR23155:SF639 (PANTHER)	-	-	-	-	-
comp63978_c0_seq1	disease resistance rpp13-like protein 1 isoform x1	964	5	2.76289e-173	0.912	1	F:ADP binding	-	PR00364 (PRINTS); IPR002182 (PFAM); IPR027417 (G3DSA:3.40.50.GENE3D); PTHR23155 (PANTHER); PTHR23155:SF560 (PANTHER); IPR027417 (SUPERFAMILY)	-	-	-	-	-
comp64003_c0_seq1	disease resistance protein at1g50180	1995	5	4.85903e-175	0.632	2	F:protein binding; F:ADP binding	-	PR00364 (PRINTS); IPR032675 (G3DSA:3.80.10.GENE3D); IPR001611 (PFAM); IPR002182 (PFAM); IPR032675 (G3DSA:3.80.10.GENE3D); IPR027417 (G3DSA:3.40.50.GENE3D); PTHR23155 (PANTHER); PTHR23155:SF634 (PANTHER); PTHR23155 (PANTHER); PTHR23155:SF634 (PANTHER); IPR027417 (SUPERFAMILY); IPR032675 (SUPERFAMILY)	-	-	-	-	-
comp64003_c0_seq2	disease resistance protein at1g50180	2196	5	4.36292e-174	0.632	2	F:protein binding; F:ADP binding	-	PR00364 (PRINTS); IPR032675 (G3DSA:3.80.10.GENE3D); IPR001611 (PFAM); IPR027417 (G3DSA:3.40.50.GENE3D); IPR002182 (PFAM); IPR032675 (G3DSA:3.80.10.GENE3D); PTHR23155 (PANTHER); PTHR23155:SF634 (PANTHER); PTHR23155 (PANTHER); PTHR23155:SF634 (PANTHER); IPR027417 (SUPERFAMILY); IPR032675 (SUPERFAMILY)	-	-	-	-	-
comp64122_c1_seq1	disease resistance rpp13-like protein 2	627	5	3.9317e-118	0.882	1	F:ADP binding	-	PR00364 (PRINTS); IPR027417 (G3DSA:3.40.50.GENE3D); IPR002182 (PFAM); IPR027417 (G3DSA:3.40.50.GENE3D); PTHR23155 (PANTHER); PTHR23155:SF513 (PANTHER); IPR027417 (SUPERFAMILY)	-	-	-	-	-
comp64372_c0_seq2	disease resistance protein rpm1-like	354	5	1.01984e-59	0.822	1	F:ADP binding	-	PR00364 (PRINTS); IPR002182 (PFAM); IPR027417 (G3DSA:3.40.50.GENE3D); PTHR23155:SF540 (PANTHER); PTHR23155 (PANTHER); SIGNAL_PEPTIDE_C_REGION (PHOBIUS); NON_CYTOPLASMIC_DOMAIN (PHOBIUS); SIGNAL_PEPTIDE_N_REGION (PHOBIUS); SIGNAL_PEPTIDE (PHOBIUS); SIGNAL_PEPTIDE_H_REGION (PHOBIUS); IPR027417 (SUPERFAMILY)	-	-	-	-	-
comp64661_c0_seq3	disease resistance protein rpm1-like	856	5	0	0.894	2	P:defense response; F:ADP binding	-	Coil (COILS); Coil (COILS); PR00364 (PRINTS); IPR002182 (PFAM); IPR027417 (G3DSA:3.40.50.GENE3D); PTHR23155 (PANTHER); IPR027417 (SUPERFAMILY)	-	-	-	-	-
comp64671_c2_seq1	tmv resistance protein n-like	330	5	2.63147e-47	0.778	1	F:ADP binding	-	IPR002182 (PFAM); IPR027417 (G3DSA:3.40.50.GENE3D); PTHR11017 (PANTHER); PTHR11017:SF169 (PANTHER); IPR027417 (SUPERFAMILY)	-	-	-	-	-
comp65035_c0_seq1	tmv resistance protein n-like	425	5	6.78331e-68	0.7	0	-	-	-	-	-	-	-	-
comp65346_c0_seq1	probable disease resistance protein at1g12280	403	5	8.57826e-71	0.912	0	-	-	Coil (COILS); PTHR23155:SF478 (PANTHER); PTHR23155 (PANTHER)	-	-	-	-	-
comp65377_c0_seq1	tmv resistance protein n-like	507	2	9.40901e-13	0.44	0	-	-	-	-	-	-	-	-
comp65846_c0_seq1	tmv resistance protein n-like	761	5	1.3207e-140	0.886	0	-	-	IPR032675 (G3DSA:3.80.10.GENE3D); IPR032675 (G3DSA:3.80.10.GENE3D); PTHR11017 (PANTHER); PTHR11017 (PANTHER); PTHR11017:SF174 (PANTHER); PTHR11017:SF174 (PANTHER); IPR032675 (SUPERFAMILY)	-	-	-	-	-
comp68633_c1_seq3	probable disease resistance protein at5g63020 isoform x1	2986	5	0	0.784	2	F:protein binding; F:ADP binding	-	Coil (COILS); PR00364 (PRINTS); IPR003591 (SMART); IPR001611 (PFAM); IPR032675 (G3DSA:3.80.10.GENE3D); IPR027417 (G3DSA:3.40.50.GENE3D); IPR002182 (PFAM); IPR032675 (G3DSA:3.80.10.GENE3D); PTHR23155:SF478 (PANTHER); PTHR23155 (PANTHER); IPR027417 (SUPERFAMILY); IPR032675 (SUPERFAMILY)	-	-	-	-	-
comp68633_c1_seq4	probable disease resistance protein at1g12280	3115	5	0	0.788	2	F:protein binding; F:ADP binding	-	Coil (COILS); PR00364 (PRINTS); IPR003591 (SMART); IPR001611 (PFAM); IPR002182 (PFAM); IPR032675 (G3DSA:3.80.10.GENE3D); IPR027417 (G3DSA:3.40.50.GENE3D); IPR032675 (G3DSA:3.80.10.GENE3D); IPR032675 (G3DSA:3.80.10.GENE3D); PTHR23155:SF478 (PANTHER); PTHR23155 (PANTHER); IPR027417 (SUPERFAMILY); IPR032675 (SUPERFAMILY)	-	-	-	-	-
comp68783_c0_seq2	tmv resistance protein n-like	843	5	5.82301e-152	0.87	2	P:signal transduction; F:protein binding	-	IPR000157 (SMART); IPR000157 (G3DSA:3.40.50.GENE3D); IPR000157 (PFAM); PTHR11017 (PANTHER); PTHR11017:SF169 (PANTHER); IPR000157 (PROSITE_PROFILES); IPR000157 (SUPERFAMILY); IPR000157 (SUPERFAMILY)	-	-	-	-	-
comp68993_c0_seq2	tmv resistance protein n-like	314	5	5.58912e-31	0.886	3	F:ADP binding; F:ATP binding; P:signal transduction	-	IPR027417 (G3DSA:3.40.50.GENE3D); IPR002182 (PFAM); PTHR11017:SF169 (PANTHER); PTHR11017 (PANTHER); IPR027417 (SUPERFAMILY)	-	-	-	-	-
comp69807_c0_seq1	probable disease resistance protein at4g27220	1833	5	4.03175e-170	0.602	0	-	-	IPR032675 (G3DSA:3.80.10.GENE3D); PTHR33463 (PANTHER); PTHR33463:SF3 (PANTHER); IPR032675 (SUPERFAMILY)	-	-	-	-	-
comp69807_c0_seq10	probable disease resistance protein at4g27220	1639	5	0	0.652	0	-	-	IPR032675 (G3DSA:3.80.10.GENE3D); PTHR33463:SF3 (PANTHER); PTHR33463 (PANTHER); SIGNAL_PEPTIDE_N_REGION (PHOBIUS); SIGNAL_PEPTIDE_C_REGION (PHOBIUS); SIGNAL_PEPTIDE (PHOBIUS); NON_CYTOPLASMIC_DOMAIN (PHOBIUS); SIGNAL_PEPTIDE_H_REGION (PHOBIUS); IPR032675 (SUPERFAMILY)	-	-	-	-	-
comp69807_c0_seq12	probable disease resistance protein at4g27220	1688	5	1.49881e-175	0.602	0	-	-	IPR032675 (G3DSA:3.80.10.GENE3D); PTHR33463 (PANTHER); PTHR33463:SF3 (PANTHER); SSF52047 (SUPERFAMILY); SSF52047 (SUPERFAMILY)	-	-	-	-	-
comp69807_c0_seq13	probable disease resistance protein at4g27220	1112	5	0	0.684	0	-	-	IPR032675 (G3DSA:3.80.10.GENE3D); PTHR33463 (PANTHER); PTHR33463:SF3 (PANTHER); SIGNAL_PEPTIDE (PHOBIUS); SIGNAL_PEPTIDE_C_REGION (PHOBIUS); NON_CYTOPLASMIC_DOMAIN (PHOBIUS); SIGNAL_PEPTIDE_N_REGION (PHOBIUS); SIGNAL_PEPTIDE_H_REGION (PHOBIUS); SSF52047 (SUPERFAMILY)	-	-	-	-	-
comp69807_c0_seq16	probable disease resistance protein at1g61180 isoform x1	778	3	2.34075e-08	0.51	0	-	-	-	-	-	-	-	-
comp69807_c0_seq23	probable disease resistance protein at4g27220	1710	5	0	0.65	0	-	-	-	-	-	-	-	-
comp69807_c0_seq4	probable disease resistance protein at4g27220	1161	5	5.66353e-157	0.636	0	-	-	IPR032675 (G3DSA:3.80.10.GENE3D); PTHR33463:SF3 (PANTHER); PTHR33463 (PANTHER); SSF52047 (SUPERFAMILY)	-	-	-	-	-
comp69807_c0_seq9	probable disease resistance protein at4g27220	1700	5	1.20254e-172	0.6	0	-	-	IPR032675 (G3DSA:3.80.10.GENE3D); PTHR33463 (PANTHER); PTHR33463:SF3 (PANTHER); IPR032675 (SUPERFAMILY)	-	-	-	-	-
comp70217_c0_seq1	disease resistance protein at4g27190-like isoform x2	442	5	5.56566e-62	0.834	0	-	-	-	-	-	-	-	-
comp70217_c0_seq2	disease resistance protein at4g27190-like isoform x1	302	5	5.23578e-36	0.814	0	-	-	-	-	-	-	-	-
comp70217_c0_seq3	disease resistance protein at4g27190-like isoform x2	1259	5	0	0.774	1	F:protein binding	-	IPR003591 (SMART); IPR001611 (PFAM); IPR032675 (G3DSA:3.80.10.GENE3D); PTHR23155:SF508 (PANTHER); PTHR23155 (PANTHER); SIGNAL_PEPTIDE_C_REGION (PHOBIUS); NON_CYTOPLASMIC_DOMAIN (PHOBIUS); SIGNAL_PEPTIDE_N_REGION (PHOBIUS); SIGNAL_PEPTIDE (PHOBIUS); SIGNAL_PEPTIDE_H_REGION (PHOBIUS); SignalP-noTM (SIGNALP_EUK); IPR032675 (SUPERFAMILY)	-	-	-	-	-
comp70217_c2_seq1	disease resistance protein at4g27190-like	927	5	3.55372e-85	0.626	1	F:ADP binding	-	IPR002182 (PFAM); PTHR23155 (PANTHER); PTHR23155 (PANTHER); PTHR23155:SF546 (PANTHER); PTHR23155:SF546 (PANTHER); IPR027417 (SUPERFAMILY)	-	-	-	-	-
comp70507_c0_seq2	tmv resistance protein n-like	926	5	3.94449e-143	0.812	1	F:protein binding	-	IPR032675 (G3DSA:3.80.10.GENE3D); IPR025875 (PFAM); PTHR11017:SF169 (PANTHER); PTHR11017 (PANTHER); IPR001611 (PROSITE_PROFILES); IPR001611 (PROSITE_PROFILES); IPR032675 (SUPERFAMILY)	-	-	-	-	-
comp70833_c0_seq2	probable disease resistance protein at4g27220	590	5	3.75976e-104	0.794	1	F:nucleotide binding	-	IPR032675 (G3DSA:3.80.10.GENE3D); PTHR33463 (PANTHER); PTHR33463:SF3 (PANTHER); PTHR33463 (PANTHER); PTHR33463:SF3 (PANTHER); IPR032675 (SUPERFAMILY)	-	-	-	-	-
comp70833_c0_seq3	probable disease resistance protein at4g27220	590	5	1.48711e-105	0.804	1	F:nucleotide binding	-	IPR032675 (G3DSA:3.80.10.GENE3D); PTHR33463:SF3 (PANTHER); PTHR33463 (PANTHER); PTHR33463:SF3 (PANTHER); PTHR33463 (PANTHER); IPR032675 (SUPERFAMILY)	-	-	-	-	-
comp70833_c0_seq5	probable disease resistance protein at4g27220	1038	5	5.17847e-171	0.796	0	-	-	IPR032675 (G3DSA:3.80.10.GENE3D); PTHR33463:SF3 (PANTHER); PTHR33463:SF3 (PANTHER); PTHR33463 (PANTHER); IPR032675 (SUPERFAMILY); TMhelix (TMHMM)	-	-	-	-	-
comp70986_c0_seq1	disease resistance rpp13-like protein 1 isoform x1	369	5	1.21469e-59	0.74	0	-	-	IPR032675 (G3DSA:3.80.10.GENE3D); PTHR23155:SF414 (PANTHER); PTHR23155 (PANTHER); SSF52047 (SUPERFAMILY)	-	-	-	-	-
comp71012_c0_seq13	disease resistance protein partial	2993	5	1.86339e-166	0.674	1	F:ADP binding	-	IPR002182 (PFAM); IPR032675 (G3DSA:3.80.10.GENE3D); IPR032675 (G3DSA:3.80.10.GENE3D); PTHR23155 (PANTHER); PTHR23155 (PANTHER); PTHR23155:SF634 (PANTHER); IPR032675 (SUPERFAMILY)	-	-	-	-	-
comp71012_c0_seq9	disease resistance protein at1g50180	552	5	2.17616e-110	0.862	1	F:ADP binding	-	IPR002182 (PFAM); PTHR23155:SF634 (PANTHER); PTHR23155 (PANTHER); IPR027417 (SUPERFAMILY)	-	-	-	-	-
comp71550_c2_seq1	disease resistance rpp13-like protein 1	355	5	8.72543e-63	0.83	0	-	-	PTHR23155:SF414 (PANTHER); PTHR23155 (PANTHER)	-	-	-	-	-
comp71550_c2_seq2	disease resistance rpp13-like protein 1	471	5	2.70342e-88	0.862	0	-	-	-	-	-	-	-	-
comp71550_c2_seq3	disease resistance rpp13-like protein 1	317	5	3.2584e-52	0.844	0	-	-	PTHR23155:SF563 (PANTHER); PTHR23155 (PANTHER)	-	-	-	-	-
comp71550_c2_seq5	disease resistance rpp13-like protein 1	325	5	2.95333e-55	0.862	0	-	-	PTHR23155 (PANTHER); PTHR23155:SF563 (PANTHER)	-	-	-	-	-
comp71784_c1_seq4	disease resistance rpp13-like protein 1 isoform x1	365	5	5.52245e-53	0.876	0	-	-	IPR032675 (G3DSA:3.80.10.GENE3D); SSF52047 (SUPERFAMILY)	-	-	-	-	-
comp72260_c1_seq1	tmv resistance protein n-like	1039	5	0	0.826	4	F:ADP binding; F:ATP binding; P:signal transduction; F:protein binding	-	IPR000157 (SMART); IPR000157 (PFAM); IPR000157 (G3DSA:3.40.50.GENE3D); IPR002182 (PFAM); PTHR11017:SF162 (PANTHER); PTHR11017 (PANTHER); IPR000157 (PROSITE_PROFILES); IPR000157 (SUPERFAMILY); IPR027417 (SUPERFAMILY)	-	-	-	-	-
comp72335_c1_seq4	disease resistance rpp13-like protein 1 isoform x6	544	5	3.29383e-82	0.816	1	F:ADP binding	-	PR00364 (PRINTS); IPR002182 (PFAM); IPR027417 (G3DSA:3.40.50.GENE3D); PTHR23155 (PANTHER); PTHR23155:SF414 (PANTHER); IPR027417 (SUPERFAMILY)	-	-	-	-	-
comp72335_c1_seq9	disease resistance protein at3g14460	549	5	7.06753e-90	0.834	1	F:ADP binding	-	PR00364 (PRINTS); IPR027417 (G3DSA:3.40.50.GENE3D); IPR002182 (PFAM); PTHR23155 (PANTHER); PTHR23155:SF414 (PANTHER); IPR027417 (SUPERFAMILY)	-	-	-	-	-
comp72426_c4_seq13	disease resistance protein at1g50180	1578	5	2.49802e-164	0.808	1	F:ADP binding	-	-	-	-	-	-	-
comp72426_c4_seq17	disease resistance protein at1g50180	452	1	1.6085e-57	0.9	0	-	-	PTHR33232 (PANTHER); PTHR33232:SF4 (PANTHER)	-	-	-	-	-
comp72426_c4_seq26	disease resistance protein at1g50180	896	5	1.40097e-140	0.798	1	F:ADP binding	-	IPR032675 (G3DSA:3.80.10.GENE3D); PTHR23155:SF402 (PANTHER); PTHR23155 (PANTHER); IPR032675 (SUPERFAMILY)	-	-	-	-	-
comp72426_c4_seq9	disease resistance protein at1g50180	1186	5	2.90969e-164	0.8	1	F:ADP binding	-	IPR032675 (G3DSA:3.80.10.GENE3D); PTHR23155:SF402 (PANTHER); PTHR23155 (PANTHER); IPR032675 (SUPERFAMILY)	-	-	-	-	-
comp72621_c0_seq3	tmv resistance protein n-like	609	5	3.75082e-73	0.818	0	-	-	-	-	-	-	-	-
comp72624_c0_seq1	tmv resistance protein n-like	407	5	5.1227e-54	0.786	3	F:purine ribonucleoside binding; F:anion binding; F:adenyl ribonucleotide binding	-	IPR032675 (G3DSA:3.80.10.GENE3D); PTHR23155:SF530 (PANTHER); PTHR23155 (PANTHER); IPR032675 (SUPERFAMILY)	-	-	-	-	-
comp72779_c0_seq1	tmv resistance protein n-like	565	3	4.34349e-36	0.7633	0	-	-	TRANSMEMBRANE (PHOBIUS); CYTOPLASMIC_DOMAIN (PHOBIUS); NON_CYTOPLASMIC_DOMAIN (PHOBIUS)	-	-	-	-	-
comp73103_c0_seq14	disease resistance protein rga2-like	431	5	2.0609e-51	0.806	1	F:ADP binding	-	-	-	-	-	-	-
comp73103_c0_seq17	disease resistance protein rga3	2151	5	0	0.746	2	F:ADP binding; F:protein binding	-	Coil (COILS); PR00364 (PRINTS); IPR032675 (G3DSA:3.80.10.GENE3D); IPR002182 (PFAM); IPR027417 (G3DSA:3.40.50.GENE3D); IPR001611 (PFAM); PTHR23155 (PANTHER); PTHR23155:SF505 (PANTHER); IPR027417 (SUPERFAMILY); IPR032675 (SUPERFAMILY)	-	-	-	-	-
comp73103_c0_seq21	disease resistance protein rga3	2160	5	0	0.746	1	F:ADP binding	-	PR00364 (PRINTS); IPR032675 (G3DSA:3.80.10.GENE3D); IPR002182 (PFAM); IPR027417 (G3DSA:3.40.50.GENE3D); PTHR23155 (PANTHER); PTHR23155:SF505 (PANTHER); IPR027417 (SUPERFAMILY); IPR032675 (SUPERFAMILY)	-	-	-	-	-
comp73103_c0_seq30	disease resistance protein rga3	2212	5	0	0.736	1	F:ADP binding	-	PR00364 (PRINTS); IPR027417 (G3DSA:3.40.50.GENE3D); IPR002182 (PFAM); IPR032675 (G3DSA:3.80.10.GENE3D); PTHR23155:SF505 (PANTHER); PTHR23155 (PANTHER); SIGNAL_PEPTIDE (PHOBIUS); SIGNAL_PEPTIDE_H_REGION (PHOBIUS); SIGNAL_PEPTIDE_N_REGION (PHOBIUS); SIGNAL_PEPTIDE_C_REGION (PHOBIUS); NON_CYTOPLASMIC_DOMAIN (PHOBIUS); IPR032675 (SUPERFAMILY); IPR027417 (SUPERFAMILY)	-	-	-	-	-
comp73103_c0_seq39	disease resistance protein rga3	2163	5	0	0.736	2	F:protein binding; F:ADP binding	-	Coil (COILS); PR00364 (PRINTS); IPR001611 (PFAM); IPR027417 (G3DSA:3.40.50.GENE3D); IPR002182 (PFAM); IPR032675 (G3DSA:3.80.10.GENE3D); PTHR23155 (PANTHER); PTHR23155:SF505 (PANTHER); IPR032675 (SUPERFAMILY); IPR027417 (SUPERFAMILY)	-	-	-	-	-
comp73103_c0_seq44	disease resistance protein rga3	2115	5	0	0.762	2	F:protein binding; F:ADP binding	-	Coil (COILS); PR00364 (PRINTS); IPR001611 (PFAM); IPR032675 (G3DSA:3.80.10.GENE3D); IPR002182 (PFAM); IPR027417 (G3DSA:3.40.50.GENE3D); PTHR23155 (PANTHER); PTHR23155:SF505 (PANTHER); IPR027417 (SUPERFAMILY); IPR032675 (SUPERFAMILY)	-	-	-	-	-
comp73103_c0_seq45	disease resistance protein rga3	2164	5	0	0.766	1	F:ADP binding	-	PR00364 (PRINTS); IPR032675 (G3DSA:3.80.10.GENE3D); IPR027417 (G3DSA:3.40.50.GENE3D); IPR002182 (PFAM); PTHR23155 (PANTHER); PTHR23155:SF505 (PANTHER); SIGNAL_PEPTIDE (PHOBIUS); SIGNAL_PEPTIDE_N_REGION (PHOBIUS); NON_CYTOPLASMIC_DOMAIN (PHOBIUS); SIGNAL_PEPTIDE_H_REGION (PHOBIUS); SIGNAL_PEPTIDE_C_REGION (PHOBIUS); IPR027417 (SUPERFAMILY); IPR032675 (SUPERFAMILY)	-	-	-	-	-
comp73103_c0_seq46	disease resistance protein rga3	2103	5	0	0.77	2	F:ADP binding; F:protein binding	-	Coil (COILS); PR00364 (PRINTS); IPR027417 (G3DSA:3.40.50.GENE3D); IPR002182 (PFAM); IPR032675 (G3DSA:3.80.10.GENE3D); IPR001611 (PFAM); PTHR23155:SF505 (PANTHER); PTHR23155 (PANTHER); IPR032675 (SUPERFAMILY); IPR027417 (SUPERFAMILY)	-	-	-	-	-
comp73103_c0_seq58	disease resistance protein rga3	2149	5	0	0.776	2	F:ADP binding; F:protein binding	-	PR00364 (PRINTS); IPR027417 (G3DSA:3.40.50.GENE3D); IPR032675 (G3DSA:3.80.10.GENE3D); IPR002182 (PFAM); IPR001611 (PFAM); PTHR23155 (PANTHER); PTHR23155:SF505 (PANTHER); SIGNAL_PEPTIDE_C_REGION (PHOBIUS); SIGNAL_PEPTIDE_H_REGION (PHOBIUS); NON_CYTOPLASMIC_DOMAIN (PHOBIUS); SIGNAL_PEPTIDE (PHOBIUS); SIGNAL_PEPTIDE_N_REGION (PHOBIUS); IPR027417 (SUPERFAMILY); IPR032675 (SUPERFAMILY)	-	-	-	-	-
comp73103_c0_seq66	disease resistance protein rga3	2112	5	0	0.774	1	F:ADP binding	-	PR00364 (PRINTS); IPR002182 (PFAM); IPR032675 (G3DSA:3.80.10.GENE3D); IPR027417 (G3DSA:3.40.50.GENE3D); PTHR23155 (PANTHER); PTHR23155:SF505 (PANTHER); IPR027417 (SUPERFAMILY); IPR032675 (SUPERFAMILY)	-	-	-	-	-
comp73103_c0_seq69	disease resistance protein rga3	2197	5	0	0.75	2	F:protein binding; F:ADP binding	-	PR00364 (PRINTS); IPR001611 (PFAM); IPR002182 (PFAM); IPR027417 (G3DSA:3.40.50.GENE3D); IPR032675 (G3DSA:3.80.10.GENE3D); PTHR23155 (PANTHER); PTHR23155:SF505 (PANTHER); SIGNAL_PEPTIDE_N_REGION (PHOBIUS); SIGNAL_PEPTIDE (PHOBIUS); SIGNAL_PEPTIDE_C_REGION (PHOBIUS); NON_CYTOPLASMIC_DOMAIN (PHOBIUS); SIGNAL_PEPTIDE_H_REGION (PHOBIUS); IPR027417 (SUPERFAMILY); IPR032675 (SUPERFAMILY)	-	-	-	-	-
comp73317_c0_seq1	disease resistance protein at4g27190-like	1098	5	7.42552e-130	0.734	1	F:ADP binding	-	Coil (COILS); Coil (COILS); PR00364 (PRINTS); IPR027417 (G3DSA:3.40.50.GENE3D); IPR002182 (PFAM); PTHR23155:SF643 (PANTHER); PTHR23155 (PANTHER); IPR027417 (SUPERFAMILY)	-	-	-	-	-
comp73317_c1_seq1	disease resistance protein at4g27190-like	1021	5	2.36591e-130	0.814	0	-	-	IPR032675 (G3DSA:3.80.10.GENE3D); PTHR23155:SF643 (PANTHER); PTHR23155 (PANTHER); PTHR23155:SF643 (PANTHER); PTHR23155:SF643 (PANTHER); PTHR23155 (PANTHER); SSF52047 (SUPERFAMILY)	-	-	-	-	-
comp73468_c1_seq2	probable disease resistance protein at4g27220 isoform x1	589	5	2.07883e-99	0.85	0	-	-	Coil (COILS); IPR027417 (G3DSA:3.40.50.GENE3D); PTHR23155:SF554 (PANTHER); PTHR23155 (PANTHER); IPR027417 (SUPERFAMILY)	-	-	-	-	-
comp73704_c1_seq2	tmv resistance protein n-like	366	5	4.58711e-66	0.752	0	-	-	PTHR11017 (PANTHER); PTHR11017:SF162 (PANTHER)	-	-	-	-	-
comp73704_c1_seq3	tmv resistance protein n-like	366	5	1.40904e-61	0.758	2	F:ADP binding; P:signal transduction	-	PTHR11017 (PANTHER); PTHR11017:SF162 (PANTHER)	-	-	-	-	-
comp74059_c3_seq3	disease resistance protein at3g14460 isoform x2	557	5	1.64715e-55	0.59	0	-	-	IPR032675 (G3DSA:3.80.10.GENE3D); IPR032675 (SUPERFAMILY)	-	-	-	-	-
comp74059_c3_seq30	disease resistance protein at3g14460	388	5	1.81671e-59	0.834	0	-	-	IPR032675 (G3DSA:3.80.10.GENE3D); IPR032675 (SUPERFAMILY)	-	-	-	-	-
comp74105_c0_seq1	tmv resistance protein n-like isoform x1	557	5	6.52026e-93	0.73	0	-	-	IPR032675 (G3DSA:3.80.10.GENE3D); IPR032675 (G3DSA:3.80.10.GENE3D); PTHR23155 (PANTHER); PTHR23155:SF530 (PANTHER); IPR032675 (SUPERFAMILY)	-	-	-	-	-
comp74106_c1_seq1	tmv resistance protein n-like	1474	5	8.12909e-23	0.632	0	-	-	-	-	-	-	-	-
comp74139_c0_seq4	disease resistance protein at1g50180	621	5	9.35837e-113	0.876	1	F:ADP binding	-	-	-	-	-	-	-
comp74139_c2_seq2	disease resistance protein at1g50180	2217	5	0	0.762	1	F:ADP binding	-	Coil (COILS); PR00364 (PRINTS); IPR032675 (G3DSA:3.80.10.GENE3D); IPR002182 (PFAM); IPR027417 (G3DSA:3.40.50.GENE3D); PTHR23155:SF634 (PANTHER); PTHR23155 (PANTHER); IPR027417 (SUPERFAMILY); IPR032675 (SUPERFAMILY)	-	-	-	-	-
comp74139_c2_seq4	disease resistance protein at1g50180	419	5	5.52494e-66	0.904	1	F:ADP binding	-	PTHR23155 (PANTHER); PTHR23155:SF634 (PANTHER)	-	-	-	-	-
comp74436_c0_seq2	pleiotropic drug resistance protein 1-like isoform x2	1447	5	0	0.94	8	P:organophosphate ester transport; P:polyamine transmembrane transport; F:ATP binding; F:polyaminetransporting ATPase activity; P:metabolic process; F:organic phosphonate transmembranetransporting ATPase activity; P:organic phosphonate transport; C:membrane	EC:3.6.3.31; EC:3.6.3.28	IPR027417 (G3DSA:3.40.50.GENE3D); IPR029481 (PFAM); IPR003439 (PFAM); PTHR19241 (PANTHER); PTHR19241:SF219 (PANTHER); IPR027417 (SUPERFAMILY)	-	-	-	-	-
comp74593_c0_seq4	disease resistance rpp13-like protein 1	861	5	1.74286e-137	0.772	0	-	-	IPR032675 (G3DSA:3.80.10.GENE3D); IPR032675 (SUPERFAMILY)	-	-	-	-	-
comp74593_c0_seq6	disease resistance rpp13-like protein 1	343	5	6.9557e-53	0.778	0	-	-	IPR032675 (G3DSA:3.80.10.GENE3D); SSF52047 (SUPERFAMILY)	-	-	-	-	-
comp74593_c0_seq8	disease resistance rpp13-like protein 1	941	5	1.80264e-160	0.75	0	-	-	IPR032675 (G3DSA:3.80.10.GENE3D); IPR032675 (SUPERFAMILY)	-	-	-	-	-
comp74593_c1_seq2	disease resistance rpp13-like protein 1	421	5	5.49773e-68	0.804	0	-	-	-	-	-	-	-	-
comp75074_c0_seq1	probable disease resistance protein at4g27220	790	5	5.81072e-123	0.79	0	-	-	IPR032675 (G3DSA:3.80.10.GENE3D); PTHR33463 (PANTHER); SSF52047 (SUPERFAMILY)	-	-	-	-	-
comp75074_c0_seq10	probable disease resistance protein at4g27220	807	5	2.10357e-126	0.808	0	-	-	-	-	-	-	-	-
comp75074_c0_seq11	probable disease resistance protein at4g27220	807	5	1.20016e-119	0.78	0	-	-	IPR032675 (G3DSA:3.80.10.GENE3D); PTHR33463 (PANTHER); SSF52047 (SUPERFAMILY)	-	-	-	-	-
comp75074_c0_seq13	probable disease resistance protein at4g27220	532	5	1.43074e-83	0.772	1	F:nucleotide binding	-	IPR032675 (G3DSA:3.80.10.GENE3D); PTHR33463 (PANTHER); SSF52047 (SUPERFAMILY)	-	-	-	-	-
comp75074_c0_seq14	probable disease resistance protein at4g27220	438	5	5.81807e-50	0.732	0	-	-	-	-	-	-	-	-
comp75074_c0_seq15	probable disease resistance protein at4g27220	850	5	1.19627e-128	0.766	0	-	-	-	-	-	-	-	-
comp75074_c0_seq17	probable disease resistance protein at4g27220	596	5	2.09647e-72	0.776	1	F:nucleotide binding	-	IPR032675 (G3DSA:3.80.10.GENE3D); PTHR33463 (PANTHER); SSF52047 (SUPERFAMILY)	-	-	-	-	-
comp75074_c0_seq7	probable disease resistance protein at4g27220	805	5	2.13132e-120	0.782	0	-	-	IPR032675 (G3DSA:3.80.10.GENE3D); PTHR33463 (PANTHER); SSF52047 (SUPERFAMILY)	-	-	-	-	-
comp75121_c1_seq2	disease resistance rpp13-like protein 1 isoform x2	482	5	1.3004e-65	0.806	1	F:ADP binding	-	IPR032675 (G3DSA:3.80.10.GENE3D); IPR032675 (SUPERFAMILY)	-	-	-	-	-
comp75155_c3_seq1	tmv resistance protein n-like isoform x1	304	5	1.65818e-30	0.638	0	-	-	-	-	-	-	-	-
comp75244_c0_seq10	disease resistance protein rga4 isoform x1	491	5	2.54002e-30	0.842	0	-	-	PTHR23155 (PANTHER); PTHR23155:SF563 (PANTHER)	-	-	-	-	-
comp75244_c0_seq11	disease resistance protein rga3	1037	5	3.33414e-137	0.882	1	F:ADP binding	-	IPR027417 (G3DSA:3.40.50.GENE3D); IPR002182 (PFAM); PTHR23155:SF563 (PANTHER); PTHR23155 (PANTHER); IPR027417 (SUPERFAMILY)	-	-	-	-	-
comp75244_c0_seq17	disease resistance protein rga4 isoform x1	522	5	2.2362e-31	0.828	0	-	-	PTHR23155:SF563 (PANTHER); PTHR23155 (PANTHER)	-	-	-	-	-
comp75244_c0_seq2	disease resistance protein rga3	1031	5	9.7286e-109	0.84	1	F:ADP binding	-	IPR002182 (PFAM); IPR027417 (G3DSA:3.40.50.GENE3D); PTHR23155:SF563 (PANTHER); PTHR23155 (PANTHER); IPR027417 (SUPERFAMILY)	-	-	-	-	-
comp75244_c0_seq4	disease resistance protein rga3	1000	5	5.71769e-109	0.848	1	F:ADP binding	-	IPR002182 (PFAM); IPR027417 (G3DSA:3.40.50.GENE3D); PTHR23155:SF563 (PANTHER); PTHR23155 (PANTHER); IPR027417 (SUPERFAMILY)	-	-	-	-	-
comp75244_c0_seq9	disease resistance protein rga4 isoform x1	774	5	5.51618e-80	0.93	0	-	-	PTHR23155 (PANTHER); PTHR23155:SF563 (PANTHER); IPR027417 (SUPERFAMILY)	-	-	-	-	-
comp75448_c0_seq1	pleiotropic drug resistance protein 2-like	1142	5	0	0.952	4	C:membrane; F:ATPase activity; P:metabolic process; F:ATP binding	EC:3.6.1.3	SignalP-noTM (SIGNALP_EUK)	-	-	-	-	-
comp75448_c0_seq4	pleiotropic drug resistance protein 2-like	1720	5	0	0.934	4	C:membrane; F:ATPase activity; P:metabolic process; F:ATP binding	EC:3.6.1.3	IPR013525 (PFAM); PTHR19241 (PANTHER); PTHR19241:SF261 (PANTHER); TRANSMEMBRANE (PHOBIUS); TRANSMEMBRANE (PHOBIUS); CYTOPLASMIC_DOMAIN (PHOBIUS); CYTOPLASMIC_DOMAIN (PHOBIUS); NON_CYTOPLASMIC_DOMAIN (PHOBIUS); NON_CYTOPLASMIC_DOMAIN (PHOBIUS); NON_CYTOPLASMIC_DOMAIN (PHOBIUS); TRANSMEMBRANE (PHOBIUS); TRANSMEMBRANE (PHOBIUS); TRANSMEMBRANE (PHOBIUS); CYTOPLASMIC_DOMAIN (PHOBIUS); TRANSMEMBRANE (P…	-	-	-	-	-
comp75484_c0_seq1	disease resistance rpp13-like protein 1	716	5	3.65144e-91	0.832	1	F:ADP binding	-	Coil (COILS); Coil (COILS); PTHR23155:SF503 (PANTHER); PTHR23155 (PANTHER)	-	-	-	-	-
comp75484_c1_seq6	disease resistance rpp13-like protein 1	808	5	3.41636e-99	0.848	1	F:ADP binding	-	Coil (COILS); Coil (COILS); PTHR23155 (PANTHER); PTHR23155:SF503 (PANTHER)	-	-	-	-	-
comp75496_c0_seq14	probable disease resistance rpp8-like protein 2 isoform x1	2181	5	0	0.664	1	F:ADP binding	-	Coil (COILS); PR00364 (PRINTS); IPR002182 (PFAM); IPR027417 (G3DSA:3.40.50.GENE3D); PTHR23155:SF513 (PANTHER); PTHR23155 (PANTHER); PTHR23155:SF513 (PANTHER); PTHR23155 (PANTHER); IPR027417 (SUPERFAMILY)	-	-	-	-	-
comp75496_c0_seq17	disease resistance rpp13-like protein 3 isoform x1	2183	5	0	0.718	1	F:ADP binding	-	Coil (COILS); PR00364 (PRINTS); IPR002182 (PFAM); IPR027417 (G3DSA:3.40.50.GENE3D); PTHR23155 (PANTHER); PTHR23155 (PANTHER); PTHR23155:SF513 (PANTHER); IPR027417 (SUPERFAMILY)	-	-	-	-	-
comp75496_c0_seq19	probable disease resistance rpp8-like protein 2 isoform x1	2915	5	0	0.714	0	-	-	-	-	-	-	-	-
comp75496_c0_seq21	probable disease resistance rpp8-like protein 2 isoform x1	1835	5	0	0.662	1	F:ADP binding	-	Coil (COILS); PR00364 (PRINTS); IPR002182 (PFAM); IPR027417 (G3DSA:3.40.50.GENE3D); PTHR23155 (PANTHER); PTHR23155:SF513 (PANTHER); IPR027417 (SUPERFAMILY)	-	-	-	-	-
comp75496_c0_seq3	probable disease resistance rpp8-like protein 2 isoform x1	2914	5	0	0.764	1	F:ADP binding	-	Coil (COILS); PR00364 (PRINTS); IPR032675 (G3DSA:3.80.10.GENE3D); IPR027417 (G3DSA:3.40.50.GENE3D); IPR002182 (PFAM); PTHR23155:SF513 (PANTHER); PTHR23155:SF513 (PANTHER); PTHR23155 (PANTHER); PTHR23155 (PANTHER); IPR032675 (SUPERFAMILY); IPR027417 (SUPERFAMILY)	-	-	-	-	-
comp75503_c1_seq33	tmv resistance protein n-like isoform x2	3258	5	0	0.832	3	F:protein binding; P:signal transduction; F:ADP binding	-	PR00364 (PRINTS); IPR003593 (SMART); IPR000157 (SMART); IPR027417 (G3DSA:3.40.50.GENE3D); IPR002182 (PFAM); IPR000157 (G3DSA:3.40.50.GENE3D); IPR000157 (PFAM); IPR032675 (G3DSA:3.80.10.GENE3D); PTHR11017 (PANTHER); PTHR11017:SF151 (PANTHER); PTHR11017 (PANTHER); IPR000157 (PROSITE_PROFILES); IPR032675 (SUPERFAMILY); IPR000157 (SUPERFAMILY); IPR011991 (SUPERFAMILY); IPR027417 (SUPERFAMILY)	-	-	-	-	-
comp75503_c1_seq35	tmv resistance protein n	2165	5	0	0.842	3	F:protein binding; P:signal transduction; F:ADP binding	-	PR00364 (PRINTS); IPR003593 (SMART); IPR000157 (SMART); IPR002182 (PFAM); IPR000157 (PFAM); IPR000157 (G3DSA:3.40.50.GENE3D); IPR027417 (G3DSA:3.40.50.GENE3D); PTHR11017 (PANTHER); PTHR11017:SF151 (PANTHER); NON_CYTOPLASMIC_DOMAIN (PHOBIUS); CYTOPLASMIC_DOMAIN (PHOBIUS); TRANSMEMBRANE (PHOBIUS); IPR000157 (PROSITE_PROFILES); IPR011991 (SUPERFAMILY); IPR000157 (SUPERFAMILY); IPR027417 (SUPERFAMILY…	-	-	-	-	-
comp75558_c0_seq1	tmv resistance protein n-like isoform x1	756	5	5.75865e-99	0.818	1	F:protein binding	-	IPR032675 (G3DSA:3.80.10.GENE3D); IPR032675 (G3DSA:3.80.10.GENE3D); PTHR23155:SF530 (PANTHER); PTHR23155 (PANTHER); IPR001611 (PROSITE_PROFILES); IPR001611 (PROSITE_PROFILES); IPR001611 (PROSITE_PROFILES); IPR032675 (SUPERFAMILY)	-	-	-	-	-
comp75558_c0_seq4	tmv resistance protein n-like isoform x1	346	5	3.37842e-11	0.67	1	F:protein binding	-	IPR001611 (PFAM); IPR001611 (PFAM); IPR032675 (G3DSA:3.80.10.GENE3D); PTHR23155 (PANTHER); SSF52047 (SUPERFAMILY)	-	-	-	-	-
comp75558_c0_seq6	tmv resistance protein n-like isoform x1	394	5	1.76301e-55	0.856	1	F:protein binding	-	IPR001611 (PFAM); IPR032675 (G3DSA:3.80.10.GENE3D); PTHR23155 (PANTHER); IPR001611 (PROSITE_PROFILES); IPR001611 (PROSITE_PROFILES); IPR032675 (SUPERFAMILY)	-	-	-	-	-
comp75558_c1_seq14	tmv resistance protein n-like	1204	5	2.26142e-147	0.78	2	F:ADP binding; P:signal transduction	-	-	-	-	-	-	-
comp75558_c1_seq2	tmv resistance protein n-like	1039	5	4.49827e-110	0.728	2	F:ADP binding; P:signal transduction	-	PTHR11017:SF162 (PANTHER); PTHR11017 (PANTHER)	-	-	-	-	-
comp75558_c1_seq20	tmv resistance protein n-like	1078	5	4.29621e-148	0.776	2	F:ADP binding; P:signal transduction	-	PTHR11017:SF162 (PANTHER); PTHR11017 (PANTHER)	-	-	-	-	-
comp75558_c1_seq24	tmv resistance protein n-like	1017	5	5.14721e-126	0.786	2	F:ADP binding; P:signal transduction	-	PTHR11017:SF162 (PANTHER); PTHR11017 (PANTHER)	-	-	-	-	-
comp75558_c1_seq34	tmv resistance protein n-like	985	5	1.64339e-150	0.76	2	F:ADP binding; P:signal transduction	-	PTHR11017:SF162 (PANTHER); PTHR11017 (PANTHER)	-	-	-	-	-
comp75558_c1_seq4	tmv resistance protein n-like	1165	5	3.46737e-109	0.732	2	F:ADP binding; P:signal transduction	-	-	-	-	-	-	-
comp75558_c1_seq7	tmv resistance protein n-like	1131	5	1.35678e-93	0.71	2	F:ADP binding; P:signal transduction	-	-	-	-	-	-	-
comp75558_c1_seq8	tmv resistance protein n-like	819	5	5.10074e-133	0.736	2	F:ADP binding; P:signal transduction	-	PTHR11017 (PANTHER); PTHR11017:SF162 (PANTHER)	-	-	-	-	-
comp75572_c0_seq31	tmv resistance protein n-like	659	5	2.81232e-59	0.78	1	F:protein binding	-	IPR032675 (G3DSA:3.80.10.GENE3D); IPR001611 (PFAM); PTHR23155 (PANTHER); PTHR23155:SF530 (PANTHER); SSF52047 (SUPERFAMILY)	-	-	-	-	-
comp75598_c4_seq1	tmv resistance protein n-like	473	5	2.06621e-76	0.906	2	F:protein binding; P:signal transduction	-	IPR000157 (SMART); IPR000157 (G3DSA:3.40.50.GENE3D); IPR000157 (PFAM); PTHR11017 (PANTHER); IPR000157 (PROSITE_PROFILES); SignalP-TM (SIGNALP_GRAM_POSITIVE); IPR000157 (SUPERFAMILY)	-	-	-	-	-
comp75649_c0_seq19	tmv resistance protein n-like	1363	5	0	0.704	0	-	-	-	-	-	-	-	-
comp75649_c0_seq2	tmv resistance protein n-like	631	5	1.33744e-67	0.674	1	F:protein binding	-	IPR032675 (G3DSA:3.80.10.GENE3D); PTHR34630 (PANTHER); IPR001611 (PROSITE_PROFILES); IPR001611 (PROSITE_PROFILES); IPR032675 (SUPERFAMILY)	-	-	-	-	-
comp75705_c1_seq1	disease resistance rpp13-like protein 1	1691	5	0	0.824	1	F:ADP binding	-	Coil (COILS); PR00364 (PRINTS); IPR002182 (PFAM); IPR027417 (G3DSA:3.40.50.GENE3D); PTHR23155 (PANTHER); PTHR23155:SF414 (PANTHER); IPR027417 (SUPERFAMILY)	-	-	-	-	-
comp75705_c1_seq10	disease resistance protein rga1	1371	5	1.6575e-180	0.778	1	F:ADP binding	-	PR00364 (PRINTS); IPR002182 (PFAM); IPR032675 (G3DSA:3.80.10.GENE3D); PTHR23155:SF414 (PANTHER); PTHR23155 (PANTHER); IPR032675 (SUPERFAMILY); IPR027417 (SUPERFAMILY)	-	-	-	-	-
comp75705_c1_seq11	disease resistance protein rga1	1018	5	6.132e-142	0.802	1	F:ADP binding	-	PR00364 (PRINTS); IPR002182 (PFAM); PTHR23155 (PANTHER); PTHR23155:SF414 (PANTHER); IPR027417 (SUPERFAMILY)	-	-	-	-	-
comp75705_c1_seq16	disease resistance protein rga1	1030	5	5.46088e-160	0.808	1	F:ADP binding	-	PR00364 (PRINTS); IPR002182 (PFAM); PTHR23155:SF414 (PANTHER); PTHR23155 (PANTHER); IPR027417 (SUPERFAMILY)	-	-	-	-	-
comp75705_c1_seq19	disease resistance protein rga1	1398	5	0	0.778	1	F:ADP binding	-	PR00364 (PRINTS); IPR002182 (PFAM); IPR032675 (G3DSA:3.80.10.GENE3D); PTHR23155:SF414 (PANTHER); PTHR23155 (PANTHER); IPR027417 (SUPERFAMILY); IPR032675 (SUPERFAMILY)	-	-	-	-	-
comp75705_c1_seq2	disease resistance protein rga1	1887	5	0	0.736	1	F:ADP binding	-	PR00364 (PRINTS); IPR002182 (PFAM); IPR032675 (G3DSA:3.80.10.GENE3D); PTHR23155:SF414 (PANTHER); PTHR23155 (PANTHER); PTHR23155:SF414 (PANTHER); IPR032675 (SUPERFAMILY); IPR027417 (SUPERFAMILY)	-	-	-	-	-
comp75705_c1_seq20	disease resistance protein rga1	1383	5	0	0.778	1	F:ADP binding	-	PR00364 (PRINTS); IPR032675 (G3DSA:3.80.10.GENE3D); IPR002182 (PFAM); PTHR23155 (PANTHER); PTHR23155:SF414 (PANTHER); IPR027417 (SUPERFAMILY); IPR032675 (SUPERFAMILY)	-	-	-	-	-
comp75705_c1_seq23	disease resistance rpp13-like protein 1	2530	5	0	0.764	1	F:ADP binding	-	Coil (COILS); PR00364 (PRINTS); IPR027417 (G3DSA:3.40.50.GENE3D); IPR032675 (G3DSA:3.80.10.GENE3D); IPR027417 (G3DSA:3.40.50.GENE3D); IPR002182 (PFAM); PTHR23155:SF414 (PANTHER); PTHR23155 (PANTHER); IPR032675 (SUPERFAMILY); IPR027417 (SUPERFAMILY)	-	-	-	-	-
comp75705_c1_seq25	disease resistance rpp13-like protein 1	2041	5	0	0.796	1	F:ADP binding	-	Coil (COILS); PR00364 (PRINTS); IPR032675 (G3DSA:3.80.10.GENE3D); IPR002182 (PFAM); IPR027417 (G3DSA:3.40.50.GENE3D); IPR027417 (G3DSA:3.40.50.GENE3D); PTHR23155:SF414 (PANTHER); PTHR23155 (PANTHER); IPR027417 (SUPERFAMILY); IPR032675 (SUPERFAMILY)	-	-	-	-	-
comp75705_c1_seq7	disease resistance protein rga1	1045	5	4.85623e-159	0.804	1	F:ADP binding	-	PR00364 (PRINTS); IPR002182 (PFAM); IPR027417 (G3DSA:3.40.50.GENE3D); PTHR23155 (PANTHER); PTHR23155:SF414 (PANTHER); IPR027417 (SUPERFAMILY)	-	-	-	-	-
comp75705_c2_seq1	disease resistance protein at3g14460 isoform x1	498	5	1.55994e-54	0.764	0	-	-	IPR032675 (G3DSA:3.80.10.GENE3D); IPR032675 (SUPERFAMILY)	-	-	-	-	-
comp75705_c3_seq1	disease resistance protein at3g14460 isoform x1	768	5	6.0512e-95	0.772	0	-	-	IPR032675 (G3DSA:3.80.10.GENE3D); IPR032675 (SUPERFAMILY)	-	-	-	-	-
comp75756_c0_seq1	disease resistance rpp13-like protein 1 isoform x1	1137	5	5.91896e-123	0.684	1	F:protein binding	-	IPR032675 (G3DSA:3.80.10.GENE3D); IPR001611 (PFAM); IPR032675 (G3DSA:3.80.10.GENE3D); PTHR23155:SF414 (PANTHER); PTHR23155 (PANTHER); PTHR23155:SF414 (PANTHER); PTHR23155 (PANTHER); PTHR23155:SF414 (PANTHER); PTHR23155 (PANTHER); IPR032675 (SUPERFAMILY)	-	-	-	-	-
comp75756_c0_seq2	disease resistance protein at3g14460 isoform x1	1078	5	1.98174e-107	0.67	1	F:protein binding	-	IPR032675 (G3DSA:3.80.10.GENE3D); IPR001611 (PFAM); PTHR23155 (PANTHER); PTHR23155 (PANTHER); PTHR23155:SF414 (PANTHER); PTHR23155:SF414 (PANTHER); SSF52047 (SUPERFAMILY)	-	-	-	-	-
comp75756_c0_seq3	disease resistance protein at3g14460 isoform x1	1126	5	5.58524e-114	0.68	0	-	-	IPR032675 (G3DSA:3.80.10.GENE3D); PTHR23155 (PANTHER); PTHR23155 (PANTHER); PTHR23155:SF414 (PANTHER); PTHR23155:SF414 (PANTHER); IPR032675 (SUPERFAMILY)	-	-	-	-	-
comp75756_c0_seq4	disease resistance rpp13-like protein 1 isoform x1	1128	5	3.49091e-117	0.676	1	F:protein binding	-	IPR032675 (G3DSA:3.80.10.GENE3D); IPR001611 (PFAM); IPR032675 (G3DSA:3.80.10.GENE3D); SSF52047 (SUPERFAMILY)	-	-	-	-	-
comp75788_c2_seq1	disease resistance protein rga4 isoform x1	384	5	6.54167e-36	0.75	0	-	-	PTHR23155 (PANTHER); PTHR23155:SF603 (PANTHER); IPR027417 (SUPERFAMILY)	-	-	-	-	-
comp75788_c4_seq1	disease resistance protein rga3	1821	5	0	0.662	1	F:ADP binding	-	Coil (COILS); PR00364 (PRINTS); IPR003591 (SMART); IPR002182 (PFAM); IPR027417 (G3DSA:3.40.50.GENE3D); IPR032675 (G3DSA:3.80.10.GENE3D); IPR032675 (G3DSA:3.80.10.GENE3D); PTHR23155 (PANTHER); PTHR23155:SF563 (PANTHER); IPR032675 (SUPERFAMILY); IPR027417 (SUPERFAMILY)	-	-	-	-	-
comp75788_c4_seq9	disease resistance protein rga3	1258	5	5.5208e-170	0.684	1	F:ADP binding	-	PR00364 (PRINTS); IPR027417 (G3DSA:3.40.50.GENE3D); IPR002182 (PFAM); IPR032675 (G3DSA:3.80.10.GENE3D); PTHR23155:SF563 (PANTHER); PTHR23155 (PANTHER); IPR032675 (SUPERFAMILY); IPR027417 (SUPERFAMILY)	-	-	-	-	-
comp75859_c0_seq14	tmv resistance protein n-like isoform x1	658	5	4.41014e-123	0.88	2	P:signal transduction; F:protein binding	-	IPR000157 (SMART); IPR000157 (PFAM); IPR000157 (G3DSA:3.40.50.GENE3D); PTHR11017 (PANTHER); PTHR11017:SF162 (PANTHER); IPR000157 (PROSITE_PROFILES); IPR000157 (SUPERFAMILY)	-	-	-	-	-
comp75859_c0_seq32	tmv resistance protein n-like	1395	5	1.37235e-119	0.656	3	P:signal transduction; F:protein binding; F:ADP binding	-	PR00364 (PRINTS); IPR000157 (SMART); IPR000157 (G3DSA:3.40.50.GENE3D); IPR000157 (PFAM); IPR027417 (G3DSA:3.40.50.GENE3D); IPR002182 (PFAM); PTHR11017:SF169 (PANTHER); PTHR11017 (PANTHER); NON_CYTOPLASMIC_DOMAIN (PHOBIUS); CYTOPLASMIC_DOMAIN (PHOBIUS); TRANSMEMBRANE (PHOBIUS); IPR000157 (PROSITE_PROFILES); IPR027417 (SUPERFAMILY); IPR000157 (SUPERFAMILY)	-	-	-	-	-
comp75910_c0_seq2	disease resistance rpp13-like protein 1	575	5	1.09896e-104	0.856	1	F:ADP binding	-	IPR032675 (G3DSA:3.80.10.GENE3D); PTHR23155:SF563 (PANTHER); PTHR23155 (PANTHER); IPR032675 (SUPERFAMILY)	-	-	-	-	-
comp75939_c0_seq1	pleiotropic drug resistance protein 2-like	868	5	0	0.956	4	C:membrane; F:ATPase activity; P:metabolic process; F:ATP binding	EC:3.6.1.3	-	-	-	-	-	-
comp76019_c0_seq5	probable disease resistance protein at4g27220	518	5	2.36389e-87	0.828	0	-	-	IPR032675 (G3DSA:3.80.10.GENE3D); PTHR23155 (PANTHER); PTHR23155:SF554 (PANTHER); IPR032675 (SUPERFAMILY)	-	-	-	-	-
comp76019_c1_seq6	disease resistance protein at4g27190-like	1332	5	0	0.804	1	F:ADP binding	-	Coil (COILS); Coil (COILS); PR00364 (PRINTS); IPR002182 (PFAM); IPR027417 (G3DSA:3.40.50.GENE3D); PTHR23155:SF554 (PANTHER); PTHR23155 (PANTHER); SIGNAL_PEPTIDE_C_REGION (PHOBIUS); SIGNAL_PEPTIDE_N_REGION (PHOBIUS); SIGNAL_PEPTIDE_H_REGION (PHOBIUS); NON_CYTOPLASMIC_DOMAIN (PHOBIUS); SIGNAL_PEPTIDE (PHOBIUS); SignalP-noTM (SIGNALP_EUK); IPR027417 (SUPERFAMILY)	-	-	-	-	-
comp76026_c0_seq6	probable disease resistance protein at1g61300	381	5	6.35058e-64	0.844	2	F:ADP binding; F:ATP binding	-	IPR002182 (PFAM); IPR027417 (G3DSA:3.40.50.GENE3D); PTHR23155 (PANTHER); PTHR23155:SF639 (PANTHER); IPR027417 (SUPERFAMILY)	-	-	-	-	-
comp76028_c2_seq10	disease resistance protein at4g27190-like isoform x2	403	5	9.03579e-71	0.916	0	-	-	IPR032675 (G3DSA:3.80.10.GENE3D); SSF52047 (SUPERFAMILY)	-	-	-	-	-
comp76046_c0_seq7	disease resistance protein rga3	316	5	1.19689e-39	0.814	0	-	-	IPR032675 (G3DSA:3.80.10.GENE3D); PTHR23155:SF603 (PANTHER); PTHR23155 (PANTHER); SSF52047 (SUPERFAMILY)	-	-	-	-	-
comp76074_c2_seq2	disease resistance rpp13-like protein 1	616	5	1.42775e-89	0.924	2	P:defense response; F:ADP binding	-	IPR032675 (G3DSA:3.80.10.GENE3D); IPR032675 (SUPERFAMILY)	-	-	-	-	-
comp76082_c4_seq2	disease resistance rpp13-like protein 1	710	5	5.0576e-118	0.848	1	F:ADP binding	-	IPR027417 (G3DSA:3.40.50.GENE3D); IPR002182 (PFAM); PTHR23155:SF563 (PANTHER); PTHR23155 (PANTHER); IPR027417 (SUPERFAMILY)	-	-	-	-	-
comp76232_c2_seq1	pleiotropic drug resistance protein 1-like isoform x2	1512	5	0	0.926	4	C:membrane; F:ATPase activity; P:metabolic process; F:ATP binding	EC:3.6.1.3	IPR003439 (PFAM); IPR013525 (PFAM); IPR013581 (PFAM); IPR027417 (G3DSA:3.40.50.GENE3D); PTHR19241:SF219 (PANTHER); PTHR19241:SF219 (PANTHER); PTHR19241 (PANTHER); PTHR19241 (PANTHER); TRANSMEMBRANE (PHOBIUS); CYTOPLASMIC_DOMAIN (PHOBIUS); CYTOPLASMIC_DOMAIN (PHOBIUS); TRANSMEMBRANE (PHOBIUS); NON_CYTOPLASMIC_DOMAIN (PHOBIUS); NON_CYTOPLASMIC_DOMAIN (PHOBIUS); TRANSMEMBRANE (PHOBIUS); TRANSMEMBRAN…	-	-	-	-	-
comp76232_c2_seq2	pleiotropic drug resistance protein 1-like isoform x2	1634	5	0	0.922	4	C:membrane; F:ATPase activity; P:metabolic process; F:ATP binding	EC:3.6.1.3	IPR013525 (PFAM); IPR013581 (PFAM); IPR003439 (PFAM); IPR027417 (G3DSA:3.40.50.GENE3D); PTHR19241 (PANTHER); PTHR19241 (PANTHER); PTHR19241:SF219 (PANTHER); CYTOPLASMIC_DOMAIN (PHOBIUS); NON_CYTOPLASMIC_DOMAIN (PHOBIUS); NON_CYTOPLASMIC_DOMAIN (PHOBIUS); CYTOPLASMIC_DOMAIN (PHOBIUS); TRANSMEMBRANE (PHOBIUS); CYTOPLASMIC_DOMAIN (PHOBIUS); TRANSMEMBRANE (PHOBIUS); NON_CYTOPLASMIC_DOMAIN (PHOBIUS); …	-	-	-	-	-
comp76232_c2_seq3	pleiotropic drug resistance protein 1-like isoform x1	1335	5	0	0.932	4	C:membrane; F:ATPase activity; P:metabolic process; F:ATP binding	EC:3.6.1.3	IPR027417 (G3DSA:3.40.50.GENE3D); IPR013525 (PFAM); IPR013581 (PFAM); IPR003439 (PFAM); PTHR19241 (PANTHER); PTHR19241:SF219 (PANTHER); NON_CYTOPLASMIC_DOMAIN (PHOBIUS); TRANSMEMBRANE (PHOBIUS); TRANSMEMBRANE (PHOBIUS); TRANSMEMBRANE (PHOBIUS); CYTOPLASMIC_DOMAIN (PHOBIUS); NON_CYTOPLASMIC_DOMAIN (PHOBIUS); CYTOPLASMIC_DOMAIN (PHOBIUS); IPR027417 (SUPERFAMILY); TMhelix (TMHMM); TMhelix (TMHMM); T…	-	-	-	-	-
comp76232_c2_seq4	pleiotropic drug resistance protein 1-like isoform x2	1494	5	0	0.926	4	C:membrane; F:ATPase activity; P:metabolic process; F:ATP binding	EC:3.6.1.3	IPR027417 (G3DSA:3.40.50.GENE3D); IPR013581 (PFAM); IPR013525 (PFAM); IPR003439 (PFAM); PTHR19241:SF219 (PANTHER); PTHR19241 (PANTHER); PTHR19241 (PANTHER); PTHR19241:SF219 (PANTHER); NON_CYTOPLASMIC_DOMAIN (PHOBIUS); NON_CYTOPLASMIC_DOMAIN (PHOBIUS); TRANSMEMBRANE (PHOBIUS); CYTOPLASMIC_DOMAIN (PHOBIUS); TRANSMEMBRANE (PHOBIUS); NON_CYTOPLASMIC_DOMAIN (PHOBIUS); CYTOPLASMIC_DOMAIN (PHOBIUS); TRA…	-	-	-	-	-
comp76232_c2_seq5	pleiotropic drug resistance protein 1-like isoform x2	1317	5	0	0.926	4	C:membrane; F:ATPase activity; P:metabolic process; F:ATP binding	EC:3.6.1.3	IPR027417 (G3DSA:3.40.50.GENE3D); IPR013525 (PFAM); IPR003439 (PFAM); IPR013581 (PFAM); PTHR19241 (PANTHER); PTHR19241:SF219 (PANTHER); CYTOPLASMIC_DOMAIN (PHOBIUS); TRANSMEMBRANE (PHOBIUS); NON_CYTOPLASMIC_DOMAIN (PHOBIUS); NON_CYTOPLASMIC_DOMAIN (PHOBIUS); TRANSMEMBRANE (PHOBIUS); TRANSMEMBRANE (PHOBIUS); CYTOPLASMIC_DOMAIN (PHOBIUS); IPR027417 (SUPERFAMILY); TMhelix (TMHMM); TMhelix (TMHMM); T…	-	-	-	-	-
comp76232_c2_seq7	pleiotropic drug resistance protein 1-like isoform x1	1213	5	0	0.936	4	C:membrane; F:ATPase activity; P:metabolic process; F:ATP binding	EC:3.6.1.3	IPR013525 (PFAM); IPR013581 (PFAM); IPR003439 (PFAM); IPR027417 (G3DSA:3.40.50.GENE3D); PTHR19241:SF219 (PANTHER); PTHR19241 (PANTHER); CYTOPLASMIC_DOMAIN (PHOBIUS); NON_CYTOPLASMIC_DOMAIN (PHOBIUS); CYTOPLASMIC_DOMAIN (PHOBIUS); TRANSMEMBRANE (PHOBIUS); TRANSMEMBRANE (PHOBIUS); TRANSMEMBRANE (PHOBIUS); NON_CYTOPLASMIC_DOMAIN (PHOBIUS); IPR027417 (SUPERFAMILY); TMhelix (TMHMM); TMhelix (TMHMM); T…	-	-	-	-	-
comp76232_c2_seq8	pleiotropic drug resistance protein 1-like isoform x2	1616	5	0	0.922	4	C:membrane; F:ATPase activity; P:metabolic process; F:ATP binding	EC:3.6.1.3	IPR013525 (PFAM); IPR013581 (PFAM); IPR027417 (G3DSA:3.40.50.GENE3D); IPR003439 (PFAM); PTHR19241 (PANTHER); PTHR19241:SF219 (PANTHER); PTHR19241 (PANTHER); PTHR19241:SF219 (PANTHER); NON_CYTOPLASMIC_DOMAIN (PHOBIUS); NON_CYTOPLASMIC_DOMAIN (PHOBIUS); TRANSMEMBRANE (PHOBIUS); TRANSMEMBRANE (PHOBIUS); TRANSMEMBRANE (PHOBIUS); TRANSMEMBRANE (PHOBIUS); CYTOPLASMIC_DOMAIN (PHOBIUS); NON_CYTOPLASMIC_D…	-	-	-	-	-
comp76232_c6_seq10	pleiotropic drug resistance protein 1-like isoform x2	979	5	0	0.954	4	C:membrane; F:ATPase activity; P:metabolic process; F:ATP binding	EC:3.6.1.3	IPR013525 (PFAM); PTHR19241:SF274 (PANTHER); PTHR19241 (PANTHER); CYTOPLASMIC_DOMAIN (PHOBIUS); NON_CYTOPLASMIC_DOMAIN (PHOBIUS); TRANSMEMBRANE (PHOBIUS); TRANSMEMBRANE (PHOBIUS); TRANSMEMBRANE (PHOBIUS); NON_CYTOPLASMIC_DOMAIN (PHOBIUS); TRANSMEMBRANE (PHOBIUS); NON_CYTOPLASMIC_DOMAIN (PHOBIUS); CYTOPLASMIC_DOMAIN (PHOBIUS); TRANSMEMBRANE (PHOBIUS); CYTOPLASMIC_DOMAIN (PHOBIUS); TMhelix (TMHMM);…	-	-	-	-	-
comp76232_c6_seq2	pleiotropic drug resistance protein 1-like isoform x2	1546	5	0	0.95	4	C:membrane; F:ATPase activity; P:metabolic process; F:ATP binding	EC:3.6.1.3	IPR013525 (PFAM); IPR027417 (G3DSA:3.40.50.GENE3D); PTHR19241 (PANTHER); PTHR19241:SF219 (PANTHER); TRANSMEMBRANE (PHOBIUS); CYTOPLASMIC_DOMAIN (PHOBIUS); TRANSMEMBRANE (PHOBIUS); NON_CYTOPLASMIC_DOMAIN (PHOBIUS); CYTOPLASMIC_DOMAIN (PHOBIUS); TRANSMEMBRANE (PHOBIUS); TRANSMEMBRANE (PHOBIUS); CYTOPLASMIC_DOMAIN (PHOBIUS); NON_CYTOPLASMIC_DOMAIN (PHOBIUS); NON_CYTOPLASMIC_DOMAIN (PHOBIUS); CYTOPLA…	-	-	-	-	-
comp76232_c6_seq3	pleiotropic drug resistance protein 1-like isoform x1	1477	5	0	0.95	4	C:membrane; F:ATPase activity; P:metabolic process; F:ATP binding	EC:3.6.1.3	IPR013525 (PFAM); PTHR19241:SF219 (PANTHER); PTHR19241 (PANTHER); NON_CYTOPLASMIC_DOMAIN (PHOBIUS); NON_CYTOPLASMIC_DOMAIN (PHOBIUS); TRANSMEMBRANE (PHOBIUS); TRANSMEMBRANE (PHOBIUS); NON_CYTOPLASMIC_DOMAIN (PHOBIUS); CYTOPLASMIC_DOMAIN (PHOBIUS); CYTOPLASMIC_DOMAIN (PHOBIUS); CYTOPLASMIC_DOMAIN (PHOBIUS); NON_CYTOPLASMIC_DOMAIN (PHOBIUS); TRANSMEMBRANE (PHOBIUS); CYTOPLASMIC_DOMAIN (PHOBIUS); TR…	-	-	-	-	-
comp76232_c6_seq4	pleiotropic drug resistance protein 1-like isoform x1	1557	5	0	0.946	4	C:membrane; F:ATPase activity; P:metabolic process; F:ATP binding	EC:3.6.1.3	IPR013525 (PFAM); PTHR19241 (PANTHER); PTHR19241:SF274 (PANTHER); TRANSMEMBRANE (PHOBIUS); CYTOPLASMIC_DOMAIN (PHOBIUS); NON_CYTOPLASMIC_DOMAIN (PHOBIUS); TRANSMEMBRANE (PHOBIUS); CYTOPLASMIC_DOMAIN (PHOBIUS); CYTOPLASMIC_DOMAIN (PHOBIUS); TRANSMEMBRANE (PHOBIUS); NON_CYTOPLASMIC_DOMAIN (PHOBIUS); CYTOPLASMIC_DOMAIN (PHOBIUS); TRANSMEMBRANE (PHOBIUS); NON_CYTOPLASMIC_DOMAIN (PHOBIUS); TRANSMEMBRA…	-	-	-	-	-
comp76232_c6_seq5	pleiotropic drug resistance protein 1-like isoform x1	1036	5	0	0.95	4	C:membrane; F:ATPase activity; P:metabolic process; F:ATP binding	EC:3.6.1.3	IPR013525 (PFAM); PTHR19241:SF219 (PANTHER); PTHR19241 (PANTHER); TRANSMEMBRANE (PHOBIUS); NON_CYTOPLASMIC_DOMAIN (PHOBIUS); CYTOPLASMIC_DOMAIN (PHOBIUS); TRANSMEMBRANE (PHOBIUS); TRANSMEMBRANE (PHOBIUS); NON_CYTOPLASMIC_DOMAIN (PHOBIUS); CYTOPLASMIC_DOMAIN (PHOBIUS); CYTOPLASMIC_DOMAIN (PHOBIUS); TRANSMEMBRANE (PHOBIUS); TRANSMEMBRANE (PHOBIUS); NON_CYTOPLASMIC_DOMAIN (PHOBIUS); TMhelix (TMHMM);…	-	-	-	-	-
comp76232_c6_seq7	pleiotropic drug resistance protein 1-like isoform x1	1626	5	0	0.952	4	C:membrane; F:ATPase activity; P:metabolic process; F:ATP binding	EC:3.6.1.3	IPR013525 (PFAM); IPR027417 (G3DSA:3.40.50.GENE3D); PTHR19241 (PANTHER); PTHR19241:SF219 (PANTHER); NON_CYTOPLASMIC_DOMAIN (PHOBIUS); NON_CYTOPLASMIC_DOMAIN (PHOBIUS); NON_CYTOPLASMIC_DOMAIN (PHOBIUS); CYTOPLASMIC_DOMAIN (PHOBIUS); TRANSMEMBRANE (PHOBIUS); CYTOPLASMIC_DOMAIN (PHOBIUS); CYTOPLASMIC_DOMAIN (PHOBIUS); TRANSMEMBRANE (PHOBIUS); TRANSMEMBRANE (PHOBIUS); TRANSMEMBRANE (PHOBIUS); TRANSME…	-	-	-	-	-
comp76232_c6_seq9	pleiotropic drug resistance protein 1-like isoform x2	346	5	1.91783e-40	0.958	4	C:membrane; F:ATPase activity; P:metabolic process; F:ATP binding	EC:3.6.1.3	IPR013525 (PFAM); PTHR19241 (PANTHER); PTHR19241:SF233 (PANTHER); TRANSMEMBRANE (PHOBIUS); TRANSMEMBRANE (PHOBIUS); NON_CYTOPLASMIC_DOMAIN (PHOBIUS); CYTOPLASMIC_DOMAIN (PHOBIUS); CYTOPLASMIC_DOMAIN (PHOBIUS); NON_CYTOPLASMIC_DOMAIN (PHOBIUS); TRANSMEMBRANE (PHOBIUS); TMhelix (TMHMM); TMhelix (TMHMM); TMhelix (TMHMM)	-	-	-	-	-
comp76235_c0_seq2	tmv resistance protein n-like	1459	5	0	0.746	3	F:protein binding; P:signal transduction; F:ADP binding	-	Coil (COILS); PR00364 (PRINTS); IPR027417 (G3DSA:3.40.50.GENE3D); IPR000157 (PFAM); IPR002182 (PFAM); PTHR11017 (PANTHER); PTHR11017:SF169 (PANTHER); IPR000157 (SUPERFAMILY); IPR027417 (SUPERFAMILY); IPR011991 (SUPERFAMILY)	-	-	-	-	-
comp76235_c0_seq4	tmv resistance protein n-like	1141	5	6.04744e-172	0.752	1	F:ADP binding	-	PR00364 (PRINTS); IPR003593 (SMART); IPR002182 (PFAM); IPR027417 (G3DSA:3.40.50.GENE3D); PTHR11017 (PANTHER); PTHR11017:SF162 (PANTHER); IPR027417 (SUPERFAMILY); IPR011991 (SUPERFAMILY)	-	-	-	-	-
comp76235_c0_seq9	tmv resistance protein n-like	1581	5	1.53055e-179	0.75	3	F:purine ribonucleoside binding; F:anion binding; F:adenyl ribonucleotide binding	-	-	-	-	-	-	-
comp76244_c4_seq2	disease resistance protein rga1	962	5	1.70433e-153	0.852	0	-	-	-	-	-	-	-	-
comp76255_c0_seq1	disease resistance protein rga3	1254	5	4.6907e-113	0.628	1	F:ADP binding	-	IPR032675 (G3DSA:3.80.10.GENE3D); PTHR23155:SF603 (PANTHER); PTHR23155:SF603 (PANTHER); PTHR23155 (PANTHER); IPR032675 (SUPERFAMILY)	-	-	-	-	-
comp76255_c0_seq4	disease resistance protein rga3 isoform x1	807	5	1.80601e-112	0.704	1	F:ADP binding	-	IPR032675 (G3DSA:3.80.10.GENE3D); PTHR23155 (PANTHER); PTHR23155:SF603 (PANTHER); IPR032675 (SUPERFAMILY)	-	-	-	-	-
comp76255_c1_seq1	disease resistance protein rga3	1024	5	3.45251e-87	0.594	1	F:ADP binding	-	IPR032675 (G3DSA:3.80.10.GENE3D); PTHR23155 (PANTHER); PTHR23155:SF603 (PANTHER); PTHR23155:SF603 (PANTHER); PTHR23155 (PANTHER); SSF52047 (SUPERFAMILY)	-	-	-	-	-
comp76255_c1_seq2	disease resistance protein rga3	943	5	2.79004e-82	0.642	1	F:ADP binding	-	IPR032675 (G3DSA:3.80.10.GENE3D); IPR032675 (G3DSA:3.80.10.GENE3D); PTHR23155:SF603 (PANTHER); PTHR23155:SF603 (PANTHER); PTHR23155 (PANTHER); IPR032675 (SUPERFAMILY)	-	-	-	-	-
comp76255_c1_seq3	disease resistance protein rga3	952	5	3.87359e-82	0.64	1	F:ADP binding	-	IPR032675 (G3DSA:3.80.10.GENE3D); PTHR23155:SF603 (PANTHER); PTHR23155 (PANTHER); PTHR23155 (PANTHER); SSF52047 (SUPERFAMILY)	-	-	-	-	-
comp76255_c1_seq6	disease resistance protein rga3 isoform x1	1090	5	3.0538e-91	0.604	1	F:ADP binding	-	IPR032675 (G3DSA:3.80.10.GENE3D); PTHR23155 (PANTHER); PTHR23155:SF603 (PANTHER); PTHR23155 (PANTHER); PTHR23155:SF603 (PANTHER); SSF52047 (SUPERFAMILY)	-	-	-	-	-
comp76255_c1_seq7	disease resistance protein rga4	1078	5	2.12845e-94	0.59	0	-	-	IPR032675 (G3DSA:3.80.10.GENE3D); PTHR23155 (PANTHER); PTHR23155:SF603 (PANTHER); IPR032675 (SUPERFAMILY)	-	-	-	-	-
comp76332_c0_seq11	tmv resistance protein n-like isoform x1	549	5	2.7985e-83	0.798	0	-	-	IPR032675 (G3DSA:3.80.10.GENE3D); SSF52047 (SUPERFAMILY)	-	-	-	-	-
comp76332_c0_seq12	tmv resistance protein n-like isoform x1	431	5	7.60503e-73	0.818	0	-	-	IPR011713 (PFAM); IPR032675 (G3DSA:3.80.10.GENE3D); PTHR11017 (PANTHER); PTHR11017:SF169 (PANTHER); IPR032675 (SUPERFAMILY)	-	-	-	-	-
comp76332_c0_seq16	tmv resistance protein n-like isoform x1	489	5	1.44266e-75	0.834	0	-	-	IPR032675 (G3DSA:3.80.10.GENE3D); SSF52047 (SUPERFAMILY)	-	-	-	-	-
comp76332_c0_seq17	tmv resistance protein n-like isoform x1	536	5	3.10928e-76	0.818	0	-	-	-	-	-	-	-	-
comp76332_c0_seq22	tmv resistance protein n-like isoform x1	451	5	2.12254e-54	0.728	1	F:protein binding	-	IPR001611 (PFAM); IPR032675 (G3DSA:3.80.10.GENE3D); PTHR11017 (PANTHER); PTHR11017:SF169 (PANTHER); IPR032675 (SUPERFAMILY)	-	-	-	-	-
comp76332_c0_seq23	tmv resistance protein n-like isoform x1	403	5	3.37088e-66	0.868	0	-	-	IPR032675 (G3DSA:3.80.10.GENE3D); SSF52047 (SUPERFAMILY)	-	-	-	-	-
comp76332_c0_seq25	tmv resistance protein n-like isoform x1	419	5	7.06773e-47	0.704	0	-	-	IPR032675 (G3DSA:3.80.10.GENE3D); PTHR11017:SF169 (PANTHER); PTHR11017 (PANTHER); IPR032675 (SUPERFAMILY)	-	-	-	-	-
comp76332_c0_seq6	tmv resistance protein n-like isoform x1	568	5	1.54993e-83	0.846	1	F:protein binding	-	IPR011713 (PFAM); IPR032675 (G3DSA:3.80.10.GENE3D); IPR001611 (PFAM); PTHR11017 (PANTHER); PTHR11017:SF169 (PANTHER); IPR032675 (SUPERFAMILY)	-	-	-	-	-
comp76332_c0_seq9	tmv resistance protein n-like isoform x1	466	5	2.48976e-84	0.808	0	-	-	IPR032675 (G3DSA:3.80.10.GENE3D); IPR011713 (PFAM); PTHR11017:SF169 (PANTHER); PTHR11017 (PANTHER); IPR032675 (SUPERFAMILY)	-	-	-	-	-
comp76334_c0_seq1	disease resistance rpp13-like protein 1	1674	5	0	0.802	1	F:ADP binding	-	Coil (COILS); PR00364 (PRINTS); IPR027417 (G3DSA:3.40.50.GENE3D); IPR002182 (PFAM); PTHR23155 (PANTHER); PTHR23155:SF563 (PANTHER); IPR027417 (SUPERFAMILY)	-	-	-	-	-
comp76370_c0_seq13	disease resistance protein rga3	1112	5	0	0.896	1	F:protein binding	-	IPR032675 (G3DSA:3.80.10.GENE3D); IPR001611 (PFAM); PTHR23155:SF603 (PANTHER); PTHR23155:SF603 (PANTHER); PTHR23155 (PANTHER); PTHR23155 (PANTHER); IPR032675 (SUPERFAMILY)	-	-	-	-	-
comp76370_c0_seq19	disease resistance protein rga3	506	5	4.95258e-38	0.848	1	F:ADP binding	-	IPR032675 (G3DSA:3.80.10.GENE3D); SSF52047 (SUPERFAMILY)	-	-	-	-	-
comp76370_c0_seq3	disease resistance protein rga3	1091	5	0	0.888	1	F:protein binding	-	IPR001611 (PFAM); IPR032675 (G3DSA:3.80.10.GENE3D); PTHR23155:SF603 (PANTHER); PTHR23155 (PANTHER); IPR032675 (SUPERFAMILY)	-	-	-	-	-
comp76446_c2_seq1	tmv resistance protein n-like	799	5	1.47295e-112	0.788	1	F:protein binding	-	IPR003591 (SMART); IPR032675 (G3DSA:3.80.10.GENE3D); IPR001611 (PFAM); PTHR23155:SF461 (PANTHER); PTHR23155 (PANTHER); IPR032675 (SUPERFAMILY)	-	-	-	-	-
comp76446_c2_seq2	tmv resistance protein n-like	436	5	2.62605e-77	0.836	1	F:protein binding	-	IPR003591 (SMART); IPR001611 (PFAM); IPR032675 (G3DSA:3.80.10.GENE3D); PTHR23155:SF461 (PANTHER); PTHR23155 (PANTHER); IPR032675 (SUPERFAMILY)	-	-	-	-	-
comp76446_c2_seq3	tmv resistance protein n-like	949	5	2.05187e-136	0.782	1	F:protein binding	-	IPR003591 (SMART); IPR001611 (PFAM); IPR032675 (G3DSA:3.80.10.GENE3D); PTHR34630:SF1 (PANTHER); PTHR34630 (PANTHER); IPR032675 (SUPERFAMILY)	-	-	-	-	-
comp76503_c0_seq1	tmv resistance protein n-like	727	5	9.48338e-51	0.818	2	F:protein binding; P:signal transduction	-	IPR000157 (SMART); IPR000157 (G3DSA:3.40.50.GENE3D); IPR000157 (PFAM); PTHR11017 (PANTHER); IPR000157 (PROSITE_PROFILES); IPR000157 (SUPERFAMILY)	-	-	-	-	-
comp76503_c1_seq1	tmv resistance protein n-like	1131	5	2.61256e-141	0.776	3	P:signal transduction; F:protein binding; F:ADP binding	-	PR00364 (PRINTS); IPR000157 (PFAM); IPR002182 (PFAM); IPR027417 (G3DSA:3.40.50.GENE3D); PTHR11017:SF169 (PANTHER); PTHR11017 (PANTHER); IPR011991 (SUPERFAMILY); IPR027417 (SUPERFAMILY); IPR000157 (SUPERFAMILY)	-	-	-	-	-
comp76503_c2_seq1	tmv resistance protein n-like isoform x1	893	5	1.4752e-148	0.834	0	-	-	Coil (COILS); IPR032675 (G3DSA:3.80.10.GENE3D); PTHR11017:SF162 (PANTHER); PTHR11017 (PANTHER); IPR032675 (SUPERFAMILY)	-	-	-	-	-
comp76503_c2_seq2	tmv resistance protein n-like isoform x1	790	5	7.95195e-155	0.852	0	-	-	IPR032675 (G3DSA:3.80.10.GENE3D); IPR032675 (G3DSA:3.80.10.GENE3D); IPR011713 (PFAM); PTHR11017:SF162 (PANTHER); PTHR11017 (PANTHER); IPR032675 (SUPERFAMILY)	-	-	-	-	-
comp76503_c2_seq3	tmv resistance protein n-like isoform x1	988	5	5.4214e-170	0.82	0	-	-	Coil (COILS); IPR032675 (G3DSA:3.80.10.GENE3D); PTHR11017:SF162 (PANTHER); PTHR11017 (PANTHER); IPR032675 (SUPERFAMILY)	-	-	-	-	-
comp76503_c2_seq5	tmv resistance protein n-like isoform x1	740	5	6.44496e-124	0.85	0	-	-	-	-	-	-	-	-
comp76503_c2_seq7	tmv resistance protein n-like isoform x1	315	5	6.31935e-51	0.868	0	-	-	IPR032675 (G3DSA:3.80.10.GENE3D); PTHR23155:SF584 (PANTHER); PTHR23155 (PANTHER); IPR032675 (SUPERFAMILY)	-	-	-	-	-
comp76547_c1_seq2	probable disease resistance protein at4g27220	557	5	3.75828e-62	0.836	0	-	-	IPR032675 (G3DSA:3.80.10.GENE3D); NON_CYTOPLASMIC_DOMAIN (PHOBIUS); TRANSMEMBRANE (PHOBIUS); CYTOPLASMIC_DOMAIN (PHOBIUS); SSF52047 (SUPERFAMILY)	-	-	-	-	-
comp76547_c1_seq3	probable disease resistance protein at4g27220 isoform x1	402	5	9.6036e-65	0.888	0	-	-	IPR032675 (G3DSA:3.80.10.GENE3D); SSF52047 (SUPERFAMILY)	-	-	-	-	-
comp76591_c1_seq4	tmv resistance protein n-like isoform x2	987	5	2.74285e-50	0.622	0	-	-	CYTOPLASMIC_DOMAIN (PHOBIUS); TRANSMEMBRANE (PHOBIUS); NON_CYTOPLASMIC_DOMAIN (PHOBIUS); TMhelix (TMHMM)	-	-	-	-	-
comp76591_c3_seq1	tmv resistance protein n-like	1563	5	0	0.926	0	-	-	IPR003591 (SMART); IPR032675 (G3DSA:3.80.10.GENE3D); IPR032675 (G3DSA:3.80.10.GENE3D); IPR011713 (PFAM); PTHR11017 (PANTHER); PTHR11017:SF162 (PANTHER); IPR032675 (SUPERFAMILY); SSF52047 (SUPERFAMILY)	-	-	-	-	-
comp76591_c3_seq11	tmv resistance protein n-like	640	5	2.70112e-116	0.914	0	-	-	IPR011713 (PFAM); IPR032675 (G3DSA:3.80.10.GENE3D); PTHR11017 (PANTHER); PTHR11017:SF174 (PANTHER); IPR032675 (SUPERFAMILY)	-	-	-	-	-
comp76591_c3_seq12	tmv resistance protein n-like	930	5	1.97234e-138	0.816	0	-	-	-	-	-	-	-	-
comp76591_c3_seq16	tmv resistance protein n-like	1551	5	0	0.888	0	-	-	IPR003591 (SMART); IPR032675 (G3DSA:3.80.10.GENE3D); IPR011713 (PFAM); IPR032675 (G3DSA:3.80.10.GENE3D); PTHR11017 (PANTHER); PTHR11017:SF162 (PANTHER); PTHR11017:SF162 (PANTHER); IPR032675 (SUPERFAMILY); IPR032675 (SUPERFAMILY)	-	-	-	-	-
comp76591_c3_seq3	tmv resistance protein n-like	960	5	1.5515e-145	0.866	0	-	-	IPR032675 (G3DSA:3.80.10.GENE3D); IPR011713 (PFAM); PTHR11017:SF162 (PANTHER); PTHR11017 (PANTHER); PTHR11017:SF162 (PANTHER); IPR032675 (SUPERFAMILY)	-	-	-	-	-
comp76591_c3_seq4	tmv resistance protein n-like isoform x2	310	5	5.14175e-52	0.902	0	-	-	IPR032675 (G3DSA:3.80.10.GENE3D); IPR011713 (PFAM); PTHR11017 (PANTHER); PTHR11017:SF169 (PANTHER); IPR032675 (SUPERFAMILY)	-	-	-	-	-
comp76591_c3_seq5	tmv resistance protein n-like isoform x1	863	5	1.72368e-139	0.852	2	F:ADP binding; P:signal transduction	-	IPR011713 (PFAM); IPR032675 (G3DSA:3.80.10.GENE3D); PTHR11017:SF174 (PANTHER); PTHR11017 (PANTHER); IPR032675 (SUPERFAMILY)	-	-	-	-	-
comp76591_c3_seq6	tmv resistance protein n-like isoform x1	1017	5	0	0.87	0	-	-	IPR011713 (PFAM); IPR032675 (G3DSA:3.80.10.GENE3D); PTHR11017 (PANTHER); PTHR11017:SF174 (PANTHER); PTHR11017 (PANTHER); PTHR11017:SF174 (PANTHER); IPR032675 (SUPERFAMILY)	-	-	-	-	-
comp76591_c3_seq7	tmv resistance protein n-like	930	5	2.81597e-138	0.816	0	-	-	IPR032675 (G3DSA:3.80.10.GENE3D); IPR011713 (PFAM); PTHR11017:SF162 (PANTHER); PTHR11017 (PANTHER); PTHR11017:SF162 (PANTHER); IPR032675 (SUPERFAMILY)	-	-	-	-	-
comp76636_c0_seq1	disease resistance rpp13-like protein 1 isoform x1	1518	5	0	0.748	0	-	-	IPR032675 (G3DSA:3.80.10.GENE3D); PTHR23155 (PANTHER); PTHR23155:SF414 (PANTHER); IPR032675 (SUPERFAMILY)	-	-	-	-	-
comp76636_c0_seq3	disease resistance rpp13-like protein 1 isoform x1	1159	5	4.09504e-128	0.752	0	-	-	-	-	-	-	-	-
comp76636_c0_seq5	disease resistance rpp13-like protein 1 isoform x1	1321	5	1.1455e-137	0.742	0	-	-	SIGNAL_PEPTIDE_C_REGION (PHOBIUS); NON_CYTOPLASMIC_DOMAIN (PHOBIUS); SIGNAL_PEPTIDE_N_REGION (PHOBIUS); SIGNAL_PEPTIDE_H_REGION (PHOBIUS); SIGNAL_PEPTIDE (PHOBIUS); SignalP-noTM (SIGNALP_EUK)	-	-	-	-	-
comp76636_c0_seq6	disease resistance rpp13-like protein 1 isoform x1	1503	5	7.47677e-180	0.724	0	-	-	IPR003591 (SMART); IPR032675 (G3DSA:3.80.10.GENE3D); PTHR23155:SF414 (PANTHER); PTHR23155 (PANTHER); IPR032675 (SUPERFAMILY)	-	-	-	-	-
comp76641_c0_seq4	tmv resistance protein n-like	1141	5	0	0.836	1	F:protein binding	-	IPR032675 (G3DSA:3.80.10.GENE3D); IPR001611 (PFAM); PTHR34630:SF1 (PANTHER); PTHR34630 (PANTHER); PTHR34630 (PANTHER); PTHR34630:SF1 (PANTHER); IPR032675 (SUPERFAMILY)	-	-	-	-	-
comp76651_c1_seq7	tmv resistance protein n-like isoform x1	527	5	3.35565e-68	0.904	0	-	-	-	-	-	-	-	-
comp76651_c1_seq9	tmv resistance protein n-like	816	5	9.95168e-76	0.868	2	F:ADP binding; P:signal transduction	-	SIGNAL_PEPTIDE_C_REGION (PHOBIUS); SIGNAL_PEPTIDE_H_REGION (PHOBIUS); SIGNAL_PEPTIDE (PHOBIUS); SIGNAL_PEPTIDE_N_REGION (PHOBIUS); NON_CYTOPLASMIC_DOMAIN (PHOBIUS)	-	-	-	-	-
comp76721_c0_seq3	tmv resistance protein n-like isoform x1	497	5	1.89493e-72	0.808	1	F:protein binding	-	IPR003591 (SMART); IPR001611 (PFAM); IPR032675 (G3DSA:3.80.10.GENE3D); IPR001611 (PFAM); PTHR23155 (PANTHER); PTHR23155:SF584 (PANTHER); PTHR23155:SF584 (PANTHER); IPR001611 (PROSITE_PROFILES); IPR001611 (PROSITE_PROFILES); IPR001611 (PROSITE_PROFILES); IPR032675 (SUPERFAMILY)	-	-	-	-	-
comp76725_c1_seq1	probable disease resistance protein at4g27220	447	5	6.68534e-65	0.766	0	-	-	IPR032675 (G3DSA:3.80.10.GENE3D); SSF52047 (SUPERFAMILY)	-	-	-	-	-
comp76726_c0_seq1	disease resistance rpp13-like protein 1	1379	5	1.17928e-119	0.774	1	F:ADP binding	-	-	-	-	-	-	-
comp76726_c0_seq31	disease resistance rpp13-like protein 1	1070	5	5.0997e-97	0.844	1	F:ADP binding	-	CYTOPLASMIC_DOMAIN (PHOBIUS); NON_CYTOPLASMIC_DOMAIN (PHOBIUS); TRANSMEMBRANE (PHOBIUS); TMhelix (TMHMM)	-	-	-	-	-
comp76727_c1_seq2	disease resistance rpp13-like protein 1	1994	5	0	0.83	1	F:ADP binding	-	IPR002182 (PFAM); IPR032675 (G3DSA:3.80.10.GENE3D); IPR032675 (G3DSA:3.80.10.GENE3D); PTHR23155:SF563 (PANTHER); PTHR23155 (PANTHER); SSF52047 (SUPERFAMILY); IPR032675 (SUPERFAMILY); IPR027417 (SUPERFAMILY)	-	-	-	-	-
comp76727_c1_seq3	disease resistance rpp13-like protein 1	2075	5	0	0.838	0	-	-	-	-	-	-	-	-
comp76847_c3_seq1	tmv resistance protein n-like	662	5	7.1852e-75	0.74	1	F:ADP binding	-	PR00364 (PRINTS); IPR027417 (G3DSA:3.40.50.GENE3D); IPR002182 (PFAM); PTHR11017 (PANTHER); PTHR11017:SF162 (PANTHER); IPR027417 (SUPERFAMILY)	-	-	-	-	-
comp76847_c3_seq10	tmv resistance protein n-like	357	5	4.924e-68	0.808	1	F:ADP binding	-	IPR002182 (PFAM); PTHR11017:SF169 (PANTHER); PTHR11017 (PANTHER); IPR027417 (SUPERFAMILY)	-	-	-	-	-
comp76847_c3_seq12	tmv resistance protein n-like	373	5	3.49808e-51	0.79	1	F:ADP binding	-	IPR002182 (PFAM); IPR027417 (G3DSA:3.40.50.GENE3D); PTHR11017 (PANTHER); PTHR11017:SF169 (PANTHER); IPR027417 (SUPERFAMILY)	-	-	-	-	-
comp76847_c3_seq16	tmv resistance protein n-like	926	5	1.68731e-179	0.81	1	F:ADP binding	-	PR00364 (PRINTS); IPR002182 (PFAM); PTHR11017 (PANTHER); PTHR11017:SF169 (PANTHER); IPR011991 (SUPERFAMILY); IPR027417 (SUPERFAMILY)	-	-	-	-	-
comp76847_c3_seq2	tmv resistance protein n-like isoform x1	1648	5	0	0.888	0	-	-	-	-	-	-	-	-
comp76847_c3_seq5	tmv resistance protein n-like	426	5	1.19993e-52	0.744	1	F:ADP binding	-	IPR002182 (PFAM); IPR027417 (G3DSA:3.40.50.GENE3D); PTHR11017 (PANTHER); PTHR11017:SF162 (PANTHER); IPR027417 (SUPERFAMILY)	-	-	-	-	-
comp76874_c0_seq1	tmv resistance protein n-like isoform x1	386	5	3.01527e-60	0.824	2	F:ADP binding; P:signal transduction	-	IPR002182 (PFAM); IPR027417 (G3DSA:3.40.50.GENE3D); PTHR11017:SF162 (PANTHER); PTHR11017 (PANTHER); IPR027417 (SUPERFAMILY)	-	-	-	-	-
comp76874_c0_seq4	tmv resistance protein n-like isoform x1	429	5	6.78551e-66	0.868	1	F:ADP binding	-	IPR027417 (G3DSA:3.40.50.GENE3D); IPR002182 (PFAM); PTHR11017 (PANTHER); PTHR11017:SF162 (PANTHER); IPR027417 (SUPERFAMILY)	-	-	-	-	-
comp76874_c1_seq5	tmv resistance protein n-like	397	5	1.31765e-43	0.87	0	-	-	PTHR11017:SF162 (PANTHER); PTHR11017 (PANTHER)	-	-	-	-	-
comp76874_c1_seq6	tmv resistance protein n-like	330	5	1.73333e-58	0.892	0	-	-	PTHR11017:SF162 (PANTHER); PTHR11017 (PANTHER)	-	-	-	-	-
comp76910_c6_seq4	disease resistance protein at4g27190-like	1510	5	4.14479e-168	0.78	1	F:ADP binding	-	Coil (COILS); Coil (COILS); PR00364 (PRINTS); IPR003593 (SMART); IPR027417 (G3DSA:3.40.50.GENE3D); IPR002182 (PFAM); PTHR23155 (PANTHER); PTHR23155:SF643 (PANTHER); IPR027417 (SUPERFAMILY)	-	-	-	-	-
comp76910_c6_seq5	disease resistance protein rps2-like	1999	5	0	0.764	1	F:ADP binding	-	PR00364 (PRINTS); IPR002182 (PFAM); IPR027417 (G3DSA:3.40.50.GENE3D); PTHR23155:SF643 (PANTHER); PTHR23155 (PANTHER); IPR027417 (SUPERFAMILY)	-	-	-	-	-
comp76910_c6_seq6	disease resistance protein rps2-like	1623	5	0	0.802	1	F:ADP binding	-	PR00364 (PRINTS); IPR002182 (PFAM); IPR027417 (G3DSA:3.40.50.GENE3D); PTHR23155:SF643 (PANTHER); PTHR23155 (PANTHER); IPR027417 (SUPERFAMILY)	-	-	-	-	-
comp76937_c0_seq5	tmv resistance protein n-like	586	5	8.2547e-68	0.734	1	F:protein binding	-	IPR001611 (PFAM); IPR032675 (G3DSA:3.80.10.GENE3D); PTHR23155:SF530 (PANTHER); PTHR23155 (PANTHER); IPR001611 (PROSITE_PROFILES); IPR001611 (PROSITE_PROFILES); IPR032675 (SUPERFAMILY)	-	-	-	-	-
comp76937_c0_seq9	tmv resistance protein n-like	1405	5	9.69915e-137	0.718	0	-	-	NON_CYTOPLASMIC_DOMAIN (PHOBIUS); CYTOPLASMIC_DOMAIN (PHOBIUS); TRANSMEMBRANE (PHOBIUS)	-	-	-	-	-
comp76937_c1_seq12	tmv resistance protein n-like	2775	5	0	0.75	3	P:signal transduction; F:protein binding; F:ADP binding	-	PR00364 (PRINTS); IPR000157 (SMART); IPR003593 (SMART); IPR027417 (G3DSA:3.40.50.GENE3D); IPR000157 (G3DSA:3.40.50.GENE3D); IPR000157 (PFAM); IPR002182 (PFAM); IPR027417 (G3DSA:3.40.50.GENE3D); IPR032675 (G3DSA:3.80.10.GENE3D); PTHR11017:SF169 (PANTHER); PTHR11017 (PANTHER); PTHR11017 (PANTHER); PTHR11017:SF169 (PANTHER); IPR000157 (PROSITE_PROFILES); IPR027417 (SUPERFAMILY); IPR000157 (SUPERFAMI…	-	-	-	-	-
comp76937_c1_seq28	tmv resistance protein n-like	1301	5	0	0.8	3	F:protein binding; P:signal transduction; F:ADP binding	-	PR00364 (PRINTS); IPR000157 (SMART); IPR000157 (G3DSA:3.40.50.GENE3D); IPR027417 (G3DSA:3.40.50.GENE3D); IPR000157 (PFAM); IPR002182 (PFAM); PTHR11017 (PANTHER); PTHR11017:SF169 (PANTHER); IPR000157 (PROSITE_PROFILES); IPR027417 (SUPERFAMILY); IPR000157 (SUPERFAMILY)	-	-	-	-	-
comp76945_c1_seq2	tmv resistance protein n-like	313	5	3.96914e-49	0.856	3	F:ADP binding; F:ATP binding; P:signal transduction	-	IPR032675 (G3DSA:3.80.10.GENE3D); PTHR23155:SF530 (PANTHER); PTHR23155 (PANTHER); IPR032675 (SUPERFAMILY)	-	-	-	-	-
comp76945_c1_seq4	tmv resistance protein n-like	395	5	4.00434e-53	0.742	4	F:purine ribonucleoside binding; F:anion binding; F:adenyl ribonucleotide binding; F:protein binding	-	IPR001611 (PFAM); IPR032675 (G3DSA:3.80.10.GENE3D); PTHR23155 (PANTHER); PTHR23155:SF530 (PANTHER); IPR032675 (SUPERFAMILY)	-	-	-	-	-
comp76945_c1_seq5	tmv resistance protein n-like	510	5	6.00798e-69	0.732	2	F:nucleotide binding; F:protein binding	-	IPR001611 (PFAM); IPR032675 (G3DSA:3.80.10.GENE3D); PTHR23155 (PANTHER); PTHR23155:SF530 (PANTHER); SSF52047 (SUPERFAMILY)	-	-	-	-	-
comp76953_c0_seq1	tmv resistance protein n-like isoform x1	899	5	8.53104e-65	0.602	0	-	-	PTHR34630:SF1 (PANTHER); PTHR34630 (PANTHER)	-	-	-	-	-
comp76953_c0_seq13	tmv resistance protein n-like isoform x1	721	5	1.56991e-93	0.646	0	-	-	PTHR34630:SF1 (PANTHER); PTHR34630 (PANTHER)	-	-	-	-	-
comp76953_c0_seq17	tmv resistance protein n-like isoform x1	877	5	1.16094e-70	0.604	0	-	-	PTHR34630 (PANTHER); PTHR34630:SF1 (PANTHER)	-	-	-	-	-
comp76953_c0_seq8	tmv resistance protein n-like isoform x1	734	5	1.81108e-106	0.63	0	-	-	PTHR34630:SF1 (PANTHER); PTHR34630 (PANTHER)	-	-	-	-	-
comp76957_c0_seq2	tmv resistance protein n-like isoform x1	350	5	3.31594e-37	0.7	0	-	-	-	-	-	-	-	-
comp76957_c0_seq3	tmv resistance protein n-like	773	5	3.64994e-127	0.774	0	-	-	IPR032675 (G3DSA:3.80.10.GENE3D); IPR011713 (PFAM); PTHR11017:SF169 (PANTHER); PTHR11017 (PANTHER); IPR032675 (SUPERFAMILY)	-	-	-	-	-
comp76957_c0_seq9	tmv resistance protein n-like	718	5	1.36095e-130	0.754	0	-	-	IPR011713 (PFAM); IPR032675 (G3DSA:3.80.10.GENE3D); PTHR11017:SF169 (PANTHER); PTHR11017 (PANTHER); IPR032675 (SUPERFAMILY)	-	-	-	-	-
comp76957_c2_seq1	tmv resistance protein n-like	1010	5	1.71415e-150	0.778	1	F:protein binding	-	IPR003591 (SMART); IPR032675 (G3DSA:3.80.10.GENE3D); IPR001611 (PFAM); PTHR23155 (PANTHER); IPR001611 (PROSITE_PROFILES); IPR001611 (PROSITE_PROFILES); IPR001611 (PROSITE_PROFILES); IPR001611 (PROSITE_PROFILES); IPR001611 (PROSITE_PROFILES); IPR001611 (PROSITE_PROFILES); IPR032675 (SUPERFAMILY)	-	-	-	-	-
comp77073_c3_seq2	disease resistance protein rga3 isoform x1	979	5	2.779e-176	0.84	1	F:ADP binding	-	IPR032675 (G3DSA:3.80.10.GENE3D); IPR027417 (G3DSA:3.40.50.GENE3D); IPR002182 (PFAM); PTHR23155:SF563 (PANTHER); PTHR23155 (PANTHER); IPR027417 (SUPERFAMILY); IPR032675 (SUPERFAMILY)	-	-	-	-	-
comp77073_c3_seq3	disease resistance protein rga3	772	5	9.05096e-145	0.886	1	F:ADP binding	-	PR00364 (PRINTS); IPR002182 (PFAM); IPR027417 (G3DSA:3.40.50.GENE3D); PTHR23155:SF563 (PANTHER); PTHR23155 (PANTHER); IPR027417 (SUPERFAMILY)	-	-	-	-	-
comp77073_c3_seq4	disease resistance protein rga3	1814	5	0	0.822	1	F:ADP binding	-	PR00364 (PRINTS); IPR002182 (PFAM); IPR027417 (G3DSA:3.40.50.GENE3D); IPR032675 (G3DSA:3.80.10.GENE3D); PTHR23155:SF563 (PANTHER); PTHR23155 (PANTHER); IPR027417 (SUPERFAMILY); IPR032675 (SUPERFAMILY)	-	-	-	-	-
comp77073_c3_seq7	disease resistance protein rga3	1742	5	0	0.828	1	F:ADP binding	-	PR00364 (PRINTS); IPR027417 (G3DSA:3.40.50.GENE3D); IPR032675 (G3DSA:3.80.10.GENE3D); IPR002182 (PFAM); PTHR23155:SF563 (PANTHER); PTHR23155 (PANTHER); IPR032675 (SUPERFAMILY); IPR027417 (SUPERFAMILY)	-	-	-	-	-
comp77073_c3_seq9	disease resistance protein rga3	324	5	1.60998e-49	0.74	1	F:ADP binding	-	-	-	-	-	-	-
comp77075_c0_seq18	tmv resistance protein n-like isoform x1	683	5	3.59782e-32	0.556	0	-	-	PTHR34630:SF1 (PANTHER); PTHR34630 (PANTHER)	-	-	-	-	-
comp77075_c0_seq23	tmv resistance protein n-like isoform x1	2451	5	3.51332e-141	0.736	0	-	-	PTHR34630:SF1 (PANTHER); PTHR34630 (PANTHER)	-	-	-	-	-
comp77075_c0_seq36	tmv resistance protein n-like isoform x1	614	5	4.65979e-48	0.644	0	-	-	PTHR34630 (PANTHER); PTHR34630:SF1 (PANTHER)	-	-	-	-	-
comp77080_c0_seq11	tmv resistance protein n-like isoform x1	497	5	4.88188e-73	0.756	0	-	-	IPR032675 (G3DSA:3.80.10.GENE3D); PTHR34630:SF1 (PANTHER); PTHR34630 (PANTHER)	-	-	-	-	-
comp77080_c0_seq13	tmv resistance protein n-like isoform x1	613	5	1.16912e-88	0.76	1	F:protein binding	-	IPR025875 (PFAM); IPR032675 (G3DSA:3.80.10.GENE3D); PTHR34630 (PANTHER); IPR001611 (PROSITE_PROFILES); IPR001611 (PROSITE_PROFILES); IPR032675 (SUPERFAMILY)	-	-	-	-	-
comp77080_c0_seq15	tmv resistance protein n-like isoform x1	758	5	2.78786e-117	0.738	1	F:protein binding	-	IPR032675 (G3DSA:3.80.10.GENE3D); PTHR34630 (PANTHER); PTHR34630:SF1 (PANTHER); IPR001611 (PROSITE_PROFILES); IPR001611 (PROSITE_PROFILES); IPR032675 (SUPERFAMILY)	-	-	-	-	-
comp77080_c0_seq17	tmv resistance protein n-like isoform x1	874	5	4.61064e-127	0.734	0	-	-	-	-	-	-	-	-
comp77080_c0_seq20	tmv resistance protein n-like isoform x1	991	5	7.82749e-155	0.822	1	F:protein binding	-	IPR003591 (SMART); IPR032675 (G3DSA:3.80.10.GENE3D); PTHR34630 (PANTHER); PTHR34630:SF1 (PANTHER); IPR001611 (PROSITE_PROFILES); IPR001611 (PROSITE_PROFILES); IPR001611 (PROSITE_PROFILES); IPR032675 (SUPERFAMILY)	-	-	-	-	-
comp77080_c0_seq22	tmv resistance protein n-like	531	5	6.49438e-71	0.766	0	-	-	IPR032675 (G3DSA:3.80.10.GENE3D); PTHR34630 (PANTHER); PTHR34630:SF1 (PANTHER)	-	-	-	-	-
comp77080_c0_seq23	tmv resistance protein n-like isoform x1	515	5	1.0573e-46	0.752	0	-	-	IPR032675 (G3DSA:3.80.10.GENE3D); PTHR34630 (PANTHER); PTHR34630:SF1 (PANTHER)	-	-	-	-	-
comp77080_c0_seq25	tmv resistance protein n-like	622	5	2.78835e-86	0.802	0	-	-	IPR032675 (G3DSA:3.80.10.GENE3D); IPR025875 (PFAM); PTHR34630:SF1 (PANTHER); PTHR34630 (PANTHER); IPR032675 (SUPERFAMILY)	-	-	-	-	-
comp77080_c0_seq28	tmv resistance protein n-like isoform x1	604	5	8.03495e-95	0.802	0	-	-	IPR032675 (G3DSA:3.80.10.GENE3D); IPR025875 (PFAM); PTHR34630 (PANTHER); IPR032675 (SUPERFAMILY)	-	-	-	-	-
comp77080_c0_seq30	tmv resistance protein n-like	386	5	7.46209e-51	0.804	0	-	-	IPR032675 (G3DSA:3.80.10.GENE3D); PTHR34630 (PANTHER); PTHR34630:SF1 (PANTHER); IPR032675 (SUPERFAMILY)	-	-	-	-	-
comp77080_c0_seq31	tmv resistance protein n-like	826	5	3.64149e-119	0.762	0	-	-	IPR025875 (PFAM); IPR032675 (G3DSA:3.80.10.GENE3D); PTHR34630:SF1 (PANTHER); PTHR34630 (PANTHER); IPR032675 (SUPERFAMILY)	-	-	-	-	-
comp77080_c0_seq33	tmv resistance protein n-like	808	5	2.51022e-117	0.784	0	-	-	IPR025875 (PFAM); IPR032675 (G3DSA:3.80.10.GENE3D); PTHR34630:SF1 (PANTHER); PTHR34630 (PANTHER); IPR032675 (SUPERFAMILY)	-	-	-	-	-
comp77080_c0_seq4	tmv resistance protein n-like	638	5	9.9317e-103	0.776	0	-	-	IPR025875 (PFAM); IPR032675 (G3DSA:3.80.10.GENE3D); PTHR34630 (PANTHER); IPR032675 (SUPERFAMILY)	-	-	-	-	-
comp77092_c2_seq12	disease resistance protein at4g27190-like	465	5	1.41386e-23	0.678	1	F:ADP binding	-	Coil (COILS); PTHR23155:SF554 (PANTHER); PTHR23155 (PANTHER)	-	-	-	-	-
comp77092_c2_seq14	probable disease resistance protein at4g27220	1219	5	3.4478e-94	0.842	0	-	-	PTHR23155:SF554 (PANTHER); PTHR23155 (PANTHER)	-	-	-	-	-
comp77092_c2_seq16	probable disease resistance protein at1g61190	1152	5	7.1309e-147	0.714	1	F:ADP binding	-	PR00364 (PRINTS); IPR002182 (PFAM); IPR027417 (G3DSA:3.40.50.GENE3D); PTHR23155 (PANTHER); PTHR23155:SF554 (PANTHER); IPR027417 (SUPERFAMILY)	-	-	-	-	-
comp77092_c2_seq17	probable disease resistance protein at4g27220	348	5	1.42289e-29	0.69	1	F:nucleotide binding	-	PTHR23155:SF554 (PANTHER); PTHR23155 (PANTHER)	-	-	-	-	-
comp77092_c2_seq18	probable disease resistance protein at4g27220	363	5	2.59574e-68	0.938	1	F:protein binding	-	IPR001611 (PFAM); IPR032675 (G3DSA:3.80.10.GENE3D); PTHR23155:SF554 (PANTHER); PTHR23155 (PANTHER); IPR032675 (SUPERFAMILY)	-	-	-	-	-
comp77092_c2_seq2	probable disease resistance protein at4g27220	420	5	4.53298e-20	0.674	0	-	-	-	-	-	-	-	-
comp77092_c2_seq20	probable disease resistance protein at4g27220	785	5	6.09467e-25	0.674	1	F:ADP binding	-	-	-	-	-	-	-
comp77092_c2_seq8	probable disease resistance protein at1g61190	1140	5	1.71857e-122	0.704	1	F:ADP binding	-	Coil (COILS); PR00364 (PRINTS); IPR027417 (G3DSA:3.40.50.GENE3D); IPR002182 (PFAM); PTHR23155:SF554 (PANTHER); PTHR23155 (PANTHER); IPR027417 (SUPERFAMILY)	-	-	-	-	-
comp77109_c1_seq3	disease resistance rpp13-like protein 1 isoform x1	628	5	3.69173e-55	0.94	1	F:ADP binding	-	-	-	-	-	-	-
comp77180_c1_seq3	tmv resistance protein n-like	1139	5	0	0.774	0	-	-	PTHR11017:SF169 (PANTHER); PTHR11017 (PANTHER)	-	-	-	-	-
comp77180_c1_seq7	tmv resistance protein n-like	1278	5	0	0.778	1	F:ADP binding	-	PR00364 (PRINTS); IPR027417 (G3DSA:3.40.50.GENE3D); IPR002182 (PFAM); PTHR11017:SF169 (PANTHER); PTHR11017 (PANTHER); IPR011991 (SUPERFAMILY); IPR027417 (SUPERFAMILY)	-	-	-	-	-
comp77235_c0_seq5	probable disease resistance protein at1g12280	2073	5	0	0.788	2	F:protein binding; F:ADP binding	-	PR00364 (PRINTS); IPR001611 (PFAM); IPR027417 (G3DSA:3.40.50.GENE3D); IPR002182 (PFAM); IPR032675 (G3DSA:3.80.10.GENE3D); PTHR23155:SF639 (PANTHER); PTHR23155 (PANTHER); PTHR23155:SF639 (PANTHER); PTHR23155 (PANTHER); IPR001611 (PROSITE_PROFILES); IPR001611 (PROSITE_PROFILES); IPR001611 (PROSITE_PROFILES); SignalP-TM (SIGNALP_GRAM_POSITIVE); IPR027417 (SUPERFAMILY); IPR032675 (SUPERFAMILY)	-	-	-	-	-
comp77235_c0_seq6	probable disease resistance protein at1g12280	1331	5	0	0.808	1	F:ADP binding	-	PR00364 (PRINTS); IPR027417 (G3DSA:3.40.50.GENE3D); IPR002182 (PFAM); PTHR23155 (PANTHER); PTHR23155:SF639 (PANTHER); SignalP-TM (SIGNALP_GRAM_POSITIVE); IPR027417 (SUPERFAMILY)	-	-	-	-	-
comp77235_c0_seq7	probable disease resistance protein at5g63020	307	5	1.66319e-57	0.878	2	F:ADP binding; F:ATP binding	-	IPR002182 (PFAM); PTHR23155:SF639 (PANTHER); PTHR23155 (PANTHER)	-	-	-	-	-
comp77249_c0_seq17	disease resistance protein at1g50180	3364	5	0	0.694	1	F:ADP binding	-	PR00364 (PRINTS); IPR032675 (G3DSA:3.80.10.GENE3D); IPR027417 (G3DSA:3.40.50.GENE3D); IPR002182 (PFAM); IPR032675 (G3DSA:3.80.10.GENE3D); PTHR23155 (PANTHER); PTHR23155:SF634 (PANTHER); PTHR23155 (PANTHER); PTHR23155:SF634 (PANTHER); IPR032675 (SUPERFAMILY); IPR027417 (SUPERFAMILY)	-	-	-	-	-
comp77249_c0_seq5	disease resistance protein at1g50180	3364	5	0	0.702	1	F:ADP binding	-	PR00364 (PRINTS); IPR032675 (G3DSA:3.80.10.GENE3D); IPR027417 (G3DSA:3.40.50.GENE3D); IPR002182 (PFAM); PTHR23155:SF634 (PANTHER); PTHR23155 (PANTHER); IPR027417 (SUPERFAMILY); IPR032675 (SUPERFAMILY)	-	-	-	-	-
comp77281_c0_seq7	tmv resistance protein n-like	1901	5	3.33933e-127	0.738	1	F:protein binding	-	IPR032675 (G3DSA:3.80.10.GENE3D); PTHR34630:SF1 (PANTHER); PTHR34630 (PANTHER); IPR001611 (PROSITE_PROFILES); IPR001611 (PROSITE_PROFILES); IPR001611 (PROSITE_PROFILES); IPR032675 (SUPERFAMILY)	-	-	-	-	-
comp77316_c0_seq1	disease resistance rpp13-like protein 1 isoform x2	1175	5	0	0.95	0	-	-	IPR032675 (G3DSA:3.80.10.GENE3D); PTHR23155 (PANTHER); PTHR23155 (PANTHER); PTHR23155:SF563 (PANTHER); IPR032675 (SUPERFAMILY)	-	-	-	-	-
comp77344_c0_seq1	probable disease resistance protein at5g63020	638	5	1.76045e-72	0.84	2	F:ADP binding; F:ATP binding	-	Coil (COILS); Coil (COILS); PTHR23155:SF639 (PANTHER); PTHR23155 (PANTHER)	-	-	-	-	-
comp77344_c0_seq11	disease resistance protein at4g27190-like isoform x2	301	5	1.44064e-47	0.864	1	F:ADP binding	-	PR00364 (PRINTS); IPR027417 (G3DSA:3.40.50.GENE3D); IPR002182 (PFAM); PTHR23155:SF554 (PANTHER); PTHR23155 (PANTHER); IPR027417 (SUPERFAMILY)	-	-	-	-	-
comp77344_c0_seq5	probable disease resistance protein at5g63020	881	5	1.40222e-138	0.814	2	F:ADP binding; F:ATP binding	-	-	-	-	-	-	-
comp77378_c0_seq3	disease resistance rpp13-like protein 1	942	5	1.83261e-100	0.814	0	-	-	IPR032675 (G3DSA:3.80.10.GENE3D); SSF52047 (SUPERFAMILY)	-	-	-	-	-
comp77380_c5_seq49	probable disease resistance protein at4g27220 isoform x4	1005	5	2.7533e-68	0.686	0	-	-	-	-	-	-	-	-
comp77386_c0_seq1	disease resistance protein rga4 isoform x1	529	5	2.17383e-31	0.736	0	-	-	IPR032675 (G3DSA:3.80.10.GENE3D); SSF52047 (SUPERFAMILY)	-	-	-	-	-
comp77386_c0_seq12	disease resistance protein rga1 isoform x1	529	5	5.94859e-67	0.808	0	-	-	IPR032675 (G3DSA:3.80.10.GENE3D); PTHR23155:SF563 (PANTHER); PTHR23155 (PANTHER); SSF52047 (SUPERFAMILY)	-	-	-	-	-
comp77386_c0_seq31	disease resistance protein rga4 isoform x1	512	5	3.13844e-46	0.772	0	-	-	IPR032675 (G3DSA:3.80.10.GENE3D); SSF52047 (SUPERFAMILY)	-	-	-	-	-
comp77387_c0_seq4	disease resistance rpp13-like protein 2	1363	5	0	0.854	0	-	-	-	-	-	-	-	-
comp77387_c0_seq8	disease resistance rpp13-like protein 2	760	5	1.91547e-141	0.854	1	F:protein binding	-	IPR032675 (G3DSA:3.80.10.GENE3D); IPR001611 (PFAM); PTHR23155 (PANTHER); PTHR23155:SF513 (PANTHER); IPR032675 (SUPERFAMILY)	-	-	-	-	-
comp77387_c1_seq1	disease resistance rpp13-like protein 2	963	5	2.71033e-109	0.862	1	F:ADP binding	-	IPR032675 (G3DSA:3.80.10.GENE3D); PTHR23155:SF513 (PANTHER); PTHR23155 (PANTHER); IPR032675 (SUPERFAMILY)	-	-	-	-	-
comp77396_c1_seq12	disease resistance protein at4g27190-like	1083	5	0	0.852	1	F:ADP binding	-	PR00364 (PRINTS); IPR002182 (PFAM); IPR027417 (G3DSA:3.40.50.GENE3D); PTHR23155:SF554 (PANTHER); PTHR23155 (PANTHER); IPR027417 (SUPERFAMILY)	-	-	-	-	-
comp77396_c1_seq16	disease resistance protein at4g27190-like	512	5	1.25006e-79	0.88	1	F:ADP binding	-	Coil (COILS); IPR027417 (G3DSA:3.40.50.GENE3D); IPR002182 (PFAM); IPR027417 (G3DSA:3.40.50.GENE3D); PTHR23155:SF554 (PANTHER); PTHR23155 (PANTHER); IPR027417 (SUPERFAMILY)	-	-	-	-	-
comp77396_c1_seq20	disease resistance protein at4g27190-like isoform x2	353	5	7.59591e-49	0.922	0	-	-	Coil (COILS); PTHR23155 (PANTHER); PTHR23155:SF554 (PANTHER)	-	-	-	-	-
comp77396_c1_seq7	disease resistance protein at4g27190-like	1641	5	0	0.834	0	-	-	-	-	-	-	-	-
comp77410_c0_seq10	tmv resistance protein n-like isoform x1	1614	5	0	0.866	1	F:ADP binding	-	PR00364 (PRINTS); IPR027417 (G3DSA:3.40.50.GENE3D); IPR002182 (PFAM); IPR011713 (PFAM); IPR032675 (G3DSA:3.80.10.GENE3D); PTHR11017:SF169 (PANTHER); PTHR11017 (PANTHER); IPR027417 (SUPERFAMILY); IPR032675 (SUPERFAMILY)	-	-	-	-	-
comp77410_c0_seq12	tmv resistance protein n-like isoform x1	1117	5	8.6827e-177	0.906	1	F:ADP binding	-	PR00364 (PRINTS); IPR002182 (PFAM); IPR027417 (G3DSA:3.40.50.GENE3D); PTHR11017:SF169 (PANTHER); PTHR11017 (PANTHER); IPR011991 (SUPERFAMILY); IPR027417 (SUPERFAMILY)	-	-	-	-	-
comp77410_c0_seq13	tmv resistance protein n-like isoform x1	1614	5	0	0.878	1	F:ADP binding	-	PR00364 (PRINTS); IPR011713 (PFAM); IPR002182 (PFAM); IPR032675 (G3DSA:3.80.10.GENE3D); IPR027417 (G3DSA:3.40.50.GENE3D); PTHR11017 (PANTHER); PTHR11017:SF169 (PANTHER); IPR027417 (SUPERFAMILY); IPR011991 (SUPERFAMILY); IPR032675 (SUPERFAMILY)	-	-	-	-	-
comp77410_c0_seq2	tmv resistance protein n-like isoform x1	1117	5	0	0.934	1	F:ADP binding	-	PR00364 (PRINTS); IPR002182 (PFAM); IPR027417 (G3DSA:3.40.50.GENE3D); PTHR11017:SF169 (PANTHER); PTHR11017 (PANTHER); IPR027417 (SUPERFAMILY); IPR011991 (SUPERFAMILY)	-	-	-	-	-
comp77410_c0_seq3	tmv resistance protein n-like isoform x1	1668	5	0	0.874	1	F:ADP binding	-	PR00364 (PRINTS); IPR002182 (PFAM); IPR027417 (G3DSA:3.40.50.GENE3D); IPR011713 (PFAM); IPR032675 (G3DSA:3.80.10.GENE3D); PTHR11017 (PANTHER); PTHR11017:SF169 (PANTHER); IPR011991 (SUPERFAMILY); IPR027417 (SUPERFAMILY); IPR032675 (SUPERFAMILY)	-	-	-	-	-
comp77410_c0_seq5	tmv resistance protein n-like isoform x1	1160	5	7.3745e-175	0.918	1	F:ADP binding	-	PR00364 (PRINTS); IPR027417 (G3DSA:3.40.50.GENE3D); IPR027417 (G3DSA:3.40.50.GENE3D); IPR002182 (PFAM); PTHR11017:SF169 (PANTHER); PTHR11017 (PANTHER); IPR011991 (SUPERFAMILY); IPR027417 (SUPERFAMILY)	-	-	-	-	-
comp77410_c0_seq9	tmv resistance protein n-like isoform x1	1803	5	0	0.87	0	-	-	IPR011713 (PFAM); IPR032675 (G3DSA:3.80.10.GENE3D); PTHR11017 (PANTHER); PTHR11017:SF169 (PANTHER); IPR032675 (SUPERFAMILY)	-	-	-	-	-
comp77429_c2_seq1	probable disease resistance protein at4g27220	3699	5	0	0.744	1	F:ADP binding	-	IPR032675 (G3DSA:3.80.10.GENE3D); IPR002182 (PFAM); IPR032675 (G3DSA:3.80.10.GENE3D); PTHR23155 (PANTHER); PTHR23155:SF554 (PANTHER); PTHR23155:SF554 (PANTHER); PTHR23155 (PANTHER); IPR032675 (SUPERFAMILY); IPR032675 (SUPERFAMILY); IPR027417 (SUPERFAMILY)	-	-	-	-	-
comp77429_c2_seq11	probable disease resistance protein at4g27220 isoform x1	1684	5	7.64548e-141	0.768	0	-	-	-	-	-	-	-	-
comp77429_c2_seq13	probable disease resistance protein at4g27220 isoform x6	2328	5	0	0.632	1	F:ADP binding	-	IPR032675 (G3DSA:3.80.10.GENE3D); IPR032675 (G3DSA:3.80.10.GENE3D); IPR002182 (PFAM); PTHR23155 (PANTHER); PTHR23155:SF554 (PANTHER); PTHR23155 (PANTHER); PTHR23155:SF554 (PANTHER); PTHR23155 (PANTHER); PTHR23155:SF554 (PANTHER); IPR032675 (SUPERFAMILY); IPR027417 (SUPERFAMILY)	-	-	-	-	-
comp77429_c2_seq15	probable disease resistance protein at4g27220 isoform x6	2310	5	2.69539e-169	0.612	1	F:ADP binding	-	IPR002182 (PFAM); IPR032675 (G3DSA:3.80.10.GENE3D); IPR032675 (G3DSA:3.80.10.GENE3D); PTHR23155 (PANTHER); PTHR23155:SF554 (PANTHER); PTHR23155 (PANTHER); PTHR23155:SF554 (PANTHER); PTHR23155 (PANTHER); PTHR23155 (PANTHER); PTHR23155:SF554 (PANTHER); IPR027417 (SUPERFAMILY); IPR032675 (SUPERFAMILY)	-	-	-	-	-
comp77429_c2_seq16	probable disease resistance protein at4g27220 isoform x1	1587	5	1.71432e-138	0.776	0	-	-	-	-	-	-	-	-
comp77429_c2_seq17	probable disease resistance protein at4g27220	327	5	3.95589e-52	0.75	1	F:ADP binding	-	IPR032675 (G3DSA:3.80.10.GENE3D); PTHR33463 (PANTHER); SSF52047 (SUPERFAMILY)	-	-	-	-	-
comp77429_c2_seq18	probable disease resistance protein at4g27220	3800	5	0	0.742	1	F:ADP binding	-	IPR032675 (G3DSA:3.80.10.GENE3D); IPR032675 (G3DSA:3.80.10.GENE3D); IPR002182 (PFAM); PTHR23155:SF554 (PANTHER); PTHR23155 (PANTHER); PTHR23155:SF554 (PANTHER); PTHR23155 (PANTHER); IPR032675 (SUPERFAMILY); IPR027417 (SUPERFAMILY); SSF52047 (SUPERFAMILY)	-	-	-	-	-
comp77429_c2_seq2	probable disease resistance protein at4g27220 isoform x1	952	5	7.20327e-141	0.804	0	-	-	PTHR23155 (PANTHER); PTHR23155:SF554 (PANTHER); SignalP-noTM (SIGNALP_EUK)	-	-	-	-	-
comp77429_c2_seq20	probable disease resistance protein at4g27220	1238	5	4.68483e-136	0.76	0	-	-	IPR032675 (G3DSA:3.80.10.GENE3D); PTHR23155:SF554 (PANTHER); PTHR23155 (PANTHER); IPR032675 (SUPERFAMILY)	-	-	-	-	-
comp77429_c2_seq26	probable disease resistance protein at4g27220 isoform x6	317	5	1.61161e-18	0.71	1	F:nucleotide binding	-	IPR032675 (G3DSA:3.80.10.GENE3D)	-	-	-	-	-
comp77429_c2_seq28	probable disease resistance protein at4g27220 isoform x1	530	5	5.67804e-59	0.806	0	-	-	PTHR23155:SF554 (PANTHER); PTHR23155 (PANTHER)	-	-	-	-	-
comp77429_c2_seq3	probable disease resistance protein at4g27220	3093	5	0	0.734	1	F:ADP binding	-	IPR032675 (G3DSA:3.80.10.GENE3D); IPR002182 (PFAM); PTHR23155:SF554 (PANTHER); PTHR23155:SF554 (PANTHER); PTHR23155 (PANTHER); PTHR23155 (PANTHER); SSF52047 (SUPERFAMILY); IPR032675 (SUPERFAMILY); IPR027417 (SUPERFAMILY)	-	-	-	-	-
comp77429_c2_seq4	probable disease resistance protein at4g27220	4619	5	0	0.738	1	F:ADP binding	-	IPR002347 (PRINTS); IPR002347 (PRINTS); IPR002182 (PFAM); IPR032675 (G3DSA:3.80.10.GENE3D); IPR016040 (G3DSA:3.40.50.GENE3D); PF13561 (PFAM); IPR032675 (G3DSA:3.80.10.GENE3D); PTHR23155:SF554 (PANTHER); PTHR23155 (PANTHER); PTHR23155 (PANTHER); PTHR23155 (PANTHER); PTHR23155:SF554 (PANTHER); IPR016040 (SUPERFAMILY); IPR027417 (SUPERFAMILY); SSF52047 (SUPERFAMILY); IPR032675 (SUPERFAMILY)	-	-	-	-	-
comp77429_c2_seq6	probable disease resistance protein at4g27220 isoform x5	2586	5	0	0.638	3	F:ATP binding; F:ADP binding; F:nucleotide binding	-	IPR032675 (G3DSA:3.80.10.GENE3D); IPR032675 (G3DSA:3.80.10.GENE3D); PTHR23155 (PANTHER); PTHR23155 (PANTHER); PTHR23155 (PANTHER); PTHR23155:SF554 (PANTHER); PTHR23155:SF554 (PANTHER); SignalP-noTM (SIGNALP_EUK); IPR032675 (SUPERFAMILY)	-	-	-	-	-
comp77429_c2_seq8	probable disease resistance protein at4g27220 isoform x4	1694	5	1.22286e-113	0.67	1	F:nucleotide binding	-	-	-	-	-	-	-
comp77438_c0_seq3	tmv resistance protein n-like	625	5	5.44531e-89	0.878	3	F:protein binding; P:signal transduction; F:ADP binding	-	IPR000157 (SMART); IPR000157 (PFAM); IPR002182 (PFAM); IPR000157 (G3DSA:3.40.50.GENE3D); IPR027417 (G3DSA:3.40.50.GENE3D); PTHR11017:SF169 (PANTHER); PTHR11017 (PANTHER); IPR000157 (PROSITE_PROFILES); IPR027417 (SUPERFAMILY); IPR000157 (SUPERFAMILY)	-	-	-	-	-
comp77438_c0_seq4	tmv resistance protein n-like	1111	5	0	0.9	3	F:protein binding; P:signal transduction; F:ADP binding	-	PR00364 (PRINTS); IPR000157 (SMART); IPR027417 (G3DSA:3.40.50.GENE3D); IPR027417 (G3DSA:3.40.50.GENE3D); IPR000157 (G3DSA:3.40.50.GENE3D); IPR000157 (PFAM); IPR002182 (PFAM); PTHR11017:SF169 (PANTHER); PTHR11017 (PANTHER); SIGNAL_PEPTIDE_C_REGION (PHOBIUS); SIGNAL_PEPTIDE_H_REGION (PHOBIUS); SIGNAL_PEPTIDE (PHOBIUS); NON_CYTOPLASMIC_DOMAIN (PHOBIUS); SIGNAL_PEPTIDE_N_REGION (PHOBIUS); IPR000157 (…	-	-	-	-	-
comp77438_c0_seq5	tmv resistance protein n-like	1047	5	0	0.904	3	F:protein binding; P:signal transduction; F:ADP binding	-	PR00364 (PRINTS); IPR000157 (SMART); IPR000157 (G3DSA:3.40.50.GENE3D); IPR002182 (PFAM); IPR000157 (PFAM); IPR027417 (G3DSA:3.40.50.GENE3D); IPR027417 (G3DSA:3.40.50.GENE3D); PTHR11017 (PANTHER); PTHR11017:SF169 (PANTHER); SIGNAL_PEPTIDE_C_REGION (PHOBIUS); SIGNAL_PEPTIDE_N_REGION (PHOBIUS); NON_CYTOPLASMIC_DOMAIN (PHOBIUS); SIGNAL_PEPTIDE_H_REGION (PHOBIUS); SIGNAL_PEPTIDE (PHOBIUS); IPR000157 (…	-	-	-	-	-
comp77438_c0_seq9	tmv resistance protein n-like	928	5	6.12095e-147	0.888	3	F:protein binding; P:signal transduction; F:ADP binding	-	PR00364 (PRINTS); IPR000157 (SMART); IPR000157 (PFAM); IPR027417 (G3DSA:3.40.50.GENE3D); IPR002182 (PFAM); IPR027417 (G3DSA:3.40.50.GENE3D); IPR000157 (G3DSA:3.40.50.GENE3D); PTHR11017 (PANTHER); PTHR11017:SF169 (PANTHER); IPR000157 (PROSITE_PROFILES); IPR000157 (SUPERFAMILY); IPR027417 (SUPERFAMILY)	-	-	-	-	-
comp77442_c0_seq4	disease resistance rpp13-like protein 1	964	5	6.06819e-158	0.802	1	F:ADP binding	-	IPR032675 (G3DSA:3.80.10.GENE3D); PTHR23155 (PANTHER); PTHR23155 (PANTHER); PTHR23155:SF563 (PANTHER); PTHR23155:SF563 (PANTHER); SSF52047 (SUPERFAMILY); SSF52047 (SUPERFAMILY)	-	-	-	-	-
comp77442_c0_seq6	disease resistance rpp13-like protein 1	1033	5	1.50067e-179	0.864	1	F:ADP binding	-	IPR032675 (G3DSA:3.80.10.GENE3D); PTHR23155 (PANTHER); SSF52047 (SUPERFAMILY); SSF52047 (SUPERFAMILY)	-	-	-	-	-
comp77443_c0_seq18	disease resistance protein rga3 isoform x1	331	5	7.50491e-32	0.73	1	F:ADP binding	-	IPR032675 (G3DSA:3.80.10.GENE3D); PTHR23155:SF563 (PANTHER); PTHR23155 (PANTHER); SSF52047 (SUPERFAMILY)	-	-	-	-	-
comp77443_c0_seq24	disease resistance protein rga3 isoform x1	572	5	1.34165e-33	0.728	1	F:ADP binding	-	IPR032675 (G3DSA:3.80.10.GENE3D); PTHR23155:SF547 (PANTHER); PTHR23155 (PANTHER); SSF52047 (SUPERFAMILY)	-	-	-	-	-
comp77443_c0_seq33	disease resistance protein rga3 isoform x1	332	5	3.63465e-23	0.696	1	F:ADP binding	-	IPR032675 (G3DSA:3.80.10.GENE3D); SSF52047 (SUPERFAMILY)	-	-	-	-	-
comp77443_c0_seq63	disease resistance protein rga4 isoform x1	301	5	4.2171e-18	0.674	0	-	-	IPR032675 (G3DSA:3.80.10.GENE3D); PTHR23155 (PANTHER); PTHR23155:SF640 (PANTHER); SSF52047 (SUPERFAMILY)	-	-	-	-	-
comp77496_c0_seq5	disease resistance protein rga4	2201	5	4.0251e-175	0.882	1	F:ADP binding	-	Coil (COILS); IPR032675 (G3DSA:3.80.10.GENE3D); PTHR23155:SF494 (PANTHER); PTHR23155 (PANTHER); PTHR23155:SF494 (PANTHER); PTHR23155 (PANTHER); IPR032675 (SUPERFAMILY)	-	-	-	-	-
comp77496_c0_seq7	disease resistance protein rga4	2205	5	0	0.888	1	F:ADP binding	-	Coil (COILS); IPR032675 (G3DSA:3.80.10.GENE3D); PTHR23155:SF494 (PANTHER); PTHR23155 (PANTHER); PTHR23155:SF494 (PANTHER); PTHR23155 (PANTHER); IPR032675 (SUPERFAMILY)	-	-	-	-	-
comp77519_c0_seq1	tmv resistance protein n-like	519	5	4.64192e-82	0.87	3	F:ADP binding; F:ATP binding; P:signal transduction	-	IPR032675 (G3DSA:3.80.10.GENE3D); PTHR23155 (PANTHER); IPR032675 (SUPERFAMILY)	-	-	-	-	-
comp77519_c1_seq10	tmv resistance protein n-like	883	5	4.456e-131	0.818	4	F:ADP binding; F:ATP binding; P:signal transduction; F:protein binding	-	IPR003591 (SMART); IPR032675 (G3DSA:3.80.10.GENE3D); PTHR23155 (PANTHER); PTHR23155:SF530 (PANTHER); IPR001611 (PROSITE_PROFILES); IPR001611 (PROSITE_PROFILES); IPR001611 (PROSITE_PROFILES); IPR001611 (PROSITE_PROFILES); IPR001611 (PROSITE_PROFILES); IPR032675 (SUPERFAMILY)	-	-	-	-	-
comp77519_c1_seq12	tmv resistance protein n-like	503	5	7.02211e-65	0.696	1	F:nucleotide binding	-	IPR032675 (G3DSA:3.80.10.GENE3D); PTHR23155 (PANTHER); PTHR23155:SF530 (PANTHER); SSF52047 (SUPERFAMILY)	-	-	-	-	-
comp77519_c1_seq2	tmv resistance protein n-like	1127	5	0	0.856	4	F:ADP binding; F:ATP binding; P:signal transduction; F:protein binding	-	IPR003591 (SMART); IPR032675 (G3DSA:3.80.10.GENE3D); IPR001611 (PFAM); PTHR23155 (PANTHER); PTHR23155:SF530 (PANTHER); IPR001611 (PROSITE_PROFILES); IPR001611 (PROSITE_PROFILES); IPR001611 (PROSITE_PROFILES); IPR001611 (PROSITE_PROFILES); IPR001611 (PROSITE_PROFILES); IPR001611 (PROSITE_PROFILES); IPR032675 (SUPERFAMILY)	-	-	-	-	-
comp77519_c1_seq3	tmv resistance protein n-like	1157	5	0	0.856	4	F:ADP binding; F:ATP binding; P:signal transduction; F:protein binding	-	IPR003591 (SMART); IPR032675 (G3DSA:3.80.10.GENE3D); IPR032675 (G3DSA:3.80.10.GENE3D); IPR001611 (PFAM); PTHR23155 (PANTHER); PTHR23155:SF530 (PANTHER); IPR001611 (PROSITE_PROFILES); IPR001611 (PROSITE_PROFILES); IPR001611 (PROSITE_PROFILES); IPR001611 (PROSITE_PROFILES); IPR001611 (PROSITE_PROFILES); IPR001611 (PROSITE_PROFILES); IPR001611 (PROSITE_PROFILES); IPR032675 (SUPERFAMILY)	-	-	-	-	-
comp77519_c1_seq6	tmv resistance protein n-like	1167	5	0	0.746	4	F:purine ribonucleoside binding; F:anion binding; F:adenyl ribonucleotide binding; F:protein binding	-	IPR003591 (SMART); IPR032675 (G3DSA:3.80.10.GENE3D); IPR032675 (G3DSA:3.80.10.GENE3D); PTHR23155 (PANTHER); PTHR23155:SF530 (PANTHER); PTHR23155 (PANTHER); PTHR23155:SF530 (PANTHER); IPR001611 (PROSITE_PROFILES); IPR001611 (PROSITE_PROFILES); IPR001611 (PROSITE_PROFILES); IPR001611 (PROSITE_PROFILES); IPR001611 (PROSITE_PROFILES); IPR001611 (PROSITE_PROFILES); IPR001611 (PROSITE_PROFILES); IPR001…	-	-	-	-	-
comp77519_c1_seq8	tmv resistance protein n-like	1149	5	0	0.758	4	F:purine ribonucleoside binding; F:anion binding; F:adenyl ribonucleotide binding; F:protein binding	-	IPR003591 (SMART); IPR032675 (G3DSA:3.80.10.GENE3D); PTHR23155:SF530 (PANTHER); PTHR23155 (PANTHER); IPR001611 (PROSITE_PROFILES); IPR001611 (PROSITE_PROFILES); IPR001611 (PROSITE_PROFILES); IPR001611 (PROSITE_PROFILES); IPR001611 (PROSITE_PROFILES); IPR001611 (PROSITE_PROFILES); IPR001611 (PROSITE_PROFILES); IPR001611 (PROSITE_PROFILES); IPR032675 (SUPERFAMILY)	-	-	-	-	-
comp77519_c1_seq9	tmv resistance protein n-like	346	5	3.39961e-39	0.82	3	F:ADP binding; F:ATP binding; P:signal transduction	-	IPR032675 (G3DSA:3.80.10.GENE3D); PTHR23155 (PANTHER); PTHR23155:SF530 (PANTHER); IPR032675 (SUPERFAMILY)	-	-	-	-	-
comp77536_c0_seq7	disease resistance rpp13-like protein 1	383	5	2.70936e-66	0.772	1	F:ADP binding	-	IPR032675 (G3DSA:3.80.10.GENE3D); PTHR23155:SF563 (PANTHER); PTHR23155 (PANTHER); IPR032675 (SUPERFAMILY)	-	-	-	-	-
comp77553_c1_seq7	disease resistance protein rga3	408	5	3.78571e-37	0.694	1	F:protein binding	-	IPR001611 (PFAM); IPR032675 (G3DSA:3.80.10.GENE3D); PTHR23155 (PANTHER); PTHR23155:SF640 (PANTHER); SSF52047 (SUPERFAMILY)	-	-	-	-	-
comp77555_c1_seq11	tmv resistance protein n-like	1516	5	0	0.762	3	F:protein binding; P:signal transduction; F:ADP binding	-	PR00364 (PRINTS); IPR000157 (SMART); IPR000157 (PFAM); IPR027417 (G3DSA:3.40.50.GENE3D); IPR002182 (PFAM); IPR000157 (G3DSA:3.40.50.GENE3D); PTHR11017:SF169 (PANTHER); PTHR11017 (PANTHER); IPR000157 (PROSITE_PROFILES); IPR011991 (SUPERFAMILY); IPR027417 (SUPERFAMILY); IPR000157 (SUPERFAMILY)	-	-	-	-	-
comp77555_c1_seq20	tmv resistance protein n-like isoform x1	759	5	2.04195e-109	0.788	3	F:protein binding; P:signal transduction; F:ADP binding	-	PR00364 (PRINTS); IPR000157 (SMART); IPR002182 (PFAM); IPR027417 (G3DSA:3.40.50.GENE3D); IPR000157 (PFAM); IPR000157 (G3DSA:3.40.50.GENE3D); PTHR11017 (PANTHER); PTHR11017:SF169 (PANTHER); IPR000157 (PROSITE_PROFILES); IPR027417 (SUPERFAMILY); IPR000157 (SUPERFAMILY)	-	-	-	-	-
comp77555_c4_seq1	tmv resistance protein n-like isoform x1	348	5	6.13797e-55	0.746	0	-	-	PTHR11017:SF169 (PANTHER); PTHR11017:SF169 (PANTHER); PTHR11017 (PANTHER)	-	-	-	-	-
comp77555_c5_seq1	tmv resistance protein n-like	476	5	5.21802e-70	0.778	1	F:ADP binding	-	PR00364 (PRINTS); IPR002182 (PFAM); IPR027417 (G3DSA:3.40.50.GENE3D); PTHR11017:SF169 (PANTHER); PTHR11017 (PANTHER); IPR027417 (SUPERFAMILY)	-	-	-	-	-
comp77560_c0_seq4	disease resistance protein at4g27190-like	461	5	7.61632e-65	0.7	0	-	-	PTHR23155 (PANTHER); PTHR23155:SF499 (PANTHER)	-	-	-	-	-
comp77561_c2_seq1	tmv resistance protein n-like	1175	5	1.04044e-104	0.838	2	P:signal transduction; F:protein binding	-	IPR000157 (SMART); IPR000157 (G3DSA:3.40.50.GENE3D); IPR000157 (PFAM); PTHR11017 (PANTHER); PTHR11017:SF169 (PANTHER); IPR000157 (PROSITE_PROFILES); IPR000157 (SUPERFAMILY)	-	-	-	-	-
comp77561_c3_seq1	tmv resistance protein n-like	1828	5	0	0.844	5	P:defense response; F:ADP binding; F:ATP binding; P:signal transduction; F:nucleosidetriphosphatase activity	EC:3.6.1.15	PR00364 (PRINTS); IPR011713 (PFAM); IPR032675 (G3DSA:3.80.10.GENE3D); IPR027417 (G3DSA:3.40.50.GENE3D); IPR002182 (PFAM); PTHR11017:SF169 (PANTHER); PTHR11017 (PANTHER); IPR011991 (SUPERFAMILY); IPR027417 (SUPERFAMILY); IPR032675 (SUPERFAMILY)	-	-	-	-	-
comp77561_c3_seq15	tmv resistance protein n-like	908	5	8.5385e-93	0.886	3	F:purine ribonucleoside binding; F:anion binding; F:adenyl ribonucleotide binding	-	-	-	-	-	-	-
comp77561_c3_seq22	tmv resistance protein n-like	640	5	1.72134e-84	0.812	5	F:purine ribonucleoside binding; F:anion binding; F:adenyl ribonucleotide binding; P:signal transduction; F:protein binding	-	IPR000157 (SMART); IPR000157 (PFAM); IPR000157 (G3DSA:3.40.50.GENE3D); PTHR11017 (PANTHER); IPR000157 (PROSITE_PROFILES); IPR000157 (SUPERFAMILY)	-	-	-	-	-
comp77561_c3_seq25	tmv resistance protein n-like	734	5	1.04291e-70	0.83	4	F:ADP binding; F:ATP binding; P:signal transduction; F:protein binding	-	IPR000157 (SMART); IPR000157 (G3DSA:3.40.50.GENE3D); IPR000157 (PFAM); PTHR11017 (PANTHER); PTHR11017:SF169 (PANTHER); IPR000157 (PROSITE_PROFILES); IPR000157 (SUPERFAMILY)	-	-	-	-	-
comp77561_c3_seq26	tmv resistance protein n-like	813	5	3.52958e-76	0.778	3	F:ADP binding; F:ATP binding; P:signal transduction	-	-	-	-	-	-	-
comp77561_c3_seq3	tmv resistance protein n-like	728	5	1.00842e-79	0.808	3	F:ADP binding; F:ATP binding; P:signal transduction	-	-	-	-	-	-	-
comp77561_c3_seq9	tmv resistance protein n-like	1765	5	0	0.846	5	P:defense response; F:ADP binding; F:ATP binding; P:signal transduction; F:nucleosidetriphosphatase activity	EC:3.6.1.15	PR00364 (PRINTS); IPR002182 (PFAM); IPR011713 (PFAM); IPR027417 (G3DSA:3.40.50.GENE3D); IPR032675 (G3DSA:3.80.10.GENE3D); PTHR11017:SF169 (PANTHER); PTHR11017 (PANTHER); IPR011991 (SUPERFAMILY); IPR032675 (SUPERFAMILY); IPR027417 (SUPERFAMILY)	-	-	-	-	-
comp77585_c1_seq5	probable disease resistance protein at1g61190	390	5	8.81043e-54	0.882	2	F:ADP binding; F:ATP binding	-	SIGNAL_PEPTIDE_H_REGION (PHOBIUS); SIGNAL_PEPTIDE_N_REGION (PHOBIUS); SIGNAL_PEPTIDE_C_REGION (PHOBIUS); NON_CYTOPLASMIC_DOMAIN (PHOBIUS); SIGNAL_PEPTIDE (PHOBIUS); SignalP-noTM (SIGNALP_EUK)	-	-	-	-	-
comp77595_c0_seq3	probable disease resistance protein at4g27220 isoform x5	1425	5	0	0.906	1	F:protein binding	-	IPR032675 (G3DSA:3.80.10.GENE3D); PTHR23155 (PANTHER); PTHR23155:SF554 (PANTHER); PTHR23155 (PANTHER); PTHR23155:SF554 (PANTHER); PTHR23155 (PANTHER); IPR001611 (PROSITE_PROFILES); IPR001611 (PROSITE_PROFILES); IPR001611 (PROSITE_PROFILES); IPR001611 (PROSITE_PROFILES); IPR032675 (SUPERFAMILY)	-	-	-	-	-
comp77599_c2_seq7	disease resistance protein at1g50180	1784	5	0	0.862	2	P:defense response; F:ADP binding	-	PR00364 (PRINTS); IPR027417 (G3DSA:3.40.50.GENE3D); IPR002182 (PFAM); PTHR23155 (PANTHER); PTHR23155:SF634 (PANTHER); PTHR23155:SF634 (PANTHER); IPR027417 (SUPERFAMILY)	-	-	-	-	-
comp77614_c1_seq10	disease resistance protein rga3	3264	5	0	0.78	2	F:ADP binding; F:protein binding	-	PR00364 (PRINTS); IPR032675 (G3DSA:3.80.10.GENE3D); IPR002182 (PFAM); IPR001611 (PFAM); IPR027417 (G3DSA:3.40.50.GENE3D); PTHR23155 (PANTHER); PTHR23155:SF603 (PANTHER); PTHR23155 (PANTHER); PTHR23155:SF603 (PANTHER); IPR001611 (PROSITE_PROFILES); IPR001611 (PROSITE_PROFILES); IPR032675 (SUPERFAMILY); IPR032675 (SUPERFAMILY); IPR027417 (SUPERFAMILY)	-	-	-	-	-
comp77614_c1_seq7	disease resistance protein rga3	339	5	5.53408e-54	0.78	1	F:ADP binding	-	-	-	-	-	-	-
comp77629_c0_seq10	probable disease resistance protein at5g63020	1212	5	0	0.812	0	-	-	-	-	-	-	-	-
comp77629_c0_seq11	probable disease resistance protein at1g12280	1335	5	3.88546e-96	0.636	3	F:ATP binding; F:ADP binding; F:nucleotide binding	-	-	-	-	-	-	-
comp77629_c0_seq22	probable disease resistance protein at5g63020	880	5	2.46991e-87	0.704	0	-	-	SIGNAL_PEPTIDE (PHOBIUS); SIGNAL_PEPTIDE_N_REGION (PHOBIUS); NON_CYTOPLASMIC_DOMAIN (PHOBIUS); SIGNAL_PEPTIDE_C_REGION (PHOBIUS); SIGNAL_PEPTIDE_H_REGION (PHOBIUS)	-	-	-	-	-
comp77629_c0_seq30	probable disease resistance protein at1g12280	546	5	2.16639e-65	0.638	1	F:ADP binding	-	IPR027417 (G3DSA:3.40.50.GENE3D); IPR002182 (PFAM); PTHR23155 (PANTHER); PTHR23155:SF639 (PANTHER); IPR027417 (SUPERFAMILY); IPR027417 (SUPERFAMILY)	-	-	-	-	-
comp77637_c0_seq28	disease resistance protein rga3	1335	5	4.65796e-84	0.546	1	F:ADP binding	-	IPR002182 (PFAM); PTHR23155 (PANTHER); PTHR23155:SF504 (PANTHER); IPR027417 (SUPERFAMILY)	-	-	-	-	-
comp77637_c0_seq65	disease resistance protein rga3	1272	5	2.63491e-137	0.592	0	-	-	-	-	-	-	-	-
comp77638_c1_seq36	tmv resistance protein n-like	864	5	5.4105e-87	0.924	2	F:protein binding; P:signal transduction	-	Coil (COILS); IPR000157 (SMART); IPR000157 (G3DSA:3.40.50.GENE3D); IPR000157 (PFAM); PTHR11017:SF169 (PANTHER); PTHR11017 (PANTHER); IPR000157 (PROSITE_PROFILES); IPR000157 (SUPERFAMILY)	-	-	-	-	-
comp77654_c0_seq21	disease resistance protein at3g14460 isoform x2	335	5	2.2945e-48	0.926	0	-	-	-	-	-	-	-	-
comp77654_c0_seq40	disease resistance protein at3g14460 isoform x2	708	5	3.29847e-126	0.896	0	-	-	SSF52047 (SUPERFAMILY)	-	-	-	-	-
comp77656_c0_seq12	probable disease resistance protein at5g63020 isoform x1	649	5	2.21454e-113	0.888	2	F:ADP binding; F:protein binding	-	IPR001611 (PFAM); IPR032675 (G3DSA:3.80.10.GENE3D); PTHR23155:SF478 (PANTHER); PTHR23155 (PANTHER); IPR032675 (SUPERFAMILY)	-	-	-	-	-
comp77656_c0_seq6	probable disease resistance protein at5g63020	407	5	4.10728e-78	0.9	1	F:ADP binding	-	PTHR23155:SF478 (PANTHER); PTHR23155 (PANTHER)	-	-	-	-	-
comp77656_c0_seq7	probable disease resistance protein at1g12280	394	5	1.50127e-65	0.862	1	F:ADP binding	-	PTHR23155:SF478 (PANTHER); PTHR23155 (PANTHER)	-	-	-	-	-
comp77656_c0_seq8	probable disease resistance protein at5g63020	395	5	3.61611e-68	0.88	2	P:defense response; F:ADP binding	-	PTHR23155:SF478 (PANTHER); PTHR23155 (PANTHER)	-	-	-	-	-
comp77656_c0_seq9	probable disease resistance protein at5g63020 isoform x2	395	5	2.78584e-73	0.892	1	F:ADP binding	-	PTHR23155:SF478 (PANTHER); PTHR23155 (PANTHER)	-	-	-	-	-
comp77661_c0_seq1	tmv resistance protein n-like	1207	5	6.59555e-77	0.892	2	F:protein binding; P:signal transduction	-	IPR000157 (SMART); IPR000157 (PFAM); IPR000157 (G3DSA:3.40.50.GENE3D); PTHR11017 (PANTHER); PTHR11017:SF169 (PANTHER); IPR000157 (PROSITE_PROFILES); IPR000157 (SUPERFAMILY)	-	-	-	-	-
comp77665_c1_seq14	disease resistance rpp13-like protein 1	1794	5	0	0.828	1	F:ADP binding	-	PR00364 (PRINTS); IPR027417 (G3DSA:3.40.50.GENE3D); IPR002182 (PFAM); PTHR23155:SF414 (PANTHER); PTHR23155 (PANTHER); SIGNAL_PEPTIDE_C_REGION (PHOBIUS); SIGNAL_PEPTIDE_N_REGION (PHOBIUS); SIGNAL_PEPTIDE_H_REGION (PHOBIUS); SIGNAL_PEPTIDE (PHOBIUS); NON_CYTOPLASMIC_DOMAIN (PHOBIUS); IPR027417 (SUPERFAMILY)	-	-	-	-	-
comp77665_c1_seq3	disease resistance rpp13-like protein 1	1416	5	0	0.83	1	F:ADP binding	-	PR00364 (PRINTS); IPR002182 (PFAM); IPR027417 (G3DSA:3.40.50.GENE3D); PTHR23155 (PANTHER); PTHR23155:SF414 (PANTHER); NON_CYTOPLASMIC_DOMAIN (PHOBIUS); SIGNAL_PEPTIDE (PHOBIUS); SIGNAL_PEPTIDE_H_REGION (PHOBIUS); SIGNAL_PEPTIDE_C_REGION (PHOBIUS); SIGNAL_PEPTIDE_N_REGION (PHOBIUS); IPR027417 (SUPERFAMILY)	-	-	-	-	-
comp77665_c1_seq7	disease resistance rpp13-like protein 1	498	5	8.77938e-46	0.874	0	-	-	SignalP-TM (SIGNALP_GRAM_POSITIVE)	-	-	-	-	-
comp77672_c0_seq6	probable disease resistance protein at4g27220 isoform x3	584	5	2.91077e-78	0.68	0	-	-	-	-	-	-	-	-
comp77680_c0_seq2	disease resistance protein rpm1-like	3919	5	5.65625e-168	0.744	0	-	-	IPR032675 (G3DSA:3.80.10.GENE3D); PTHR23155 (PANTHER); IPR032675 (SUPERFAMILY)	-	-	-	-	-
comp77688_c0_seq6	tmv resistance protein n-like isoform x1	307	5	5.34816e-41	0.922	1	F:ADP binding	-	IPR002182 (PFAM); IPR027417 (G3DSA:3.40.50.GENE3D); PTHR11017:SF162 (PANTHER); PTHR11017 (PANTHER); IPR027417 (SUPERFAMILY)	-	-	-	-	-
comp77695_c1_seq1	disease resistance protein at3g14460	1987	5	0	0.818	2	F:protein binding; F:ADP binding	-	IPR001611 (PFAM); IPR002182 (PFAM); IPR032675 (G3DSA:3.80.10.GENE3D); PTHR23155:SF414 (PANTHER); PTHR23155 (PANTHER); IPR027417 (SUPERFAMILY); IPR032675 (SUPERFAMILY)	-	-	-	-	-
comp77695_c1_seq7	disease resistance rpp13-like protein 1 isoform x1	442	5	7.89119e-74	0.892	0	-	-	IPR032675 (G3DSA:3.80.10.GENE3D); IPR032675 (SUPERFAMILY)	-	-	-	-	-
comp77695_c1_seq9	disease resistance protein at3g14460	1962	5	0	0.832	2	F:ADP binding; F:protein binding	-	IPR002182 (PFAM); IPR001611 (PFAM); IPR032675 (G3DSA:3.80.10.GENE3D); IPR032675 (G3DSA:3.80.10.GENE3D); PTHR23155:SF414 (PANTHER); PTHR23155 (PANTHER); PTHR23155 (PANTHER); PTHR23155:SF414 (PANTHER); IPR032675 (SUPERFAMILY); IPR027417 (SUPERFAMILY)	-	-	-	-	-
comp77698_c0_seq1	probable disease resistance protein at5g63020	1093	5	0	0.902	1	F:ADP binding	-	PR00364 (PRINTS); IPR002182 (PFAM); IPR027417 (G3DSA:3.40.50.GENE3D); PTHR23155 (PANTHER); PTHR23155:SF639 (PANTHER); IPR027417 (SUPERFAMILY)	-	-	-	-	-
comp77698_c0_seq7	probable disease resistance protein at5g63020	886	5	0	0.95	1	F:ADP binding	-	-	-	-	-	-	-
comp77703_c0_seq1	probable disease resistance protein at4g27220	1064	5	2.30319e-137	0.748	0	-	-	IPR032675 (G3DSA:3.80.10.GENE3D); IPR032675 (SUPERFAMILY)	-	-	-	-	-
comp77703_c0_seq3	probable disease resistance protein at4g27220	974	5	1.31681e-119	0.754	0	-	-	IPR032675 (G3DSA:3.80.10.GENE3D); IPR032675 (SUPERFAMILY)	-	-	-	-	-
comp77703_c0_seq6	probable disease resistance protein at4g27220	465	5	8.75827e-76	0.938	0	-	-	IPR032675 (G3DSA:3.80.10.GENE3D); IPR032675 (SUPERFAMILY)	-	-	-	-	-
comp77707_c0_seq11	disease resistance rpp13-like protein 4	2526	5	0	0.832	3	F:diacylglycerol kinase activity; P:protein kinase Cactivating Gprotein coupled receptor signaling pathway; F:ADP binding	EC:2.7.1.107	PR00364 (PRINTS); IPR000756 (PFAM); IPR027417 (G3DSA:3.40.50.GENE3D); IPR002182 (PFAM); PTHR11255 (PANTHER); PTHR11255:SF29 (PANTHER); IPR016064 (SUPERFAMILY); IPR027417 (SUPERFAMILY)	-	-	-	-	-
comp77707_c0_seq13	disease resistance rpp13-like protein 4	2446	5	0	0.83	3	F:ADP binding; P:protein kinase Cactivating Gprotein coupled receptor signaling pathway; F:diacylglycerol kinase activity	EC:2.7.1.107	PR00364 (PRINTS); IPR027417 (G3DSA:3.40.50.GENE3D); IPR002182 (PFAM); IPR000756 (PFAM); PTHR11255 (PANTHER); PTHR11255:SF29 (PANTHER); IPR016064 (SUPERFAMILY); IPR027417 (SUPERFAMILY)	-	-	-	-	-
comp77707_c0_seq2	disease resistance rpp13-like protein 4	2371	5	0	0.812	3	F:ADP binding; F:diacylglycerol kinase activity; P:protein kinase Cactivating Gprotein coupled receptor signaling pathway	EC:2.7.1.107	PR00364 (PRINTS); IPR027417 (G3DSA:3.40.50.GENE3D); IPR002182 (PFAM); IPR000756 (PFAM); PTHR11255:SF29 (PANTHER); PTHR11255 (PANTHER); IPR027417 (SUPERFAMILY); IPR016064 (SUPERFAMILY)	-	-	-	-	-
comp77707_c0_seq3	disease resistance rpp13-like protein 4	2544	5	0	0.83	3	P:protein kinase Cactivating Gprotein coupled receptor signaling pathway; F:diacylglycerol kinase activity; F:ADP binding	EC:2.7.1.107	PR00364 (PRINTS); IPR027417 (G3DSA:3.40.50.GENE3D); IPR000756 (PFAM); IPR002182 (PFAM); PTHR11255:SF29 (PANTHER); PTHR11255 (PANTHER); IPR027417 (SUPERFAMILY); IPR016064 (SUPERFAMILY)	-	-	-	-	-
comp77707_c0_seq5	disease resistance rpp13-like protein 4	2464	5	0	0.83	3	F:diacylglycerol kinase activity; P:protein kinase Cactivating Gprotein coupled receptor signaling pathway; F:ADP binding	EC:2.7.1.107	PR00364 (PRINTS); IPR000756 (PFAM); IPR027417 (G3DSA:3.40.50.GENE3D); IPR002182 (PFAM); PTHR11255:SF29 (PANTHER); PTHR11255 (PANTHER); IPR016064 (SUPERFAMILY); IPR027417 (SUPERFAMILY)	-	-	-	-	-
comp77718_c1_seq5	disease resistance rpp13-like protein 1	366	5	2.06474e-58	0.838	1	F:ADP binding	-	IPR002182 (PFAM); PTHR23155 (PANTHER); PTHR23155:SF414 (PANTHER); IPR027417 (SUPERFAMILY)	-	-	-	-	-
comp77722_c0_seq2	disease resistance rpp13-like protein 1	989	5	7.90194e-167	0.866	1	F:ADP binding	-	IPR032675 (G3DSA:3.80.10.GENE3D); IPR032675 (G3DSA:3.80.10.GENE3D); PTHR23155:SF563 (PANTHER); PTHR23155 (PANTHER); IPR032675 (SUPERFAMILY)	-	-	-	-	-
comp77722_c0_seq7	disease resistance rpp13-like protein 1 isoform x2	320	5	1.01469e-51	0.858	1	F:ADP binding	-	IPR032675 (G3DSA:3.80.10.GENE3D); PTHR23155 (PANTHER); PTHR23155:SF563 (PANTHER); IPR032675 (SUPERFAMILY)	-	-	-	-	-
comp77760_c0_seq10	disease resistance rpp13-like protein 2	338	5	9.16653e-60	0.896	1	F:ADP binding	-	-	-	-	-	-	-
comp77763_c0_seq5	disease resistance rpp13-like protein 1	1080	5	7.53894e-163	0.852	0	-	-	IPR032675 (G3DSA:3.80.10.GENE3D); PTHR23155 (PANTHER); PTHR23155 (PANTHER); PTHR23155:SF497 (PANTHER); IPR032675 (SUPERFAMILY)	-	-	-	-	-
comp77772_c0_seq4	tmv resistance protein n-like	4467	5	0	0.68	1	F:nucleotide binding	-	-	-	-	-	-	-
comp77772_c0_seq5	tmv resistance protein n-like	3720	5	0	0.686	3	F:protein binding; P:signal transduction; F:ADP binding	-	PR00364 (PRINTS); IPR003591 (SMART); IPR000157 (SMART); IPR000157 (PFAM); IPR002182 (PFAM); IPR000157 (G3DSA:3.40.50.GENE3D); IPR032675 (G3DSA:3.80.10.GENE3D); IPR032675 (G3DSA:3.80.10.GENE3D); IPR001611 (PFAM); IPR032675 (G3DSA:3.80.10.GENE3D); IPR027417 (G3DSA:3.40.50.GENE3D); PTHR11017 (PANTHER); PTHR11017:SF169 (PANTHER); PTHR11017 (PANTHER); PTHR11017:SF169 (PANTHER); IPR000157 (PROSITE_PROF…	-	-	-	-	-
comp77772_c0_seq7	tmv resistance protein n-like	3531	5	0	0.692	3	P:signal transduction; F:protein binding; F:ADP binding	-	PR00364 (PRINTS); IPR003591 (SMART); IPR000157 (SMART); IPR000157 (PFAM); IPR032675 (G3DSA:3.80.10.GENE3D); IPR000157 (G3DSA:3.40.50.GENE3D); IPR001611 (PFAM); IPR027417 (G3DSA:3.40.50.GENE3D); IPR032675 (G3DSA:3.80.10.GENE3D); IPR002182 (PFAM); IPR032675 (G3DSA:3.80.10.GENE3D); PTHR11017 (PANTHER); PTHR11017 (PANTHER); PTHR11017 (PANTHER); PTHR11017:SF169 (PANTHER); PTHR11017:SF169 (PANTHER); IP…	-	-	-	-	-
comp78974_c0_seq1	tmv resistance protein n-like isoform x1	513	5	6.08089e-28	0.654	0	-	-	TRANSMEMBRANE (PHOBIUS); CYTOPLASMIC_DOMAIN (PHOBIUS); CYTOPLASMIC_DOMAIN (PHOBIUS); TRANSMEMBRANE (PHOBIUS); NON_CYTOPLASMIC_DOMAIN (PHOBIUS)	-	-	-	-	-
comp79518_c0_seq1	disease resistance protein rga3 isoform x1	580	5	2.18734e-88	0.67	0	-	-	IPR032675 (SUPERFAMILY)	-	-	-	-	-
comp80839_c0_seq1	probable disease resistance protein at5g63020	445	5	2.22084e-46	0.776	1	F:ADP binding	-	PTHR23155 (PANTHER); PTHR23155:SF478 (PANTHER); PTHR23155 (PANTHER); PTHR23155:SF478 (PANTHER)	-	-	-	-	-
comp81_c0_seq1	disease resistance protein at3g14460	397	5	7.90495e-40	0.788	1	F:ADP binding	-	IPR002182 (PFAM); PTHR23155 (PANTHER); PTHR23155:SF563 (PANTHER); IPR027417 (SUPERFAMILY)	-	-	-	-	-
comp81795_c0_seq1	tmv resistance protein n-like	486	5	1.21217e-65	0.778	0	-	-	PTHR11017 (PANTHER); PTHR11017:SF169 (PANTHER); IPR011991 (SUPERFAMILY)	-	-	-	-	-
comp82406_c0_seq1	disease resistance rpp13-like protein 2	1055	5	4.34964e-148	0.738	0	-	-	-	-	-	-	-	-
comp83325_c0_seq1	disease resistance protein rps2-like	614	5	5.49822e-66	0.696	1	F:ADP binding	-	CYTOPLASMIC_DOMAIN (PHOBIUS); NON_CYTOPLASMIC_DOMAIN (PHOBIUS); NON_CYTOPLASMIC_DOMAIN (PHOBIUS); TRANSMEMBRANE (PHOBIUS); TRANSMEMBRANE (PHOBIUS); TMhelix (TMHMM); TMhelix (TMHMM)	-	-	-	-	-
comp83762_c0_seq1	tmv resistance protein n-like isoform x1	427	5	1.86583e-33	0.674	0	-	-	-	-	-	-	-	-
comp84076_c0_seq1	disease resistance protein rps2-like	1273	5	4.02515e-116	0.728	1	F:ADP binding	-	IPR032675 (G3DSA:3.80.10.GENE3D); PTHR23155:SF643 (PANTHER); PTHR23155:SF643 (PANTHER); PTHR23155 (PANTHER); PTHR23155 (PANTHER); PTHR23155 (PANTHER); PTHR23155:SF643 (PANTHER); IPR032675 (SUPERFAMILY)	-	-	-	-	-
comp8550_c0_seq1	disease resistance protein rga4	318	5	7.89186e-14	0.776	0	-	-	IPR032675 (G3DSA:3.80.10.GENE3D); IPR032675 (SUPERFAMILY)	-	-	-	-	-
comp8574_c0_seq1	disease resistance rpp13-like protein 1 isoform x2	252	5	1.0451e-34	0.756	1	F:ADP binding	-	IPR032675 (G3DSA:3.80.10.GENE3D); SSF52047 (SUPERFAMILY)	-	-	-	-	-
comp85913_c0_seq1	tmv resistance protein n-like	414	5	1.47728e-63	0.83	0	-	-	IPR032675 (G3DSA:3.80.10.GENE3D); IPR011713 (PFAM); PTHR11017 (PANTHER); PTHR11017:SF169 (PANTHER); IPR032675 (SUPERFAMILY)	-	-	-	-	-
comp87295_c0_seq1	disease resistance rpp13-like protein 1 isoform x1	442	5	8.27762e-43	0.696	1	F:ADP binding	-	IPR032675 (G3DSA:3.80.10.GENE3D); IPR032675 (SUPERFAMILY)	-	-	-	-	-
comp87751_c0_seq1	disease resistance rpp13-like protein 1	401	5	3.071e-33	0.728	1	F:ADP binding	-	IPR002182 (PFAM); IPR027417 (G3DSA:3.40.50.GENE3D); PTHR23155 (PANTHER); PTHR23155:SF563 (PANTHER); SIGNAL_PEPTIDE_H_REGION (PHOBIUS); SIGNAL_PEPTIDE (PHOBIUS); NON_CYTOPLASMIC_DOMAIN (PHOBIUS); SIGNAL_PEPTIDE_C_REGION (PHOBIUS); SIGNAL_PEPTIDE_N_REGION (PHOBIUS); IPR027417 (SUPERFAMILY)	-	-	-	-	-
comp88055_c0_seq1	disease resistance protein rps2-like	511	5	7.33768e-72	0.796	1	F:ADP binding	-	PR00364 (PRINTS); IPR002182 (PFAM); PTHR23155 (PANTHER); PTHR23155:SF643 (PANTHER); IPR027417 (SUPERFAMILY)	-	-	-	-	-
comp88385_c0_seq1	tmv resistance protein n-like	418	5	1.91898e-12	0.486	0	-	-	-	-	-	-	-	-
comp88866_c0_seq1	probable disease resistance protein at4g27220	548	5	6.24065e-79	0.746	0	-	-	-	-	-	-	-	-
comp89196_c0_seq1	disease resistance rpp13-like protein 1	346	5	3.53387e-66	0.926	1	F:ADP binding	-	IPR002182 (PFAM); IPR027417 (G3DSA:3.40.50.GENE3D); PTHR23155 (PANTHER); PTHR23155:SF563 (PANTHER); IPR027417 (SUPERFAMILY)	-	-	-	-	-
comp89776_c0_seq1	disease resistance rpp13-like protein 1	365	5	3.86942e-22	0.652	0	-	-	-	-	-	-	-	-
comp95375_c0_seq1	disease resistance protein at4g27190-like	337	5	4.13709e-36	0.74	0	-	-	-	-	-	-	-	-
comp97490_c0_seq1	disease resistance protein at4g27190-like isoform x2	345	5	3.93093e-41	0.78	0	-	-	-	-	-	-	-	-
comp77232_c2_seq2	cysteine-rich rlk (receptor-like protein kinase) 8	444	1	2.18094e-06	0.43	2	F:kinase activity; P:phosphorylation	-	NON_CYTOPLASMIC_DOMAIN (PHOBIUS); NON_CYTOPLASMIC_DOMAIN (PHOBIUS); TRANSMEMBRANE (PHOBIUS); CYTOPLASMIC_DOMAIN (PHOBIUS); TRANSMEMBRANE (PHOBIUS); TMhelix (TMHMM); TMhelix (TMHMM)	-	-	-	-	-
comp63246_c1_seq3	elongation factor 1 alpha	813	5	2.6397e-155	0.872	5	C:cytoplasm; F:translation elongation factor activity; F:GTP binding; P:translational elongation; F:GTPase activity	-	PF00009 (PFAM); G3DSA:2.40.30.10 (GENE3D); IPR027417 (G3DSA:3.40.50.GENE3D); G3DSA:2.40.30.10 (GENE3D); IPR004161 (PFAM); IPR004160 (PFAM); PTHR23115:SF182 (PANTHER); PTHR23115 (PANTHER); IPR000795 (PROSITE_PROFILES); IPR027417 (SUPERFAMILY); IPR009000 (SUPERFAMILY)	-	-	-	-	-
comp4164_c0_seq1	tubulin alpha-1 chain	374	5	2.42454e-72	0.996	7	C:cytoplasm; F:structural constituent of cytoskeleton; F:GTP binding; P:microtubulebased process; P:protein polymerization; F:GTPase activity; C:microtubule	-	PTHR36527 (PANTHER); PTHR36527:SF1 (PANTHER)	-	-	-	-	-
comp41817_c0_seq1	calmodulin	676	5	4.33484e-99	0.994	1	F:calcium ion binding	-	PR00450 (PRINTS); SM01184 (SMART); IPR002048 (SMART); IPR011992 (G3DSA:1.10.238.GENE3D); IPR011992 (G3DSA:1.10.238.GENE3D); IPR002048 (PFAM); PTHR23050 (PANTHER); IPR018247 (PROSITE_PATTERNS); IPR018247 (PROSITE_PATTERNS); IPR018247 (PROSITE_PATTERNS); IPR018247 (PROSITE_PATTERNS); IPR002048 (PROSITE_PROFILES); IPR002048 (PROSITE_PROFILES); IPR002048 (PROSITE_PROFILES); IPR002048 (PROSITE_PROFILE…	-	-	-	-	-
comp44505_c0_seq1	tubulin beta chain- partial	465	5	2.3449e-92	0.978	6	F:structural constituent of cytoskeleton; F:GTP binding; P:microtubulebased process; P:protein polymerization; F:GTPase activity; C:microtubule	-	PTHR36527 (PANTHER); PTHR36527:SF2 (PANTHER); SIGNAL_PEPTIDE_N_REGION (PHOBIUS); NON_CYTOPLASMIC_DOMAIN (PHOBIUS); SIGNAL_PEPTIDE_C_REGION (PHOBIUS); SIGNAL_PEPTIDE (PHOBIUS); SIGNAL_PEPTIDE_H_REGION (PHOBIUS); TMhelix (TMHMM)	-	-	-	-	-
comp47073_c0_seq1	tubulin alpha-3 chain- partial	317	5	1.98833e-52	0.992	6	F:structural constituent of cytoskeleton; P:centrosome organization; F:GTP binding; C:pericentriolar material; C:microtubule; F:GTPase activity	-	IPR002452 (PRINTS); IPR000217 (PRINTS); IPR003008 (SMART); IPR003008 (PFAM); IPR003008 (G3DSA:3.40.50.GENE3D); IPR000217 (PANTHER); PTHR11588:SF91 (PANTHER); IPR017975 (PROSITE_PATTERNS); IPR003008 (SUPERFAMILY)	-	-	-	-	-
comp55927_c0_seq2	tubulin alpha chain- partial	449	5	1.46268e-104	0.976	6	F:structural constituent of cytoskeleton; F:GTP binding; P:microtubulebased process; P:protein polymerization; F:GTPase activity; C:microtubule	-	-	-	-	-	-	-
comp56324_c0_seq1	tubulin alpha chain-like	389	5	2.48137e-85	0.988	7	F:structural constituent of cytoskeleton; F:GTP binding; P:microtubulebased process; P:protein polymerization; P:metabolic process; F:GTPase activity; C:microtubule	-	Coil (COILS); IPR002452 (PRINTS); IPR018316 (PFAM); IPR018316 (G3DSA:3.30.1330.GENE3D); IPR023123 (G3DSA:1.10.287.GENE3D); PTHR11588:SF48 (PANTHER); IPR000217 (PANTHER); IPR008280 (SUPERFAMILY)	-	-	-	-	-
comp56324_c0_seq3	tubulin alpha chain	1598	5	0	0.96	7	C:cytoplasm; F:structural constituent of cytoskeleton; F:GTP binding; P:microtubulebased process; P:protein polymerization; F:GTPase activity; C:microtubule	-	PTHR36527:SF1 (PANTHER); PTHR36527 (PANTHER)	-	-	-	-	-
comp63246_c1_seq1	elongation factor 1-alpha	1055	5	0	0.88	5	C:cytoplasm; F:translation elongation factor activity; F:GTP binding; P:translational elongation; F:GTPase activity	-	PTHR37453:SF1 (PANTHER); PTHR37453 (PANTHER); SignalP-noTM (SIGNALP_EUK)	-	-	-	-	-
comp63246_c1_seq4	elongation factor 1 alpha	821	5	2.03825e-156	0.866	5	C:cytoplasm; F:translation elongation factor activity; F:GTP binding; P:translational elongation; F:GTPase activity	-	IPR000795 (PRINTS); IPR004160 (PFAM); IPR027417 (G3DSA:3.40.50.GENE3D); G3DSA:2.40.30.10 (GENE3D); IPR004161 (PFAM); PF00009 (PFAM); G3DSA:2.40.30.10 (GENE3D); PTHR23115 (PANTHER); PTHR23115:SF182 (PANTHER); IPR000795 (PROSITE_PROFILES); IPR027417 (SUPERFAMILY); IPR009000 (SUPERFAMILY)	-	-	-	-	-
comp67934_c0_seq1	histone h3	314	5	6.71428e-48	0.94	7	C:nucleosome; P:DNA repair; P:mycelium development; F:DNA binding; P:nucleosome assembly; F:protein heterodimerization activity; C:nucleus	-	-	-	-	-	-	-
comp70504_c1_seq4	PREDICTED: actin, partial	547	5	3.42502e-112	0.95	1	F:ATP binding	-	-	-	-	-	-	-
comp70504_c1_seq10	actin- partial	517	5	8.84386e-111	0.956	1	F:ATP binding	-	IPR004000 (PRINTS); IPR004000 (SMART); IPR004000 (PFAM); G3DSA:2.30.36.70 (GENE3D); G3DSA:3.30.420.40 (GENE3D); IPR004000 (PANTHER); PTHR11937:SF259 (PANTHER); IPR004001 (PROSITE_PATTERNS); IPR020902 (PROSITE_PATTERNS); SSF53067 (SUPERFAMILY)	-	-	-	-	-
comp70504_c1_seq14	actin- partial	403	5	4.73089e-80	0.98	0	-	-	IPR004000 (PRINTS); G3DSA:2.30.36.70 (GENE3D); IPR004000 (PFAM); G3DSA:3.30.420.40 (GENE3D); IPR004000 (PANTHER); PTHR11937:SF211 (PANTHER); IPR004001 (PROSITE_PATTERNS); IPR020902 (PROSITE_PATTERNS); SSF53067 (SUPERFAMILY)	-	-	-	-	-
comp70954_c0_seq2	cytoplasmic 1-like	668	5	1.21147e-151	0.962	3	C:cytoskeleton; C:cytoplasm; F:ATP binding	-	IPR004000 (PRINTS); IPR004000 (SMART); IPR004000 (PFAM); G3DSA:3.30.420.40 (GENE3D); G3DSA:3.90.640.10 (GENE3D); PTHR11937:SF245 (PANTHER); IPR004000 (PANTHER); SSF53067 (SUPERFAMILY); SSF53067 (SUPERFAMILY)	-	-	-	-	-
comp85423_c0_seq1	histone h4	371	5	4.84246e-49	0.99	5	C:nucleosome; F:DNA binding; P:nucleosome assembly; C:nucleus; F:protein heterodimerization activity	-	-	-	-	-	-	-
comp89133_c0_seq1	40s ribosomal protein s15	325	5	2.73286e-52	0.858	4	F:structural constituent of ribosome; F:RNA binding; C:small ribosomal subunit; P:translation	-	IPR002222 (PRINTS); IPR023575 (G3DSA:3.30.860.GENE3D); IPR002222 (PIRSF); IPR005713 (TIGRFAM); IPR002222 (PFAM); PTHR11880:SF2 (PANTHER); IPR002222 (PANTHER); IPR020934 (PROSITE_PATTERNS); IPR023575 (SUPERFAMILY)	-	-	-	-	-
comp106436_c0_seq1	elongation factor 1 alpha	307	5	6.47036e-49	0.856	5	C:cytoplasm; F:translation elongation factor activity; F:GTP binding; P:translational elongation; F:GTPase activity	-	-	-	-	-	-	-
comp109877_c0_seq1	elongation factor 2	353	5	1.09335e-63	0.878	4	F:translation elongation factor activity; F:GTP binding; P:translational elongation; F:GTPase activity	-	IPR014721 (G3DSA:3.30.230.GENE3D); IPR005517 (PFAM); IPR000640 (G3DSA:3.30.70.GENE3D); IPR000640 (PFAM); PTHR23115:SF187 (PANTHER); PTHR23115 (PANTHER); PTHR23115:SF187 (PANTHER); IPR009022 (SUPERFAMILY); IPR020568 (SUPERFAMILY)	-	-	-	-	-
comp75768_c0_seq12	h(+)-atpase 11 isoform 1	1340	5	0	0.856	6	C:integral component of membrane; F:metal ion binding; P:ATP biosynthetic process; F:ATP binding; F:ATPase activity; C:plasma membrane	EC:3.6.1.3	PR00119 (PRINTS); IPR023298 (G3DSA:1.20.1110.GENE3D); IPR023299 (G3DSA:3.40.1110.GENE3D); IPR008250 (PFAM); IPR023214 (G3DSA:3.40.50.GENE3D); IPR008250 (G3DSA:2.70.150.GENE3D); IPR001757 (TIGRFAM); PTHR24093:SF327 (PANTHER); PTHR24093 (PANTHER); IPR018303 (PROSITE_PATTERNS); NON_CYTOPLASMIC_DOMAIN (PHOBIUS); TRANSMEMBRANE (PHOBIUS); TRANSMEMBRANE (PHOBIUS); NON_CYTOPLASMIC_DOMAIN (PHOBIUS); CYTOP…	-	-	-	-	-
comp75768_c0_seq15	h(+)-atpase 11 isoform 1	899	5	6.63203e-132	0.828	6	C:integral component of membrane; F:metal ion binding; P:ATP biosynthetic process; F:ATP binding; F:ATPase activity; C:plasma membrane	EC:3.6.1.3	PR00119 (PRINTS); PR00121 (PRINTS); IPR008250 (G3DSA:2.70.150.GENE3D); IPR008250 (PFAM); IPR023299 (G3DSA:3.40.1110.GENE3D); IPR001757 (TIGRFAM); IPR023298 (G3DSA:1.20.1110.GENE3D); PTHR24093:SF333 (PANTHER); PTHR24093 (PANTHER); IPR018303 (PROSITE_PATTERNS); TRANSMEMBRANE (PHOBIUS); NON_CYTOPLASMIC_DOMAIN (PHOBIUS); CYTOPLASMIC_DOMAIN (PHOBIUS); TRANSMEMBRANE (PHOBIUS); NON_CYTOPLASMIC_DOMAIN (P…	-	-	-	-	-
comp69891_c0_seq15	probable boron transporter 2	1341	5	0	0.964	3	C:integral component of membrane; F:inorganic anion exchanger activity; P:anion transmembrane transport	-	G3DSA:1.10.287.570 (GENE3D); IPR011531 (PFAM); IPR003020 (PANTHER); PTHR11453:SF44 (PANTHER); TRANSMEMBRANE (PHOBIUS); TRANSMEMBRANE (PHOBIUS); NON_CYTOPLASMIC_DOMAIN (PHOBIUS); NON_CYTOPLASMIC_DOMAIN (PHOBIUS); NON_CYTOPLASMIC_DOMAIN (PHOBIUS); CYTOPLASMIC_DOMAIN (PHOBIUS); TRANSMEMBRANE (PHOBIUS); TRANSMEMBRANE (PHOBIUS); TRANSMEMBRANE (PHOBIUS); TRANSMEMBRANE (PHOBIUS); TRANSMEMBRANE (PHOBIUS)…	-	-	-	-	-
comp73088_c0_seq1	phenylalanine ammonia-lyase-like	689	5	1.97151e-130	0.902	4	C:cytoplasm; F:phenylalanine ammonialyase activity; P:cinnamic acid biosynthetic process; P:Lphenylalanine catabolic process	EC:4.3.1.24; EC:4.3.1.25	G3DSA:1.20.200.10 (GENE3D); IPR001106 (PFAM); PTHR10362 (PANTHER); PTHR10362:SF18 (PANTHER); IPR008948 (SUPERFAMILY)	-	-	-	-	-
comp75768_c0_seq48	atpase plasma membrane-type-like	848	5	2.07196e-77	0.848	6	C:integral component of membrane; F:metal ion binding; P:ATP biosynthetic process; F:ATP binding; F:ATPase activity; C:plasma membrane	EC:3.6.1.3	-	-	-	-	-	-
comp77660_c0_seq10	PREDICTED: uncharacterized protein LOC18446623	332	5	2.27068e-10	0.606	0	-	-	PTHR31696 (PANTHER)	-	-	-	-	-
comp77745_c0_seq3	uncharacterized mitochondrial protein g00860-like	307	5	1.04109e-34	0.756	0	-	-	IPR000477 (PFAM); PTHR24559 (PANTHER); PTHR24559:SF207 (PANTHER); SSF56672 (SUPERFAMILY)	-	-	-	-	-
comp7132_c0_seq1	PREDICTED: uncharacterized protein LOC104906563	411	5	9.25012e-27	0.58	0	-	-	PTHR19446:SF384 (PANTHER); PTHR19446 (PANTHER)	-	-	-	-	-
comp28452_c0_seq1	hypothetical chloroplast rf1	1328	5	8.10582e-132	0.962	2	C:integral component of membrane; C:chloroplast membrane	-	IPR008896 (PFAM); PTHR33163 (PANTHER); PTHR33163:SF3 (PANTHER); NON_CYTOPLASMIC_DOMAIN (PHOBIUS); TRANSMEMBRANE (PHOBIUS); CYTOPLASMIC_DOMAIN (PHOBIUS); NON_CYTOPLASMIC_DOMAIN (PHOBIUS); TRANSMEMBRANE (PHOBIUS); TMhelix (TMHMM); TMhelix (TMHMM)	-	-	-	-	-
comp72731_c1_seq2	acetyl- carboxylase beta subunit	1978	5	0	0.926	7	F:zinc ion binding; F:acetylCoA carboxylase activity; P:malonylCoA biosynthetic process; P:fatty acid biosynthetic process; C:chloroplast stroma; C:acetylCoA carboxylase complex; F:ATP binding	EC:6.4.1.2	-	-	-	-	-	-
comp35349_c0_seq1	PREDICTED: uncharacterized protein LOC108469210	703	5	1.89649e-43	0.604	0	-	-	-	-	-	-	-	-
comp45242_c0_seq1	uncharacterized mitochondrial protein g00810-like	521	5	8.76457e-71	0.758	0	-	-	IPR013103 (PFAM); PTHR11439 (PANTHER); PTHR11439:SF185 (PANTHER); SSF56672 (SUPERFAMILY)	-	-	-	-	-
comp76296_c0_seq7	PREDICTED: uncharacterized protein LOC105803429	2272	5	1.63426e-61	0.504	0	-	-	IPR013103 (PFAM); PTHR11439 (PANTHER); PTHR11439:SF185 (PANTHER)	-	-	-	-	-
comp76618_c2_seq1	uncharacterized mitochondrial protein g00810-like	722	5	5.24076e-58	0.768	0	-	-	-	-	-	-	-	-
comp106762_c0_seq1	uncharacterized mitochondrial protein g00810-like	346	5	3.08991e-17	0.704	0	-	-	PTHR11439:SF185 (PANTHER); PTHR11439 (PANTHER)	-	-	-	-	-
comp44176_c0_seq1	PREDICTED: uncharacterized protein LOC105630401	370	5	1.17089e-29	0.718	2	F:zinc ion binding; F:nucleic acid binding	-	IPR001878 (G3DSA:4.10.60.GENE3D)	-	-	-	-	-
comp5219_c0_seq1	transducin wd40 repeat-like superfamily protein	284	5	1.75006e-25	0.688	1	F:binding	-	TRANSMEMBRANE (PHOBIUS); CYTOPLASMIC_DOMAIN (PHOBIUS); NON_CYTOPLASMIC_DOMAIN (PHOBIUS)	-	-	-	-	-
comp32168_c0_seq1	PREDICTED: uncharacterized protein LOC106324459	749	5	6.3829e-25	0.564	0	-	-	-	-	-	-	-	-
comp44426_c0_seq1	PREDICTED: uncharacterized protein LOC105351870	547	5	2.29587e-65	0.8	3	F:nucleic acid binding; F:zinc ion binding; P:DNA integration	-	PTHR24559:SF174 (PANTHER); PTHR24559 (PANTHER)	-	-	-	-	-
comp35442_c0_seq1	hypothetical protein PRUPE_ppa016960mg, partial	882	5	4.34793e-92	0.66	0	-	-	PTHR16007:SF31 (PANTHER); IPR006904 (PANTHER)	-	-	-	-	-
comp58696_c1_seq3	hypothetical protein PRUPE_ppa015871mg, partial	318	5	3.87947e-07	0.592	0	-	-	-	-	-	-	-	-
comp64127_c0_seq3	hypothetical protein PRUPE_ppa017805mg, partial	495	5	7.89619e-11	0.5	0	-	-	NON_CYTOPLASMIC_DOMAIN (PHOBIUS); TRANSMEMBRANE (PHOBIUS); CYTOPLASMIC_DOMAIN (PHOBIUS)	-	-	-	-	-
comp69113_c0_seq2	hypothetical protein PRUPE_ppb022800mg, partial	1040	5	9.30729e-145	0.75	3	F:binding; P:macromolecule metabolic process; P:primary metabolic process	-	TRANSMEMBRANE (PHOBIUS); NON_CYTOPLASMIC_DOMAIN (PHOBIUS); CYTOPLASMIC_DOMAIN (PHOBIUS)	-	-	-	-	-
comp69113_c0_seq4	hypothetical protein PRUPE_ppb022800mg, partial	1016	5	8.52702e-135	0.722	3	F:binding; P:macromolecule metabolic process; P:primary metabolic process	-	-	-	-	-	-	-
comp76926_c3_seq6	hypothetical protein PRUPE_ppa015607mg, partial	323	5	8.60902e-34	0.754	0	-	-	PTHR19446:SF368 (PANTHER); PTHR19446 (PANTHER)	-	-	-	-	-
comp77601_c3_seq2	hypothetical protein PRUPE_ppa015871mg, partial	492	5	1.12406e-47	0.706	0	-	-	IPR005135 (G3DSA:3.60.10.GENE3D); PTHR31696:SF6 (PANTHER); PTHR31696 (PANTHER); IPR005135 (SUPERFAMILY)	-	-	-	-	-
comp76822_c0_seq1	ribosomal protein s12c	2565	5	1.46712e-142	0.93	9	F:RNA binding; P:cytochrome complex assembly; P:RNAdependent DNA replication; C:mitochondrion; P:heme transport; F:RNAdirected DNA polymerase activity; F:heme transporter activity; P:mRNA processing; C:membrane	EC:2.7.7.49	CYTOPLASMIC_DOMAIN (PHOBIUS); NON_CYTOPLASMIC_DOMAIN (PHOBIUS); TRANSMEMBRANE (PHOBIUS)	-	-	-	-	-
comp82351_c0_seq1	uncharacterized mitochondrial protein g00810-like	757	5	1.0088e-70	0.66	0	-	-	IPR013103 (PFAM); PTHR11439 (PANTHER); PTHR11439:SF185 (PANTHER)	-	-	-	-	-
comp76618_c2_seq14	PREDICTED: uncharacterized protein LOC108322544	596	5	4.8457e-12	0.58	0	-	-	-	-	-	-	-	-
comp74687_c0_seq1	uncharacterized mitochondrial protein g00810-like	500	5	1.49313e-53	0.76	0	-	-	-	-	-	-	-	-
comp67957_c1_seq2	probable phosphoinositide phosphatase sac9	383	5	2.682e-09	0.53	0	-	-	-	-	-	-	-	-
comp51369_c0_seq2	PREDICTED: uncharacterized protein LOC104594436	1683	5	8.25143e-48	0.67	0	-	-	IPR005162 (PFAM); PTHR34482 (PANTHER); PTHR34482:SF2 (PANTHER)	-	-	-	-	-
comp86489_c0_seq1	PREDICTED: uncharacterized protein LOC104594436	610	3	1.51071e-18	0.57	0	-	-	-	-	-	-	-	-
comp73083_c0_seq1	hsp70-like protein	832	5	2.10847e-145	0.97	2	F:ATP binding; P:response to stress	-	IPR013126 (PRINTS); IPR013126 (PFAM); IPR029047 (G3DSA:2.60.34.GENE3D); IPR029048 (G3DSA:1.20.1270.GENE3D); PTHR19375 (PANTHER); IPR029048 (SUPERFAMILY); IPR029047 (SUPERFAMILY)	-	-	-	-	-
comp24308_c0_seq1	heat shock protein 90-2	1237	5	0	0.986	4	P:protein folding; P:response to stress; F:ATP binding; F:unfolded protein binding	-	Coil (COILS); IPR001404 (PFAM); IPR001404 (PANTHER); IPR020568 (SUPERFAMILY); SSF110942 (SUPERFAMILY)	-	-	-	-	-
comp24308_c1_seq1	heat shock protein 90-2	663	5	3.56722e-108	0.948	4	P:protein folding; P:response to stress; F:ATP binding; F:unfolded protein binding	-	Coil (COILS); IPR020575 (PRINTS); IPR003594 (G3DSA:3.30.565.GENE3D); IPR001404 (PFAM); IPR001404 (PANTHER); IPR003594 (SUPERFAMILY); IPR020568 (SUPERFAMILY)	-	-	-	-	-
comp31197_c0_seq1	60s ribosomal protein l3	996	5	0	0.966	3	C:ribosome; F:structural constituent of ribosome; P:translation	-	IPR000597 (PFAM); G3DSA:4.10.960.10 (GENE3D); G3DSA:2.40.30.10 (GENE3D); G3DSA:3.30.1430.10 (GENE3D); PTHR11363 (PANTHER); IPR019926 (PROSITE_PATTERNS); IPR009000 (SUPERFAMILY)	-	-	-	-	-
comp31951_c0_seq1	60s ribosomal protein	628	5	3.37249e-97	0.976	3	C:ribosome; F:structural constituent of ribosome; P:translation	-	CYTOPLASMIC_DOMAIN (PHOBIUS); TRANSMEMBRANE (PHOBIUS); NON_CYTOPLASMIC_DOMAIN (PHOBIUS); NON_CYTOPLASMIC_DOMAIN (PHOBIUS); TRANSMEMBRANE (PHOBIUS)	-	-	-	-	-
comp45797_c0_seq1	ubiquitin-40s ribosomal protein s27a	420	5	5.36974e-55	0.968	4	C:ribosome; F:structural constituent of ribosome; P:translation; F:protein binding	-	IPR019956 (PRINTS); IPR002906 (SMART); IPR002906 (PFAM); IPR000626 (PFAM); G3DSA:3.10.20.90 (GENE3D); PTHR10666 (PANTHER); IPR000626 (PROSITE_PROFILES); IPR029071 (SUPERFAMILY); IPR011332 (SUPERFAMILY)	-	-	-	-	-
comp56237_c0_seq1	elongation factor 1-alpha	768	5	4.15147e-178	0.972	5	C:cytoplasm; F:translation elongation factor activity; F:GTP binding; P:translational elongation; F:GTPase activity	-	IPR000795 (PRINTS); PF00009 (PFAM); IPR027417 (G3DSA:3.40.50.GENE3D); PTHR23115 (PANTHER); PTHR23115:SF144 (PANTHER); IPR031157 (PROSITE_PATTERNS); IPR000795 (PROSITE_PROFILES); IPR027417 (SUPERFAMILY)	-	-	-	-	-
comp62729_c0_seq1	translation elongation factor 1-	715	5	2.9047e-129	0.96	5	C:cytoplasm; F:translation elongation factor activity; F:GTP binding; P:translational elongation; F:GTPase activity	-	IPR004160 (PFAM); G3DSA:2.40.30.10 (GENE3D); IPR004161 (PFAM); G3DSA:2.40.30.10 (GENE3D); PTHR23115 (PANTHER); PTHR23115:SF185 (PANTHER); IPR009000 (SUPERFAMILY); IPR009001 (SUPERFAMILY)	-	-	-	-	-
comp73083_c0_seq3	heat shock 70 kda protein	2053	5	0	0.986	2	F:ATP binding; P:response to stress	-	Coil (COILS); IPR013126 (PRINTS); IPR013126 (PFAM); IPR029047 (G3DSA:2.60.34.GENE3D); G3DSA:3.30.420.40 (GENE3D); IPR029048 (G3DSA:1.20.1270.GENE3D); G3DSA:3.30.420.40 (GENE3D); G3DSA:3.90.640.10 (GENE3D); G3DSA:3.30.30.30 (GENE3D); PTHR19375 (PANTHER); PTHR19375:SF222 (PANTHER); IPR018181 (PROSITE_PATTERNS); IPR018181 (PROSITE_PATTERNS); IPR018181 (PROSITE_PATTERNS); IPR029047 (SUPERFAMILY); SSF…	-	-	-	-	-
comp78858_c0_seq1	peptidyl-prolyl cis-trans isomerase	647	5	2.49809e-104	0.964	3	P:protein folding; P:protein peptidylprolyl isomerization; F:peptidylprolyl cistrans isomerase activity	EC:5.2.1.8	-	-	-	-	-	-
comp121788_c0_seq1	ck1 ck1 ck1-d protein variant	590	5	3.0611e-130	0.998	3	P:protein phosphorylation; F:ATP binding; F:protein serine/threonine kinase activity	EC:2.7.11	IPR000719 (SMART); G3DSA:3.30.200.20 (GENE3D); G3DSA:1.10.510.10 (GENE3D); IPR000719 (PFAM); PTHR11909 (PANTHER); PTHR11909:SF114 (PANTHER); IPR008271 (PROSITE_PATTERNS); IPR000719 (PROSITE_PROFILES); IPR011009 (SUPERFAMILY)	-	-	-	-	-
comp3489_c0_seq1	peptidyl-prolyl cis-trans isomerase	659	5	9.3444e-112	0.882	3	P:protein folding; P:protein peptidylprolyl isomerization; F:peptidylprolyl cistrans isomerase activity	EC:5.2.1.8	IPR002130 (PRINTS); IPR029000 (G3DSA:2.40.100.GENE3D); IPR002130 (PFAM); IPR024936 (PANTHER); IPR020892 (PROSITE_PATTERNS); SIGNAL_PEPTIDE_C_REGION (PHOBIUS); SIGNAL_PEPTIDE_N_REGION (PHOBIUS); SIGNAL_PEPTIDE_H_REGION (PHOBIUS); SIGNAL_PEPTIDE (PHOBIUS); NON_CYTOPLASMIC_DOMAIN (PHOBIUS); IPR002130 (PROSITE_PROFILES); SignalP-noTM (SIGNALP_EUK); IPR029000 (SUPERFAMILY); TMhelix (TMHMM)	-	-	-	-	-
comp34574_c0_seq1	luminal-binding protein	604	5	2.6128e-80	0.964	1	F:ATP binding	-	Coil (COILS); IPR029048 (G3DSA:1.20.1270.GENE3D); IPR029047 (G3DSA:2.60.34.GENE3D); IPR009290 (PFAM); IPR013126 (PFAM); PTHR19375 (PANTHER); IPR029048 (SUPERFAMILY); IPR029047 (SUPERFAMILY)	-	-	-	-	-
comp41790_c0_seq2	60s ribosomal protein	659	5	2.14324e-145	0.952	4	F:structural constituent of ribosome; F:RNA binding; C:large ribosomal subunit; P:translation	-	IPR022669 (SMART); IPR002171 (SMART); IPR014722 (G3DSA:2.30.30.GENE3D); IPR022669 (PFAM); IPR022666 (PFAM); G3DSA:2.40.50.140 (GENE3D); IPR014726 (G3DSA:4.10.950.GENE3D); PTHR13691:SF16 (PANTHER); IPR002171 (PANTHER); IPR022671 (PROSITE_PATTERNS); IPR012340 (SUPERFAMILY); IPR008991 (SUPERFAMILY)	-	-	-	-	-
comp51311_c0_seq1	40s ribosomal protein s2	1011	5	3.4806e-159	0.948	4	F:structural constituent of ribosome; F:RNA binding; C:small ribosomal subunit; P:translation	-	IPR013810 (PFAM); IPR014720 (G3DSA:3.30.160.GENE3D); IPR014721 (G3DSA:3.30.230.GENE3D); IPR005324 (PFAM); IPR005711 (TIGRFAM); IPR000851 (PANTHER); IPR018192 (PROSITE_PATTERNS); IPR013810 (PROSITE_PROFILES); IPR020568 (SUPERFAMILY); SSF54768 (SUPERFAMILY)	-	-	-	-	-
comp56806_c0_seq2	60s ribosomal protein	473	5	2.07582e-47	0.93	3	C:ribosome; F:structural constituent of ribosome; P:translation	-	CYTOPLASMIC_DOMAIN (PHOBIUS); NON_CYTOPLASMIC_DOMAIN (PHOBIUS); TRANSMEMBRANE (PHOBIUS); TMhelix (TMHMM)	-	-	-	-	-
comp89459_c0_seq1	glutamate decarboxylase	885	5	0	0.892	3	F:pyridoxal phosphate binding; P:glutamate metabolic process; F:glutamate decarboxylase activity	EC:4.1.1.15	SIGNAL_PEPTIDE (PHOBIUS); SIGNAL_PEPTIDE_H_REGION (PHOBIUS); SIGNAL_PEPTIDE_N_REGION (PHOBIUS); NON_CYTOPLASMIC_DOMAIN (PHOBIUS); SIGNAL_PEPTIDE_C_REGION (PHOBIUS)	-	-	-	-	-
comp48157_c0_seq2	peptidylprolyl isomerase b	716	5	1.47214e-71	0.732	3	P:protein folding; P:protein peptidylprolyl isomerization; F:peptidylprolyl cistrans isomerase activity	EC:5.2.1.8	IPR002130 (PRINTS); IPR029000 (G3DSA:2.40.100.GENE3D); IPR002130 (PFAM); IPR024936 (PANTHER); IPR020892 (PROSITE_PATTERNS); IPR002130 (PROSITE_PROFILES); IPR029000 (SUPERFAMILY)	-	-	-	-	-
comp64572_c0_seq2	arf sar	771	5	3.38488e-127	0.996	3	F:GTP binding; C:intracellular; P:small GTPase mediated signal transduction	-	CYTOPLASMIC_DOMAIN (PHOBIUS); NON_CYTOPLASMIC_DOMAIN (PHOBIUS); TRANSMEMBRANE (PHOBIUS)	-	-	-	-	-
comp48324_c0_seq1	calmodulin	542	5	2.70861e-99	0.986	1	F:calcium ion binding	-	IPR002048 (SMART); IPR002048 (PFAM); IPR011992 (G3DSA:1.10.238.GENE3D); IPR011992 (G3DSA:1.10.238.GENE3D); PTHR23050 (PANTHER); IPR018247 (PROSITE_PATTERNS); IPR018247 (PROSITE_PATTERNS); IPR018247 (PROSITE_PATTERNS); IPR018247 (PROSITE_PATTERNS); IPR002048 (PROSITE_PROFILES); IPR002048 (PROSITE_PROFILES); IPR002048 (PROSITE_PROFILES); IPR002048 (PROSITE_PROFILES); IPR011992 (SUPERFAMILY)	-	-	-	-	-
comp63752_c0_seq2	methionine adenosyltransferase	350	5	4.66022e-56	0.89	5	F:methionine adenosyltransferase activity; F:metal ion binding; P:Sadenosylmethionine biosynthetic process; P:onecarbon metabolic process; F:ATP binding	EC:2.5.1.6	G3DSA:3.30.300.10 (GENE3D); IPR022628 (PFAM); IPR002133 (PANTHER); IPR022636 (SUPERFAMILY)	-	-	-	-	-
comp63752_c0_seq3	methionine adenosyltransferase	396	5	7.28679e-67	0.916	5	F:methionine adenosyltransferase activity; F:metal ion binding; P:Sadenosylmethionine biosynthetic process; P:onecarbon metabolic process; F:ATP binding	EC:2.5.1.6	IPR022628 (PFAM); G3DSA:3.30.300.10 (GENE3D); IPR002133 (PANTHER); IPR022636 (SUPERFAMILY)	-	-	-	-	-
comp64572_c0_seq1	adp-ribosylation factor	440	5	1.198e-85	0.99	3	F:GTP binding; C:intracellular; P:small GTPase mediated signal transduction	-	Coil (COILS); IPR006689 (PRINTS); SM00177 (SMART); SM00178 (SMART); IPR005225 (TIGRFAM); IPR006689 (PFAM); IPR027417 (G3DSA:3.40.50.GENE3D); PTHR11711:SF181 (PANTHER); PTHR11711 (PANTHER); TRANSMEMBRANE (PHOBIUS); CYTOPLASMIC_DOMAIN (PHOBIUS); NON_CYTOPLASMIC_DOMAIN (PHOBIUS); IPR024156 (PROSITE_PROFILES); IPR027417 (SUPERFAMILY)	-	-	-	-	-
comp64572_c0_seq3	arf sar	960	5	1.72161e-122	0.986	3	F:GTP binding; C:intracellular; P:small GTPase mediated signal transduction	-	Coil (COILS); IPR006689 (PRINTS); SM00175 (SMART); SM00177 (SMART); SM00178 (SMART); IPR027417 (G3DSA:3.40.50.GENE3D); IPR005225 (TIGRFAM); IPR006689 (PFAM); PTHR11711:SF181 (PANTHER); PTHR11711 (PANTHER); IPR024156 (PROSITE_PROFILES); IPR027417 (SUPERFAMILY)	-	-	-	-	-
comp2579_c0_seq1	ras-domain-containing protein	532	5	1.24615e-117	0.98	3	F:GTP binding; P:small GTPase mediated signal transduction; P:protein transport	-	PR00449 (PRINTS); SM00176 (SMART); SM00173 (SMART); SM00175 (SMART); SM00174 (SMART); IPR027417 (G3DSA:3.40.50.GENE3D); IPR005225 (TIGRFAM); IPR001806 (PFAM); PTHR24073:SF565 (PANTHER); PTHR24073 (PANTHER); PS51419 (PROSITE_PROFILES); IPR027417 (SUPERFAMILY)	-	-	-	-	-
comp47751_c0_seq1	hsp90-domain-containing protein	733	5	6.26093e-107	0.906	4	P:protein folding; P:response to stress; F:ATP binding; F:unfolded protein binding	-	Coil (COILS); IPR020575 (PRINTS); IPR003594 (PFAM); IPR003594 (G3DSA:3.30.565.GENE3D); IPR001404 (PFAM); IPR001404 (PANTHER); IPR003594 (SUPERFAMILY); IPR020568 (SUPERFAMILY)	-	-	-	-	-
comp26698_c0_seq1	60s ribosomal protein l26	696	5	3.0484e-79	0.95	3	F:structural constituent of ribosome; C:large ribosomal subunit; P:translation	-	-	-	-	-	-	-
comp101311_c0_seq1	60s ribosomal protein l23a	447	5	5.3382e-59	0.854	4	F:structural constituent of ribosome; P:translation; C:ribosome; F:nucleotide binding	-	IPR019985 (TIGRFAM); IPR013025 (PFAM); IPR012677 (G3DSA:3.30.70.GENE3D); IPR005633 (PFAM); PTHR11620 (PANTHER); IPR001014 (PROSITE_PATTERNS); IPR013025 (HAMAP); IPR012678 (SUPERFAMILY)	-	-	-	-	-
comp42220_c0_seq1	PREDICTED: uncharacterized protein LOC106572272	305	4	0.0022169	0.535	13	F:helicase activity; F:nucleic acid binding; F:ATP binding; F:hydrolase activity; F:nucleotide binding; F:ATPdependent helicase activity; P:oxidationreduction process; P:glucose metabolic process; F:oxidoreductase activity; F:oxidoreductase activity, acting on the aldehyde or oxo group of donors, NAD or NADP as acceptor; F:glyceraldehyde3phosphate dehydrogenase (NAD+) (phosphorylating) activity; …	-	-	-	-	-	-	-
comp64770_c0_seq2	retrovirus-related pol polyprotein from transposon tnt 1-94	827	5	9.21928e-83	0.632	0	-	-	CYTOPLASMIC_DOMAIN (PHOBIUS); TRANSMEMBRANE (PHOBIUS); TRANSMEMBRANE (PHOBIUS); CYTOPLASMIC_DOMAIN (PHOBIUS); NON_CYTOPLASMIC_DOMAIN (PHOBIUS); TMhelix (TMHMM); TMhelix (TMHMM)	-	-	-	-	-
comp38517_c1_seq1	PREDICTED: uncharacterized protein LOC108472134	450	4	1.21205e-13	0.4725	0	-	-	-	-	-	-	-	-
comp34606_c0_seq1	PREDICTED: uncharacterized protein LOC100245954	365	5	9.32101e-62	0.77	0	-	-	IPR006502 (PFAM); IPR006502 (TIGRFAM); PTHR31579:SF5 (PANTHER); IPR006502 (PANTHER)	-	-	-	-	-
comp35103_c0_seq2	PREDICTED: uncharacterized protein LOC104879580	280	1	2.48467e-12	0.55	0	-	-	-	-	-	-	-	-
comp44099_c0_seq2	PREDICTED: uncharacterized protein LOC104881466	385	5	9.03255e-36	0.774	0	-	-	-	-	-	-	-	-
comp45149_c0_seq4	PREDICTED: uncharacterized protein LOC104880683	470	3	3.95628e-37	0.7933	0	-	-	-	-	-	-	-	-
comp47776_c0_seq1	transposon tx1 uncharacterized 149 kda protein	415	5	2.05178e-41	0.726	0	-	-	IPR000477 (PFAM); PTHR19446:SF368 (PANTHER); PTHR19446 (PANTHER); TRANSMEMBRANE (PHOBIUS); TRANSMEMBRANE (PHOBIUS); CYTOPLASMIC_DOMAIN (PHOBIUS); CYTOPLASMIC_DOMAIN (PHOBIUS); NON_CYTOPLASMIC_DOMAIN (PHOBIUS); SSF56672 (SUPERFAMILY)	-	-	-	-	-
comp50673_c0_seq1	PREDICTED: uncharacterized protein LOC104881683 isoform X2	751	3	3.37562e-24	0.8033	0	-	-	NON_CYTOPLASMIC_DOMAIN (PHOBIUS); TRANSMEMBRANE (PHOBIUS); CYTOPLASMIC_DOMAIN (PHOBIUS); TMhelix (TMHMM)	-	-	-	-	-
comp51003_c0_seq1	PREDICTED: uncharacterized protein LOC104880464	575	5	8.16873e-67	0.814	0	-	-	CYTOPLASMIC_DOMAIN (PHOBIUS); TRANSMEMBRANE (PHOBIUS); NON_CYTOPLASMIC_DOMAIN (PHOBIUS)	-	-	-	-	-
comp54007_c0_seq1	PREDICTED: uncharacterized protein LOC104881464, partial	437	5	4.99594e-62	0.884	0	-	-	PTHR19446 (PANTHER); PTHR19446:SF373 (PANTHER)	-	-	-	-	-
comp54601_c0_seq2	PREDICTED: uncharacterized protein LOC104881700 isoform X1	412	5	2.21937e-33	0.678	0	-	-	-	-	-	-	-	-
comp58610_c0_seq1	PREDICTED: expansin-A13	1171	5	9.63181e-97	0.932	3	C:extracellular region; P:planttype cell wall organization; C:membrane	-	IPR007118 (PRINTS); IPR002963 (PRINTS); IPR007112 (SMART); IPR009009 (G3DSA:2.40.40.GENE3D); IPR009009 (PFAM); PTHR31867:SF3 (PANTHER); PTHR31867 (PANTHER); TRANSMEMBRANE (PHOBIUS); NON_CYTOPLASMIC_DOMAIN (PHOBIUS); CYTOPLASMIC_DOMAIN (PHOBIUS); IPR007112 (PROSITE_PROFILES); IPR009009 (SUPERFAMILY); TMhelix (TMHMM)	-	-	-	-	-
comp60333_c0_seq6	l10-interacting myb domain-containing protein	1753	5	0	0.786	2	F:molecular_function; P:biological_process	-	IPR024752 (PFAM); PTHR31704 (PANTHER); PTHR31704:SF10 (PANTHER)	-	-	-	-	-
comp61099_c0_seq1	probable lrr receptor-like serine threonine-protein kinase at4g08850	375	5	3.15655e-45	0.644	2	F:transferase activity; F:protein binding	-	IPR032675 (G3DSA:3.80.10.GENE3D); PTHR27000 (PANTHER); PTHR27000:SF171 (PANTHER); TRANSMEMBRANE (PHOBIUS); NON_CYTOPLASMIC_DOMAIN (PHOBIUS); CYTOPLASMIC_DOMAIN (PHOBIUS); IPR001611 (PROSITE_PROFILES); IPR032675 (SUPERFAMILY); TMhelix (TMHMM)	-	-	-	-	-
comp61196_c0_seq1	hypothetical protein POPTR_0006s28280g	803	1	1.59206e-10	0.66	0	-	-	-	-	-	-	-	-
comp61253_c0_seq3	sodium-dependent glucose transporter 1	518	5	1.04254e-16	0.518	2	C:integral component of membrane; P:transmembrane transport	-	-	-	-	-	-	-
comp63088_c1_seq2	protein transparent testa 12-like	364	5	3.48464e-50	0.94	4	P:drug transmembrane transport; C:membrane; F:antiporter activity; F:drug transmembrane transporter activity	-	NON_CYTOPLASMIC_DOMAIN (PHOBIUS); CYTOPLASMIC_DOMAIN (PHOBIUS); TRANSMEMBRANE (PHOBIUS); TMhelix (TMHMM)	-	-	-	-	-
comp63149_c0_seq2	PREDICTED: uncharacterized protein LOC104881760	570	5	2.42982e-39	0.688	0	-	-	-	-	-	-	-	-
comp63256_c1_seq13	jacalin-related lectin 19	381	5	8.46456e-26	0.832	0	-	-	IPR001229 (PFAM); IPR001229 (G3DSA:2.100.10.GENE3D); PTHR23244 (PANTHER); PTHR23244:SF320 (PANTHER); IPR001229 (PROSITE_PROFILES); IPR001229 (SUPERFAMILY)	-	-	-	-	-
comp63491_c0_seq1	gibberellic acid methyltransferase 2	1060	5	4.55856e-139	0.898	2	P:methylation; F:methyltransferase activity	-	IPR029063 (G3DSA:3.40.50.GENE3D); IPR005299 (PFAM); PTHR31009 (PANTHER); PTHR31009:SF17 (PANTHER); IPR029063 (SUPERFAMILY)	-	-	-	-	-
comp63640_c2_seq4	pentatricopeptide repeat-containing protein at2g02750	675	5	4.321e-128	0.844	1	P:biological_process	-	-	-	-	-	-	-
comp63863_c0_seq5	PREDICTED: uncharacterized protein LOC104880451	706	5	6.35824e-58	0.786	0	-	-	Coil (COILS)	-	-	-	-	-
comp63878_c4_seq3	myosin-16-like isoform x6	572	5	1.57946e-107	0.938	3	F:motor activity; C:myosin complex; F:ATP binding	-	IPR001609 (SMART); IPR001609 (PFAM); PTHR13140 (PANTHER); PTHR13140:SF471 (PANTHER); IPR001609 (PROSITE_PROFILES); IPR027417 (SUPERFAMILY)	-	-	-	-	-
comp65664_c0_seq3	transposon tx1 uncharacterized 149 kda protein	326	5	2.30104e-45	0.752	0	-	-	PTHR19446:SF351 (PANTHER); PTHR19446 (PANTHER); IPR000477 (PROSITE_PROFILES)	-	-	-	-	-
comp65905_c0_seq3	probable lrr receptor-like serine threonine-protein kinase at1g53430	726	5	6.03862e-82	0.82	1	F:protein binding	-	IPR001611 (PFAM); IPR032675 (G3DSA:3.80.10.GENE3D); PTHR27006:SF35 (PANTHER); PTHR27006 (PANTHER); SIGNAL_PEPTIDE (PHOBIUS); SIGNAL_PEPTIDE_N_REGION (PHOBIUS); NON_CYTOPLASMIC_DOMAIN (PHOBIUS); SIGNAL_PEPTIDE_H_REGION (PHOBIUS); SIGNAL_PEPTIDE_C_REGION (PHOBIUS); SignalP-TM (SIGNALP_GRAM_NEGATIVE); SignalP-noTM (SIGNALP_EUK); IPR032675 (SUPERFAMILY)	-	-	-	-	-
comp65948_c1_seq3	pentatricopeptide repeat-containing protein at4g30700	1408	5	0	0.764	7	P:mitochondrial RNA processing; P:mitochondrial mRNA modification; P:cytidine to uridine editing; C:chloroplast; C:mitochondrion; F:protein binding; F:zinc ion binding	-	IPR011990 (G3DSA:1.25.40.GENE3D); IPR032867 (PFAM); IPR002885 (PFAM); IPR002885 (TIGRFAM); IPR002885 (PFAM); PTHR24015 (PANTHER); IPR002885 (PROSITE_PROFILES); IPR002885 (PROSITE_PROFILES); IPR002885 (PROSITE_PROFILES); IPR002885 (PROSITE_PROFILES); IPR002885 (PROSITE_PROFILES); IPR002885 (PROSITE_PROFILES); IPR002885 (PROSITE_PROFILES); IPR011990 (SUPERFAMILY)	-	-	-	-	-
comp66694_c0_seq1	PREDICTED: uncharacterized protein LOC100246901 isoform X5	1558	5	0	0.97	0	-	-	PTHR34659 (PANTHER); PTHR34659:SF1 (PANTHER); PTHR34659:SF1 (PANTHER); PTHR34659:SF1 (PANTHER); PTHR34659 (PANTHER)	-	-	-	-	-
comp66694_c0_seq2	PREDICTED: uncharacterized protein LOC100246901 isoform X5	1115	5	5.99788e-179	0.81	0	-	-	PTHR34659 (PANTHER); PTHR34659:SF1 (PANTHER); PTHR34659:SF1 (PANTHER); PTHR34659 (PANTHER)	-	-	-	-	-
comp67336_c0_seq2	formin-like protein 11	2135	5	0	0.668	0	-	-	CYTOPLASMIC_DOMAIN (PHOBIUS); TRANSMEMBRANE (PHOBIUS); TRANSMEMBRANE (PHOBIUS); NON_CYTOPLASMIC_DOMAIN (PHOBIUS); NON_CYTOPLASMIC_DOMAIN (PHOBIUS); TMhelix (TMHMM); TMhelix (TMHMM)	-	-	-	-	-
comp67551_c3_seq2	ethylene-responsive transcription factor rap2-7	729	5	7.15491e-147	0.778	6	P:regulation of transcription, DNAtemplated; F:DNA binding; F:oxidoreductase activity; F:sequencespecific DNA binding transcription factor activity; C:nucleus; P:multicellular organismal development	-	IPR001471 (PRINTS); IPR001471 (SMART); IPR001471 (G3DSA:3.30.730.GENE3D); IPR001471 (PFAM); IPR031112 (PANTHER); PTHR32467:SF28 (PANTHER); IPR001471 (PROSITE_PROFILES); IPR001471 (PROSITE_PROFILES); IPR016177 (SUPERFAMILY); IPR016177 (SUPERFAMILY)	-	-	-	-	-
comp67599_c0_seq1	pentatricopeptide repeat-containing protein chloroplastic-like	1958	5	0	0.814	2	F:zinc ion binding; F:protein binding	-	IPR002885 (PFAM); IPR002885 (TIGRFAM); IPR032867 (PFAM); IPR002885 (PFAM); IPR011990 (G3DSA:1.25.40.GENE3D); PTHR24015 (PANTHER); IPR002885 (PROSITE_PROFILES); IPR002885 (PROSITE_PROFILES); IPR002885 (PROSITE_PROFILES); IPR002885 (PROSITE_PROFILES); IPR002885 (PROSITE_PROFILES); IPR002885 (PROSITE_PROFILES); IPR011990 (SUPERFAMILY)	-	-	-	-	-
comp67599_c0_seq4	pentatricopeptide repeat-containing protein at4g21065-like isoform x1	2071	5	0	0.79	2	F:zinc ion binding; F:protein binding	-	IPR032867 (PFAM); IPR002885 (PFAM); IPR002885 (TIGRFAM); IPR011990 (G3DSA:1.25.40.GENE3D); IPR002885 (PFAM); PTHR24015 (PANTHER); SIGNAL_PEPTIDE_N_REGION (PHOBIUS); NON_CYTOPLASMIC_DOMAIN (PHOBIUS); SIGNAL_PEPTIDE_H_REGION (PHOBIUS); SIGNAL_PEPTIDE (PHOBIUS); SIGNAL_PEPTIDE_C_REGION (PHOBIUS); IPR002885 (PROSITE_PROFILES); IPR002885 (PROSITE_PROFILES); IPR002885 (PROSITE_PROFILES); IPR002885 (PRO…	-	-	-	-	-
comp67599_c0_seq6	pentatricopeptide repeat-containing protein at5g48910-like isoform x2	1808	5	0	0.812	1	F:protein binding	-	IPR002885 (TIGRFAM); IPR002885 (PFAM); IPR002885 (PFAM); IPR011990 (G3DSA:1.25.40.GENE3D); PTHR24015 (PANTHER); IPR002885 (PROSITE_PROFILES); IPR002885 (PROSITE_PROFILES); IPR002885 (PROSITE_PROFILES); IPR002885 (PROSITE_PROFILES); IPR002885 (PROSITE_PROFILES); IPR002885 (PROSITE_PROFILES); IPR011990 (SUPERFAMILY)	-	-	-	-	-
comp67599_c0_seq7	pentatricopeptide repeat-containing protein at4g21065-like	1921	5	0	0.794	1	F:protein binding	-	IPR002885 (TIGRFAM); IPR002885 (PFAM); IPR002885 (PFAM); IPR011990 (G3DSA:1.25.40.GENE3D); PTHR24015 (PANTHER); SIGNAL_PEPTIDE_C_REGION (PHOBIUS); SIGNAL_PEPTIDE (PHOBIUS); NON_CYTOPLASMIC_DOMAIN (PHOBIUS); SIGNAL_PEPTIDE_N_REGION (PHOBIUS); SIGNAL_PEPTIDE_H_REGION (PHOBIUS); IPR002885 (PROSITE_PROFILES); IPR002885 (PROSITE_PROFILES); IPR002885 (PROSITE_PROFILES); IPR002885 (PROSITE_PROFILES); IP…	-	-	-	-	-
comp67733_c0_seq3	tho complex subunit 2- partial	390	5	1.51577e-33	0.562	0	-	-	IPR026960 (PFAM); PTHR21736 (PANTHER); PTHR21736:SF17 (PANTHER)	-	-	-	-	-
comp67779_c1_seq1	gdsl esterase lipase 1	391	5	4.37827e-62	0.808	2	F:lipase activity; P:lipid metabolic process	EC:3.1.1	Coil (COILS); IPR013830 (G3DSA:3.40.50.GENE3D); IPR001087 (PFAM); PTHR22835 (PANTHER); PTHR22835:SF183 (PANTHER)	-	-	-	-	-
comp69002_c0_seq12	PREDICTED: uncharacterized protein At4g04980-like	455	5	7.78411e-69	0.902	0	-	-	PTHR31342:SF16 (PANTHER); PTHR31342 (PANTHER)	-	-	-	-	-
comp69006_c1_seq1	zinc finger rna-binding protein 2-like	817	2	1.13169e-65	0.745	0	-	-	-	-	-	-	-	-
comp69182_c1_seq8	PREDICTED: uncharacterized protein LOC104877807	422	5	1.82487e-23	0.546	0	-	-	NON_CYTOPLASMIC_DOMAIN (PHOBIUS); CYTOPLASMIC_DOMAIN (PHOBIUS); TRANSMEMBRANE (PHOBIUS); TMhelix (TMHMM)	-	-	-	-	-
comp69385_c0_seq2	receptor-like protein kinase feronia	445	5	1.65902e-61	0.766	3	F:protein kinase activity; P:protein phosphorylation; F:ATP binding	-	IPR013320 (G3DSA:2.60.120.GENE3D); G3DSA:3.30.200.20 (GENE3D); PTHR27003 (PANTHER); PTHR27003:SF104 (PANTHER); TRANSMEMBRANE (PHOBIUS); CYTOPLASMIC_DOMAIN (PHOBIUS); NON_CYTOPLASMIC_DOMAIN (PHOBIUS); IPR000719 (PROSITE_PROFILES); IPR011009 (SUPERFAMILY); TMhelix (TMHMM)	-	-	-	-	-
comp69690_c3_seq1	serine threonine protein phosphatase 2a 57 kda regulatory subunit b alpha isoform	1338	5	0	0.864	4	C:protein phosphatase type 2A complex; F:protein phosphatase type 2A regulator activity; P:signal transduction; F:binding	-	IPR002554 (PFAM); PTHR10257:SF20 (PANTHER); IPR002554 (PANTHER); IPR016024 (SUPERFAMILY)	-	-	-	-	-
comp69748_c0_seq5	protein accelerated cell death 6-like	1327	5	5.45029e-65	0.674	4	F:protein binding; P:regulation of salicylic acid mediated signaling pathway; C:integral component of membrane; P:regulation of defense response	-	IPR002110 (SMART); IPR020683 (G3DSA:1.25.40.GENE3D); IPR020683 (PFAM); IPR032846 (PTHR24177:PANTHER); PTHR24177 (PANTHER); IPR002110 (PROSITE_PROFILES); IPR020683 (PROSITE_PROFILES); IPR020683 (SUPERFAMILY)	-	-	-	-	-
comp69748_c0_seq7	ankyrin repeat family	1048	5	9.03445e-33	0.594	0	-	-	-	-	-	-	-	-
comp69748_c0_seq8	protein accelerated cell death 6-like	1081	5	8.11493e-47	0.59	1	F:protein binding	-	IPR002110 (SMART); IPR020683 (PFAM); IPR020683 (G3DSA:1.25.40.GENE3D); PTHR24177:SF36 (PANTHER); PTHR24177 (PANTHER); IPR020683 (PROSITE_PROFILES); IPR002110 (PROSITE_PROFILES); IPR002110 (PROSITE_PROFILES); IPR002110 (PROSITE_PROFILES); IPR002110 (PROSITE_PROFILES); IPR020683 (SUPERFAMILY)	-	-	-	-	-
comp69762_c0_seq4	PREDICTED: uncharacterized protein LOC104882269	511	5	7.9037e-66	0.82	0	-	-	-	-	-	-	-	-
comp69779_c0_seq2	PREDICTED: uncharacterized protein LOC104880636	621	5	2.70363e-55	0.632	0	-	-	TMhelix (TMHMM)	-	-	-	-	-
comp70035_c1_seq16	dcd domain isoform 1	1168	5	3.89391e-153	0.738	1	P:biological_process	-	IPR013989 (SMART); IPR013989 (PFAM); PTHR10857 (PANTHER); PTHR10857:SF46 (PANTHER); IPR013989 (PROSITE_PROFILES)	-	-	-	-	-
comp70273_c0_seq2	PREDICTED: uncharacterized protein LOC104882379	1186	5	0	0.854	2	F:nucleic acid binding; F:RNADNA hybrid ribonuclease activity	EC:3.1.26.4	PF13456 (PFAM); IPR012337 (G3DSA:3.30.420.GENE3D); PTHR24559 (PANTHER); PTHR24559:SF194 (PANTHER); IPR002156 (PROSITE_PROFILES); IPR012337 (SUPERFAMILY); SSF56672 (SUPERFAMILY)	-	-	-	-	-
comp70360_c1_seq5	homeobox protein knotted-1-like 3 isoform x1	1682	5	1.53788e-120	0.768	2	C:nucleus; F:DNA binding	-	IPR005540 (SMART); IPR005540 (PFAM); PTHR11850:SF122 (PANTHER); PTHR11850 (PANTHER)	-	-	-	-	-
comp70583_c2_seq9	transcription factor jungbrunnen 1-like isoform x2	995	5	4.8204e-72	0.636	2	P:regulation of transcription, DNAtemplated; F:DNA binding	-	IPR003441 (PFAM); PTHR31989 (PANTHER); PTHR31989:SF21 (PANTHER); IPR003441 (PROSITE_PROFILES); IPR003441 (SUPERFAMILY)	-	-	-	-	-
comp70583_c2_seq16	transcription factor jungbrunnen 1-like isoform x2	1025	5	5.27566e-77	0.63	2	P:regulation of transcription, DNAtemplated; F:DNA binding	-	IPR003441 (PFAM); PTHR31989:SF21 (PANTHER); PTHR31989 (PANTHER); IPR003441 (PROSITE_PROFILES); IPR003441 (SUPERFAMILY)	-	-	-	-	-
comp70583_c2_seq20	transcription factor jungbrunnen 1-like isoform x2	1015	5	1.09996e-66	0.638	4	P:regulation of transcription, DNAtemplated; P:transcription, DNAtemplated; C:nucleus; F:DNA binding	-	-	-	-	-	-	-
comp70583_c2_seq53	transcription factor jungbrunnen 1-like isoform x2	1150	5	1.13554e-55	0.55	0	-	-	-	-	-	-	-	-
comp70583_c2_seq70	nac domain-containing protein 86-like	622	5	4.17054e-86	0.664	0	-	-	-	-	-	-	-	-
comp70583_c2_seq71	transcription factor jungbrunnen 1-like isoform x2	1130	5	4.66404e-61	0.556	2	F:DNA binding; P:regulation of transcription, DNAtemplated	-	IPR003441 (PFAM); PTHR31989 (PANTHER); PTHR31989:SF21 (PANTHER); IPR003441 (PROSITE_PROFILES); IPR003441 (SUPERFAMILY)	-	-	-	-	-
comp70610_c1_seq15	kinesin heavy chain-like	1617	5	0	0.864	4	F:microtubule binding; F:microtubule motor activity; F:ATP binding; P:microtubulebased movement	-	Coil (COILS); Coil (COILS); IPR021720 (PFAM); IPR031852 (PFAM); IPR001752 (G3DSA:3.40.850.GENE3D); PTHR24115:SF339 (PANTHER); IPR027640 (PANTHER); PTHR24115:SF339 (PANTHER); IPR027640 (PANTHER); IPR001752 (PROSITE_PROFILES); IPR027417 (SUPERFAMILY)	-	-	-	-	-
comp70656_c0_seq1	f-box protein at4g22280-like	1761	5	0	0.666	1	F:protein binding	-	IPR006566 (SMART); IPR006566 (PFAM); IPR032675 (G3DSA:3.80.10.GENE3D); PTHR32212 (PANTHER); PTHR32212:SF126 (PANTHER); IPR001810 (PROSITE_PROFILES); IPR001810 (SUPERFAMILY); IPR032675 (SUPERFAMILY)	-	-	-	-	-
comp70782_c0_seq2	PREDICTED: uncharacterized protein LOC104878215	799	5	2.06099e-96	0.868	0	-	-	PTHR19446 (PANTHER); PTHR19446:SF368 (PANTHER); SIGNAL_PEPTIDE_C_REGION (PHOBIUS); NON_CYTOPLASMIC_DOMAIN (PHOBIUS); SIGNAL_PEPTIDE_N_REGION (PHOBIUS); SIGNAL_PEPTIDE (PHOBIUS); SIGNAL_PEPTIDE_H_REGION (PHOBIUS); SignalP-noTM (SIGNALP_EUK)	-	-	-	-	-
comp71014_c0_seq2	receptor-like protein 12	490	5	8.21207e-77	0.916	1	F:protein binding	-	IPR032675 (G3DSA:3.80.10.GENE3D); IPR001611 (PFAM); PTHR27004 (PANTHER); PTHR27004:SF1 (PANTHER); IPR032675 (SUPERFAMILY)	-	-	-	-	-
comp71014_c0_seq4	receptor-like protein 12	592	5	9.97632e-100	0.882	0	-	-	IPR013210 (PFAM); IPR032675 (G3DSA:3.80.10.GENE3D); PTHR27004:SF1 (PANTHER); PTHR27004 (PANTHER); IPR032675 (SUPERFAMILY)	-	-	-	-	-
comp71076_c2_seq2	translation factor guf1 chloroplastic	1810	5	0	0.864	19	P:pentosephosphate shunt; P:response to far red light; C:mitochondrial matrix; P:response to red light; F:translation elongation factor activity; P:chloroplast relocation; P:photosynthesis; P:translational elongation; F:GTP binding; C:mitochondrial inner membrane; C:chloroplast; P:positive regulation of translation; F:ribosome binding; P:chlorophyll biosynthetic process; P:isopentenyl diphosphate…	-	-	-	-	-	-	-
comp71282_c1_seq5	PREDICTED: plastocyanin	542	1	1.61166e-07	0.61	2	F:electron carrier activity; F:copper ion binding	-	-	-	-	-	-	-
comp71282_c1_seq8	PREDICTED: plastocyanin	488	1	8.38448e-08	0.53	2	F:electron carrier activity; F:copper ion binding	-	-	-	-	-	-	-
comp71348_c0_seq8	laccase-14-like isoform x1	707	5	4.47673e-132	0.854	2	F:oxidoreductase activity; P:oxidationreduction process	-	IPR001117 (PFAM); IPR008972 (G3DSA:2.60.40.GENE3D); PTHR11709 (PANTHER); PTHR11709:SF118 (PANTHER); IPR008972 (SUPERFAMILY)	-	-	-	-	-
comp71348_c2_seq3	laccase-14-like isoform x1	429	1	3.9272e-25	0.83	0	-	-	-	-	-	-	-	-
comp71497_c1_seq1	muscle m-line assembly protein unc-89	1106	5	0	0.798	0	-	-	Coil (COILS); Coil (COILS)	-	-	-	-	-
comp71730_c1_seq2	abc transporter b family member 25	1314	5	0	0.888	5	F:ATPase activity, coupled to transmembrane movement of substances; P:transmembrane transport; F:ATP binding; C:integral component of membrane; P:metabolic process	-	G3DSA:1.20.1560.10 (GENE3D); IPR027417 (G3DSA:3.40.50.GENE3D); IPR011527 (PFAM); PTHR24221 (PANTHER); PTHR24221:SF194 (PANTHER); TRANSMEMBRANE (PHOBIUS); TRANSMEMBRANE (PHOBIUS); NON_CYTOPLASMIC_DOMAIN (PHOBIUS); NON_CYTOPLASMIC_DOMAIN (PHOBIUS); TRANSMEMBRANE (PHOBIUS); TRANSMEMBRANE (PHOBIUS); NON_CYTOPLASMIC_DOMAIN (PHOBIUS); CYTOPLASMIC_DOMAIN (PHOBIUS); CYTOPLASMIC_DOMAIN (PHOBIUS); TRANSMEM…	-	-	-	-	-
comp71730_c2_seq1	abc transporter b family member 27-like	498	5	6.7328e-36	0.744	2	F:ATPase activity; F:ATP binding	EC:3.6.1.3	IPR027417 (G3DSA:3.40.50.GENE3D); IPR003439 (PFAM); IPR027417 (G3DSA:3.40.50.GENE3D); PTHR24221 (PANTHER); PTHR24221:SF194 (PANTHER); IPR027417 (SUPERFAMILY)	-	-	-	-	-
comp71968_c0_seq8	linoleate 13s-lipoxygenase 2- chloroplastic-like	793	5	1.5009e-167	0.882	5	P:oxylipin biosynthetic process; F:linoleate 13Slipoxygenase activity; F:iron ion binding; P:oxidationreduction process; F:protein binding	EC:1.13.11.12	IPR001246 (PRINTS); G3DSA:4.10.375.10 (GENE3D); IPR001024 (PFAM); IPR027433 (G3DSA:4.10.372.GENE3D); IPR013819 (PFAM); IPR001024 (G3DSA:2.60.60.GENE3D); IPR000907 (PANTHER); PTHR11771:SF42 (PANTHER); IPR000907 (PANTHER); PTHR11771:SF42 (PANTHER); IPR013819 (PROSITE_PROFILES); IPR001024 (PROSITE_PROFILES); IPR013819 (SUPERFAMILY); IPR001024 (SUPERFAMILY)	-	-	-	-	-
comp71968_c0_seq9	linoleate 13s-lipoxygenase 2- chloroplastic-like isoform x1	977	5	0	0.914	5	P:oxylipin biosynthetic process; F:linoleate 13Slipoxygenase activity; F:iron ion binding; P:oxidationreduction process; F:protein binding	EC:1.13.11.12	IPR001246 (PRINTS); IPR013819 (PFAM); G3DSA:3.10.450.60 (GENE3D); IPR001024 (G3DSA:2.60.60.GENE3D); IPR001024 (PFAM); G3DSA:4.10.375.10 (GENE3D); IPR027433 (G3DSA:4.10.372.GENE3D); PTHR11771:SF42 (PANTHER); IPR000907 (PANTHER); PTHR11771:SF42 (PANTHER); IPR000907 (PANTHER); IPR013819 (PROSITE_PROFILES); IPR001024 (PROSITE_PROFILES); IPR001024 (SUPERFAMILY); IPR013819 (SUPERFAMILY)	-	-	-	-	-
comp72047_c1_seq4	probable leucine-rich repeat receptor-like protein kinase at1g35710 isoform x4	360	5	7.46441e-68	0.882	1	F:protein binding	-	PR00019 (PRINTS); IPR001611 (PFAM); IPR032675 (G3DSA:3.80.10.GENE3D); PTHR27004 (PANTHER); PTHR27004:SF21 (PANTHER); SSF52047 (SUPERFAMILY)	-	-	-	-	-
comp72154_c2_seq2	trihelix transcription factor gtl1-like	1797	5	0	0.804	1	F:DNA binding	-	Coil (COILS); IPR009057 (G3DSA:1.10.10.GENE3D); PF13837 (PFAM); PTHR21654:SF19 (PANTHER); PTHR21654 (PANTHER); IPR017877 (PROSITE_PROFILES)	-	-	-	-	-
comp72231_c0_seq21	equilibrative nucleotide transporter 3-like	1272	5	0	0.916	3	C:integral component of membrane; P:nucleoside transmembrane transport; F:nucleoside transmembrane transporter activity	-	IPR002259 (PFAM); PTHR10332:SF38 (PANTHER); IPR002259 (PANTHER); NON_CYTOPLASMIC_DOMAIN (PHOBIUS); CYTOPLASMIC_DOMAIN (PHOBIUS); TRANSMEMBRANE (PHOBIUS); TRANSMEMBRANE (PHOBIUS); TRANSMEMBRANE (PHOBIUS); TRANSMEMBRANE (PHOBIUS); NON_CYTOPLASMIC_DOMAIN (PHOBIUS); NON_CYTOPLASMIC_DOMAIN (PHOBIUS); CYTOPLASMIC_DOMAIN (PHOBIUS); CYTOPLASMIC_DOMAIN (PHOBIUS); TRANSMEMBRANE (PHOBIUS); NON_CYTOPLASMIC_D…	-	-	-	-	-
comp72345_c1_seq5	synaptotagmin-3-like isoform x1	655	5	2.54535e-85	0.944	1	F:lipid binding	-	IPR031468 (PFAM); PTHR10774:SF62 (PANTHER); PTHR10774 (PANTHER); TRANSMEMBRANE (PHOBIUS); CYTOPLASMIC_DOMAIN (PHOBIUS); NON_CYTOPLASMIC_DOMAIN (PHOBIUS); TMhelix (TMHMM)	-	-	-	-	-
comp72355_c0_seq3	glycerophosphodiester phosphodiesterase protein kinase domain-containing gdpdl2-like	718	5	2.40457e-90	0.698	2	F:protein kinase activity; F:ATP binding	-	G3DSA:3.30.200.20 (GENE3D); IPR013320 (G3DSA:2.60.120.GENE3D); PTHR27009:SF19 (PANTHER); PTHR27009 (PANTHER); IPR017441 (PROSITE_PATTERNS); CYTOPLASMIC_DOMAIN (PHOBIUS); NON_CYTOPLASMIC_DOMAIN (PHOBIUS); TRANSMEMBRANE (PHOBIUS); IPR011009 (SUPERFAMILY); TMhelix (TMHMM)	-	-	-	-	-
comp72355_c0_seq4	glycerophosphodiester phosphodiesterase protein kinase domain-containing gdpdl2-like	673	5	1.40554e-88	0.716	2	F:protein kinase activity; F:ATP binding	-	G3DSA:3.30.200.20 (GENE3D); IPR013320 (G3DSA:2.60.120.GENE3D); PTHR27009 (PANTHER); PTHR27009:SF19 (PANTHER); IPR017441 (PROSITE_PATTERNS); NON_CYTOPLASMIC_DOMAIN (PHOBIUS); CYTOPLASMIC_DOMAIN (PHOBIUS); TRANSMEMBRANE (PHOBIUS); IPR011009 (SUPERFAMILY); TMhelix (TMHMM)	-	-	-	-	-
comp72481_c1_seq2	two-component response regulator-like prr95	1171	5	0	0.648	2	P:phosphorelay signal transduction system; F:DNA binding	-	IPR001789 (SMART); IPR001789 (PFAM); IPR009057 (G3DSA:1.10.10.GENE3D); G3DSA:3.40.50.2300 (GENE3D); PTHR31442 (PANTHER); PTHR31442 (PANTHER); PTHR31442:SF9 (PANTHER); PTHR31442:SF9 (PANTHER); TRANSMEMBRANE (PHOBIUS); NON_CYTOPLASMIC_DOMAIN (PHOBIUS); CYTOPLASMIC_DOMAIN (PHOBIUS); IPR001789 (PROSITE_PROFILES); IPR011006 (SUPERFAMILY); TMhelix (TMHMM)	-	-	-	-	-
comp72628_c0_seq11	PREDICTED: uncharacterized protein LOC104877473	2113	5	0	0.71	0	-	-	IPR018289 (PFAM); IPR004332 (PFAM); PTHR31973:SF0 (PANTHER); PTHR31973 (PANTHER); NON_CYTOPLASMIC_DOMAIN (PHOBIUS); TRANSMEMBRANE (PHOBIUS); CYTOPLASMIC_DOMAIN (PHOBIUS); TMhelix (TMHMM)	-	-	-	-	-
comp72715_c0_seq2	glycerophosphodiester phosphodiesterase protein kinase domain-containing gdpdl2-like	1067	5	1.61118e-161	0.772	1	F:polysaccharide binding	-	IPR025287 (PFAM); PTHR27009 (PANTHER); PTHR27009:SF18 (PANTHER); NON_CYTOPLASMIC_DOMAIN (PHOBIUS); SIGNAL_PEPTIDE_N_REGION (PHOBIUS); SIGNAL_PEPTIDE_H_REGION (PHOBIUS); TRANSMEMBRANE (PHOBIUS); SIGNAL_PEPTIDE_C_REGION (PHOBIUS); SIGNAL_PEPTIDE (PHOBIUS); CYTOPLASMIC_DOMAIN (PHOBIUS); SignalP-noTM (SIGNALP_EUK); TMhelix (TMHMM)	-	-	-	-	-
comp72766_c0_seq19	probable mitochondrial-processing peptidase subunit beta	1005	5	9.26192e-146	0.814	2	P:metabolic process; F:catalytic activity	-	NON_CYTOPLASMIC_DOMAIN (PHOBIUS); CYTOPLASMIC_DOMAIN (PHOBIUS); TRANSMEMBRANE (PHOBIUS)	-	-	-	-	-
comp72805_c3_seq3	geraniol 8-hydroxylase-like	349	5	5.21658e-68	0.84	6	F:heme binding; F:oxidoreductase activity, acting on paired donors, with incorporation or reduction of molecular oxygen; F:monooxygenase activity; F:iron ion binding; F:electron carrier activity; P:oxidationreduction process	-	IPR001128 (G3DSA:1.10.630.GENE3D); PTHR24298 (PANTHER); PTHR24298:SF121 (PANTHER); IPR001128 (SUPERFAMILY)	-	-	-	-	-
comp72855_c1_seq1	dna annealing helicase and endonuclease zranb3 isoform x5	3854	5	0	0.952	3	F:endonuclease activity; F:nucleic acid binding; F:ATP binding	-	Coil (COILS); IPR002711 (PFAM); IPR000330 (PFAM); IPR027417 (G3DSA:3.40.50.GENE3D); PTHR10799:SF741 (PANTHER); PTHR10799:SF741 (PANTHER); PTHR10799 (PANTHER); IPR027417 (SUPERFAMILY); IPR027417 (SUPERFAMILY)	-	-	-	-	-
comp72855_c1_seq3	dna annealing helicase and endonuclease zranb3 isoform x3	4094	5	0	0.958	3	F:endonuclease activity; F:nucleic acid binding; F:ATP binding	-	Coil (COILS); IPR014001 (SMART); IPR027417 (G3DSA:3.40.50.GENE3D); IPR002711 (PFAM); IPR000330 (PFAM); PTHR10799:SF741 (PANTHER); PTHR10799:SF741 (PANTHER); PTHR10799 (PANTHER); IPR014001 (PROSITE_PROFILES); IPR027417 (SUPERFAMILY); IPR027417 (SUPERFAMILY)	-	-	-	-	-
comp72855_c1_seq4	dna annealing helicase and endonuclease zranb3 isoform x4	3962	5	0	0.936	3	F:ATP binding; F:nucleic acid binding; F:endonuclease activity	-	Coil (COILS); IPR014001 (SMART); IPR027417 (G3DSA:3.40.50.GENE3D); IPR000330 (PFAM); IPR002711 (PFAM); PTHR10799:SF741 (PANTHER); PTHR10799 (PANTHER); IPR014001 (PROSITE_PROFILES); IPR027417 (SUPERFAMILY); IPR027417 (SUPERFAMILY)	-	-	-	-	-
comp72855_c1_seq5	dna annealing helicase and endonuclease zranb3 isoform x4	4073	5	0	0.956	3	F:nucleic acid binding; F:endonuclease activity; F:ATP binding	-	Coil (COILS); IPR001650 (SMART); IPR014001 (SMART); IPR001650 (PFAM); IPR002711 (PFAM); IPR027417 (G3DSA:3.40.50.GENE3D); IPR027417 (G3DSA:3.40.50.GENE3D); IPR000330 (PFAM); PTHR10799:SF741 (PANTHER); PTHR10799 (PANTHER); PTHR10799 (PANTHER); IPR014001 (PROSITE_PROFILES); IPR001650 (PROSITE_PROFILES); IPR027417 (SUPERFAMILY); IPR027417 (SUPERFAMILY)	-	-	-	-	-
comp72855_c1_seq6	dna annealing helicase and endonuclease zranb3 isoform x5	3722	5	0	0.922	3	F:ATP binding; F:endonuclease activity; F:nucleic acid binding	-	Coil (COILS); IPR027417 (G3DSA:3.40.50.GENE3D); IPR000330 (PFAM); IPR002711 (PFAM); PTHR10799 (PANTHER); PTHR10799:SF741 (PANTHER); IPR027417 (SUPERFAMILY); IPR027417 (SUPERFAMILY)	-	-	-	-	-
comp72855_c1_seq8	dna annealing helicase and endonuclease zranb3 isoform x5	3965	5	0	0.976	3	F:ATP binding; F:endonuclease activity; F:nucleic acid binding	-	Coil (COILS); IPR001650 (SMART); IPR027417 (G3DSA:3.40.50.GENE3D); IPR000330 (PFAM); IPR001650 (PFAM); IPR002711 (PFAM); IPR027417 (G3DSA:3.40.50.GENE3D); PTHR10799:SF741 (PANTHER); PTHR10799 (PANTHER); IPR001650 (PROSITE_PROFILES); IPR027417 (SUPERFAMILY); IPR027417 (SUPERFAMILY)	-	-	-	-	-
comp72855_c1_seq10	dna annealing helicase and endonuclease zranb3 isoform x5	3833	5	0	0.948	3	F:nucleic acid binding; F:endonuclease activity; F:ATP binding	-	Coil (COILS); IPR001650 (SMART); IPR002711 (PFAM); IPR027417 (G3DSA:3.40.50.GENE3D); IPR000330 (PFAM); IPR027417 (G3DSA:3.40.50.GENE3D); IPR001650 (PFAM); PTHR10799 (PANTHER); PTHR10799:SF741 (PANTHER); PTHR10799 (PANTHER); IPR001650 (PROSITE_PROFILES); IPR027417 (SUPERFAMILY); IPR027417 (SUPERFAMILY)	-	-	-	-	-
comp72917_c4_seq2	cellulose synthase-like protein h1	468	5	7.74106e-60	0.854	3	F:cellulose synthase (UDPforming) activity; P:cellulose biosynthetic process; C:integral component of membrane	EC:2.4.1.12	IPR005150 (PFAM); PTHR13301 (PANTHER); PTHR13301:SF53 (PANTHER)	-	-	-	-	-
comp73103_c0_seq8	leucine-rich repeat containing isoform 1	2203	5	0	0.756	2	F:ADP binding; F:protein binding	-	PR00364 (PRINTS); IPR002182 (PFAM); IPR032675 (G3DSA:3.80.10.GENE3D); IPR027417 (G3DSA:3.40.50.GENE3D); IPR001611 (PFAM); PTHR23155 (PANTHER); PTHR23155:SF505 (PANTHER); NON_CYTOPLASMIC_DOMAIN (PHOBIUS); SIGNAL_PEPTIDE_C_REGION (PHOBIUS); SIGNAL_PEPTIDE_N_REGION (PHOBIUS); SIGNAL_PEPTIDE_H_REGION (PHOBIUS); SIGNAL_PEPTIDE (PHOBIUS); IPR032675 (SUPERFAMILY); IPR027417 (SUPERFAMILY)	-	-	-	-	-
comp73103_c0_seq12	leucine-rich repeat containing isoform 1	2172	5	0	0.756	2	F:protein binding; F:ADP binding	-	Coil (COILS); PR00364 (PRINTS); IPR027417 (G3DSA:3.40.50.GENE3D); IPR001611 (PFAM); IPR032675 (G3DSA:3.80.10.GENE3D); IPR002182 (PFAM); PTHR23155:SF505 (PANTHER); PTHR23155 (PANTHER); IPR027417 (SUPERFAMILY); IPR032675 (SUPERFAMILY)	-	-	-	-	-
comp73185_c2_seq8	PREDICTED: uncharacterized protein LOC104877807	702	5	6.08611e-50	0.58	0	-	-	CYTOPLASMIC_DOMAIN (PHOBIUS); TRANSMEMBRANE (PHOBIUS); NON_CYTOPLASMIC_DOMAIN (PHOBIUS); TRANSMEMBRANE (PHOBIUS); CYTOPLASMIC_DOMAIN (PHOBIUS); TMhelix (TMHMM)	-	-	-	-	-
comp73195_c0_seq6	probable lrr receptor-like serine threonine-protein kinase at4g08850	1299	5	1.19422e-148	0.73	4	P:phosphorylation; F:protein kinase activity; F:nucleotide binding; F:protein binding	-	PR00019 (PRINTS); IPR001611 (PFAM); IPR032675 (G3DSA:3.80.10.GENE3D); IPR001611 (PFAM); PTHR27000:SF119 (PANTHER); PTHR27000 (PANTHER); CYTOPLASMIC_DOMAIN (PHOBIUS); TRANSMEMBRANE (PHOBIUS); NON_CYTOPLASMIC_DOMAIN (PHOBIUS); SignalP-TM (SIGNALP_GRAM_POSITIVE); IPR032675 (SUPERFAMILY); TMhelix (TMHMM)	-	-	-	-	-
comp73249_c0_seq1	PREDICTED: uncharacterized protein LOC104879138	346	1	1.35319e-18	0.91	0	-	-	-	-	-	-	-	-
comp73301_c1_seq2	f-box protein at2g39490-like	694	5	9.67745e-96	0.584	0	-	-	-	-	-	-	-	-
comp73382_c0_seq6	probable sugar phosphate phosphate translocator at1g12500	1740	5	3.2276e-114	0.892	6	P:cellulose metabolic process; P:cell growth; P:organic anion transport; F:organic anion transmembrane transporter activity; P:planttype cell wall biogenesis; C:integral component of membrane	-	IPR004853 (PFAM); PTHR11132:SF65 (PANTHER); PTHR11132 (PANTHER); CYTOPLASMIC_DOMAIN (PHOBIUS); TRANSMEMBRANE (PHOBIUS); TRANSMEMBRANE (PHOBIUS); TRANSMEMBRANE (PHOBIUS); TRANSMEMBRANE (PHOBIUS); NON_CYTOPLASMIC_DOMAIN (PHOBIUS); NON_CYTOPLASMIC_DOMAIN (PHOBIUS); NON_CYTOPLASMIC_DOMAIN (PHOBIUS); TRANSMEMBRANE (PHOBIUS); CYTOPLASMIC_DOMAIN (PHOBIUS); CYTOPLASMIC_DOMAIN (PHOBIUS); SSF103481 (SUPERF…	-	-	-	-	-
comp73391_c3_seq5	PREDICTED: uncharacterized protein LOC104881464, partial	634	5	5.73984e-64	0.788	4	C:intracellular; F:endonuclease activity; P:DNA repair; F:DNA binding	-	IPR005135 (G3DSA:3.60.10.GENE3D); IPR005135 (PFAM); PTHR31696 (PANTHER); IPR020847 (PROSITE_PATTERNS); IPR005135 (SUPERFAMILY)	-	-	-	-	-
comp73432_c0_seq10	glycerophosphodiester phosphodiesterase protein kinase domain-containing gdpdl2-like	538	5	2.84437e-114	0.684	7	F:ATP binding; F:protein kinase activity; F:polysaccharide binding; F:nucleotide binding; P:protein phosphorylation; F:transferase activity, transferring phosphoruscontaining groups; F:protein serine/threonine kinase activity	-	PTHR27009 (PANTHER); PTHR27009:SF19 (PANTHER); CYTOPLASMIC_DOMAIN (PHOBIUS); CYTOPLASMIC_DOMAIN (PHOBIUS); TRANSMEMBRANE (PHOBIUS); TRANSMEMBRANE (PHOBIUS); NON_CYTOPLASMIC_DOMAIN (PHOBIUS); TMhelix (TMHMM); TMhelix (TMHMM)	-	-	-	-	-
comp73666_c0_seq12	pentatricopeptide repeat-containing protein at3g28640	6565	5	0	0.92	3	P:protein deubiquitination; F:ubiquitinyl hydrolase activity; F:metal ion binding	-	Coil (COILS); IPR001394 (PFAM); IPR006865 (PFAM); IPR006866 (PFAM); PTHR22975 (PANTHER); PTHR22975 (PANTHER); PTHR22975:SF9 (PANTHER); IPR007087 (PROSITE_PATTERNS); TRANSMEMBRANE (PHOBIUS); CYTOPLASMIC_DOMAIN (PHOBIUS); NON_CYTOPLASMIC_DOMAIN (PHOBIUS); IPR028889 (PROSITE_PROFILES); SSF54001 (SUPERFAMILY)	-	-	-	-	-
comp73688_c1_seq27	protein nrt1 ptr family -like	544	5	3.52177e-69	0.838	3	C:integral component of membrane; P:oligopeptide transport; F:transporter activity	-	G3DSA:1.20.1250.20 (GENE3D); IPR000109 (PFAM); PTHR11654:SF116 (PANTHER); IPR000109 (PANTHER); IPR018456 (PROSITE_PATTERNS); NON_CYTOPLASMIC_DOMAIN (PHOBIUS); CYTOPLASMIC_DOMAIN (PHOBIUS); TRANSMEMBRANE (PHOBIUS); TRANSMEMBRANE (PHOBIUS); TRANSMEMBRANE (PHOBIUS); CYTOPLASMIC_DOMAIN (PHOBIUS); NON_CYTOPLASMIC_DOMAIN (PHOBIUS); IPR020846 (SUPERFAMILY); TMhelix (TMHMM); TMhelix (TMHMM); TMhelix (TMH…	-	-	-	-	-
comp73943_c6_seq14	protein srg1	357	5	1.57987e-66	0.902	0	-	-	IPR026992 (PFAM); IPR027443 (G3DSA:2.60.120.GENE3D); PTHR10209 (PANTHER); PTHR10209:SF176 (PANTHER); SSF51197 (SUPERFAMILY)	-	-	-	-	-
comp73957_c0_seq5	nucleolar mif4g domain-containing protein 1-like	2032	5	5.5467e-160	0.73	1	F:binding	-	Coil (COILS); IPR016021 (G3DSA:1.25.40.GENE3D); PTHR18034:SF4 (PANTHER); PTHR18034 (PANTHER); CYTOPLASMIC_DOMAIN (PHOBIUS); NON_CYTOPLASMIC_DOMAIN (PHOBIUS); TRANSMEMBRANE (PHOBIUS); TRANSMEMBRANE (PHOBIUS); CYTOPLASMIC_DOMAIN (PHOBIUS); SignalP-TM (SIGNALP_GRAM_POSITIVE); IPR016024 (SUPERFAMILY)	-	-	-	-	-
comp73957_c0_seq18	mif4g domain and ma3 domain-containing protein isoform 1	2110	5	1.5764e-148	0.744	1	F:binding	-	IPR016021 (G3DSA:1.25.40.GENE3D); PTHR18034 (PANTHER); PTHR18034:SF4 (PANTHER); NON_CYTOPLASMIC_DOMAIN (PHOBIUS); TRANSMEMBRANE (PHOBIUS); TRANSMEMBRANE (PHOBIUS); CYTOPLASMIC_DOMAIN (PHOBIUS); CYTOPLASMIC_DOMAIN (PHOBIUS); SignalP-TM (SIGNALP_GRAM_POSITIVE); IPR016024 (SUPERFAMILY)	-	-	-	-	-
comp73973_c1_seq6	protein root uvb sensitive 5	1561	5	0	0.77	0	-	-	IPR006968 (PANTHER); PTHR12770:SF24 (PANTHER)	-	-	-	-	-
comp73976_c0_seq4	transcription factor jungbrunnen 1	371	5	5.67716e-59	0.826	2	P:regulation of transcription, DNAtemplated; F:DNA binding	-	IPR003441 (PFAM); PTHR31719 (PANTHER); PTHR31719:SF5 (PANTHER); IPR003441 (PROSITE_PROFILES); IPR003441 (SUPERFAMILY)	-	-	-	-	-
comp73998_c0_seq30	abc transporter c family member 12-like	2758	5	0	0.92	6	F:ATPase activity, coupled to transmembrane movement of substances; P:transmembrane transport; F:ATP binding; F:2alkenal reductase [NAD(P)] activity; C:integral component of membrane; P:oxidationreduction process	EC:1.3.1.74	IPR003439 (PFAM); G3DSA:1.20.1560.10 (GENE3D); IPR011527 (PFAM); IPR027417 (G3DSA:3.40.50.GENE3D); PTHR24223:SF251 (PANTHER); PTHR24223 (PANTHER); IPR017871 (PROSITE_PATTERNS); TRANSMEMBRANE (PHOBIUS); CYTOPLASMIC_DOMAIN (PHOBIUS); CYTOPLASMIC_DOMAIN (PHOBIUS); NON_CYTOPLASMIC_DOMAIN (PHOBIUS); NON_CYTOPLASMIC_DOMAIN (PHOBIUS); TRANSMEMBRANE (PHOBIUS); TRANSMEMBRANE (PHOBIUS); TRANSMEMBRANE (PHOB…	-	-	-	-	-
comp73998_c0_seq32	abc transporter c family member 12-like	2758	5	0	0.906	6	F:ATPase activity, coupled to transmembrane movement of substances; P:transmembrane transport; F:ATP binding; F:2alkenal reductase [NAD(P)] activity; C:integral component of membrane; P:oxidationreduction process	EC:1.3.1.74	IPR011527 (PFAM); IPR027417 (G3DSA:3.40.50.GENE3D); IPR003439 (PFAM); G3DSA:1.20.1560.10 (GENE3D); PTHR24223:SF251 (PANTHER); PTHR24223 (PANTHER); IPR017871 (PROSITE_PATTERNS); TRANSMEMBRANE (PHOBIUS); TRANSMEMBRANE (PHOBIUS); TRANSMEMBRANE (PHOBIUS); TRANSMEMBRANE (PHOBIUS); NON_CYTOPLASMIC_DOMAIN (PHOBIUS); CYTOPLASMIC_DOMAIN (PHOBIUS); NON_CYTOPLASMIC_DOMAIN (PHOBIUS); TRANSMEMBRANE (PHOBIUS);…	-	-	-	-	-
comp73998_c0_seq37	abc transporter c family member 12-like	1778	5	0	0.87	4	F:ATPase activity, coupled to transmembrane movement of substances; P:transmembrane transport; F:ATP binding; C:integral component of membrane	-	IPR011527 (PFAM); G3DSA:1.20.1560.10 (GENE3D); PTHR24223:SF251 (PANTHER); PTHR24223 (PANTHER); CYTOPLASMIC_DOMAIN (PHOBIUS); NON_CYTOPLASMIC_DOMAIN (PHOBIUS); NON_CYTOPLASMIC_DOMAIN (PHOBIUS); TRANSMEMBRANE (PHOBIUS); TRANSMEMBRANE (PHOBIUS); TRANSMEMBRANE (PHOBIUS); NON_CYTOPLASMIC_DOMAIN (PHOBIUS); NON_CYTOPLASMIC_DOMAIN (PHOBIUS); TRANSMEMBRANE (PHOBIUS); CYTOPLASMIC_DOMAIN (PHOBIUS); TRANSMEM…	-	-	-	-	-
comp73998_c0_seq53	abc transporter c family member 12-like	2650	5	0	0.902	6	F:ATPase activity, coupled to transmembrane movement of substances; P:transmembrane transport; F:ATP binding; F:2alkenal reductase [NAD(P)] activity; C:integral component of membrane; P:oxidationreduction process	EC:1.3.1.74	IPR003439 (PFAM); G3DSA:1.20.1560.10 (GENE3D); IPR011527 (PFAM); IPR027417 (G3DSA:3.40.50.GENE3D); PTHR24223:SF251 (PANTHER); PTHR24223 (PANTHER); IPR017871 (PROSITE_PATTERNS); NON_CYTOPLASMIC_DOMAIN (PHOBIUS); TRANSMEMBRANE (PHOBIUS); NON_CYTOPLASMIC_DOMAIN (PHOBIUS); CYTOPLASMIC_DOMAIN (PHOBIUS); NON_CYTOPLASMIC_DOMAIN (PHOBIUS); CYTOPLASMIC_DOMAIN (PHOBIUS); TRANSMEMBRANE (PHOBIUS); TRANSMEMBR…	-	-	-	-	-
comp73998_c0_seq61	abc transporter c family member 12-like	1781	5	0	0.878	6	F:ATPase activity, coupled to transmembrane movement of substances; P:transmembrane transport; F:ATP binding; F:2alkenal reductase [NAD(P)] activity; C:integral component of membrane; P:oxidationreduction process	EC:1.3.1.74	G3DSA:1.20.1560.10 (GENE3D); IPR011527 (PFAM); PTHR24223:SF251 (PANTHER); PTHR24223 (PANTHER); TRANSMEMBRANE (PHOBIUS); TRANSMEMBRANE (PHOBIUS); TRANSMEMBRANE (PHOBIUS); NON_CYTOPLASMIC_DOMAIN (PHOBIUS); CYTOPLASMIC_DOMAIN (PHOBIUS); TRANSMEMBRANE (PHOBIUS); TRANSMEMBRANE (PHOBIUS); CYTOPLASMIC_DOMAIN (PHOBIUS); NON_CYTOPLASMIC_DOMAIN (PHOBIUS); CYTOPLASMIC_DOMAIN (PHOBIUS); TRANSMEMBRANE (PHOBIU…	-	-	-	-	-
comp73998_c0_seq64	abc transporter c family member 12-like	1377	5	1.57065e-180	0.862	4	F:ATPase activity, coupled to transmembrane movement of substances; P:transmembrane transport; F:ATP binding; C:integral component of membrane	-	-	-	-	-	-	-
comp74061_c0_seq4	PREDICTED: uncharacterized protein LOC100854299	689	1	2.95483e-29	0.6	0	-	-	-	-	-	-	-	-
comp74176_c1_seq1	pentatricopeptide repeat-containing protein at5g66520-like	2206	5	0	0.756	0	-	-	NON_CYTOPLASMIC_DOMAIN (PHOBIUS); SIGNAL_PEPTIDE_C_REGION (PHOBIUS); SIGNAL_PEPTIDE_N_REGION (PHOBIUS); TRANSMEMBRANE (PHOBIUS); TRANSMEMBRANE (PHOBIUS); CYTOPLASMIC_DOMAIN (PHOBIUS); NON_CYTOPLASMIC_DOMAIN (PHOBIUS); SIGNAL_PEPTIDE_H_REGION (PHOBIUS); SIGNAL_PEPTIDE (PHOBIUS); TMhelix (TMHMM); TMhelix (TMHMM); TMhelix (TMHMM)	-	-	-	-	-
comp74220_c3_seq21	cell division cycle cofactor of apc complex-like isoform x2	1098	5	1.79607e-90	0.696	3	; F:anaphasepromoting complex binding; F:ubiquitinprotein transferase activator activity	-	IPR001680 (SMART); IPR015943 (G3DSA:2.130.10.GENE3D); IPR001680 (PFAM); IPR033010 (PANTHER); PTHR19918:SF12 (PANTHER); IPR019775 (PROSITE_PATTERNS); IPR017986 (PROSITE_PROFILES); IPR001680 (PROSITE_PROFILES); IPR017986 (SUPERFAMILY)	-	-	-	-	-
comp74235_c0_seq5	mads-box protein fbp24	383	5	9.62569e-62	0.862	5	P:regulation of transcription, DNAtemplated; F:sequencespecific DNA binding transcription factor activity; F:DNA binding; F:protein dimerization activity; C:nucleus	-	-	-	-	-	-	-
comp74283_c0_seq14	zeaxanthin chloroplastic isoform x1	555	2	6.40562e-27	0.995	0	-	-	-	-	-	-	-	-
comp74321_c3_seq4	mediator of rna polymerase ii transcription subunit 15a isoform x1	4171	5	0	0.914	2	F:transcription cofactor activity; P:regulation of transcription, DNAtemplated	-	Coil (COILS); IPR026057 (PFAM); IPR025846 (PFAM); IPR029989 (PTHR32285:PANTHER); IPR029962 (PANTHER)	-	-	-	-	-
comp74340_c2_seq5	upf0481 protein at3g47200-like	729	5	1.47279e-56	0.658	0	-	-	IPR004158 (PFAM); PTHR31549:SF27 (PANTHER); PTHR31549 (PANTHER)	-	-	-	-	-
comp74348_c0_seq2	probable lrr receptor-like serine threonine-protein kinase at3g47570	3094	5	0	0.826	5	F:protein kinase activity; C:membrane; P:protein phosphorylation; F:ATP binding; F:protein binding	-	IPR000719 (SMART); IPR003591 (SMART); IPR001245 (PFAM); IPR032675 (G3DSA:3.80.10.GENE3D); IPR013320 (G3DSA:2.60.120.GENE3D); G3DSA:3.30.200.20 (GENE3D); IPR001611 (PFAM); G3DSA:1.10.510.10 (GENE3D); PTHR27000 (PANTHER); PTHR27000:SF104 (PANTHER); IPR017441 (PROSITE_PATTERNS); IPR008271 (PROSITE_PATTERNS); CYTOPLASMIC_DOMAIN (PHOBIUS); TRANSMEMBRANE (PHOBIUS); NON_CYTOPLASMIC_DOMAIN (PHOBIUS); IPR…	-	-	-	-	-
comp74354_c8_seq2	g-type lectin s-receptor-like serine threonine-protein kinase rlk1	482	5	2.72354e-83	0.818	0	-	-	IPR001480 (G3DSA:2.90.10.GENE3D); PTHR27002 (PANTHER); PTHR27002:SF34 (PANTHER); IPR001480 (PROSITE_PROFILES); IPR001480 (SUPERFAMILY)	-	-	-	-	-
comp74414_c0_seq18	serine threonine-protein kinase tnni3k-like isoform x1	804	5	3.79007e-163	0.952	4	F:protein binding; F:protein kinase activity; P:protein phosphorylation; F:ATP binding	-	IPR002110 (SMART); IPR020683 (PFAM); G3DSA:3.30.200.20 (GENE3D); IPR001245 (PFAM); IPR020683 (G3DSA:1.25.40.GENE3D); PTHR23257 (PANTHER); PTHR23257:SF540 (PANTHER); IPR000719 (PROSITE_PROFILES); IPR020683 (PROSITE_PROFILES); IPR002110 (PROSITE_PROFILES); IPR020683 (SUPERFAMILY); IPR011009 (SUPERFAMILY)	-	-	-	-	-
comp74414_c0_seq32	serine threonine-protein kinase tnni3k-like isoform x1	774	5	1.25861e-157	0.958	1	F:protein binding	-	IPR002110 (SMART); IPR020683 (G3DSA:1.25.40.GENE3D); G3DSA:3.30.200.20 (GENE3D); IPR020683 (PFAM); PTHR23257:SF540 (PANTHER); PTHR23257 (PANTHER); IPR020683 (PROSITE_PROFILES); IPR002110 (PROSITE_PROFILES); IPR020683 (SUPERFAMILY); IPR011009 (SUPERFAMILY)	-	-	-	-	-
comp74546_c0_seq9	probable receptor-like protein kinase at1g67000	654	5	7.57903e-63	0.72	6	F:ATP binding; F:protein kinase activity; F:nucleotide binding; P:protein phosphorylation; F:transferase activity, transferring phosphoruscontaining groups; F:protein serine/threonine kinase activity	-	TRANSMEMBRANE (PHOBIUS); CYTOPLASMIC_DOMAIN (PHOBIUS); NON_CYTOPLASMIC_DOMAIN (PHOBIUS); NON_CYTOPLASMIC_DOMAIN (PHOBIUS); TRANSMEMBRANE (PHOBIUS); CYTOPLASMIC_DOMAIN (PHOBIUS); TRANSMEMBRANE (PHOBIUS); SignalP-noTM (SIGNALP_EUK)	-	-	-	-	-
comp74551_c0_seq12	nac domain-containing protein 2-like	804	5	2.16843e-82	0.784	3	P:regulation of transcription, DNAtemplated; F:DNA binding; C:nucleus	-	-	-	-	-	-	-
comp74551_c0_seq13	transcription factor jungbrunnen 1-like isoform x2	556	5	5.45276e-81	0.81	4	P:regulation of transcription, DNAtemplated; P:transcription, DNAtemplated; C:nucleus; F:DNA binding	-	-	-	-	-	-	-
comp74551_c0_seq30	transcription factor jungbrunnen 1-like isoform x2	657	5	2.56924e-72	0.82	4	P:regulation of transcription, DNAtemplated; P:transcription, DNAtemplated; C:nucleus; F:DNA binding	-	-	-	-	-	-	-
comp74551_c0_seq32	transcription factor jungbrunnen 1-like isoform x2	586	5	3.77819e-88	0.79	4	P:regulation of transcription, DNAtemplated; P:transcription, DNAtemplated; C:nucleus; F:DNA binding	-	-	-	-	-	-	-
comp74551_c0_seq46	transcription factor jungbrunnen 1-like isoform x2	568	5	4.96981e-95	0.844	3	P:regulation of transcription, DNAtemplated; F:DNA binding; C:nucleus	-	-	-	-	-	-	-
comp74551_c0_seq49	nac domain-containing protein 2-like	703	5	1.55098e-91	0.778	3	P:regulation of transcription, DNAtemplated; F:DNA binding; C:nucleus	-	-	-	-	-	-	-
comp74567_c0_seq10	PREDICTED: uncharacterized protein LOC100265790 isoform X2	3291	5	0	0.918	6	P:cytokinesis by cell plate formation; C:cytosol; P:protein import into peroxisome matrix; P:microtubule cytoskeleton organization; P:fatty acid betaoxidation; P:gravitropism	-	Coil (COILS); PTHR34837:SF2 (PANTHER); PTHR34837 (PANTHER)	-	-	-	-	-
comp74620_c0_seq7	g-type lectin s-receptor-like serine threonine-protein kinase partial	333	5	6.1994e-41	0.752	3	F:ATP binding; F:protein kinase activity; P:protein phosphorylation	-	G3DSA:3.30.200.20 (GENE3D); PTHR27002 (PANTHER); PTHR27002:SF84 (PANTHER); IPR017441 (PROSITE_PATTERNS); IPR000719 (PROSITE_PROFILES); IPR011009 (SUPERFAMILY)	-	-	-	-	-
comp74642_c2_seq1	ankyrin repeat-containing protein at5g02620-like isoform x1	496	5	3.28664e-54	0.78	1	F:protein binding	-	IPR020683 (G3DSA:1.25.40.GENE3D); IPR002110 (PFAM); PTHR24177 (PANTHER); PTHR24177:SF36 (PANTHER); IPR020683 (PROSITE_PROFILES); IPR020683 (SUPERFAMILY)	-	-	-	-	-
comp74693_c2_seq7	pentatricopeptide repeat-containing protein chloroplastic-like	2111	5	0	0.72	0	-	-	-	-	-	-	-	-
comp74693_c2_seq8	pentatricopeptide repeat-containing protein chloroplastic-like	2355	5	0	0.726	1	F:protein binding	-	IPR002885 (PFAM); IPR002885 (TIGRFAM); IPR002885 (PFAM); IPR011990 (G3DSA:1.25.40.GENE3D); PTHR24015 (PANTHER); IPR002885 (PROSITE_PROFILES); IPR002885 (PROSITE_PROFILES); IPR002885 (PROSITE_PROFILES); IPR002885 (PROSITE_PROFILES); IPR002885 (PROSITE_PROFILES); IPR002885 (PROSITE_PROFILES); IPR002885 (PROSITE_PROFILES); IPR002885 (PROSITE_PROFILES); IPR002885 (PROSITE_PROFILES); IPR002885 (PROSIT…	-	-	-	-	-
comp74693_c2_seq9	pentatricopeptide repeat-containing protein at5g44230	2412	5	0	0.782	0	-	-	SignalP-TM (SIGNALP_GRAM_POSITIVE)	-	-	-	-	-
comp74693_c2_seq21	pentatricopeptide repeat-containing protein at5g44230	2420	5	0	0.782	0	-	-	SignalP-TM (SIGNALP_GRAM_POSITIVE)	-	-	-	-	-
comp74707_c0_seq7	wall-associated receptor kinase-like 16	1074	5	3.92675e-144	0.764	2	F:binding; F:kinase activity	-	NON_CYTOPLASMIC_DOMAIN (PHOBIUS); CYTOPLASMIC_DOMAIN (PHOBIUS); TRANSMEMBRANE (PHOBIUS); TMhelix (TMHMM)	-	-	-	-	-
comp74707_c0_seq9	wall-associated receptor kinase-like 16	1070	5	4.44715e-164	0.772	3	F:polysaccharide binding; C:integral component of membrane; F:protein serine/threonine kinase activity	EC:2.7.11	IPR025287 (PFAM); IPR013695 (PFAM); G3DSA:2.10.25.10 (GENE3D); PTHR27005:SF9 (PANTHER); PTHR27005 (PANTHER); SIGNAL_PEPTIDE_N_REGION (PHOBIUS); SIGNAL_PEPTIDE_C_REGION (PHOBIUS); SIGNAL_PEPTIDE_H_REGION (PHOBIUS); NON_CYTOPLASMIC_DOMAIN (PHOBIUS); SIGNAL_PEPTIDE (PHOBIUS); SignalP-TM (SIGNALP_GRAM_POSITIVE); SignalP-noTM (SIGNALP_EUK); TMhelix (TMHMM)	-	-	-	-	-
comp74707_c0_seq14	wall-associated receptor kinase-like 16	1289	5	0	0.798	6	F:protein kinase activity; F:calcium ion binding; F:protein binding; F:polysaccharide binding; F:ATP binding; P:protein phosphorylation	-	IPR001881 (SMART); IPR000742 (SMART); IPR025287 (PFAM); IPR013320 (G3DSA:2.60.120.GENE3D); IPR001881 (PFAM); G3DSA:2.10.25.10 (GENE3D); G3DSA:3.30.200.20 (GENE3D); G3DSA:2.10.25.10 (GENE3D); PTHR27005 (PANTHER); PTHR27005:SF9 (PANTHER); IPR013032 (PROSITE_PATTERNS); IPR018097 (PROSITE_PATTERNS); IPR000152 (PROSITE_PATTERNS); IPR017441 (PROSITE_PATTERNS); NON_CYTOPLASMIC_DOMAIN (PHOBIUS); CYTOPLAS…	-	-	-	-	-
comp74725_c2_seq4	g-type lectin s-receptor-like serine threonine-protein kinase at1g67520 isoform x1	971	5	0	0.904	3	F:ATP binding; P:protein phosphorylation; F:protein kinase activity	-	IPR003609 (SMART); G3DSA:3.30.200.20 (GENE3D); IPR003609 (PFAM); PTHR27002 (PANTHER); PTHR27002:SF79 (PANTHER); IPR017441 (PROSITE_PATTERNS); CYTOPLASMIC_DOMAIN (PHOBIUS); TRANSMEMBRANE (PHOBIUS); NON_CYTOPLASMIC_DOMAIN (PHOBIUS); IPR003609 (PROSITE_PROFILES); IPR000719 (PROSITE_PROFILES); IPR011009 (SUPERFAMILY); TMhelix (TMHMM)	-	-	-	-	-
comp74841_c1_seq3	pentatricopeptide repeat-containing protein at1g20230	2911	5	0	0.766	1	F:protein binding	-	IPR002885 (PFAM); IPR002885 (PFAM); IPR002885 (TIGRFAM); IPR011990 (G3DSA:1.25.40.GENE3D); PTHR24015:SF781 (PANTHER); PTHR24015 (PANTHER); SIGNAL_PEPTIDE_C_REGION (PHOBIUS); SIGNAL_PEPTIDE_H_REGION (PHOBIUS); NON_CYTOPLASMIC_DOMAIN (PHOBIUS); SIGNAL_PEPTIDE_N_REGION (PHOBIUS); SIGNAL_PEPTIDE (PHOBIUS); IPR002885 (PROSITE_PROFILES); IPR002885 (PROSITE_PROFILES); IPR002885 (PROSITE_PROFILES); IPR00…	-	-	-	-	-
comp74934_c1_seq3	PREDICTED: uncharacterized protein LOC104877807	428	5	1.34038e-54	0.814	0	-	-	PTHR31696 (PANTHER); PTHR31696:SF6 (PANTHER)	-	-	-	-	-
comp74967_c0_seq8	cellulose synthase-like protein g3	1022	5	2.76763e-140	0.896	3	F:cellulose synthase (UDPforming) activity; P:cellulose biosynthetic process; C:integral component of membrane	EC:2.4.1.12	IPR005150 (PFAM); PTHR13301 (PANTHER); PTHR13301:SF51 (PANTHER); CYTOPLASMIC_DOMAIN (PHOBIUS); NON_CYTOPLASMIC_DOMAIN (PHOBIUS); TRANSMEMBRANE (PHOBIUS); CYTOPLASMIC_DOMAIN (PHOBIUS); TRANSMEMBRANE (PHOBIUS); TMhelix (TMHMM); TMhelix (TMHMM)	-	-	-	-	-
comp74967_c0_seq19	cellulose synthase-like protein g3	988	5	1.95809e-139	0.898	3	F:cellulose synthase (UDPforming) activity; P:cellulose biosynthetic process; C:integral component of membrane	EC:2.4.1.12	IPR005150 (PFAM); PTHR13301 (PANTHER); PTHR13301:SF51 (PANTHER); TRANSMEMBRANE (PHOBIUS); TRANSMEMBRANE (PHOBIUS); NON_CYTOPLASMIC_DOMAIN (PHOBIUS); CYTOPLASMIC_DOMAIN (PHOBIUS); CYTOPLASMIC_DOMAIN (PHOBIUS); TMhelix (TMHMM); TMhelix (TMHMM)	-	-	-	-	-
comp75005_c2_seq2	ankyrin repeat-containing protein at5g02620-like	472	5	6.83464e-88	0.886	0	-	-	IPR020683 (PFAM); IPR020683 (G3DSA:1.25.40.GENE3D); PTHR24177:SF47 (PANTHER); PTHR24177 (PANTHER); IPR020683 (PROSITE_PROFILES); IPR020683 (SUPERFAMILY)	-	-	-	-	-
comp75030_c2_seq6	high mobility group b protein 6	652	5	2.67467e-43	0.894	0	-	-	Coil (COILS); Coil (COILS); IPR009071 (G3DSA:1.10.30.GENE3D); IPR009071 (PFAM); PTHR13711:SF228 (PANTHER); PTHR13711 (PANTHER); IPR009071 (PROSITE_PROFILES); IPR009071 (SUPERFAMILY)	-	-	-	-	-
comp75069_c1_seq5	(-)-alpha-terpineol synthase	676	5	8.79941e-147	0.924	3	P:metabolic process; F:magnesium ion binding; F:terpene synthase activity	-	IPR001906 (G3DSA:1.50.30.GENE3D); IPR005630 (PFAM); IPR008949 (G3DSA:1.10.600.GENE3D); PTHR31225 (PANTHER); PTHR31225:SF16 (PANTHER); IPR008949 (SUPERFAMILY)	-	-	-	-	-
comp75069_c1_seq19	(-)-alpha-terpineol synthase	787	5	3.77548e-116	0.918	3	P:metabolic process; F:magnesium ion binding; F:terpene synthase activity	-	IPR005630 (PFAM); IPR008949 (G3DSA:1.10.600.GENE3D); PTHR31225:SF16 (PANTHER); PTHR31225 (PANTHER); IPR008949 (SUPERFAMILY)	-	-	-	-	-
comp75081_c3_seq4	hypothetical protein POPTR_0001s46050g	638	1	1.6751e-16	0.72	2	P:transmembrane transport; C:integral component of membrane	-	IPR004776 (PFAM); PTHR31651 (PANTHER); PTHR31651:SF5 (PANTHER); NON_CYTOPLASMIC_DOMAIN (PHOBIUS); NON_CYTOPLASMIC_DOMAIN (PHOBIUS); TRANSMEMBRANE (PHOBIUS); CYTOPLASMIC_DOMAIN (PHOBIUS); TRANSMEMBRANE (PHOBIUS)	-	-	-	-	-
comp75081_c3_seq10	uncharacterized transporter ybr287w-like	467	5	2.31033e-94	0.708	2	P:transmembrane transport; C:integral component of membrane	-	IPR004776 (PFAM); PTHR31651:SF5 (PANTHER); PTHR31651 (PANTHER); TRANSMEMBRANE (PHOBIUS); CYTOPLASMIC_DOMAIN (PHOBIUS); NON_CYTOPLASMIC_DOMAIN (PHOBIUS); TRANSMEMBRANE (PHOBIUS); NON_CYTOPLASMIC_DOMAIN (PHOBIUS); CYTOPLASMIC_DOMAIN (PHOBIUS); TRANSMEMBRANE (PHOBIUS); TMhelix (TMHMM); TMhelix (TMHMM); TMhelix (TMHMM)	-	-	-	-	-
comp75081_c3_seq67	uncharacterized transporter ybr287w-like	661	5	1.51242e-63	0.684	2	C:integral component of membrane; P:transmembrane transport	-	IPR004776 (PFAM); PTHR31651 (PANTHER); PTHR31651:SF5 (PANTHER); TMhelix (TMHMM)	-	-	-	-	-
comp75081_c3_seq78	uncharacterized transporter -like	492	5	6.22554e-70	0.844	2	P:transmembrane transport; C:integral component of membrane	-	IPR004776 (PFAM); PTHR31651 (PANTHER); PTHR31651:SF5 (PANTHER); NON_CYTOPLASMIC_DOMAIN (PHOBIUS); TRANSMEMBRANE (PHOBIUS); CYTOPLASMIC_DOMAIN (PHOBIUS); TRANSMEMBRANE (PHOBIUS); TRANSMEMBRANE (PHOBIUS); NON_CYTOPLASMIC_DOMAIN (PHOBIUS); NON_CYTOPLASMIC_DOMAIN (PHOBIUS); TRANSMEMBRANE (PHOBIUS); CYTOPLASMIC_DOMAIN (PHOBIUS); TMhelix (TMHMM); TMhelix (TMHMM); TMhelix (TMHMM)	-	-	-	-	-
comp75081_c3_seq80	uncharacterized transporter ybr287w-like	515	5	3.6395e-90	0.724	2	P:transmembrane transport; C:integral component of membrane	-	IPR004776 (PFAM); PTHR31651 (PANTHER); PTHR31651:SF5 (PANTHER); NON_CYTOPLASMIC_DOMAIN (PHOBIUS); CYTOPLASMIC_DOMAIN (PHOBIUS); TRANSMEMBRANE (PHOBIUS); TRANSMEMBRANE (PHOBIUS); TRANSMEMBRANE (PHOBIUS); NON_CYTOPLASMIC_DOMAIN (PHOBIUS); CYTOPLASMIC_DOMAIN (PHOBIUS); TMhelix (TMHMM); TMhelix (TMHMM); TMhelix (TMHMM)	-	-	-	-	-
comp75081_c3_seq95	uncharacterized transporter ybr287w-like	469	5	9.72118e-60	0.632	0	-	-	PTHR31651:SF5 (PANTHER); PTHR31651 (PANTHER); TRANSMEMBRANE (PHOBIUS); NON_CYTOPLASMIC_DOMAIN (PHOBIUS); CYTOPLASMIC_DOMAIN (PHOBIUS); TMhelix (TMHMM)	-	-	-	-	-
comp75097_c0_seq10	PREDICTED: uncharacterized protein LOC104877807	530	5	7.82003e-35	0.524	0	-	-	-	-	-	-	-	-
comp75252_c2_seq19	dead-box atp-dependent rna helicase 37-like	2985	5	0	0.786	3	F:nucleic acid binding; F:ATP binding; F:ATPdependent helicase activity	-	IPR001650 (SMART); IPR014001 (SMART); IPR027417 (G3DSA:3.40.50.GENE3D); IPR027417 (G3DSA:3.40.50.GENE3D); IPR001650 (PFAM); IPR011545 (PFAM); PTHR24031:SF255 (PANTHER); PTHR24031 (PANTHER); IPR014014 (PROSITE_PROFILES); IPR001650 (PROSITE_PROFILES); IPR014001 (PROSITE_PROFILES); IPR027417 (SUPERFAMILY)	-	-	-	-	-
comp75252_c2_seq60	dead-box atp-dependent rna helicase 37-like	3120	5	0	0.746	3	F:nucleic acid binding; F:ATP binding; F:ATPdependent helicase activity	-	IPR001650 (SMART); IPR014001 (SMART); IPR011545 (PFAM); IPR027417 (G3DSA:3.40.50.GENE3D); IPR001650 (PFAM); IPR027417 (G3DSA:3.40.50.GENE3D); PTHR24031:SF255 (PANTHER); PTHR24031 (PANTHER); IPR014014 (PROSITE_PROFILES); IPR014001 (PROSITE_PROFILES); IPR001650 (PROSITE_PROFILES); IPR027417 (SUPERFAMILY)	-	-	-	-	-
comp75275_c0_seq3	probable leucine-rich repeat receptor-like protein kinase at2g33170	662	5	2.04015e-84	0.702	1	F:protein binding	-	PR00019 (PRINTS); IPR032675 (G3DSA:3.80.10.GENE3D); IPR001611 (PFAM); PTHR27004 (PANTHER); PTHR27004:SF37 (PANTHER); IPR032675 (SUPERFAMILY)	-	-	-	-	-
comp75275_c1_seq4	receptor-like protein 12	912	5	3.68351e-148	0.88	1	F:protein binding	-	IPR032675 (G3DSA:3.80.10.GENE3D); IPR001611 (PFAM); PTHR27004 (PANTHER); PTHR27004:SF37 (PANTHER); TRANSMEMBRANE (PHOBIUS); NON_CYTOPLASMIC_DOMAIN (PHOBIUS); CYTOPLASMIC_DOMAIN (PHOBIUS); IPR032675 (SUPERFAMILY); TMhelix (TMHMM)	-	-	-	-	-
comp75275_c1_seq6	receptor-like protein 12	854	5	4.74164e-135	0.88	1	F:protein binding	-	IPR001611 (PFAM); IPR032675 (G3DSA:3.80.10.GENE3D); PTHR27004:SF37 (PANTHER); PTHR27004 (PANTHER); CYTOPLASMIC_DOMAIN (PHOBIUS); TRANSMEMBRANE (PHOBIUS); NON_CYTOPLASMIC_DOMAIN (PHOBIUS); IPR032675 (SUPERFAMILY); TMhelix (TMHMM)	-	-	-	-	-
comp75306_c0_seq5	PREDICTED: uncharacterized protein LOC104877807	377	5	6.71116e-54	0.64	0	-	-	IPR026960 (PFAM); PTHR21736:SF17 (PANTHER); PTHR21736 (PANTHER); TRANSMEMBRANE (PHOBIUS); CYTOPLASMIC_DOMAIN (PHOBIUS); NON_CYTOPLASMIC_DOMAIN (PHOBIUS)	-	-	-	-	-
comp75326_c6_seq2	probable nucleoredoxin 1	1504	5	0	0.882	4	C:cell; P:cell redox homeostasis; P:oxidationreduction process; F:proteindisulfide reductase activity	EC:1.8.1.8	-	-	-	-	-	-
comp75326_c6_seq5	probable nucleoredoxin 1	1270	5	0	0.886	4	C:cell; P:cell redox homeostasis; P:oxidationreduction process; F:proteindisulfide reductase activity	EC:1.8.1.8	IPR012336 (PFAM); IPR012336 (G3DSA:3.40.30.GENE3D); PTHR13871 (PANTHER); IPR013766 (PROSITE_PROFILES); IPR012336 (SUPERFAMILY); IPR012336 (SUPERFAMILY)	-	-	-	-	-
comp75327_c1_seq3	phosphoinositide phosphatase sac3	1049	5	1.43454e-180	0.912	3	F:phosphoric ester hydrolase activity; P:phosphatidylinositol3phosphate biosynthetic process; P:vacuole organization	EC:3.1	IPR002013 (PFAM); IPR030213 (PTHR11200:PANTHER); PTHR11200 (PANTHER); IPR002013 (PROSITE_PROFILES); TMhelix (TMHMM)	-	-	-	-	-
comp75328_c0_seq17	pentatricopeptide repeat-containing protein at3g62890-like	2360	5	0	0.7	1	F:protein binding	-	IPR011990 (G3DSA:1.25.40.GENE3D); IPR002885 (TIGRFAM); IPR002885 (PFAM); IPR002885 (PFAM); IPR002885 (PFAM); PTHR24015 (PANTHER); IPR002885 (PROSITE_PROFILES); IPR002885 (PROSITE_PROFILES); IPR002885 (PROSITE_PROFILES); IPR002885 (PROSITE_PROFILES); IPR002885 (PROSITE_PROFILES); IPR002885 (PROSITE_PROFILES); IPR002885 (PROSITE_PROFILES); IPR002885 (PROSITE_PROFILES); IPR002885 (PROSITE_PROFILES);…	-	-	-	-	-
comp75427_c0_seq3	ankyrin repeat-containing protein at3g12360-like	322	5	1.51836e-49	0.932	0	-	-	PTHR24177:SF11 (PANTHER); PTHR24177 (PANTHER); CYTOPLASMIC_DOMAIN (PHOBIUS); CYTOPLASMIC_DOMAIN (PHOBIUS); NON_CYTOPLASMIC_DOMAIN (PHOBIUS); TRANSMEMBRANE (PHOBIUS); TRANSMEMBRANE (PHOBIUS); TMhelix (TMHMM); TMhelix (TMHMM)	-	-	-	-	-
comp75427_c0_seq6	ankyrin repeat-containing protein at3g12360-like	300	5	3.74425e-45	0.966	0	-	-	PTHR24177 (PANTHER); PTHR24177:SF11 (PANTHER); TRANSMEMBRANE (PHOBIUS); CYTOPLASMIC_DOMAIN (PHOBIUS); NON_CYTOPLASMIC_DOMAIN (PHOBIUS); TRANSMEMBRANE (PHOBIUS); CYTOPLASMIC_DOMAIN (PHOBIUS); TMhelix (TMHMM); TMhelix (TMHMM)	-	-	-	-	-
comp75430_c1_seq36	sugar transporter erd6-like 5 isoform x2	397	5	1.78397e-39	0.926	3	C:integral component of membrane; F:substratespecific transmembrane transporter activity; P:transmembrane transport	-	IPR005828 (PFAM); PTHR23500:SF112 (PANTHER); PTHR23500 (PANTHER); TMhelix (TMHMM); TMhelix (TMHMM)	-	-	-	-	-
comp75548_c0_seq1	wd repeat-containing protein ymr102c-like	2955	5	0	0.772	0	-	-	-	-	-	-	-	-
comp75548_c0_seq27	wd repeat-containing protein ymr102c-like	2191	5	0	0.756	0	-	-	-	-	-	-	-	-
comp75558_c1_seq3	PREDICTED: uncharacterized protein LOC104881887	791	5	4.62776e-55	0.64	0	-	-	CYTOPLASMIC_DOMAIN (PHOBIUS); CYTOPLASMIC_DOMAIN (PHOBIUS); TRANSMEMBRANE (PHOBIUS); NON_CYTOPLASMIC_DOMAIN (PHOBIUS); TRANSMEMBRANE (PHOBIUS)	-	-	-	-	-
comp75559_c2_seq40	chitin elicitor receptor kinase 1-like	661	5	1.52e-91	0.872	3	P:protein phosphorylation; F:protein kinase activity; F:ATP binding	-	IPR013320 (G3DSA:2.60.120.GENE3D); G3DSA:3.30.200.20 (GENE3D); IPR001245 (PFAM); PTHR27001:SF12 (PANTHER); PTHR27001 (PANTHER); IPR017441 (PROSITE_PATTERNS); NON_CYTOPLASMIC_DOMAIN (PHOBIUS); TRANSMEMBRANE (PHOBIUS); CYTOPLASMIC_DOMAIN (PHOBIUS); IPR000719 (PROSITE_PROFILES); IPR011009 (SUPERFAMILY); TMhelix (TMHMM)	-	-	-	-	-
comp75559_c2_seq57	chitin elicitor receptor kinase 1-like isoform x1	1472	5	0	0.772	0	-	-	PTHR33734:SF2 (PANTHER); PTHR33734 (PANTHER); NON_CYTOPLASMIC_DOMAIN (PHOBIUS); CYTOPLASMIC_DOMAIN (PHOBIUS); SIGNAL_PEPTIDE_N_REGION (PHOBIUS); TRANSMEMBRANE (PHOBIUS); SIGNAL_PEPTIDE (PHOBIUS); SIGNAL_PEPTIDE_H_REGION (PHOBIUS); SIGNAL_PEPTIDE_C_REGION (PHOBIUS); SignalP-noTM (SIGNALP_EUK); TMhelix (TMHMM)	-	-	-	-	-
comp75559_c2_seq79	chitin elicitor receptor kinase 1-like	1871	5	1.40316e-131	0.818	0	-	-	IPR013320 (G3DSA:2.60.120.GENE3D); PTHR27001 (PANTHER); PTHR27001:SF12 (PANTHER); PTHR27001:SF12 (PANTHER); PTHR27001 (PANTHER); NON_CYTOPLASMIC_DOMAIN (PHOBIUS); TRANSMEMBRANE (PHOBIUS); CYTOPLASMIC_DOMAIN (PHOBIUS); IPR011009 (SUPERFAMILY); TMhelix (TMHMM)	-	-	-	-	-
comp75559_c2_seq100	chitin elicitor receptor kinase 1-like isoform x1	1459	5	0	0.8	3	F:protein kinase activity; P:protein phosphorylation; F:ATP binding	-	IPR001245 (PFAM); IPR013320 (G3DSA:2.60.120.GENE3D); G3DSA:3.30.200.20 (GENE3D); PTHR27001:SF12 (PANTHER); PTHR27001:SF12 (PANTHER); PTHR27001 (PANTHER); IPR017441 (PROSITE_PATTERNS); CYTOPLASMIC_DOMAIN (PHOBIUS); TRANSMEMBRANE (PHOBIUS); SIGNAL_PEPTIDE (PHOBIUS); SIGNAL_PEPTIDE_C_REGION (PHOBIUS); SIGNAL_PEPTIDE_H_REGION (PHOBIUS); SIGNAL_PEPTIDE_N_REGION (PHOBIUS); NON_CYTOPLASMIC_DOMAIN (PHOBI…	-	-	-	-	-
comp75559_c2_seq115	chitin elicitor receptor kinase 1-like	1013	5	4.26623e-143	0.814	2	F:protein kinase activity; F:nucleotide binding	-	IPR018392 (SMART); IPR018392 (G3DSA:3.10.350.GENE3D); IPR018392 (PFAM); PTHR33734:SF2 (PANTHER); PTHR33734 (PANTHER); NON_CYTOPLASMIC_DOMAIN (PHOBIUS); SIGNAL_PEPTIDE_H_REGION (PHOBIUS); SIGNAL_PEPTIDE_C_REGION (PHOBIUS); SIGNAL_PEPTIDE_N_REGION (PHOBIUS); SIGNAL_PEPTIDE (PHOBIUS); SignalP-noTM (SIGNALP_EUK); IPR018392 (SUPERFAMILY)	-	-	-	-	-
comp75594_c0_seq2	transposon tx1 uncharacterized 149 kda protein	301	5	7.55534e-33	0.774	0	-	-	TRANSMEMBRANE (PHOBIUS); NON_CYTOPLASMIC_DOMAIN (PHOBIUS); CYTOPLASMIC_DOMAIN (PHOBIUS)	-	-	-	-	-
comp75670_c3_seq19	upf0301 protein cag_1601-like	2310	5	5.10431e-149	0.908	0	-	-	-	-	-	-	-	-
comp75704_c0_seq14	PREDICTED: uncharacterized protein LOC100254555 isoform X1	1860	5	0	0.758	1	F:protein binding	-	Coil (COILS); Coil (COILS); IPR002110 (SMART); IPR002110 (PFAM); IPR020683 (G3DSA:1.25.40.GENE3D); PTHR24177 (PANTHER); PTHR24177:SF30 (PANTHER); PTHR24177 (PANTHER); PTHR24177:SF30 (PANTHER); NON_CYTOPLASMIC_DOMAIN (PHOBIUS); TRANSMEMBRANE (PHOBIUS); CYTOPLASMIC_DOMAIN (PHOBIUS); IPR002110 (PROSITE_PROFILES); IPR020683 (PROSITE_PROFILES); IPR020683 (PROSITE_PROFILES); IPR020683 (SUPERFAMILY); TM…	-	-	-	-	-
comp75718_c0_seq61	inosine-uridine preferring nucleoside hydrolase family protein isoform 2	1439	5	0	0.88	2	F:hydrolase activity; P:metabolic process	-	IPR001910 (PFAM); IPR001910 (G3DSA:3.90.245.GENE3D); IPR023186 (PANTHER); PTHR12304:SF22 (PANTHER); PTHR12304:SF22 (PANTHER); IPR023186 (PANTHER); NON_CYTOPLASMIC_DOMAIN (PHOBIUS); CYTOPLASMIC_DOMAIN (PHOBIUS); TRANSMEMBRANE (PHOBIUS); IPR001910 (SUPERFAMILY); TMhelix (TMHMM)	-	-	-	-	-
comp75768_c0_seq28	atpase plasma membrane-type-like	741	5	3.56689e-75	0.864	0	-	-	-	-	-	-	-	-
comp75776_c2_seq15	peroxidase 48	1100	5	1.4644e-104	0.728	4	F:heme binding; F:peroxidase activity; P:response to oxidative stress; P:oxidationreduction process	EC:1.11.1.7	IPR000823 (PRINTS); IPR002016 (PRINTS); IPR002016 (PFAM); G3DSA:1.10.520.10 (GENE3D); PTHR31235 (PANTHER); PTHR31235:SF75 (PANTHER); IPR019794 (PROSITE_PATTERNS); SIGNAL_PEPTIDE (PHOBIUS); SIGNAL_PEPTIDE_N_REGION (PHOBIUS); NON_CYTOPLASMIC_DOMAIN (PHOBIUS); SIGNAL_PEPTIDE_H_REGION (PHOBIUS); SIGNAL_PEPTIDE_C_REGION (PHOBIUS); IPR002016 (PROSITE_PROFILES); SignalP-noTM (SIGNALP_EUK); IPR010255 (SU…	-	-	-	-	-
comp75803_c1_seq23	PREDICTED: uncharacterized protein LOC100853304	956	5	1.97005e-140	0.712	0	-	-	PTHR35754 (PANTHER)	-	-	-	-	-
comp75803_c1_seq30	PREDICTED: uncharacterized protein LOC100853304	959	5	5.51245e-156	0.734	0	-	-	PTHR35754 (PANTHER)	-	-	-	-	-
comp75806_c0_seq3	abc transporter b family member 1	3283	5	0	0.894	24	P:vernalization response; P:cell adhesion; P:embryo development ending in seed dormancy; P:actin nucleation; P:positive gravitropism; P:anthocyanin accumulation in tissues in response to UV light; F:auxin efflux transmembrane transporter activity; P:photomorphogenesis; P:trichome morphogenesis; P:regulation of cell size; P:auxin efflux; P:response to blue light; P:root hair cell differentiation; …	-	IPR003593 (SMART); IPR011527 (PFAM); IPR027417 (G3DSA:3.40.50.GENE3D); IPR003439 (PFAM); G3DSA:1.20.1560.10 (GENE3D); PTHR24221 (PANTHER); IPR017871 (PROSITE_PATTERNS); TRANSMEMBRANE (PHOBIUS); CYTOPLASMIC_DOMAIN (PHOBIUS); NON_CYTOPLASMIC_DOMAIN (PHOBIUS); NON_CYTOPLASMIC_DOMAIN (PHOBIUS); TRANSMEMBRANE (PHOBIUS); TRANSMEMBRANE (PHOBIUS); CYTOPLASMIC_DOMAIN (PHOBIUS); NON_CYTOPLASMIC_DOMAIN (PHO…	-	-	-	-	-
comp75827_c0_seq12	transposon tx1 uncharacterized 149 kda protein	443	5	1.96318e-63	0.846	0	-	-	-	-	-	-	-	-
comp75865_c0_seq7	udp-glycosyltransferase 91a1-like	491	5	1.62619e-105	0.878	2	F:transferase activity, transferring hexosyl groups; P:metabolic process	-	IPR002213 (PANTHER); PTHR11926:SF367 (PANTHER); SSF53756 (SUPERFAMILY)	-	-	-	-	-
comp75867_c0_seq5	transposon tx1 uncharacterized 149 kda protein	480	5	1.59363e-77	0.834	0	-	-	IPR000477 (PFAM); PTHR19446:SF368 (PANTHER); PTHR19446 (PANTHER); IPR000477 (PROSITE_PROFILES); SSF56672 (SUPERFAMILY)	-	-	-	-	-
comp75917_c1_seq3	wall-associated receptor kinase-like 2	2408	5	0	0.75	3	F:protein kinase activity; F:ATP binding; P:protein phosphorylation	-	IPR000719 (SMART); G3DSA:3.30.200.20 (GENE3D); IPR000719 (PFAM); G3DSA:1.10.510.10 (GENE3D); IPR013320 (G3DSA:2.60.120.GENE3D); G3DSA:2.10.25.10 (GENE3D); PTHR27005 (PANTHER); PTHR27005:SF7 (PANTHER); IPR008271 (PROSITE_PATTERNS); TRANSMEMBRANE (PHOBIUS); NON_CYTOPLASMIC_DOMAIN (PHOBIUS); CYTOPLASMIC_DOMAIN (PHOBIUS); IPR000719 (PROSITE_PROFILES); IPR011009 (SUPERFAMILY); TMhelix (TMHMM)	-	-	-	-	-
comp75917_c1_seq26	wall-associated receptor kinase-like 2	2408	5	0	0.738	3	F:protein kinase activity; F:ATP binding; P:protein phosphorylation	-	IPR000719 (SMART); G3DSA:3.30.200.20 (GENE3D); IPR000719 (PFAM); G3DSA:1.10.510.10 (GENE3D); IPR013320 (G3DSA:2.60.120.GENE3D); PTHR27005 (PANTHER); PTHR27005:SF7 (PANTHER); IPR008271 (PROSITE_PATTERNS); TRANSMEMBRANE (PHOBIUS); NON_CYTOPLASMIC_DOMAIN (PHOBIUS); CYTOPLASMIC_DOMAIN (PHOBIUS); IPR000719 (PROSITE_PROFILES); IPR011009 (SUPERFAMILY); TMhelix (TMHMM)	-	-	-	-	-
comp75917_c1_seq28	wall-associated receptor kinase-like 2	2398	5	0	0.73	5	F:ATP binding; P:protein phosphorylation; C:integral component of membrane; F:protein serine/threonine kinase activity; F:polysaccharide binding	EC:2.7.11	IPR000719 (SMART); G3DSA:1.10.510.10 (GENE3D); IPR013320 (G3DSA:2.60.120.GENE3D); IPR013695 (PFAM); IPR025287 (PFAM); G3DSA:3.30.200.20 (GENE3D); IPR000719 (PFAM); PTHR27005:SF7 (PANTHER); PTHR27005 (PANTHER); IPR008271 (PROSITE_PATTERNS); SIGNAL_PEPTIDE_C_REGION (PHOBIUS); SIGNAL_PEPTIDE (PHOBIUS); SIGNAL_PEPTIDE_H_REGION (PHOBIUS); NON_CYTOPLASMIC_DOMAIN (PHOBIUS); CYTOPLASMIC_DOMAIN (PHOBIUS);…	-	-	-	-	-
comp75917_c1_seq31	wall-associated receptor kinase-like 2	2414	5	0	0.902	5	F:polysaccharide binding; P:protein phosphorylation; F:ATP binding; C:integral component of membrane; F:protein serine/threonine kinase activity	EC:2.7.11	IPR000719 (SMART); G3DSA:1.10.510.10 (GENE3D); IPR001245 (PFAM); G3DSA:3.30.200.20 (GENE3D); PTHR27005:SF7 (PANTHER); PTHR27005 (PANTHER); IPR008271 (PROSITE_PATTERNS); IPR000719 (PROSITE_PROFILES); IPR011009 (SUPERFAMILY)	-	-	-	-	-
comp75923_c2_seq4	PREDICTED: uncharacterized protein LOC104879144	1032	2	6.975e-22	0.475	0	-	-	-	-	-	-	-	-
comp75941_c3_seq10	geraniol 8-hydroxylase-like	1631	5	0	0.85	6	F:heme binding; F:oxidoreductase activity, acting on paired donors, with incorporation or reduction of molecular oxygen; F:monooxygenase activity; F:iron ion binding; F:electron carrier activity; P:oxidationreduction process	-	IPR001128 (PRINTS); IPR002401 (PRINTS); IPR001128 (PFAM); IPR001128 (G3DSA:1.10.630.GENE3D); PTHR24298:SF121 (PANTHER); PTHR24298 (PANTHER); IPR017972 (PROSITE_PATTERNS); NON_CYTOPLASMIC_DOMAIN (PHOBIUS); SIGNAL_PEPTIDE_N_REGION (PHOBIUS); SIGNAL_PEPTIDE_C_REGION (PHOBIUS); SIGNAL_PEPTIDE_H_REGION (PHOBIUS); SIGNAL_PEPTIDE (PHOBIUS); SignalP-noTM (SIGNALP_EUK); IPR001128 (SUPERFAMILY)	-	-	-	-	-
comp75953_c3_seq6	valine--trna mitochondrial-like	546	5	2.66365e-63	0.732	0	-	-	IPR025558 (PFAM)	-	-	-	-	-
comp75977_c0_seq26	ankyrin repeat-containing protein at3g12360-like	702	5	6.16411e-95	0.726	0	-	-	IPR025314 (PFAM)	-	-	-	-	-
comp75977_c0_seq29	ankyrin repeat-containing protein at3g12360-like	1583	5	0	0.804	1	F:protein binding	-	IPR002110 (SMART); IPR020683 (PFAM); IPR020683 (G3DSA:1.25.40.GENE3D); IPR025314 (PFAM); PTHR24177 (PANTHER); PTHR24177:SF39 (PANTHER); IPR020683 (PROSITE_PROFILES); IPR002110 (PROSITE_PROFILES); IPR020683 (SUPERFAMILY)	-	-	-	-	-
comp75977_c0_seq65	ankyrin repeat-containing protein at3g12360-like	1784	5	0	0.788	1	F:protein binding	-	IPR002110 (SMART); IPR020683 (G3DSA:1.25.40.GENE3D); IPR020683 (PFAM); IPR025314 (PFAM); PTHR24177:SF39 (PANTHER); PTHR24177 (PANTHER); IPR002110 (PROSITE_PROFILES); IPR020683 (PROSITE_PROFILES); IPR020683 (SUPERFAMILY)	-	-	-	-	-
comp75982_c1_seq9	PREDICTED: uncharacterized protein LOC104877807	384	5	1.14994e-26	0.644	0	-	-	-	-	-	-	-	-
comp75993_c0_seq2	PREDICTED: uncharacterized protein LOC104880636	331	5	1.8549e-38	0.622	0	-	-	IPR026960 (PFAM); PTHR21736:SF17 (PANTHER); PTHR21736 (PANTHER)	-	-	-	-	-
comp75993_c0_seq4	PREDICTED: uncharacterized protein LOC104880636	331	5	1.33732e-39	0.552	0	-	-	IPR026960 (PFAM); PTHR21736 (PANTHER); PTHR21736:SF17 (PANTHER)	-	-	-	-	-
comp76002_c0_seq20	nucleic acid-binding proteins superfamily isoform 1	540	5	5.4131e-89	0.854	2	P:DNAdependent DNA replication; P:embryo sac egg cell differentiation	-	G3DSA:2.40.50.140 (GENE3D); PTHR36033 (PANTHER); PTHR36033:SF1 (PANTHER); IPR012340 (SUPERFAMILY)	-	-	-	-	-
comp76051_c0_seq44	PREDICTED: uncharacterized protein LOC100257987 isoform X1	1001	5	0	0.968	3	P:regulation of transcription, DNAtemplated; F:DNA binding; C:nucleus	-	PTHR33345 (PANTHER); PTHR33345:SF3 (PANTHER)	-	-	-	-	-
comp76090_c2_seq27	PREDICTED: uncharacterized protein LOC100855084	511	5	1.22296e-85	0.874	0	-	-	-	-	-	-	-	-
comp76120_c2_seq21	PREDICTED: uncharacterized protein LOC104877575	369	3	6.37732e-07	0.4667	0	-	-	-	-	-	-	-	-
comp76149_c0_seq8	PREDICTED: uncharacterized protein LOC100854642 isoform X2	1756	5	0	0.716	0	-	-	IPR013083 (G3DSA:3.30.40.GENE3D); PTHR33304 (PANTHER); PTHR33304:SF7 (PANTHER); PTHR33304 (PANTHER); IPR011011 (SUPERFAMILY)	-	-	-	-	-
comp76172_c1_seq2	PREDICTED: uncharacterized protein LOC104881182	376	5	1.24694e-43	0.814	0	-	-	PTHR19446 (PANTHER); PTHR19446:SF368 (PANTHER)	-	-	-	-	-
comp76193_c0_seq87	alpha-mannosidase isoform x2	2428	5	0	0.886	9	P:mannose metabolic process; F:zinc ion binding; C:planttype cell wall; C:vacuolar membrane; P:microtubule nucleation; P:cysteine biosynthetic process; F:carbohydrate binding; F:alphamannosidase activity; C:apoplast	EC:3.2.1.24	IPR015341 (SMART); IPR011682 (PFAM); G3DSA:2.70.98.30 (GENE3D); IPR015341 (PFAM); IPR015341 (G3DSA:1.20.1270.GENE3D); IPR013780 (G3DSA:2.60.40.GENE3D); IPR000602 (PFAM); IPR027291 (G3DSA:3.20.110.GENE3D); PTHR11607 (PANTHER); PTHR11607:SF18 (PANTHER); SIGNAL_PEPTIDE_N_REGION (PHOBIUS); SIGNAL_PEPTIDE (PHOBIUS); NON_CYTOPLASMIC_DOMAIN (PHOBIUS); TRANSMEMBRANE (PHOBIUS); SIGNAL_PEPTIDE_C_REGION (PH…	-	-	-	-	-
comp76193_c0_seq98	alpha-mannosidase isoform x2	2416	5	0	0.878	9	P:mannose metabolic process; F:zinc ion binding; C:planttype cell wall; C:vacuolar membrane; P:microtubule nucleation; P:cysteine biosynthetic process; F:carbohydrate binding; F:alphamannosidase activity; C:apoplast	EC:3.2.1.24	IPR015341 (SMART); IPR011682 (PFAM); IPR015341 (PFAM); IPR013780 (G3DSA:2.60.40.GENE3D); IPR015341 (G3DSA:1.20.1270.GENE3D); G3DSA:2.70.98.30 (GENE3D); IPR000602 (PFAM); IPR027291 (G3DSA:3.20.110.GENE3D); PTHR11607:SF18 (PANTHER); PTHR11607 (PANTHER); TRANSMEMBRANE (PHOBIUS); NON_CYTOPLASMIC_DOMAIN (PHOBIUS); CYTOPLASMIC_DOMAIN (PHOBIUS); SIGNAL_PEPTIDE (PHOBIUS); SIGNAL_PEPTIDE_N_REGION (PHOBIUS…	-	-	-	-	-
comp76238_c0_seq1	rho gtpase-activating protein ren1-like isoform x3	3310	5	0	0.918	1	P:signal transduction	-	Coil (COILS); Coil (COILS); Coil (COILS); IPR001849 (SMART); IPR000198 (SMART); IPR000198 (G3DSA:1.10.555.GENE3D); IPR001849 (PFAM); IPR011993 (G3DSA:2.30.29.GENE3D); IPR025757 (PFAM); IPR000198 (PFAM); PTHR23176 (PANTHER); PTHR23176:SF42 (PANTHER); PTHR23176:SF42 (PANTHER); IPR001849 (PROSITE_PROFILES); IPR000198 (PROSITE_PROFILES); IPR011993 (SUPERFAMILY); IPR008936 (SUPERFAMILY)	-	-	-	-	-
comp76238_c0_seq2	rho gtpase-activating protein ren1-like isoform x3	2573	5	0	0.852	1	P:signal transduction	-	Coil (COILS); Coil (COILS); IPR001849 (SMART); IPR000198 (SMART); IPR000198 (G3DSA:1.10.555.GENE3D); IPR011993 (G3DSA:2.30.29.GENE3D); IPR001849 (PFAM); IPR025757 (PFAM); IPR000198 (PFAM); PTHR23176:SF42 (PANTHER); PTHR23176 (PANTHER); PTHR23176 (PANTHER); PTHR23176:SF42 (PANTHER); IPR000198 (PROSITE_PROFILES); IPR001849 (PROSITE_PROFILES); IPR008936 (SUPERFAMILY); IPR011993 (SUPERFAMILY)	-	-	-	-	-
comp76238_c0_seq14	rho gtpase-activating protein ren1-like isoform x3	2543	5	0	0.874	1	P:signal transduction	-	Coil (COILS); Coil (COILS); Coil (COILS); IPR001849 (SMART); IPR000198 (SMART); IPR025757 (PFAM); IPR001849 (PFAM); IPR011993 (G3DSA:2.30.29.GENE3D); IPR000198 (PFAM); IPR000198 (G3DSA:1.10.555.GENE3D); PTHR23176 (PANTHER); PTHR23176:SF42 (PANTHER); IPR000198 (PROSITE_PROFILES); IPR001849 (PROSITE_PROFILES); IPR011993 (SUPERFAMILY); IPR008936 (SUPERFAMILY)	-	-	-	-	-
comp76238_c0_seq17	rho gtpase-activating protein ren1-like isoform x3	3483	5	0	0.87	1	P:signal transduction	-	Coil (COILS); Coil (COILS); IPR001849 (SMART); IPR000198 (SMART); IPR000198 (G3DSA:1.10.555.GENE3D); IPR025757 (PFAM); IPR000198 (PFAM); IPR011993 (G3DSA:2.30.29.GENE3D); IPR001849 (PFAM); PTHR23176 (PANTHER); PTHR23176:SF42 (PANTHER); PTHR23176:SF42 (PANTHER); IPR000198 (PROSITE_PROFILES); IPR001849 (PROSITE_PROFILES); IPR008936 (SUPERFAMILY); IPR011993 (SUPERFAMILY)	-	-	-	-	-
comp76238_c0_seq25	rho gtpase-activating protein ren1-like isoform x3	2997	5	0	0.916	1	P:signal transduction	-	Coil (COILS); Coil (COILS); Coil (COILS); IPR001849 (SMART); IPR000198 (SMART); IPR000198 (G3DSA:1.10.555.GENE3D); IPR025757 (PFAM); IPR011993 (G3DSA:2.30.29.GENE3D); IPR001849 (PFAM); IPR000198 (PFAM); PTHR23176 (PANTHER); PTHR23176:SF42 (PANTHER); IPR001849 (PROSITE_PROFILES); IPR000198 (PROSITE_PROFILES); IPR011993 (SUPERFAMILY); IPR008936 (SUPERFAMILY)	-	-	-	-	-
comp76238_c0_seq34	rho gtpase-activating protein ren1-like isoform x3	2561	5	0	0.868	1	P:signal transduction	-	Coil (COILS); Coil (COILS); Coil (COILS); IPR001849 (SMART); IPR000198 (SMART); IPR000198 (G3DSA:1.10.555.GENE3D); IPR011993 (G3DSA:2.30.29.GENE3D); IPR025757 (PFAM); IPR001849 (PFAM); IPR000198 (PFAM); PTHR23176 (PANTHER); PTHR23176:SF42 (PANTHER); IPR000198 (PROSITE_PROFILES); IPR001849 (PROSITE_PROFILES); IPR011993 (SUPERFAMILY); IPR008936 (SUPERFAMILY)	-	-	-	-	-
comp76246_c1_seq9	PREDICTED: uncharacterized protein LOC104877807	554	5	9.6757e-28	0.49	0	-	-	-	-	-	-	-	-
comp76339_c1_seq4	glycerophosphodiester phosphodiesterase protein kinase domain-containing gdpdl2-like	511	5	2.29758e-52	0.738	0	-	-	-	-	-	-	-	-
comp76339_c1_seq5	glycerophosphodiester phosphodiesterase protein kinase domain-containing gdpdl2-like	394	5	3.52366e-30	0.622	0	-	-	-	-	-	-	-	-
comp76339_c1_seq6	probable receptor-like protein kinase at5g39020	457	5	6.08073e-57	0.952	0	-	-	IPR013320 (G3DSA:2.60.120.GENE3D); PTHR27009:SF19 (PANTHER); PTHR27009 (PANTHER); SIGNAL_PEPTIDE (PHOBIUS); SIGNAL_PEPTIDE_H_REGION (PHOBIUS); CYTOPLASMIC_DOMAIN (PHOBIUS); SIGNAL_PEPTIDE_N_REGION (PHOBIUS); TRANSMEMBRANE (PHOBIUS); SIGNAL_PEPTIDE_C_REGION (PHOBIUS); NON_CYTOPLASMIC_DOMAIN (PHOBIUS); TMhelix (TMHMM)	-	-	-	-	-
comp76347_c0_seq44	PREDICTED: uncharacterized protein LOC104881368 isoform X5	1560	5	0	0.962	0	-	-	IPR018838 (PFAM); PTHR28535 (PANTHER); PTHR28535:SF1 (PANTHER); NON_CYTOPLASMIC_DOMAIN (PHOBIUS); NON_CYTOPLASMIC_DOMAIN (PHOBIUS); CYTOPLASMIC_DOMAIN (PHOBIUS); TRANSMEMBRANE (PHOBIUS); TRANSMEMBRANE (PHOBIUS); TMhelix (TMHMM); TMhelix (TMHMM)	-	-	-	-	-
comp76350_c0_seq2	PREDICTED: uncharacterized protein LOC104879071	837	5	2.17876e-63	0.69	0	-	-	IPR025558 (PFAM)	-	-	-	-	-
comp76406_c1_seq3	pentatricopeptide repeat-containing protein at5g66520-like	2545	5	0	0.74	1	F:protein binding	-	IPR002885 (PFAM); IPR002885 (PFAM); IPR002885 (TIGRFAM); IPR011990 (G3DSA:1.25.40.GENE3D); PTHR24015 (PANTHER); NON_CYTOPLASMIC_DOMAIN (PHOBIUS); SIGNAL_PEPTIDE_C_REGION (PHOBIUS); SIGNAL_PEPTIDE (PHOBIUS); SIGNAL_PEPTIDE_H_REGION (PHOBIUS); SIGNAL_PEPTIDE_N_REGION (PHOBIUS); IPR002885 (PROSITE_PROFILES); IPR002885 (PROSITE_PROFILES); IPR002885 (PROSITE_PROFILES); IPR002885 (PROSITE_PROFILES); IP…	-	-	-	-	-
comp76408_c1_seq2	polygalacturonase at1g48100-like	539	5	1.93412e-61	0.754	3	C:extracellular region; F:polygalacturonase activity; P:carbohydrate metabolic process	EC:3.2.1.15	IPR024535 (PFAM); IPR012334 (G3DSA:2.160.20.GENE3D); PTHR31375:SF13 (PANTHER); PTHR31375 (PANTHER); CYTOPLASMIC_DOMAIN (PHOBIUS); NON_CYTOPLASMIC_DOMAIN (PHOBIUS); TRANSMEMBRANE (PHOBIUS); IPR011050 (SUPERFAMILY); TMhelix (TMHMM)	-	-	-	-	-
comp76479_c0_seq2	PREDICTED: uncharacterized protein LOC100266740, partial	1500	5	1.04995e-167	0.914	0	-	-	PF13650 (PFAM); PTHR33067:SF2 (PANTHER); PTHR33067:SF2 (PANTHER); PTHR33067 (PANTHER); IPR021109 (SUPERFAMILY)	-	-	-	-	-
comp76480_c0_seq5	leucine-rich repeat receptor-like serine threonine-protein kinase at2g19230	583	5	3.73523e-94	0.916	3	F:protein tyrosine kinase activity; P:protein phosphorylation; F:ATP binding	EC:2.7.10	IPR020635 (SMART); G3DSA:3.30.200.20 (GENE3D); IPR001245 (PFAM); G3DSA:1.10.510.10 (GENE3D); PTHR27003:SF105 (PANTHER); PTHR27003 (PANTHER); IPR017441 (PROSITE_PATTERNS); IPR000719 (PROSITE_PROFILES); SignalP-TM (SIGNALP_GRAM_POSITIVE); IPR011009 (SUPERFAMILY)	-	-	-	-	-
comp76480_c0_seq13	leucine-rich repeat receptor-like serine threonine-protein kinase at2g19230	509	5	7.58863e-47	0.678	0	-	-	NON_CYTOPLASMIC_DOMAIN (PHOBIUS); SIGNAL_PEPTIDE_N_REGION (PHOBIUS); SIGNAL_PEPTIDE_C_REGION (PHOBIUS); SIGNAL_PEPTIDE_H_REGION (PHOBIUS); SIGNAL_PEPTIDE (PHOBIUS); SignalP-noTM (SIGNALP_EUK)	-	-	-	-	-
comp76485_c0_seq22	glutamate receptor -like	564	5	1.8921e-113	0.862	5	F:extracellularglutamategated ion channel activity; P:ion transport; F:ionotropic glutamate receptor activity; C:integral component of membrane; P:ionotropic glutamate receptor signaling pathway	-	G3DSA:3.40.190.10 (GENE3D); PTHR18966:SF246 (PANTHER); PTHR18966 (PANTHER); SSF53850 (SUPERFAMILY); IPR028082 (SUPERFAMILY)	-	-	-	-	-
comp76489_c0_seq3	3-ketoacyl- synthase 19-like	1530	5	0	0.8	3	P:fatty acid biosynthetic process; C:membrane; F:transferase activity, transferring acyl groups other than aminoacyl groups	-	IPR012392 (PIRSF); IPR016039 (G3DSA:3.40.47.GENE3D); IPR012328 (PFAM); IPR016039 (G3DSA:3.40.47.GENE3D); IPR013601 (PFAM); IPR012392 (PANTHER); PTHR31561:SF10 (PANTHER); TRANSMEMBRANE (PHOBIUS); TRANSMEMBRANE (PHOBIUS); NON_CYTOPLASMIC_DOMAIN (PHOBIUS); CYTOPLASMIC_DOMAIN (PHOBIUS); NON_CYTOPLASMIC_DOMAIN (PHOBIUS); IPR016039 (SUPERFAMILY); IPR016039 (SUPERFAMILY); TMhelix (TMHMM); TMhelix (TMHMM)	-	-	-	-	-
comp76497_c0_seq13	membrane-bound o-acyltransferase	1281	5	2.67026e-173	0.928	0	-	-	PTHR13285:SF18 (PANTHER); PTHR13285 (PANTHER); CYTOPLASMIC_DOMAIN (PHOBIUS); TRANSMEMBRANE (PHOBIUS); TRANSMEMBRANE (PHOBIUS); TRANSMEMBRANE (PHOBIUS); NON_CYTOPLASMIC_DOMAIN (PHOBIUS); CYTOPLASMIC_DOMAIN (PHOBIUS); CYTOPLASMIC_DOMAIN (PHOBIUS); NON_CYTOPLASMIC_DOMAIN (PHOBIUS); TRANSMEMBRANE (PHOBIUS); CYTOPLASMIC_DOMAIN (PHOBIUS); NON_CYTOPLASMIC_DOMAIN (PHOBIUS); CYTOPLASMIC_DOMAIN (PHOBIUS); …	-	-	-	-	-
comp76527_c2_seq6	cellulose synthase-like protein g3	834	5	3.67667e-119	0.906	3	F:cellulose synthase (UDPforming) activity; P:cellulose biosynthetic process; C:integral component of membrane	EC:2.4.1.12	-	-	-	-	-	-
comp76613_c0_seq6	dual specificity protein phosphatase dsp8 isoform x2	810	5	3.84276e-122	0.938	3	F:protein tyrosine phosphatase activity; F:protein tyrosine/serine/threonine phosphatase activity; P:peptidyltyrosine dephosphorylation	EC:3.1.3.48; EC:3.1.3	-	-	-	-	-	-
comp76613_c0_seq30	dual specificity protein phosphatase dsp8 isoform x1	903	5	2.61963e-115	0.806	0	-	-	-	-	-	-	-	-
comp76648_c0_seq1	transposon tx1 uncharacterized 149 kda protein	761	5	3.21022e-63	0.842	0	-	-	IPR000477 (PFAM); PTHR19446 (PANTHER); PTHR19446:SF368 (PANTHER); TRANSMEMBRANE (PHOBIUS); NON_CYTOPLASMIC_DOMAIN (PHOBIUS); CYTOPLASMIC_DOMAIN (PHOBIUS); SSF56672 (SUPERFAMILY); TMhelix (TMHMM)	-	-	-	-	-
comp76694_c0_seq3	PREDICTED: uncharacterized protein LOC104881742	1658	5	0	0.75	0	-	-	-	-	-	-	-	-
comp76772_c0_seq2	receptor-like protein kinase feronia	1099	5	0	0.878	3	P:protein phosphorylation; F:protein kinase activity; F:ATP binding	-	IPR000719 (SMART); IPR001245 (PFAM); IPR013320 (G3DSA:2.60.120.GENE3D); G3DSA:1.10.510.10 (GENE3D); G3DSA:3.30.200.20 (GENE3D); PIRSF000654 (PIRSF); PTHR27003:SF104 (PANTHER); PTHR27003 (PANTHER); IPR017441 (PROSITE_PATTERNS); IPR008271 (PROSITE_PATTERNS); NON_CYTOPLASMIC_DOMAIN (PHOBIUS); CYTOPLASMIC_DOMAIN (PHOBIUS); TRANSMEMBRANE (PHOBIUS); IPR000719 (PROSITE_PROFILES); IPR011009 (SUPERFAMILY)…	-	-	-	-	-
comp76773_c1_seq5	PREDICTED: uncharacterized protein LOC104879332	2214	5	0	0.888	2	F:protein dimerization activity; F:nucleic acid binding	-	IPR007021 (PFAM); IPR008906 (PFAM); PTHR32166 (PANTHER); IPR012337 (SUPERFAMILY)	-	-	-	-	-
comp76802_c0_seq5	subtilisin-like protease	1363	5	1.9369e-134	0.922	2	P:proteolysis; F:serinetype endopeptidase activity	EC:3.4.21	IPR000209 (PFAM); IPR000209 (G3DSA:3.40.50.GENE3D); PTHR10795:SF423 (PANTHER); IPR015500 (PANTHER); IPR000209 (SUPERFAMILY)	-	-	-	-	-
comp76802_c0_seq11	subtilisin-like protease	1278	5	1.62983e-139	0.934	2	P:proteolysis; F:serinetype endopeptidase activity	EC:3.4.21	IPR000209 (PFAM); IPR000209 (G3DSA:3.40.50.GENE3D); IPR015500 (PANTHER); PTHR10795:SF423 (PANTHER); IPR000209 (SUPERFAMILY)	-	-	-	-	-
comp76806_c0_seq13	probable leucine-rich repeat receptor-like protein kinase at5g49770	1264	5	0	0.834	1	F:protein binding	-	IPR001611 (PFAM); IPR032675 (G3DSA:3.80.10.GENE3D); PTHR27000 (PANTHER); IPR032675 (SUPERFAMILY)	-	-	-	-	-
comp76806_c0_seq14	probable leucine-rich repeat receptor-like protein kinase at5g49770 isoform x1	1182	5	0	0.84	0	-	-	-	-	-	-	-	-
comp76810_c0_seq24	pentatricopeptide repeat-containing protein at3g49142	2164	5	0	0.762	0	-	-	-	-	-	-	-	-
comp76813_c1_seq18	nuclear valosin-containing	1295	5	0	0.844	1	F:ATP binding	-	Coil (COILS); IPR027417 (G3DSA:3.40.50.GENE3D); PTHR23074:SF98 (PANTHER); PTHR23074 (PANTHER); NON_CYTOPLASMIC_DOMAIN (PHOBIUS); CYTOPLASMIC_DOMAIN (PHOBIUS); TRANSMEMBRANE (PHOBIUS)	-	-	-	-	-
comp76813_c1_seq19	nuclear valosin-containing	1473	5	0	0.848	3	P:metabolic process; F:ATP binding; F:hydrolase activity	-	Coil (COILS); IPR027417 (G3DSA:3.40.50.GENE3D); PTHR23074:SF98 (PANTHER); PTHR23074 (PANTHER); SIGNAL_PEPTIDE (PHOBIUS); SIGNAL_PEPTIDE_C_REGION (PHOBIUS); SIGNAL_PEPTIDE_H_REGION (PHOBIUS); NON_CYTOPLASMIC_DOMAIN (PHOBIUS); SIGNAL_PEPTIDE_N_REGION (PHOBIUS); TMhelix (TMHMM)	-	-	-	-	-
comp76813_c1_seq46	nuclear valosin-containing	1449	5	0	0.848	3	P:metabolic process; F:ATP binding; F:hydrolase activity	-	Coil (COILS); IPR027417 (G3DSA:3.40.50.GENE3D); PTHR23074 (PANTHER); PTHR23074:SF98 (PANTHER); SIGNAL_PEPTIDE (PHOBIUS); SIGNAL_PEPTIDE_C_REGION (PHOBIUS); SIGNAL_PEPTIDE_H_REGION (PHOBIUS); SIGNAL_PEPTIDE_N_REGION (PHOBIUS); NON_CYTOPLASMIC_DOMAIN (PHOBIUS); TMhelix (TMHMM)	-	-	-	-	-
comp76849_c2_seq7	endonuclease 2-like	1970	5	0	0.89	5	F:mismatched DNA binding; F:ATP binding; P:mismatch repair; F:ATPase activity; P:negative regulation of DNA recombination	EC:3.6.1.3	Coil (COILS); IPR007696 (SMART); PTHR11361 (PANTHER); PTHR11361:SF81 (PANTHER); PTHR11361 (PANTHER); PTHR11361:SF81 (PANTHER); PTHR11361:SF81 (PANTHER); PTHR11361 (PANTHER); NON_CYTOPLASMIC_DOMAIN (PHOBIUS); CYTOPLASMIC_DOMAIN (PHOBIUS); TRANSMEMBRANE (PHOBIUS); IPR007696 (SUPERFAMILY); TMhelix (TMHMM)	-	-	-	-	-
comp76858_c0_seq4	g-type lectin s-receptor-like serine threonine-protein kinase at5g24080	1198	5	1.95227e-157	0.81	4	P:recognition of pollen; P:protein phosphorylation; F:ATP binding; F:protein serine/threonine kinase activity	EC:2.7.11	IPR013320 (G3DSA:2.60.120.GENE3D); IPR000719 (PFAM); G3DSA:3.30.200.20 (GENE3D); PTHR27002:SF50 (PANTHER); PTHR27002 (PANTHER); IPR017441 (PROSITE_PATTERNS); NON_CYTOPLASMIC_DOMAIN (PHOBIUS); CYTOPLASMIC_DOMAIN (PHOBIUS); TRANSMEMBRANE (PHOBIUS); IPR000719 (PROSITE_PROFILES); IPR011009 (SUPERFAMILY); TMhelix (TMHMM)	-	-	-	-	-
comp76870_c0_seq7	golgin subfamily b member 1 isoform x2	737	5	2.58225e-97	0.92	2	P:cell wall pectin metabolic process; P:planttype cell wall cellulose metabolic process	-	Coil (COILS); PTHR35511 (PANTHER)	-	-	-	-	-
comp76893_c1_seq14	laccase-17 isoform x2	1065	5	0	0.914	5	F:copper ion binding; F:hydroquinone:oxygen oxidoreductase activity; C:apoplast; P:lignin catabolic process; P:oxidationreduction process	EC:1.10.3.2	IPR001117 (PFAM); IPR008972 (G3DSA:2.60.40.GENE3D); IPR008972 (G3DSA:2.60.40.GENE3D); PTHR11709:SF62 (PANTHER); PTHR11709 (PANTHER); SignalP-TM (SIGNALP_EUK); IPR008972 (SUPERFAMILY); IPR008972 (SUPERFAMILY); IPR008972 (SUPERFAMILY)	-	-	-	-	-
comp76904_c0_seq47	methyltransferase-like protein 16 isoform x1	344	5	1.48348e-47	0.776	5	P:circadian rhythm; P:photoperiodism, flowering; P:methylation; C:nucleus; F:methyltransferase activity	-	-	-	-	-	-	-
comp76915_c0_seq15	(-)-germacrene d synthase	1902	5	0	0.834	4	C:cytoplasm; F:terpene synthase activity; P:terpenoid biosynthetic process; F:magnesium ion binding	-	Coil (COILS); IPR008949 (G3DSA:1.10.600.GENE3D); IPR001906 (G3DSA:1.50.30.GENE3D); IPR001906 (PFAM); IPR005630 (PFAM); PTHR31225:SF15 (PANTHER); PTHR31225 (PANTHER); IPR008949 (SUPERFAMILY); IPR008930 (SUPERFAMILY)	-	-	-	-	-
comp76933_c0_seq8	PREDICTED: uncharacterized protein LOC104881700 isoform X1	639	5	9.3977e-61	0.72	0	-	-	IPR025558 (PFAM)	-	-	-	-	-
comp76933_c0_seq10	PREDICTED: uncharacterized protein LOC104881700 isoform X1	639	5	8.41565e-61	0.718	0	-	-	IPR025558 (PFAM); PTHR34427 (PANTHER); PTHR34427:SF2 (PANTHER)	-	-	-	-	-
comp76962_c0_seq5	basic proline-rich	580	4	1.01296e-57	0.75	0	-	-	-	-	-	-	-	-
comp76962_c0_seq14	basic proline-rich	494	5	4.90248e-56	0.724	0	-	-	NON_CYTOPLASMIC_DOMAIN (PHOBIUS); CYTOPLASMIC_DOMAIN (PHOBIUS); TRANSMEMBRANE (PHOBIUS); TMhelix (TMHMM)	-	-	-	-	-
comp76997_c0_seq3	receptor-like protein 12	426	5	1.37194e-65	0.72	0	-	-	IPR032675 (G3DSA:3.80.10.GENE3D); PTHR27004 (PANTHER); IPR032675 (SUPERFAMILY)	-	-	-	-	-
comp76997_c0_seq4	receptor-like protein 12	646	5	1.0104e-100	0.732	0	-	-	IPR032675 (G3DSA:3.80.10.GENE3D); PTHR27004 (PANTHER); PTHR27004:SF25 (PANTHER); IPR032675 (SUPERFAMILY)	-	-	-	-	-
comp77005_c1_seq24	linoleate 13s-lipoxygenase 2- chloroplastic-like	923	5	2.32662e-118	0.744	4	F:protein binding; F:metal ion binding; F:oxidoreductase activity, acting on single donors with incorporation of molecular oxygen, incorporation of two atoms of oxygen; P:oxidationreduction process	EC:1.13.11	IPR001024 (SMART); IPR001024 (PFAM); IPR001024 (G3DSA:2.60.60.GENE3D); PTHR11771:SF42 (PANTHER); IPR000907 (PANTHER); CYTOPLASMIC_DOMAIN (PHOBIUS); NON_CYTOPLASMIC_DOMAIN (PHOBIUS); TRANSMEMBRANE (PHOBIUS); IPR001024 (PROSITE_PROFILES); IPR001024 (SUPERFAMILY)	-	-	-	-	-
comp77026_c1_seq3	PREDICTED: uncharacterized protein LOC104882231	2543	5	0	0.654	0	-	-	IPR025558 (PFAM); PTHR34427 (PANTHER); PTHR34427:SF2 (PANTHER)	-	-	-	-	-
comp77026_c1_seq4	PREDICTED: uncharacterized protein LOC104882231	2591	5	0	0.67	0	-	-	IPR025558 (PFAM); PTHR34427 (PANTHER); PTHR34427:SF2 (PANTHER)	-	-	-	-	-
comp77028_c0_seq9	probable serine threonine-protein kinase at1g18390 isoform x1	1215	5	0	0.748	1	F:polysaccharide binding	-	IPR032872 (PFAM); IPR025287 (PFAM); PTHR33138:SF6 (PANTHER); PTHR33138 (PANTHER); TRANSMEMBRANE (PHOBIUS); NON_CYTOPLASMIC_DOMAIN (PHOBIUS); NON_CYTOPLASMIC_DOMAIN (PHOBIUS); TRANSMEMBRANE (PHOBIUS); CYTOPLASMIC_DOMAIN (PHOBIUS); TMhelix (TMHMM); TMhelix (TMHMM)	-	-	-	-	-
comp77051_c3_seq5	dna (cytosine-5)-methyltransferase 1-like	2135	5	0	0.874	4	F:DNA (cytosine5)methyltransferase activity; F:DNA binding; C:nucleus; P:C5 methylation of cytosine	EC:2.1.1.37	IPR022702 (PFAM); PTHR10629:SF36 (PANTHER); PTHR10629 (PANTHER); PTHR10629 (PANTHER); PTHR10629:SF36 (PANTHER)	-	-	-	-	-
comp77105_c1_seq1	udp-rhamnose:rhamnosyltransferase 1	1238	5	8.31208e-158	0.87	2	F:transferase activity, transferring hexosyl groups; P:metabolic process	-	-	-	-	-	-	-
comp77116_c1_seq6	PREDICTED: uncharacterized protein LOC104878631	574	5	2.02439e-28	0.56	0	-	-	IPR025558 (PFAM); PTHR34427:SF2 (PANTHER); PTHR34427 (PANTHER)	-	-	-	-	-
comp77140_c1_seq3	retrovirus-related pol polyprotein from transposon tnt 1- partial	1371	5	1.54879e-121	0.806	2	F:zinc ion binding; F:nucleic acid binding	-	IPR001878 (SMART); IPR001878 (PFAM); PF14223 (PFAM); IPR001878 (G3DSA:4.10.60.GENE3D); PTHR35317:SF2 (PANTHER); PTHR35317 (PANTHER); IPR001878 (PROSITE_PROFILES); IPR001878 (SUPERFAMILY)	-	-	-	-	-
comp77144_c3_seq2	receptor-like protein 12	386	5	1.53373e-49	0.902	0	-	-	IPR013210 (PFAM); IPR032675 (G3DSA:3.80.10.GENE3D); PTHR27004:SF27 (PANTHER); PTHR27004 (PANTHER); CYTOPLASMIC_DOMAIN (PHOBIUS); TRANSMEMBRANE (PHOBIUS); NON_CYTOPLASMIC_DOMAIN (PHOBIUS); TMhelix (TMHMM)	-	-	-	-	-
comp77150_c0_seq65	upf0481 protein at3g47200-like	960	5	2.27233e-110	0.7	0	-	-	Coil (COILS); IPR004158 (PFAM); PTHR31549 (PANTHER); PTHR31549:SF27 (PANTHER); CYTOPLASMIC_DOMAIN (PHOBIUS); TRANSMEMBRANE (PHOBIUS); NON_CYTOPLASMIC_DOMAIN (PHOBIUS)	-	-	-	-	-
comp77171_c2_seq1	PREDICTED: uncharacterized protein LOC100263096	941	5	0	0.67	0	-	-	Coil (COILS); CYTOPLASMIC_DOMAIN (PHOBIUS); NON_CYTOPLASMIC_DOMAIN (PHOBIUS); TRANSMEMBRANE (PHOBIUS); TMhelix (TMHMM); TMhelix (TMHMM)	-	-	-	-	-
comp77186_c0_seq5	receptor-like protein 12	1276	5	0	0.866	1	F:protein binding	-	PR00019 (PRINTS); IPR003591 (SMART); IPR001611 (PFAM); IPR032675 (G3DSA:3.80.10.GENE3D); IPR001611 (PFAM); IPR032675 (G3DSA:3.80.10.GENE3D); PTHR27004 (PANTHER); PTHR27004:SF18 (PANTHER); IPR032675 (SUPERFAMILY)	-	-	-	-	-
comp77186_c0_seq18	receptor-like protein 12	936	5	2.0483e-152	0.738	1	F:protein binding	-	IPR032675 (G3DSA:3.80.10.GENE3D); IPR032675 (G3DSA:3.80.10.GENE3D); IPR001611 (PFAM); PTHR27004 (PANTHER); PTHR27004:SF3 (PANTHER); IPR032675 (SUPERFAMILY)	-	-	-	-	-
comp77203_c0_seq4	leucine-rich repeat receptor-like protein kinase at2g19210	495	5	1.98109e-66	0.896	1	F:protein binding	-	IPR001611 (PFAM); IPR032675 (G3DSA:3.80.10.GENE3D); PTHR27003:SF105 (PANTHER); PTHR27003 (PANTHER); IPR032675 (SUPERFAMILY)	-	-	-	-	-
comp77205_c1_seq3	transposon tx1 uncharacterized 149 kda protein	562	5	1.72137e-56	0.762	0	-	-	PTHR19446 (PANTHER); PTHR19446:SF368 (PANTHER)	-	-	-	-	-
comp77209_c1_seq7	nucleolar and coiled-body phosphoprotein 1-like	541	5	4.47452e-84	0.808	0	-	-	-	-	-	-	-	-
comp77225_c0_seq4	transposon tx1 uncharacterized 149 kda protein	456	5	2.70044e-54	0.778	0	-	-	PTHR19446 (PANTHER); PTHR19446:SF368 (PANTHER)	-	-	-	-	-
comp77305_c1_seq11	PREDICTED: uncharacterized protein LOC104879721 isoform X1	734	5	6.19569e-93	0.842	0	-	-	-	-	-	-	-	-
comp77313_c0_seq9	probable lrr receptor-like serine threonine-protein kinase at3g47570 isoform x2	530	5	9.10214e-72	0.844	1	F:protein binding	-	IPR003591 (SMART); IPR032675 (G3DSA:3.80.10.GENE3D); IPR001611 (PFAM); PTHR27000:SF31 (PANTHER); PTHR27000 (PANTHER); IPR032675 (SUPERFAMILY)	-	-	-	-	-
comp77313_c0_seq11	probable lrr receptor-like serine threonine-protein kinase at3g47570 isoform x2	599	5	8.77233e-85	0.84	0	-	-	IPR032675 (G3DSA:3.80.10.GENE3D); PTHR27000 (PANTHER); IPR032675 (SUPERFAMILY)	-	-	-	-	-
comp77333_c0_seq9	PREDICTED: uncharacterized protein LOC104879305	2787	5	9.30851e-143	0.69	0	-	-	-	-	-	-	-	-
comp77359_c0_seq1	leucine-rich repeat receptor-like protein kinase at2g19210	1387	5	0	0.834	0	-	-	IPR024788 (PFAM); PTHR27003 (PANTHER); PTHR27003:SF105 (PANTHER)	-	-	-	-	-
comp77359_c0_seq5	leucine-rich repeat receptor-like protein kinase at2g19210	1463	5	0	0.842	0	-	-	IPR024788 (PFAM); PTHR27003 (PANTHER); PTHR27003:SF105 (PANTHER)	-	-	-	-	-
comp77359_c0_seq9	leucine-rich repeat receptor-like protein kinase at2g19210	1064	5	3.65457e-124	0.804	0	-	-	IPR024788 (PFAM); PTHR27003 (PANTHER); PTHR27003:SF105 (PANTHER); CYTOPLASMIC_DOMAIN (PHOBIUS); TRANSMEMBRANE (PHOBIUS); NON_CYTOPLASMIC_DOMAIN (PHOBIUS); SignalP-noTM (SIGNALP_EUK); TMhelix (TMHMM)	-	-	-	-	-
comp77359_c0_seq10	leucine-rich repeat receptor-like protein kinase at2g19210	1140	5	1.92708e-145	0.842	0	-	-	IPR024788 (PFAM); PTHR27003 (PANTHER); PTHR27003:SF105 (PANTHER); TRANSMEMBRANE (PHOBIUS); NON_CYTOPLASMIC_DOMAIN (PHOBIUS); CYTOPLASMIC_DOMAIN (PHOBIUS); SignalP-noTM (SIGNALP_EUK); TMhelix (TMHMM)	-	-	-	-	-
comp77359_c0_seq17	leucine-rich repeat receptor-like protein kinase at2g19210	803	5	1.48484e-103	0.82	0	-	-	IPR024788 (PFAM); PTHR27003:SF105 (PANTHER); PTHR27003:SF105 (PANTHER); PTHR27003 (PANTHER); PTHR27003 (PANTHER); NON_CYTOPLASMIC_DOMAIN (PHOBIUS); CYTOPLASMIC_DOMAIN (PHOBIUS); TRANSMEMBRANE (PHOBIUS); TMhelix (TMHMM)	-	-	-	-	-
comp77359_c0_seq18	leucine-rich repeat receptor-like protein kinase at2g19210	1423	5	0	0.826	0	-	-	IPR024788 (PFAM); PTHR27003 (PANTHER); PTHR27003:SF105 (PANTHER); SIGNAL_PEPTIDE_C_REGION (PHOBIUS); SIGNAL_PEPTIDE_N_REGION (PHOBIUS); SIGNAL_PEPTIDE (PHOBIUS); SIGNAL_PEPTIDE_H_REGION (PHOBIUS); NON_CYTOPLASMIC_DOMAIN (PHOBIUS); SignalP-noTM (SIGNALP_EUK)	-	-	-	-	-
comp77389_c1_seq34	PREDICTED: uncharacterized protein LOC104881554 isoform X1	1949	5	0	0.944	2	P:proteolysis; F:cysteinetype peptidase activity	EC:3.4	Coil (COILS); IPR003653 (PFAM); G3DSA:3.30.310.130 (GENE3D); PTHR12606 (PANTHER); IPR003653 (PROSITE_PROFILES); SSF54001 (SUPERFAMILY)	-	-	-	-	-
comp77408_c2_seq47	PREDICTED: uncharacterized protein LOC100266539	1886	5	1.21879e-158	0.848	2	P:regulation of transcription, DNAtemplated; F:doublestranded DNA binding	-	IPR003690 (SMART); IPR003690 (PFAM); PTHR13068 (PANTHER); PTHR13068:SF31 (PANTHER)	-	-	-	-	-
comp77417_c0_seq19	leucine-rich repeat receptor-like protein kinase at2g19210	689	5	8.85702e-52	0.75	3	F:protein kinase activity; P:protein phosphorylation; F:ATP binding	-	G3DSA:3.30.200.20 (GENE3D); G3DSA:1.10.510.10 (GENE3D); IPR001245 (PFAM); PTHR27003 (PANTHER); PTHR27003:SF105 (PANTHER); IPR017441 (PROSITE_PATTERNS); IPR000719 (PROSITE_PROFILES); IPR011009 (SUPERFAMILY)	-	-	-	-	-
comp77417_c0_seq20	leucine-rich repeat receptor-like protein kinase at2g19210	1030	5	4.63701e-52	0.73	1	F:ATP binding	-	G3DSA:3.30.200.20 (GENE3D); PTHR27003:SF105 (PANTHER); PTHR27003 (PANTHER); IPR017441 (PROSITE_PATTERNS); CYTOPLASMIC_DOMAIN (PHOBIUS); TRANSMEMBRANE (PHOBIUS); TRANSMEMBRANE (PHOBIUS); CYTOPLASMIC_DOMAIN (PHOBIUS); NON_CYTOPLASMIC_DOMAIN (PHOBIUS); IPR011009 (SUPERFAMILY); TMhelix (TMHMM); TMhelix (TMHMM)	-	-	-	-	-
comp77417_c0_seq39	leucine-rich repeat receptor-like serine threonine-protein kinase at2g19230	660	5	9.84851e-52	0.646	0	-	-	G3DSA:3.30.200.20 (GENE3D); PTHR27003 (PANTHER); PTHR27003:SF105 (PANTHER); CYTOPLASMIC_DOMAIN (PHOBIUS); TRANSMEMBRANE (PHOBIUS); NON_CYTOPLASMIC_DOMAIN (PHOBIUS); IPR011009 (SUPERFAMILY)	-	-	-	-	-
comp77417_c0_seq40	leucine-rich repeat receptor-like protein kinase at2g19210	606	5	4.47696e-58	0.684	3	P:protein phosphorylation; F:protein kinase activity; F:ATP binding	-	G3DSA:3.30.200.20 (GENE3D); IPR001245 (PFAM); G3DSA:1.10.510.10 (GENE3D); PTHR27003 (PANTHER); PTHR27003:SF105 (PANTHER); IPR017441 (PROSITE_PATTERNS); NON_CYTOPLASMIC_DOMAIN (PHOBIUS); SIGNAL_PEPTIDE_H_REGION (PHOBIUS); SIGNAL_PEPTIDE_N_REGION (PHOBIUS); SIGNAL_PEPTIDE_C_REGION (PHOBIUS); SIGNAL_PEPTIDE (PHOBIUS); IPR000719 (PROSITE_PROFILES); IPR011009 (SUPERFAMILY)	-	-	-	-	-
comp77419_c0_seq13	PREDICTED: uncharacterized protein LOC104878497	508	5	1.84298e-90	0.85	0	-	-	IPR005135 (G3DSA:3.60.10.GENE3D); PTHR31696 (PANTHER); IPR005135 (SUPERFAMILY)	-	-	-	-	-
comp77430_c2_seq6	PREDICTED: uncharacterized protein LOC104882118	1717	5	5.44537e-120	0.584	0	-	-	-	-	-	-	-	-
comp77440_c0_seq4	g-type lectin s-receptor-like serine threonine-protein kinase rlk1	1836	5	0	0.728	4	P:recognition of pollen; P:protein phosphorylation; F:ATP binding; F:protein serine/threonine kinase activity	EC:2.7.11	IPR001480 (SMART); IPR001480 (G3DSA:2.90.10.GENE3D); IPR001480 (PFAM); PTHR27002:SF34 (PANTHER); PTHR27002 (PANTHER); SIGNAL_PEPTIDE_C_REGION (PHOBIUS); SIGNAL_PEPTIDE_H_REGION (PHOBIUS); SIGNAL_PEPTIDE_N_REGION (PHOBIUS); NON_CYTOPLASMIC_DOMAIN (PHOBIUS); SIGNAL_PEPTIDE (PHOBIUS); IPR001480 (PROSITE_PROFILES); SignalP-noTM (SIGNALP_EUK); IPR001480 (SUPERFAMILY)	-	-	-	-	-
comp77474_c4_seq5	PREDICTED: uncharacterized protein LOC104881464, partial	1268	5	6.15953e-78	0.714	0	-	-	-	-	-	-	-	-
comp77475_c4_seq1	lectin-domain containing receptor kinase -like	1784	5	0	0.848	0	-	-	Coil (COILS)	-	-	-	-	-
comp77475_c4_seq8	cysteine-rich receptor-like protein kinase 37	1632	5	0	0.83	1	F:polysaccharide binding	-	IPR025287 (PFAM); PTHR27009:SF19 (PANTHER); PTHR27009 (PANTHER); SIGNAL_PEPTIDE_C_REGION (PHOBIUS); SIGNAL_PEPTIDE_H_REGION (PHOBIUS); NON_CYTOPLASMIC_DOMAIN (PHOBIUS); TRANSMEMBRANE (PHOBIUS); SIGNAL_PEPTIDE (PHOBIUS); CYTOPLASMIC_DOMAIN (PHOBIUS); SIGNAL_PEPTIDE_N_REGION (PHOBIUS); TMhelix (TMHMM)	-	-	-	-	-
comp77490_c0_seq2	wall-associated receptor kinase-like 16	944	5	9.6246e-120	0.724	1	F:polysaccharide binding	-	IPR025287 (PFAM); PTHR27005 (PANTHER); PTHR27005:SF9 (PANTHER); SIGNAL_PEPTIDE (PHOBIUS); SIGNAL_PEPTIDE_H_REGION (PHOBIUS); SIGNAL_PEPTIDE_N_REGION (PHOBIUS); NON_CYTOPLASMIC_DOMAIN (PHOBIUS); SIGNAL_PEPTIDE_C_REGION (PHOBIUS); SignalP-TM (SIGNALP_GRAM_POSITIVE); SignalP-noTM (SIGNALP_EUK); SignalP-noTM (SIGNALP_GRAM_NEGATIVE)	-	-	-	-	-
comp77490_c0_seq5	wall-associated receptor kinase 2-like	664	5	1.92722e-99	0.698	1	F:polysaccharide binding	-	IPR025287 (PFAM); PTHR27005:SF9 (PANTHER); PTHR27005 (PANTHER)	-	-	-	-	-
comp77490_c0_seq7	wall-associated receptor kinase-like 16	1403	5	9.67325e-160	0.746	1	F:polysaccharide binding	-	IPR025287 (PFAM); PTHR27005:SF9 (PANTHER); PTHR27005 (PANTHER); SIGNAL_PEPTIDE (PHOBIUS); NON_CYTOPLASMIC_DOMAIN (PHOBIUS); SIGNAL_PEPTIDE_N_REGION (PHOBIUS); SIGNAL_PEPTIDE_C_REGION (PHOBIUS); SIGNAL_PEPTIDE_H_REGION (PHOBIUS); SignalP-TM (SIGNALP_GRAM_POSITIVE); SignalP-noTM (SIGNALP_EUK); SignalP-noTM (SIGNALP_GRAM_NEGATIVE)	-	-	-	-	-
comp77490_c0_seq8	wall-associated receptor kinase 2-like	920	5	3.62311e-133	0.724	2	F:transferase activity, transferring phosphoruscontaining groups; F:polysaccharide binding	-	IPR025287 (PFAM); PTHR27005:SF9 (PANTHER); PTHR27005 (PANTHER); NON_CYTOPLASMIC_DOMAIN (PHOBIUS); SIGNAL_PEPTIDE_C_REGION (PHOBIUS); SIGNAL_PEPTIDE_H_REGION (PHOBIUS); SIGNAL_PEPTIDE_N_REGION (PHOBIUS); SIGNAL_PEPTIDE (PHOBIUS); SignalP-noTM (SIGNALP_EUK); SignalP-noTM (SIGNALP_GRAM_NEGATIVE); SignalP-TM (SIGNALP_GRAM_POSITIVE); TMhelix (TMHMM)	-	-	-	-	-
comp77490_c0_seq11	wall-associated receptor kinase-like 16	658	5	1.06092e-99	0.696	1	F:polysaccharide binding	-	IPR025287 (PFAM); PTHR27005 (PANTHER); PTHR27005:SF9 (PANTHER)	-	-	-	-	-
comp77490_c0_seq12	wall-associated receptor kinase-like 16	856	5	3.95182e-151	0.73	2	F:polysaccharide binding; F:protein binding	-	G3DSA:2.10.25.10 (GENE3D); IPR025287 (PFAM); PTHR27005:SF9 (PANTHER); PTHR27005 (PANTHER); IPR000742 (PROSITE_PROFILES); IPR000742 (PROSITE_PROFILES)	-	-	-	-	-
comp77490_c0_seq13	wall-associated receptor kinase 2-like	941	5	9.96035e-118	0.706	0	-	-	CYTOPLASMIC_DOMAIN (PHOBIUS); TRANSMEMBRANE (PHOBIUS); NON_CYTOPLASMIC_DOMAIN (PHOBIUS); TMhelix (TMHMM)	-	-	-	-	-
comp77490_c0_seq14	wall-associated receptor kinase-like 16	655	5	8.98289e-102	0.7	1	F:polysaccharide binding	-	IPR025287 (PFAM); PTHR27005 (PANTHER); PTHR27005:SF9 (PANTHER)	-	-	-	-	-
comp77490_c0_seq15	wall-associated receptor kinase 2-like	767	5	5.35784e-123	0.722	2	F:transferase activity, transferring phosphoruscontaining groups; F:polysaccharide binding	-	IPR025287 (PFAM); PTHR27005 (PANTHER); PTHR27005:SF9 (PANTHER)	-	-	-	-	-
comp77490_c0_seq18	wall-associated receptor kinase 2-like	950	5	6.21282e-123	0.722	1	F:polysaccharide binding	-	IPR025287 (PFAM); PTHR27005:SF9 (PANTHER); PTHR27005 (PANTHER); NON_CYTOPLASMIC_DOMAIN (PHOBIUS); SIGNAL_PEPTIDE (PHOBIUS); SIGNAL_PEPTIDE_H_REGION (PHOBIUS); SIGNAL_PEPTIDE_C_REGION (PHOBIUS); SIGNAL_PEPTIDE_N_REGION (PHOBIUS); SignalP-TM (SIGNALP_GRAM_POSITIVE); SignalP-noTM (SIGNALP_EUK); SignalP-noTM (SIGNALP_GRAM_NEGATIVE)	-	-	-	-	-
comp77490_c0_seq19	wall-associated receptor kinase 2-like	932	5	3.95175e-120	0.706	1	F:binding	-	CYTOPLASMIC_DOMAIN (PHOBIUS); NON_CYTOPLASMIC_DOMAIN (PHOBIUS); TRANSMEMBRANE (PHOBIUS); TMhelix (TMHMM)	-	-	-	-	-
comp77490_c0_seq20	wall-associated receptor kinase 2-like	850	5	1.37433e-149	0.732	3	F:kinase activity; F:polysaccharide binding; F:protein binding	-	G3DSA:2.10.25.10 (GENE3D); IPR025287 (PFAM); G3DSA:2.10.25.10 (GENE3D); PTHR27005:SF9 (PANTHER); PTHR27005 (PANTHER); IPR000742 (PROSITE_PROFILES); IPR000742 (PROSITE_PROFILES)	-	-	-	-	-
comp77492_c0_seq1	l-type lectin-domain containing receptor kinase	1042	5	6.30706e-98	0.732	2	F:transferase activity, transferring phosphoruscontaining groups; F:carbohydrate binding	-	IPR001220 (PFAM); IPR013320 (G3DSA:2.60.120.GENE3D); PTHR27007 (PANTHER); IPR031049 (PTHR27007:PANTHER); NON_CYTOPLASMIC_DOMAIN (PHOBIUS); SIGNAL_PEPTIDE_C_REGION (PHOBIUS); SIGNAL_PEPTIDE_H_REGION (PHOBIUS); SIGNAL_PEPTIDE_N_REGION (PHOBIUS); SIGNAL_PEPTIDE (PHOBIUS); SignalP-noTM (SIGNALP_GRAM_NEGATIVE); SignalP-noTM (SIGNALP_EUK); IPR013320 (SUPERFAMILY)	-	-	-	-	-
comp77519_c2_seq3	protein suppressor of npr1- constitutive 1-like	448	5	1.28518e-43	0.748	3	F:purine ribonucleoside binding; F:anion binding; F:adenyl ribonucleotide binding	-	-	-	-	-	-	-
comp77535_c0_seq4	serine threonine-protein kinase atr isoform x1	1140	5	7.28895e-153	0.942	0	-	-	SignalP-noTM (SIGNALP_EUK)	-	-	-	-	-
comp77535_c0_seq33	serine threonine-protein kinase atr isoform x2	1690	5	0	0.878	14	P:telomere maintenance in response to DNA damage; P:response to gamma radiation; P:multicellular organism reproduction; P:protein phosphorylation; F:protein serine/threonine kinase activity; C:plasmodesma; P:response to aluminum ion; P:meiotic DNA doublestrand break formation; F:ATP binding; P:sister chromatid cohesion; P:synapsis; P:telomere maintenance via telomerase; P:reciprocal meiotic recom…	EC:2.7.11	-	-	-	-	-	-
comp77535_c0_seq35	serine threonine-protein kinase atr isoform x2	1911	5	0	0.882	14	P:telomere maintenance in response to DNA damage; P:response to gamma radiation; P:multicellular organism reproduction; P:protein phosphorylation; F:protein serine/threonine kinase activity; C:plasmodesma; P:response to aluminum ion; P:meiotic DNA doublestrand break formation; F:ATP binding; P:sister chromatid cohesion; P:synapsis; P:telomere maintenance via telomerase; P:reciprocal meiotic recom…	EC:2.7.11	-	-	-	-	-	-
comp77546_c0_seq1	transposon tx1 uncharacterized 149 kda protein	862	5	2.66066e-134	0.782	0	-	-	IPR000477 (PFAM); PTHR19446 (PANTHER); PTHR19446:SF368 (PANTHER); IPR000477 (PROSITE_PROFILES); SSF56672 (SUPERFAMILY)	-	-	-	-	-
comp77554_c1_seq4	glycerophosphodiester phosphodiesterase protein kinase domain-containing gdpdl2-like	434	5	2.2239e-92	0.926	3	P:protein phosphorylation; F:ATP binding; F:protein kinase activity	-	IPR000719 (SMART); IPR000719 (PFAM); G3DSA:1.10.510.10 (GENE3D); G3DSA:3.30.200.20 (GENE3D); PTHR27009:SF18 (PANTHER); PTHR27009 (PANTHER); IPR008271 (PROSITE_PATTERNS); IPR000719 (PROSITE_PROFILES); IPR011009 (SUPERFAMILY)	-	-	-	-	-
comp77564_c0_seq2	PREDICTED: uncharacterized protein LOC104877807	1059	5	4.74757e-122	0.76	0	-	-	Coil (COILS); IPR005135 (G3DSA:3.60.10.GENE3D); PTHR19446 (PANTHER); PTHR19446:SF368 (PANTHER); PTHR19446 (PANTHER); PTHR19446:SF368 (PANTHER); IPR005135 (SUPERFAMILY)	-	-	-	-	-
comp77564_c0_seq5	PREDICTED: uncharacterized protein LOC104878673, partial	388	5	2.56228e-45	0.782	0	-	-	IPR005135 (G3DSA:3.60.10.GENE3D); PTHR31696 (PANTHER); IPR005135 (SUPERFAMILY)	-	-	-	-	-
comp77584_c0_seq1	PREDICTED: uncharacterized protein LOC104882314 isoform X1	1342	5	0	0.942	2	F:cysteinetype peptidase activity; P:proteolysis	EC:3.4	IPR003653 (PFAM); G3DSA:3.30.310.130 (GENE3D); SSF54001 (SUPERFAMILY)	-	-	-	-	-
comp77598_c0_seq1	PREDICTED: uncharacterized protein LOC104880636	2978	5	0	0.83	0	-	-	IPR000477 (PFAM); IPR026960 (PFAM); PTHR19446:SF368 (PANTHER); PTHR19446 (PANTHER)	-	-	-	-	-
comp77598_c0_seq3	PREDICTED: uncharacterized protein LOC104880636	929	5	2.7394e-157	0.77	0	-	-	IPR000477 (PFAM); PTHR19446:SF368 (PANTHER); PTHR19446 (PANTHER); SSF56672 (SUPERFAMILY)	-	-	-	-	-
comp77609_c0_seq6	PREDICTED: uncharacterized protein LOC104878829	494	5	1.73564e-94	0.908	0	-	-	PTHR31696:SF6 (PANTHER); PTHR31696 (PANTHER)	-	-	-	-	-
comp77613_c1_seq7	g-type lectin s-receptor-like serine threonine-protein kinase at4g03230	1359	5	2.78836e-173	0.844	5	F:polysaccharide binding; F:protein kinase activity; P:recognition of pollen; P:protein phosphorylation; F:ATP binding	-	IPR001480 (SMART); IPR001480 (G3DSA:2.90.10.GENE3D); IPR001480 (PFAM); IPR000858 (PFAM); PTHR27002 (PANTHER); PTHR27002:SF92 (PANTHER); SIGNAL_PEPTIDE (PHOBIUS); SIGNAL_PEPTIDE_C_REGION (PHOBIUS); SIGNAL_PEPTIDE_N_REGION (PHOBIUS); SIGNAL_PEPTIDE_H_REGION (PHOBIUS); NON_CYTOPLASMIC_DOMAIN (PHOBIUS); IPR001480 (PROSITE_PROFILES); SignalP-noTM (SIGNALP_GRAM_NEGATIVE); SignalP-noTM (SIGNALP_EUK); Si…	-	-	-	-	-
comp77641_c1_seq6	receptor-like protein kinase feronia	1168	5	1.43778e-174	0.834	3	F:protein kinase activity; P:protein phosphorylation; F:ATP binding	-	IPR024788 (PFAM); PTHR27003:SF104 (PANTHER); PTHR27003 (PANTHER); CYTOPLASMIC_DOMAIN (PHOBIUS); NON_CYTOPLASMIC_DOMAIN (PHOBIUS); TRANSMEMBRANE (PHOBIUS); TMhelix (TMHMM)	-	-	-	-	-
comp77651_c3_seq3	lrr receptor-like serine threonine-protein kinase hsl2	1283	5	1.90028e-175	0.818	3	C:membrane; F:transferase activity, transferring phosphoruscontaining groups; F:protein binding	-	IPR001611 (PFAM); IPR032675 (G3DSA:3.80.10.GENE3D); IPR032675 (G3DSA:3.80.10.GENE3D); PTHR27000:SF61 (PANTHER); PTHR27000 (PANTHER); SSF52047 (SUPERFAMILY)	-	-	-	-	-
comp77651_c3_seq6	lrr receptor-like serine threonine-protein kinase hsl2	539	5	1.89703e-99	0.808	8	P:protein phosphorylation; P:singleorganism metabolic process; F:protein serine/threonine kinase activity; F:oxidoreductase activity; F:nucleotide binding; P:regulation of cellular process; C:membrane; F:protein binding	EC:2.7.11	IPR032675 (G3DSA:3.80.10.GENE3D); IPR001611 (PFAM); PTHR27000 (PANTHER); PTHR27000:SF61 (PANTHER); IPR032675 (SUPERFAMILY)	-	-	-	-	-
comp77676_c0_seq4	PREDICTED: uncharacterized protein LOC104881466	1367	5	1.36097e-112	0.688	0	-	-	IPR025558 (PFAM); PTHR34427 (PANTHER); PTHR34427:SF2 (PANTHER)	-	-	-	-	-
comp77684_c0_seq1	senescence-associated carboxylesterase 101-like isoform x2	447	5	3.39188e-74	0.832	0	-	-	PTHR21493 (PANTHER); PTHR21493:SF148 (PANTHER)	-	-	-	-	-
comp77685_c0_seq8	protein timeless homolog isoform x1	1092	5	0	0.708	0	-	-	NON_CYTOPLASMIC_DOMAIN (PHOBIUS); CYTOPLASMIC_DOMAIN (PHOBIUS); TRANSMEMBRANE (PHOBIUS)	-	-	-	-	-
comp77692_c0_seq3	probable leucine-rich repeat receptor-like protein kinase at5g63930	567	5	3.23302e-74	0.912	0	-	-	IPR032675 (G3DSA:3.80.10.GENE3D); PTHR27004:SF21 (PANTHER); PTHR27004 (PANTHER); IPR032675 (SUPERFAMILY)	-	-	-	-	-
comp77697_c0_seq1	PREDICTED: uncharacterized protein LOC104881798	3989	5	3.04123e-163	0.756	0	-	-	IPR005135 (PFAM); IPR005135 (G3DSA:3.60.10.GENE3D); PTHR31696 (PANTHER); IPR005135 (SUPERFAMILY)	-	-	-	-	-
comp77697_c0_seq2	PREDICTED: uncharacterized protein LOC104881798	3962	5	2.95798e-163	0.752	0	-	-	IPR005135 (G3DSA:3.60.10.GENE3D); IPR005135 (PFAM); PTHR31696 (PANTHER); IPR005135 (SUPERFAMILY)	-	-	-	-	-
comp77706_c0_seq7	PREDICTED: uncharacterized protein LOC104878737, partial	388	5	2.99566e-40	0.588	0	-	-	-	-	-	-	-	-
comp77708_c1_seq1	PREDICTED: uncharacterized protein LOC104877807	1293	5	1.14378e-152	0.742	0	-	-	IPR026960 (PFAM); PTHR31696 (PANTHER)	-	-	-	-	-
comp77740_c0_seq1	PREDICTED: uncharacterized protein LOC104880962	767	5	4.60301e-123	0.85	1	F:ADP binding	-	IPR002182 (PFAM); PTHR23155 (PANTHER); IPR027417 (SUPERFAMILY)	-	-	-	-	-
comp77740_c0_seq5	PREDICTED: uncharacterized protein LOC104880962	801	5	5.30055e-127	0.834	1	F:ADP binding	-	IPR002182 (PFAM); PTHR23155 (PANTHER); IPR027417 (SUPERFAMILY)	-	-	-	-	-
comp77740_c0_seq13	PREDICTED: uncharacterized protein LOC104880954	571	5	3.80916e-94	0.89	1	F:ADP binding	-	IPR002182 (PFAM); PTHR23155 (PANTHER); IPR027417 (SUPERFAMILY)	-	-	-	-	-
comp77740_c0_seq14	PREDICTED: uncharacterized protein LOC104880965 isoform X2	755	5	2.13887e-121	0.864	1	F:ADP binding	-	IPR002182 (PFAM); PTHR23155 (PANTHER); IPR027417 (SUPERFAMILY)	-	-	-	-	-
comp77740_c0_seq16	PREDICTED: uncharacterized protein LOC104880954	847	5	1.3695e-156	0.88	1	F:ADP binding	-	IPR002182 (PFAM); PTHR23155 (PANTHER); IPR027417 (SUPERFAMILY)	-	-	-	-	-
comp77740_c0_seq19	PREDICTED: uncharacterized protein LOC104880965 isoform X2	789	5	3.04411e-128	0.844	1	F:ADP binding	-	IPR002182 (PFAM); PTHR23155 (PANTHER); IPR027417 (SUPERFAMILY)	-	-	-	-	-
comp77740_c0_seq25	PREDICTED: uncharacterized protein LOC104880954	859	5	5.42084e-153	0.872	1	F:ADP binding	-	IPR002182 (PFAM); PTHR23155 (PANTHER); IPR027417 (SUPERFAMILY)	-	-	-	-	-
comp77741_c0_seq2	probable lrr receptor-like serine threonine-protein kinase at1g56140 isoform x2	1688	5	0	0.938	4	P:protein phosphorylation; F:ATP binding; F:protein serine/threonine kinase activity; F:protein binding	EC:2.7.11	IPR021720 (PFAM); IPR001611 (PFAM); IPR032675 (G3DSA:3.80.10.GENE3D); PTHR27006 (PANTHER); PTHR27006:SF44 (PANTHER); IPR032675 (SUPERFAMILY)	-	-	-	-	-
comp77741_c0_seq4	probable lrr receptor-like serine threonine-protein kinase at1g56140 isoform x2	1840	5	0	0.942	4	P:protein phosphorylation; F:ATP binding; F:protein serine/threonine kinase activity; F:protein binding	EC:2.7.11	IPR032675 (G3DSA:3.80.10.GENE3D); IPR001611 (PFAM); IPR021720 (PFAM); PTHR27006:SF44 (PANTHER); PTHR27006 (PANTHER); IPR032675 (SUPERFAMILY)	-	-	-	-	-
comp77741_c0_seq11	probable lrr receptor-like serine threonine-protein kinase at1g56140 isoform x2	1866	5	0	0.906	4	P:protein phosphorylation; F:ATP binding; F:protein serine/threonine kinase activity; F:protein binding	EC:2.7.11	IPR021720 (PFAM); IPR001611 (PFAM); IPR032675 (G3DSA:3.80.10.GENE3D); PTHR27006 (PANTHER); PTHR27006:SF44 (PANTHER); IPR032675 (SUPERFAMILY)	-	-	-	-	-
comp77742_c0_seq3	wat1-related protein at4g30420	449	5	7.20403e-44	0.592	0	-	-	Coil (COILS); Coil (COILS); Coil (COILS)	-	-	-	-	-
comp87_c0_seq1	gdsl esterase lipase at4g10955 isoform x2	367	5	2.06976e-53	0.846	1	P:lipid metabolic process	-	IPR002921 (PFAM); IPR029058 (G3DSA:3.40.50.GENE3D); PTHR31479 (PANTHER); IPR029058 (SUPERFAMILY)	-	-	-	-	-
comp290_c0_seq1	transposon tx1 uncharacterized 149 kda protein	295	5	2.07879e-34	0.792	0	-	-	-	-	-	-	-	-
comp873_c0_seq1	upf0481 protein at3g47200-like	558	5	2.70299e-77	0.598	0	-	-	IPR004158 (PFAM); PTHR31549 (PANTHER); PTHR31549:SF27 (PANTHER)	-	-	-	-	-
comp1594_c1_seq1	ankyrin repeat-containing protein at5g02620-like	948	5	0	0.772	4	F:protein binding; P:regulation of salicylic acid mediated signaling pathway; C:integral component of membrane; P:regulation of defense response	-	IPR002110 (SMART); IPR020683 (G3DSA:1.25.40.GENE3D); IPR026961 (PFAM); IPR020683 (PFAM); IPR032846 (PTHR24177:PANTHER); PTHR24177 (PANTHER); CYTOPLASMIC_DOMAIN (PHOBIUS); TRANSMEMBRANE (PHOBIUS); TRANSMEMBRANE (PHOBIUS); NON_CYTOPLASMIC_DOMAIN (PHOBIUS); CYTOPLASMIC_DOMAIN (PHOBIUS); IPR020683 (PROSITE_PROFILES); IPR002110 (PROSITE_PROFILES); IPR002110 (PROSITE_PROFILES); IPR020683 (SUPERFAMILY);…	-	-	-	-	-
comp1920_c1_seq1	PREDICTED: cyclin-D3-3	850	5	2.27051e-36	0.728	1	C:nucleus	-	-	-	-	-	-	-
comp2342_c0_seq1	PREDICTED: uncharacterized protein LOC104879990	337	1	1.78037e-29	0.85	0	-	-	-	-	-	-	-	-
comp2342_c1_seq1	PREDICTED: uncharacterized protein LOC104879990	329	5	1.08864e-42	0.772	0	-	-	-	-	-	-	-	-
comp3597_c0_seq1	PREDICTED: uncharacterized protein LOC100263527	456	1	3.93105e-36	0.87	0	-	-	-	-	-	-	-	-
comp4860_c0_seq1	PREDICTED: uncharacterized protein LOC104878501	569	5	4.61022e-18	0.584	0	-	-	-	-	-	-	-	-
comp5068_c0_seq1	PREDICTED: uncharacterized protein LOC104882269	493	5	3.77763e-41	0.722	0	-	-	-	-	-	-	-	-
comp5629_c0_seq1	PREDICTED: uncharacterized protein LOC104881065	300	5	5.08355e-24	0.662	0	-	-	PTHR19446 (PANTHER); PTHR19446:SF368 (PANTHER)	-	-	-	-	-
comp5695_c0_seq1	tetrahydrocannabinolic acid synthase-like	275	5	1.12488e-20	0.55	6	F:nucleic acid binding; P:proteolysis; F:aspartictype endopeptidase activity; F:zinc ion binding; P:DNA integration; C:nucleus	-	-	-	-	-	-	-
comp7190_c0_seq1	PREDICTED: uncharacterized protein LOC104879031 isoform X2	305	5	4.6748e-51	0.836	0	-	-	-	-	-	-	-	-
[truncated: 9,200 more rows]
