# Supplementary material for: Whole-genome sequencing and SNV genotyping of ‘Nebbiolo’ (Vitis vinifera L.) clones
Source: Sci Rep. 2017 Dec 11;7:17294. doi: 10.1038/s41598-017-17405-y (PMC5725591; doi:10.1038/s41598-017-17405-y)
Supplement: Supplementary file 3 — Table S7 [file 41598_2017_17405_MOESM3_ESM.xlsx]

## Sheet: Genes associated to SNVs
Table S7. Functional annotation of genes interested by SNVs shared by the three 'Nebbiolo' clones CVT 71, CVT 423 and CVT 185.
Unique ID	Functional annotation	Network	Functionnal category
VIT_19s0177g00360	Transport protein particle (TRAPP) component Bet3	vv50110Protein_coat	Transport overview.Macromolecule transport.Protein transport.Protein coat
VIT_19s0177g00350	Unknown		Unknown
VIT_19s0177g00260	Unknown protein		Unknown
VIT_19s0177g00190	No hit		No hit
VIT_19s0177g00030	Gibberellin 2-beta-dioxygenase 7	vv10904Diterpenoid_biosynthesis	Metabolism.Secondary metabolism.Terpenoid metabolism.Diterpenoid metabolism.Diterpenoid biosynthesis
VIT_19s0135g00060	Glyoxalase II	vv10620Pyruvate_metabolism	Metabolism.Primary metabolism.Carbohydrate metabolism.Monosaccharide metabolism.Pyruvate metabolism
VIT_19s0093g00320	Glutathione S-transferase 25 GSTU25	vv10480Glutathione_metabolism	Metabolism.Primary metabolism.Coenzyme and prosthetic group metabolism.Peptide derived compounds biosynthesis.Glutathione metabolism
VIT_19s0093g00140	KOW domain-containing transcription factor family protein KTF1		Regulation overview.Regulation of gene expression.Regulation of transcription.Transcription factor
VIT_19s0093g00060	Polygalacturonase PGA3	vv40006Cell_wall	Cellular process.Cellular component organization and biogenesis.Cell wall organization and biogenesis.Cell wall metabolism.Cell wall modification.Pectin modification
VIT_19s0093g00050	R protein PRF disease resistance protein	vv34627R_proteins_from_Plant-pathogen_interaction	Response to stimulus.Stress response.Biotic stress response.Plant-pathogen interaction.R proteins from Plant-pathogen interaction
VIT_19s0090g01310	Transcription initiation factor TFIID subunit D5	vv23022Basal_transcription_factors	Metabolism.Primary metabolism.Nucleobase, nucleoside, nucleotide, nucleic acid metabolism.Nucleic acid metabolism.RNA metabolism.Basal transcription factors
VIT_19s0090g01170	UPF0041		Unknown
VIT_19s0090g00810	Imidazole glycerol phosphate synthase hisHF, chloroplast	vv10340Histidine_metabolism	Metabolism.Primary metabolism.Amino acid metabolism.Histidine metabolism
VIT_19s0090g00550	No hit		No hit
VIT_19s0090g00400	Zinc finger (C3HC4-type ring finger)	vv60078Other_zf-C3HC4	Regulation overview.Regulation of gene expression.Regulation of transcription.Transcription factor.Zinc finger C3HC4 family transcription factor
VIT_19s0090g00380	Ubiquitin thioesterase OTU1	vv24141Protein_processing_in_endoplasmic_reticulum	Metabolism.Primary metabolism.Protein metabolism and modification.Proteolysis.Peptidase-mediated proteolysis
VIT_19s0090g00330	1-acyl-sn-glycerol-3-phosphate acyltransferase	vv10561Glycerolipid_metabolism vv10564Glycerophospholipid_metabolism vv10565Ether_lipid_metabolism	Metabolism.Primary metabolism.Lipid metabolism.Glycerolipid metabolism.Glycerophospholipid metabolism.Glycerophospholipid biosynthesis
VIT_19s0090g00270	Unknown protein		Unknown
VIT_19s0090g00190	Taxane 10-beta-hydroxylase	vv10904Diterpenoid_biosynthesis	Metabolism.Secondary metabolism.Terpenoid metabolism.Diterpenoid metabolism.Diterpenoid biosynthesis.Taxol biosynthesis
VIT_19s0090g00120	Ubiquitin-conjugating enzyme E2 variant		Metabolism.Primary metabolism.Protein metabolism and modification.Proteolysis.cytoplasmic and nuclear protein degradation.Ubiquitin-mediated proteolysis
VIT_19s0090g00100	Unknown protein		Unknown
VIT_19s0090g00090	No hit		No hit
VIT_19s0090g00050	Pollen Ole e 1 allergen and extensin		Unknown
VIT_19s0085g01160	Unknown protein		Unknown
VIT_19s0085g00790	Zinc transporter ZIP5	vv50121Porters_cat_1_to_6	Transport overview.Electrochemical Potential-driven Transporters.Porters.Zinc (Zn2+)-Iron (Fe2+) Permease
VIT_19s0085g00620	Zinc finger CCCH domain-containing protein 2		Regulation overview.Regulation of gene expression.Regulation of transcription.Transcription factor.C3H family transcription factor
VIT_19s0085g00490	FtsH protease 12	vv50133Primary_active_transporter_cat_A9_to_A18	Transport overview.Primary Active Transporters.P-P-bond hydrolysis-driven transporters.Endoplasmic Reticular Retrotranslocon
VIT_19s0085g00430	No hit		No hit
VIT_19s0085g00130	Unknown		Unknown
VIT_19s0085g00040	Related to Ubiquitin 1 (RUB1)	vv30003Auxin_signaling	Signaling.Hormone Signaling.Auxin Signaling.Auxin-mediated Signaling pathway
VIT_19s0085g00020	Nucleolar complex protein 3 homolog (Protein NOC3 homolog)		Unclear
VIT_19s0027g01920	EIF4-gamma/eIF5/eIF2-epsilon domain-containing protein		Metabolism.Primary metabolism.Protein metabolism and modification.Protein synthesis.Translation.Translational initiation
VIT_19s0027g01880	Amino acid transport protein	vv50123Porters_cat_18_to_29	Transport overview.Electrochemical Potential-driven Transporters.Porters.Amino Acid/Auxin Permease
VIT_19s0027g01710	Acetylornithine aminotransferase	vv10220Urea_cycle_and_metabolism_of_amino_groups	Metabolism.Primary metabolism.Amino acid metabolism.Arginine and proline metabolism.Urea cycle
VIT_19s0027g01580	Disease resistance protein (NBS-LRR class)		Diverse functions.Gene family with diverse functions.NBS-LRR superfamily
VIT_19s0027g01470	Phenylalanine-tRNA synthetase	vv10400Phenylalanine_tyrosine_and_tryptophan_biosynthesis vv20970Aminoacyl-tRNA_biosynthesis	Metabolism.Primary metabolism.Amino acid metabolism.Aromatic amino acid metabolism.Aromatic amino acid biosynthesis
VIT_19s0027g01110	1-aminocyclopropane-1-carboxylate oxidase	vv10640Propanoate_metabolism vv30008Ethylene_signaling	Metabolism.Primary metabolism.Organic acid metabolism.Propanoate metabolism
VIT_19s0027g00610	Jasmonate O-methyltransferase	vv10592alpha-Linolenic_acid_metabolism	Metabolism.Primary metabolism.Lipid metabolism.Fatty acid metabolism.Alpha-linolenic acid metabolism
VIT_19s0027g00500	GTP-binding protein YchF		Signaling.Signaling pathway.G-protein signaling pathway
VIT_19s0027g00190	No hit		No hit
VIT_19s0027g00120	No hit		No hit
VIT_19s0015g01860	No hit		No hit
VIT_19s0015g01520	No hit		No hit
VIT_19s0015g01480	Heavy-metal-associated domain-containing protein		Unclear
VIT_19s0015g01140	Unknown protein		Unknown
VIT_19s0015g00710	Cellulose synthase CSLE1	vv40006Cell_wall	Cellular process.Cellular component organization and biogenesis.Cell wall organization and biogenesis.Cell wall metabolism.Cell wall biosynthesis.Cellulose biosynthesis
VIT_19s0014g04980	Cinnamyl alcohol dehydrogenase	vv10940Phenylpropanoid_biosynthesis	Metabolism.Secondary metabolism.Phenylpropanoid metabolism.Phenylpropanoid biosynthesis
VIT_19s0014g04460	Curculin (mannose-binding) lectin		Unknown
VIT_19s0014g04190	ARK3 (Arabidopsis Receptor Kinase 3)		Signaling.Signaling pathway.Protein kinase
VIT_19s0014g04080	Serine/threonine-protein kinase receptor ARK3		Signaling.Signaling pathway.Protein kinase
VIT_19s0014g04070	Curculin (mannose-binding) lectin		Unknown
VIT_19s0014g04050	S-locus lectin protein kinase		Signaling.Signaling pathway.Protein kinase
VIT_19s0014g03840	Unknown protein		Unknown
VIT_19s0014g03790	Diacylglycerol kinase	vv10561Glycerolipid_metabolism vv10564Glycerophospholipid_metabolism vv34070Phosphatidylinositol_signaling_system	Metabolism.Primary metabolism.Lipid metabolism.Glycerolipid metabolism.Glycerophospholipid metabolism
VIT_19s0014g03460	Unknown protein		Unknown
VIT_19s0014g03360	Unknown protein		Unknown
VIT_19s0014g03270	Unknown		Unknown
VIT_19s0014g03250	Beta-mannosidase 4	vv10511N-Glycan_degradation	Metabolism.Primary metabolism.Carbohydrate metabolism.Oligosaccharide metabolism.N-Glycan metabolism.N-Glycan catabolism
VIT_19s0014g03240	Beta-mannosidase 4	vv10511N-Glycan_degradation	Metabolism.Primary metabolism.Carbohydrate metabolism.Oligosaccharide metabolism.N-Glycan metabolism.N-Glycan catabolism
VIT_19s0014g03020	No hit		No hit
VIT_19s0014g02990	Nuclear GTP-binding protein NUG2	vv23008Ribosome_biogenesis_in_Eukaryotes	Cellular process.Cellular component organization and biogenesis.Ribosome organization and biogenesis
VIT_19s0014g02930	Unknown protein		Unknown
VIT_19s0014g02890	Thioredoxin M-type 2		Cellular process.Cellular homeostasis.Cell redox homeostasis
VIT_19s0014g02880	Glycosyl hydrolase family 5 protein		Metabolism.Primary metabolism.Carbohydrate metabolism.Carbohydrate catabolism
VIT_19s0014g02840	3-deoxy-manno-octulosonate cytidylyltransferase	vv10540Lipopolysaccharide_biosynthesis	Metabolism.Primary metabolism.Carbohydrate metabolism.Oligosaccharide metabolism.Glycan metabolism.Lipopolysaccharide biosynthesis
VIT_19s0014g02790	Unknown protein		Unknown
VIT_19s0014g02760	Ubiquitin-conjugating enzyme E2 O	vv24120Ubiquitin_mediated_proteolysis	Metabolism.Primary metabolism.Protein metabolism and modification.Proteolysis.cytoplasmic and nuclear protein degradation.Ubiquitin-mediated proteolysis
VIT_19s0014g02670	Protein kinase CRK1 CRK1 protein(Cdc2-related kinase 1)		Signaling.Signaling pathway.Protein kinase
VIT_19s0014g02600	Protein kinase G11A		Signaling.Signaling pathway.Protein kinase
VIT_19s0014g02590	(-)-germacrene D synthase	vv10900Terpenoid_biosynthesis	Metabolism.Secondary metabolism.Terpenoid metabolism.Terpenoid biosynthesis
VIT_19s0014g02580	(-)-germacrene D synthase	vv10900Terpenoid_biosynthesis	Metabolism.Secondary metabolism.Terpenoid metabolism.Terpenoid biosynthesis
VIT_19s0014g02560	(-)-germacrene D synthase	vv10900Terpenoid_biosynthesis	Metabolism.Secondary metabolism.Terpenoid metabolism.Terpenoid biosynthesis
VIT_19s0014g02550	(-)-germacrene D synthase	vv10900Terpenoid_biosynthesis	Metabolism.Secondary metabolism.Terpenoid metabolism.Terpenoid biosynthesis
VIT_19s0014g02470	Unknown protein		Unknown
VIT_19s0014g02430	Aberrant lateral root formation 5	vv50125Porters_cat_66_to_94	Transport overview.Electrochemical Potential-driven Transporters.Porters.Multidrug/Oligosaccharidyl-lipid/Polysaccharide Flippase.Multi Antimicrobial Extrusion
VIT_19s0014g02240	Ethylene responsive element binding factor 4	vv60003AP2_EREBP	Regulation overview.Regulation of gene expression.Regulation of transcription.Transcription factor.AP2 family transcription factor
VIT_19s0014g02190	Tyrosine aminotransferase	vv10271Methionine_metabolism vv10350Tyrosine_metabolism vv10360Phenylalanine_metabolism vv10400Phenylalanine_tyrosine_and_tryptophan_biosynthesis vv10950Alkaloid_biosynthesis_I	Metabolism.Primary metabolism.Amino acid metabolism.Methionine metabolism
VIT_19s0014g01980	flavonol 3-O-glucosyltransferase	vv10941Flavonoid_biosynthesis	Metabolism.Secondary metabolism.Phenylpropanoid metabolism.Flavonoid metabolism.Flavonoid biosynthesis
VIT_19s0014g01950	Anthocyanidin 3-O-glucosyltransferase	vv10942Anthocyanin_biosynthesis	Metabolism.Secondary metabolism.Phenylpropanoid metabolism.Flavonoid metabolism.Flavonoid biosynthesis.Anthocyanin biosynthesis.Anthocyanin-glycoside biosynthesis
VIT_19s0014g01870	Transcription elongation factor 1		Metabolism.Primary metabolism.Nucleobase, nucleoside, nucleotide, nucleic acid metabolism.Nucleic acid metabolism.RNA metabolism.RNA biosynthesis.mRNA biosynthesis
VIT_19s0014g01860	RNA exonuclease 4		Metabolism.Primary metabolism.Nucleobase, nucleoside, nucleotide, nucleic acid metabolism.Nucleic acid metabolism.RNA metabolism
VIT_19s0014g01840	Argonaute1-1		Regulation overview.Regulation of gene expression.Gene silencing.Posttranscriptional gene silencing by RNA.mRNA cleavage involved in gene silencing by miRNA
VIT_19s0014g01810	Unknown protein		Unknown
VIT_19s0014g01770	Glutamate receptor protein	vv50101Channels_and_pores	Transport overview.Channels and pores.a-Type channels.Glutamate-gated Ion Channel of Neurotransmitter Receptors
VIT_19s0014g01760	Glutamate receptor 2.8	vv50101Channels_and_pores	Transport overview.Channels and pores.a-Type channels.Glutamate-gated Ion Channel of Neurotransmitter Receptors
VIT_19s0014g01720	Sodium/calcium exchanger family protein	vv50123Porters_cat_18_to_29	Transport overview.Electrochemical Potential-driven Transporters.Porters.Ca2+:Cation Antiporter
VIT_19s0014g01670	No hit		No hit
VIT_19s0014g01660	Stage III sporulation protein AA	vv50109Incompletely_characterized_transport_systems	Transport overview.Incompletely characterized transport systems.Putative transport protein.Multicomponent Put SpoIIIAE Exporter
VIT_19s0014g01650	Global transcription factor group E 4	vv60076Other_GTF	Regulation overview.Regulation of gene expression.Regulation of transcription.Transcription factor.GTF family transcription factor
VIT_19s0014g01630	Isopentenyltransferase 9	vv10908Zeatin_biosynthesis	Signaling.Hormone Signaling.Cytokinin Signaling.Cytokinin metabolism.Cytokinin biosynthesis
VIT_19s0014g01590	Unknown protein		Unknown
VIT_19s0014g01510	No hit		No hit
VIT_19s0014g01500	PHD finger transcription factor	vv60048PHD	Regulation overview.Regulation of gene expression.Regulation of transcription.Transcription factor.PHD family transcription factor
VIT_19s0014g01420	14-3-3 protein GF14 iota (GRF12)		Signaling.Signaling pathway.14-3-3 family interactome
VIT_19s0014g01380	No hit		No hit
VIT_19s0014g01290	Phosphoesterase		Unclear
VIT_19s0014g01280	Unknown		Unknown
VIT_19s0014g01270	Unknown		Unknown
VIT_19s0014g01190	Alpha-1,3-mannosyltransferase ALG2	vv10510N-Glycan_biosynthesis vv11030Glycan_structures-biosynthesis1	Metabolism.Primary metabolism.Carbohydrate metabolism.Oligosaccharide metabolism.N-Glycan metabolism.N-Glycan biosynthesis
VIT_19s0014g01170	Anaphase-promoting complex component APC6	vv24120Ubiquitin_mediated_proteolysis vv44110Cell_cycle	Metabolism.Primary metabolism.Protein metabolism and modification.Proteolysis.cytoplasmic and nuclear protein degradation.Ubiquitin-mediated proteolysis
VIT_19s0014g01160	RAB GTPase RAB11		Cellular process.Cellular transport.Protein trafficking.Vesicle-mediated trafficking
VIT_19s0014g01130	No hit		No hit
VIT_19s0014g01090	No hit		No hit
VIT_19s0014g00920	R protein MLA10	vv34627R_proteins_from_Plant-pathogen_interaction	Response to stimulus.Stress response.Biotic stress response.Plant-pathogen interaction.R proteins from Plant-pathogen interaction
VIT_19s0014g00880	Seven in absentia SINA5	vv24120Ubiquitin_mediated_proteolysis vv60010BES1	Metabolism.Primary metabolism.Protein metabolism and modification.Proteolysis.cytoplasmic and nuclear protein degradation.Ubiquitin-mediated proteolysis
VIT_19s0014g00870	Brassinosteroid Signaling positive regulator (BZR1)	vv30005Brassinosteroids_signaling vv60010BES1	Signaling.Hormone Signaling.Brassinosteroid Signaling.Brassinosteroid-mediated Signaling pathway
VIT_19s0014g00810	RKF1 (receptor-like kinase in flowers 1)		Signaling.Signaling pathway.Protein kinase
VIT_19s0014g00600	BED finger-nbs-lrr resistance protein [Populus trichocarpa]		Diverse functions.Gene family with diverse functions.NBS-LRR superfamily
VIT_19s0014g00580	Disease resistance protein (NBS-LRR class)		Diverse functions.Gene family with diverse functions.NBS-LRR superfamily
VIT_19s0014g00470	RKF1 (receptor-like kinase in flowers 1)		Signaling.Signaling pathway.Protein kinase
VIT_19s0014g00210	Ubiquitin-specific protease 23 (UBP23)		Metabolism.Primary metabolism.Protein metabolism and modification.Proteolysis.cytoplasmic and nuclear protein degradation.Ubiquitin-mediated proteolysis
VIT_19s0014g00140	Transcription factor related		Unknown
VIT_19s0014g00070	Solanesyl diphosphate synthase	vv10100Biosynthesis_of_steroids	Metabolism.Primary metabolism.Lipid metabolism.Steroid metabolism.Steroid biosynthesis
VIT_19s0014g00010	forkhead-associated domain-containing protein	vv60028FHA	Regulation overview.Regulation of gene expression.Regulation of transcription.Transcription factor.FHA family transcription factor
VIT_18s0166g00290	Protein kinase		Signaling.Signaling pathway.Protein kinase
VIT_18s0166g00270	Mutator-like transposase-like protein		Transposable elements viral and plasmid proteins.Protein from transposable element
VIT_18s0166g00230	S-receptor kinase		Signaling.Signaling pathway.Protein kinase
VIT_18s0166g00050	EFR (EF-TU receptor)	vv34626Plant-pathogen_interaction	Response to stimulus.Stress response.Biotic stress response.Plant-pathogen interaction
VIT_18s0166g00040	Protein kinase Xa21		Signaling.Signaling pathway.Protein kinase
VIT_18s0166g00030	No hit		No hit
VIT_18s0166g00010	Protein kinase Xa21	vv34626Plant-pathogen_interaction	Response to stimulus.Stress response.Biotic stress response.Plant-pathogen interaction
VIT_18s0164g00170	Diphenol oxidase	vv10350Tyrosine_metabolism vv50109Incompletely_characterized_transport_systems	Metabolism.Primary metabolism.Amino acid metabolism.Aromatic amino acid metabolism.Tyrosine metabolism
VIT_18s0164g00110	Diphenol oxidase	vv10350Tyrosine_metabolism vv50109Incompletely_characterized_transport_systems	Metabolism.Primary metabolism.Amino acid metabolism.Aromatic amino acid metabolism.Tyrosine metabolism
VIT_18s0157g00090	Alliin lyase precursor	vv10272Cysteine_metabolism	Metabolism.Primary metabolism.Amino acid metabolism.Cysteine metabolism
VIT_18s0122g01410	Zinc carboxypeptidase A		Metabolism.Primary metabolism.Protein metabolism and modification.Proteolysis.Peptidase-mediated proteolysis
VIT_18s0122g01310	RWP-RK domain-containing protein	vv60052RWP-RK	Regulation overview.Regulation of gene expression.Regulation of transcription.Transcription factor.RWP-RK family transcription factor
VIT_18s0122g01260	Protein kinase 1B		Signaling.Signaling pathway.Protein kinase
VIT_18s0122g01200	Pentatricopeptide (PPR) repeat-containing protein		Diverse functions.Gene family with diverse functions.Pentatricopeptide domain family
VIT_18s0122g01190	High-mobility group B 3	vv60035HMG	Regulation overview.Regulation of gene expression.Regulation of transcription.Transcription factor.HMG family transcription factor
VIT_18s0122g01170	12-oxophytodienoate reductase 2	vv10592alpha-Linolenic_acid_metabolism	Metabolism.Primary metabolism.Lipid metabolism.Fatty acid metabolism.Alpha-linolenic acid metabolism
VIT_18s0122g01160	12-oxophytodienoate reductase 2	vv10592alpha-Linolenic_acid_metabolism	Metabolism.Primary metabolism.Lipid metabolism.Fatty acid metabolism.Alpha-linolenic acid metabolism
VIT_18s0122g01140	Wuschel-related homeobox 13	vv60034HB	Regulation overview.Regulation of gene expression.Regulation of transcription.Transcription factor.Homeobox domain family transcription factor
VIT_18s0122g00940	No hit		No hit
VIT_18s0122g00930	Mlo1		Cellular process.Cell growth and death.Cell death
VIT_18s0122g00720	Metal ion binding		Unclear
VIT_18s0122g00560	High mobility group (HMG1/2) family protein	vv60005ARID	Regulation overview.Regulation of gene expression.Regulation of transcription.Transcription factor.ARID family transcription factor
VIT_18s0122g00530	FAR1-related sequence 5	vv60071Orphans_far-red	Regulation overview.Regulation of gene expression.Regulation of transcription.Transcription factor.FAR1-like family transcription factor
VIT_18s0122g00470	Spindle checkpoint protein Bub1b	vv44110Cell_cycle	Cellular process.Cell growth and death
VIT_18s0122g00410	PPI1 (proton pump interactor 1		Metabolism.Primary metabolism.Generation of metabolite precursors and energy.Electron transport
VIT_18s0122g00160	Pitrilysin		Metabolism.Primary metabolism.Protein metabolism and modification.Proteolysis.Peptidase-mediated proteolysis
VIT_18s0122g00010	Peroxisomal membrane protein (PMP36)	vv44146Peroxisome vv50123Porters_cat_18_to_29	Cellular process.Cellular component organization and biogenesis.Organelle organization and biogenesis.Peroxisome organization and biogenesis
VIT_18s0117g00620	Cullin-1	vv24120Ubiquitin_mediated_proteolysis vv30003Auxin_signaling	Metabolism.Primary metabolism.Protein metabolism and modification.Proteolysis.cytoplasmic and nuclear protein degradation.Ubiquitin-mediated proteolysis
VIT_18s0117g00570	TIR-NBS-LRR-TIR disease resistance protein		Diverse functions.Gene family with diverse functions.NBS-LRR superfamily
VIT_18s0117g00470	No hit		No hit
VIT_18s0117g00430	No hit		No hit
VIT_18s0117g00390	far-red impaired responsive family protein	vv60071Orphans_far-red	Regulation overview.Regulation of gene expression.Regulation of transcription.Transcription factor.FAR1-like family transcription factor
VIT_18s0117g00360	R protein L6	vv34627R_proteins_from_Plant-pathogen_interaction	Response to stimulus.Stress response.Biotic stress response.Plant-pathogen interaction.R proteins from Plant-pathogen interaction
VIT_18s0117g00330	No hit		No hit
VIT_18s0117g00320	Unknown protein		Unknown
VIT_18s0117g00300	Coatomer protein complex, subunit beta 2	vv50110Protein_coat	Transport overview.Macromolecule transport.Protein transport.Protein coat
VIT_18s0117g00290	Coatomer protein complex, subunit beta 2	vv50110Protein_coat	Transport overview.Macromolecule transport.Protein transport.Protein coat
VIT_18s0117g00280	Coatomer protein complex, subunit beta 2	vv50110Protein_coat	Transport overview.Macromolecule transport.Protein transport.Protein coat
VIT_18s0117g00190	Unknown protein		Unknown
VIT_18s0117g00140	FAR1-related sequence 12	vv60071Orphans_far-red	Regulation overview.Regulation of gene expression.Regulation of transcription.Transcription factor.FAR1-like family transcription factor
VIT_18s0117g00130	Pi starvation-induced protein		Metabolism.Primary metabolism.Protein metabolism and modification.Proteolysis.Peptidase-mediated proteolysis.Subtilase-mediated proteolysis
VIT_18s0117g00080	R protein L6	vv34627R_proteins_from_Plant-pathogen_interaction	Response to stimulus.Stress response.Biotic stress response.Plant-pathogen interaction.R proteins from Plant-pathogen interaction
VIT_18s0117g00060	R protein L6	vv34627R_proteins_from_Plant-pathogen_interaction	Response to stimulus.Stress response.Biotic stress response.Plant-pathogen interaction.R proteins from Plant-pathogen interaction
VIT_18s0089g01300	Potassium channel SKOR	vv50101Channels_and_pores	Transport overview.Channels and pores.a-Type channels.The Voltage-gated Ion Channel.K+ channel
VIT_18s0089g01250	U4/U6.U5 tri-snRNP-associated protein 2	vv23040Spliceosome	Metabolism.Primary metabolism.Nucleobase, nucleoside, nucleotide, nucleic acid metabolism.Nucleic acid metabolism.RNA metabolism.RNA processing.mRNA processing.mRNA splicing
VIT_18s0089g01200	Berberine bridge enzyme	vv10950Alkaloid_biosynthesis_I	Metabolism.Secondary metabolism.Primary amino acids derivated metabolism.Alkaloid metabolism.Alkaloid biosynthesis
VIT_18s0089g01090	No hit		No hit
VIT_18s0089g01030	Ethylene-responsive transcription factor	vv30008Ethylene_signaling vv60003AP2_EREBP	Signaling.Hormone Signaling.Ethylene Signaling.Ethylene-mediated Signaling pathway
VIT_18s0089g01020	Ethylene-responsive transcription factor	vv30008Ethylene_signaling vv60003AP2_EREBP	Signaling.Hormone Signaling.Ethylene Signaling.Ethylene-mediated Signaling pathway
VIT_18s0089g01010	Nitrate transporter NTL1	vv50122Porters_cat_7_to_17	Transport overview.Electrochemical Potential-driven Transporters.Porters.Proton-dependent Oligopeptide Transporter
VIT_18s0089g00880	CMP/dCMP deaminase, zinc-binding	vv10240Pyrimidine_metabolism	Metabolism.Primary metabolism.Nucleobase, nucleoside, nucleotide, nucleic acid metabolism.Nucleotide metabolism.Pyrimidine metabolism
VIT_18s0089g00830	No hit		No hit
VIT_18s0089g00820	Unknown		Unknown
VIT_18s0089g00700	CYP714A1		Metabolism.Cellular metabolism.Oxidation reduction.Cytochrome P450 oxidoreductase
VIT_18s0089g00690	CF9	vv34626Plant-pathogen_interaction	Response to stimulus.Stress response.Biotic stress response.Plant-pathogen interaction
VIT_18s0089g00680	Peru 2		Response to stimulus.Stress response.Biotic stress response
VIT_18s0089g00670	No hit		No hit
VIT_18s0089g00660	CF9	vv34626Plant-pathogen_interaction	Response to stimulus.Stress response.Biotic stress response.Plant-pathogen interaction
VIT_18s0089g00650	CF4	vv34626Plant-pathogen_interaction	Response to stimulus.Stress response.Biotic stress response.Plant-pathogen interaction
VIT_18s0089g00640	No hit		No hit
VIT_18s0089g00630	CF4	vv34626Plant-pathogen_interaction	Response to stimulus.Stress response.Biotic stress response.Plant-pathogen interaction
VIT_18s0089g00620	Glycerophosphoryl diester phosphodiesterase	vv10564Glycerophospholipid_metabolism	Metabolism.Primary metabolism.Lipid metabolism.Glycerolipid metabolism.Glycerophospholipid metabolism
VIT_18s0089g00610	Cytoplasmic membrane protein		Unknown
VIT_18s0089g00600	R protein L6	vv34627R_proteins_from_Plant-pathogen_interaction	Response to stimulus.Stress response.Biotic stress response.Plant-pathogen interaction.R proteins from Plant-pathogen interaction
VIT_18s0089g00590	Glyceraldehyde-3-phosphate dehydrogenase, cytosolic	vv10010Glycolysis	Metabolism.Primary metabolism.Carbohydrate metabolism.Glycolysis Gluconeogenesis
VIT_18s0089g00570	Acetyl-CoA acetyltransferase, cytosolic 2	vv10071Fatty_acid_metabolism vv10072Synthesis_and_degradation_of_ketone_bodies vv10280Valine_leucine_and_isoleucine_degradation vv10380Tryptophan_metabolism vv10620Pyruvate_metabolism vv10650Butanoate_metabolism	Metabolism.Primary metabolism.Lipid metabolism.Fatty acid metabolism
VIT_18s0089g00550	TIR-NBS-TIR type disease resistance protein		Diverse functions.Gene family with diverse functions.NBS-LRR superfamily
VIT_18s0089g00520	R protein L6	vv34627R_proteins_from_Plant-pathogen_interaction	Response to stimulus.Stress response.Biotic stress response.Plant-pathogen interaction.R proteins from Plant-pathogen interaction
VIT_18s0089g00460	TIR-NBS-TIR type disease resistance protein		Diverse functions.Gene family with diverse functions.NBS-LRR superfamily
VIT_18s0089g00410	Sucrose-phosphate synthase 1	vv10500Starch_and_sucrose_metabolism	Metabolism.Primary metabolism.Carbohydrate metabolism.Polysaccharide metabolism.Starch and sucrose metabolism.Sucrose biosynthesis
VIT_18s0089g00200	1,4-beta-mannan endohydrolase	vv10051Fructose_and_mannose_metabolism	Metabolism.Primary metabolism.Carbohydrate metabolism.Monosaccharide metabolism.Fructose and mannose metabolism
VIT_18s0089g00140	1,4-beta-mannan endohydrolase	vv10051Fructose_and_mannose_metabolism	Metabolism.Primary metabolism.Carbohydrate metabolism.Monosaccharide metabolism.Fructose and mannose metabolism
VIT_18s0089g00120	No hit		No hit
VIT_18s0089g00110	Nematode resistance-like protein		Response to stimulus.Stress response.Biotic stress response
VIT_18s0089g00100	R protein L6	vv34627R_proteins_from_Plant-pathogen_interaction	Response to stimulus.Stress response.Biotic stress response.Plant-pathogen interaction.R proteins from Plant-pathogen interaction
VIT_18s0089g00090	R protein L6	vv34627R_proteins_from_Plant-pathogen_interaction	Response to stimulus.Stress response.Biotic stress response.Plant-pathogen interaction.R proteins from Plant-pathogen interaction
VIT_18s0089g00080	TIR-NBS-TIR type disease resistance protein		Diverse functions.Gene family with diverse functions.NBS-LRR superfamily
VIT_18s0089g00050	NBS-LRR disease resistance protein		Diverse functions.Gene family with diverse functions.NBS-LRR superfamily
VIT_18s0089g00020	Phosphatidylinositol N-acetylglucosaminyltransferase subunit P	vv10563Glycosylphosphatidylinositol-anchor_biosynthesis	Metabolism.Primary metabolism.Lipid metabolism.Glycolipid metabolism.GPI anchor biosynthesis
VIT_18s0086g00700	Unknown protein		Unknown
VIT_18s0086g00540	No hit		No hit
VIT_18s0086g00530	H(+)-ATPase AHA10 (autoinhibited H(+)-ATPase isoform 10)	vv10190Oxidative_phosphorylation vv50131Primary_active_transporter_cat_A2_to_A4	Metabolism.Primary metabolism.Generation of metabolite precursors and energy.Electron transport.Respiratory-chain phosphorylation
VIT_18s0086g00520	No hit		No hit
VIT_18s0086g00500	Alpha-expansin 6 precursor	vv30003Auxin_signaling	Signaling.Hormone Signaling.Auxin Signaling.Auxin-mediated Signaling pathway
VIT_18s0086g00440	V-type H+-transporting ATPase 21kDa proteolipid subunit	vv10190Oxidative_phosphorylation vv44145Phagosome vv50131Primary_active_transporter_cat_A2_to_A4	Metabolism.Primary metabolism.Generation of metabolite precursors and energy.Electron transport.Respiratory-chain phosphorylation
VIT_18s0086g00320	No hit		No hit
VIT_18s0086g00280	DNA mismatch repair protein MSH3	vv23430Mismatch_repair	Metabolism.Primary metabolism.Nucleobase, nucleoside, nucleotide, nucleic acid metabolism.Nucleic acid metabolism.DNA metabolism.DNA recombination and repair.repair.Mismatch repair
VIT_18s0076g00370	Ribosomal protein P2 (RPP2A) acidic 60S	vv23010Ribosome	Metabolism.Primary metabolism.Protein metabolism and modification.Protein synthesis.Ribosome
VIT_18s0076g00280	Protein tyrosine phosphatase		Signaling.Signaling pathway.Protein phosphatase
VIT_18s0076g00240	Preprotein translocase SecY subunit	vv23060Protein_export vv50113Thylakoid_targeting_pathway vv50132Primary_active_transporter_cat_A5_to_A8	Metabolism.Primary metabolism.Protein metabolism and modification.Protein folding.Protein export
VIT_18s0076g00230	No hit		No hit
VIT_18s0076g00210	Alpha/beta hydrolase fold		Unclear
VIT_18s0075g00960	Laccase	vv11000Single_reactions vv50109Incompletely_characterized_transport_systems	Metabolism.single reactions
VIT_18s0075g00880	TRNA nucleotidyltransferase		Metabolism.Primary metabolism.Nucleobase, nucleoside, nucleotide, nucleic acid metabolism.Nucleic acid metabolism.RNA metabolism.rRNA metabolism
VIT_18s0075g00870	Chromatin remodeling 12	vv60058SNF2	Regulation overview.Regulation of gene expression.Regulation of transcription.Transcription factor.SNF2 family transcription factor
VIT_18s0075g00860	Unknown		Unknown
VIT_18s0075g00840	Aminopeptidase		Metabolism.Primary metabolism.Protein metabolism and modification.Proteolysis.Peptidase-mediated proteolysis
VIT_18s0075g00810	Laccase	vv11000Single_reactions vv50109Incompletely_characterized_transport_systems	Metabolism.single reactions
VIT_18s0075g00780	Laccase	vv11000Single_reactions vv50109Incompletely_characterized_transport_systems	Metabolism.single reactions
VIT_18s0075g00710	Regulator of nonsense transcripts 3 UPF3	vv23013RNA_transport vv23015mRNA_surveillance_pathway	Metabolism.Primary metabolism.Nucleobase, nucleoside, nucleotide, nucleic acid metabolism.Nucleic acid metabolism.RNA metabolism.RNA catabolism
VIT_18s0075g00660	Disease resistance protein (TIR-NBS-LRR class)		Diverse functions.Gene family with diverse functions.NBS-LRR superfamily
VIT_18s0075g00590	Laccase	vv11000Single_reactions vv50109Incompletely_characterized_transport_systems	Metabolism.single reactions
VIT_18s0075g00320	R protein L6	vv34627R_proteins_from_Plant-pathogen_interaction	Response to stimulus.Stress response.Biotic stress response.Plant-pathogen interaction.R proteins from Plant-pathogen interaction
VIT_18s0075g00300	No hit		No hit
VIT_18s0075g00220	ReMembR-H2 protein JR702		Metabolism.Primary metabolism.Generation of metabolite precursors and energy.Storage proteins
VIT_18s0075g00170	No hit		No hit
VIT_18s0075g00130	fanconi anemia group M protein		Metabolism.Primary metabolism.Nucleobase, nucleoside, nucleotide, nucleic acid metabolism.Nucleic acid metabolism.DNA metabolism.DNA recombination and repair.repair
VIT_18s0075g00110	No hit		No hit
VIT_18s0075g00090	Unknown		Unknown
VIT_18s0075g00070	R protein L6	vv34627R_proteins_from_Plant-pathogen_interaction	Response to stimulus.Stress response.Biotic stress response.Plant-pathogen interaction.R proteins from Plant-pathogen interaction
VIT_18s0075g00050	No hit		No hit
VIT_18s0075g00040	FAD-binding domain-containing protein		Unclear
VIT_18s0075g00010	No hit		No hit
VIT_18s0072g01240	Desulfoglucosinolate sulfotransferase 16	vv10966Glucosinolate_biosynthesis	Metabolism.Secondary metabolism.Primary amino acids derivated metabolism.Glucosinolate metabolism
VIT_18s0072g01230	R protein L6	vv34627R_proteins_from_Plant-pathogen_interaction	Response to stimulus.Stress response.Biotic stress response.Plant-pathogen interaction.R proteins from Plant-pathogen interaction
VIT_18s0072g01140	CYP71B26		Metabolism.Cellular metabolism.Oxidation reduction.Cytochrome P450 oxidoreductase
VIT_18s0072g01120	GASA2 (GAST1 protein homolog 2)	vv30010Gibberellin_signaling	Signaling.Hormone Signaling.Gibberellic acid Signaling.Gibberellic acid-mediated Signaling pathway
VIT_18s0072g01090	TIR-NBS-LRR type R protein 7		Diverse functions.Gene family with diverse functions.NBS-LRR superfamily
VIT_18s0072g01050	SNARE associated gtk16 protein		Cellular process.Cellular transport.Protein trafficking.Vesicle-mediated trafficking
VIT_18s0072g01030	CPK4 (calcium-dependent protein kinase 4)	vv30001ABA_signaling vv34626Plant-pathogen_interaction	Signaling.Hormone Signaling.ABA Signaling.ABA-mediated Signaling pathway
VIT_18s0072g00980	Leucine-rich repeat protein kinase		Signaling.Signaling pathway.Protein kinase
VIT_18s0072g00940	Histidinol-phosphate aminotransferase, chloroplast precursor	vv10340Histidine_metabolism vv10350Tyrosine_metabolism vv10360Phenylalanine_metabolism vv10400Phenylalanine_tyrosine_and_tryptophan_biosynthesis	Metabolism.Primary metabolism.Amino acid metabolism.Histidine metabolism
VIT_18s0072g00920	Caffeate 3-O-methyltransferase 1	vv10940Phenylpropanoid_biosynthesis	Metabolism.Secondary metabolism.Phenylpropanoid metabolism.Phenylpropanoid biosynthesis
VIT_18s0072g00910	5'-3' exonuclease		Metabolism.Primary metabolism.Nucleobase, nucleoside, nucleotide, nucleic acid metabolism.Nucleic acid metabolism.RNA metabolism
VIT_18s0072g00720	SEC5A (exocyst complex component SEC5)	vv50111Tethering_factors	Transport overview.Macromolecule transport.Protein transport.Tethering factors
VIT_18s0072g00680	No hit		No hit
VIT_18s0072g00570	No hit		No hit
VIT_18s0072g00060	Ribosomal protein S18 (RPS18C) 40S	vv23010Ribosome	Metabolism.Primary metabolism.Protein metabolism and modification.Protein synthesis.Ribosome
VIT_18s0041g02450	RPS5 (resistant to p. syringae 5)	vv34627R_proteins_from_Plant-pathogen_interaction	Response to stimulus.Stress response.Biotic stress response.Plant-pathogen interaction.R proteins from Plant-pathogen interaction
VIT_18s0041g01880	MADS-box protein SEEDSTICK	vv60042MADS	Regulation overview.Regulation of gene expression.Regulation of transcription.Transcription factor.MADS-box family transcription factor
VIT_18s0041g01790	Nematode resistance protein		Response to stimulus.Stress response.Biotic stress response
VIT_18s0041g00870	Replication factor A 1, rfa1	vv23030DNA_replication vv23420Nucleotide_excision_repair vv23430Mismatch_repair vv23440Homologous_recombination	Metabolism.Primary metabolism.Nucleobase, nucleoside, nucleotide, nucleic acid metabolism.Nucleic acid metabolism.DNA metabolism.DNA replication
VIT_18s0041g00600	Proton-dependent oligopeptide transport (POT) family protein	vv50122Porters_cat_7_to_17	Transport overview.Electrochemical Potential-driven Transporters.Porters.Proton-dependent Oligopeptide Transporter
VIT_18s0041g00580	Proton-dependent oligopeptide transport (POT) family protein	vv50122Porters_cat_7_to_17	Transport overview.Electrochemical Potential-driven Transporters.Porters.Proton-dependent Oligopeptide Transporter
VIT_18s0041g00570	Proton-dependent oligopeptide transport (POT) family protein	vv50122Porters_cat_7_to_17	Transport overview.Electrochemical Potential-driven Transporters.Porters.Proton-dependent Oligopeptide Transporter
VIT_18s0041g00500	Proton-dependent oligopeptide transport (POT) family protein	vv50122Porters_cat_7_to_17	Transport overview.Electrochemical Potential-driven Transporters.Porters.Proton-dependent Oligopeptide Transporter
VIT_18s0041g00410	NBS-LRR resistance protein RAS5-1		Diverse functions.Gene family with diverse functions.NBS-LRR superfamily
VIT_18s0041g00380	Double strand break repair protein (XRCC4)	vv23450Non_homologous_end_joining	Metabolism.Primary metabolism.Nucleobase, nucleoside, nucleotide, nucleic acid metabolism.Nucleic acid metabolism.DNA metabolism.Non homologous end joining
VIT_18s0041g00330	ATP-dependent protease La (LON) domain-containing protein		Metabolism.Primary metabolism.Protein metabolism and modification.Proteolysis.Clp complex-mediated proteolysis
VIT_18s0041g00260	R protein PRF disease resistance protein	vv34627R_proteins_from_Plant-pathogen_interaction	Response to stimulus.Stress response.Biotic stress response.Plant-pathogen interaction.R proteins from Plant-pathogen interaction
VIT_18s0041g00250	R protein L6	vv34627R_proteins_from_Plant-pathogen_interaction	Response to stimulus.Stress response.Biotic stress response.Plant-pathogen interaction.R proteins from Plant-pathogen interaction
VIT_18s0041g00240	R protein L6	vv34627R_proteins_from_Plant-pathogen_interaction	Response to stimulus.Stress response.Biotic stress response.Plant-pathogen interaction.R proteins from Plant-pathogen interaction
VIT_18s0041g00230	TIR-NBS-LRR disease resistance		Diverse functions.Gene family with diverse functions.NBS-LRR superfamily
VIT_18s0041g00210	TIR-NBS-LRR disease resistance		Diverse functions.Gene family with diverse functions.NBS-LRR superfamily
VIT_18s0041g00190	R protein L6	vv34627R_proteins_from_Plant-pathogen_interaction	Response to stimulus.Stress response.Biotic stress response.Plant-pathogen interaction.R proteins from Plant-pathogen interaction
VIT_18s0041g00180	SAC3/GANP		Unclear
VIT_18s0041g00160	Disease resistance protein (NBS class)		Diverse functions.Gene family with diverse functions.NBS-LRR superfamily
VIT_18s0041g00150	Quinone reductase [Vitis vinifera]	vv10190Oxidative_phosphorylation vv50134Primary_active_transporter_cat_D1	Metabolism.Primary metabolism.Generation of metabolite precursors and energy.Electron transport.Respiratory-chain phosphorylation
VIT_18s0041g00070	No hit		No hit
VIT_18s0041g00060	No hit		No hit
VIT_18s0041g00050	No hit		No hit
VIT_18s0041g00020	Wall-associated receptor kinase 2		Signaling.Signaling pathway.Protein kinase
VIT_18s0041g00010	Wall-associated receptor kinase 2		Signaling.Signaling pathway.Protein kinase
VIT_18s0001g15700	GLTP3 (glycolipid transfer protein 3)		Metabolism.Primary metabolism.Lipid metabolism
VIT_18s0001g15620	Receptor kinase TRKe		Signaling.Signaling pathway.Protein kinase
VIT_18s0001g15550	Serine carboxypeptidase II		Metabolism.Primary metabolism.Protein metabolism and modification.Proteolysis.Peptidase-mediated proteolysis
VIT_18s0001g15390	Gaiacol peroxidase	vv10360Phenylalanine_metabolism vv10680Methane_metabolism	Metabolism.Primary metabolism.Amino acid metabolism.Aromatic amino acid metabolism.Phenylalanine metabolism.Phenylalanine biosynthesis
VIT_18s0001g15380	No hit		No hit
VIT_18s0001g15370	Exostosin family protein	vv11030Glycan_structures-biosynthesis1	Metabolism.Primary metabolism.Carbohydrate metabolism.Oligosaccharide metabolism.Glycan metabolism.Glycan structures-biosynthesis1
VIT_18s0001g15350	Pentatricopeptide (PPR) repeat-containing protein		Diverse functions.Gene family with diverse functions.Pentatricopeptide domain family
VIT_18s0001g15290	Ribosome maturation protein SDO1	vv23008Ribosome_biogenesis_in_Eukaryotes vv60017C2H2	Regulation overview.Regulation of gene expression.Regulation of transcription.Transcription factor.C2H2 family transcription factor
VIT_18s0001g15250	Unknown		Unknown
VIT_18s0001g15150	Unknown protein		Unknown
VIT_18s0001g15120	Unknown protein		Unknown
VIT_18s0001g15070	No hit		No hit
VIT_18s0001g15060	No hit		No hit
VIT_18s0001g15010	F-box and leucine-rich repeat protein 1	vv24120Ubiquitin_mediated_proteolysis	Metabolism.Primary metabolism.Protein metabolism and modification.Proteolysis.cytoplasmic and nuclear protein degradation.Ubiquitin-mediated proteolysis
VIT_18s0001g15000	ACT domain containing protein (ACR4)		Unknown
VIT_18s0001g14980	3-methyl-2-oxobutanoate dehydrogenase	vv10280Valine_leucine_and_isoleucine_degradation	Metabolism.Primary metabolism.Amino acid metabolism.Valine, leucine, and isoleucine metabolism.Valine, leucine, and isoleucine catabolism
VIT_18s0001g14930	Unknown protein		Unknown
VIT_18s0001g14780	Lipase 3 (EXL3) family II extracellular		Unclear
VIT_18s0001g14770	Lipase 3 (EXL3) family II extracellular		Unclear
VIT_18s0001g14630	ATSYTB/NTMC2T1.2/NTMC2TYPE1.2/SYTB	vv50109Incompletely_characterized_transport_systems	Transport overview.Incompletely characterized transport systems.Recognized transporters of unknown biochemical mechanism.Unconventional Protein Secretion System
VIT_18s0001g14120	Translation initiation factor eIF-3 subunit 3	vv23013RNA_transport	Metabolism.Primary metabolism.Protein metabolism and modification.Protein synthesis.Translation
VIT_18s0001g14080	Diphthine synthase (DPH5)	vv10271Methionine_metabolism	Metabolism.Primary metabolism.Amino acid metabolism.Methionine metabolism
VIT_18s0001g13830	Cytochrome P450, family 83, subfamily B, polypeptide 1	vv10966Glucosinolate_biosynthesis	Metabolism.Secondary metabolism.Primary amino acids derivated metabolism.Glucosinolate metabolism
VIT_18s0001g13390	Papain cysteine proteinase isoform II		Metabolism.Primary metabolism.Protein metabolism and modification.Proteolysis.Peptidase-mediated proteolysis
VIT_18s0001g12900	S-adenosyl-L-methionine:salicylic acid carboxyl methyltransferase	vv10360Phenylalanine_metabolism	Metabolism.Primary metabolism.Amino acid metabolism.Aromatic amino acid metabolism.Phenylalanine metabolism.Phenylalanine biosynthesis
VIT_18s0001g12890	Jasmonate O-methyltransferase	vv10592alpha-Linolenic_acid_metabolism	Metabolism.Primary metabolism.Lipid metabolism.Fatty acid metabolism.Alpha-linolenic acid metabolism
VIT_18s0001g12880	Jasmonate O-methyltransferase	vv10592alpha-Linolenic_acid_metabolism	Metabolism.Primary metabolism.Lipid metabolism.Fatty acid metabolism.Alpha-linolenic acid metabolism
VIT_18s0001g12820	Dihydroflavonol 4-reductase	vv10941Flavonoid_biosynthesis	Metabolism.Secondary metabolism.Phenylpropanoid metabolism.Flavonoid metabolism.Flavonoid biosynthesis.Anthocyanin biosynthesis
VIT_18s0001g12810	Dihydroflavonol 4-reductase	vv10941Flavonoid_biosynthesis	Metabolism.Secondary metabolism.Phenylpropanoid metabolism.Flavonoid metabolism.Flavonoid biosynthesis.Anthocyanin biosynthesis
VIT_18s0001g12670	Pectinesterase family	vv40006Cell_wall	Cellular process.Cellular component organization and biogenesis.Cell wall organization and biogenesis.Cell wall metabolism.Cell wall modification.Pectin modification
VIT_18s0001g12650	Unknown protein		Unknown
VIT_18s0001g12630	Nuclear fusion defective 5 NFD5		Unclassified
VIT_18s0001g12570	DNA-3-methyladenine glycosylase 1	vv23410Base_excision_repair	Metabolism.Primary metabolism.Nucleobase, nucleoside, nucleotide, nucleic acid metabolism.Nucleic acid metabolism.DNA metabolism.DNA recombination and repair.repair.Base excision repair
VIT_18s0001g12560	Sugar transporter ERD6-like 6	vv50121Porters_cat_1_to_6	Transport overview.Electrochemical Potential-driven Transporters.Porters.Major Facilitator Superfamily.Sugar Porter
VIT_18s0001g12520	ATP binding		Unknown
VIT_18s0001g12510	5' nucleotidase	vv10230Purine_metabolism vv10240Pyrimidine_metabolism vv10760Nicotinate_and_nicotinamide_metabolism	Metabolism.Primary metabolism.Nucleobase, nucleoside, nucleotide, nucleic acid metabolism.Nucleotide metabolism.Purine metabolism
VIT_18s0001g12440	No hit		No hit
VIT_18s0001g12400	Unknown protein		Unknown
VIT_18s0001g12350	GYF domain-containing protein		Unclassified
VIT_18s0001g12290	Pore protein 24K chain	vv50101Channels_and_pores	Transport overview.Channels and pores.ß-Barrel porins.Plastid Outer Envelope Porin of 24 kDa
VIT_18s0001g12210	CYP721A1		Metabolism.Cellular metabolism.Oxidation reduction.Cytochrome P450 oxidoreductase
VIT_18s0001g12170	CYP72A1	vv10902Monoterpenoid_biosynthesis	Metabolism.Secondary metabolism.Terpenoid metabolism.Monoterpenoid metabolism.Monoterpenoid biosynthesis
VIT_18s0001g12160	Unknown protein		Unknown
VIT_18s0001g12100	Auxilin		Cellular process.Cellular transport.Protein trafficking.Vesicle-mediated trafficking
VIT_18s0001g11980	NAC domain containing protein 57	vv60046NAC	Regulation overview.Regulation of gene expression.Regulation of transcription.Transcription factor.NAC family transcription factor
VIT_18s0001g11950	Unknown protein		Unknown
VIT_18s0001g11820	LIM domain containing protein	vv60040LIM	Regulation overview.Regulation of gene expression.Regulation of transcription.Transcription factor.LIM family transcription factor
VIT_18s0001g11680	Unknown protein		Unknown
VIT_18s0001g11660	Ribosomal protein S3 (RPS3A) 40S	vv23010Ribosome	Metabolism.Primary metabolism.Protein metabolism and modification.Protein synthesis.Ribosome
VIT_18s0001g11560	CyP82A3		Metabolism.Cellular metabolism.Oxidation reduction.Cytochrome P450 oxidoreductase
VIT_18s0001g11540	CYPLXXXII		Metabolism.Cellular metabolism.Oxidation reduction.Cytochrome P450 oxidoreductase
VIT_18s0001g11480	CYP82C4		Metabolism.Cellular metabolism.Oxidation reduction.Cytochrome P450 oxidoreductase
VIT_18s0001g11470	CyP82A3		Metabolism.Cellular metabolism.Oxidation reduction.Cytochrome P450 oxidoreductase
VIT_18s0001g11460	CYP82C4		Metabolism.Cellular metabolism.Oxidation reduction.Cytochrome P450 oxidoreductase
VIT_18s0001g11440	No hit		No hit
VIT_18s0001g11430	flavonoid 3-monooxygenase	vv10941Flavonoid_biosynthesis	Metabolism.Secondary metabolism.Phenylpropanoid metabolism.Flavonoid metabolism.Flavonoid biosynthesis
VIT_18s0001g11420	CYP82C2		Metabolism.Cellular metabolism.Oxidation reduction.Cytochrome P450 oxidoreductase
VIT_18s0001g11410	CyP82A3		Metabolism.Cellular metabolism.Oxidation reduction.Cytochrome P450 oxidoreductase
VIT_18s0001g11220	EMB1427 (embryo defective 1427)		Development.Reproductive development.Embryo development
VIT_18s0001g11210	Unknown protein		Unknown
VIT_18s0001g11100	Serine carboxypeptidase		Metabolism.Primary metabolism.Protein metabolism and modification.Proteolysis.Peptidase-mediated proteolysis
VIT_18s0001g11090	Uroporphyrinogen-III synthase	vv10860Porphyrin_and_chlorophyll_metabolism	Metabolism.Primary metabolism.Cofactor metabolism.Tetrapyrrole metabolism
VIT_18s0001g10990	Unknown		Unknown
VIT_18s0001g10980	Patatin		Metabolism.Primary metabolism.Generation of metabolite precursors and energy.Storage proteins
VIT_18s0001g10890	Patatin		Metabolism.Primary metabolism.Generation of metabolite precursors and energy.Storage proteins
VIT_18s0001g10860	No hit		No hit
VIT_18s0001g10840	No hit		No hit
VIT_18s0001g10770	Unknown		Unknown
VIT_18s0001g10730	Unknown protein		Unknown
VIT_18s0001g10640	No hit		No hit
VIT_18s0001g10620	No hit		No hit
VIT_18s0001g10490	Coenzyme Q10 homolog B		Unclear
VIT_18s0001g10470	Protein kinase MK6		Signaling.Signaling pathway.Protein kinase
VIT_18s0001g10440	THO complex subunit 5	vv23013RNA_transport	Response to stimulus.Stress response.Abiotic stress response.Temperature stress response.Cold stress response
VIT_18s0001g10430	Trimethylguanosine synthase	vv23013RNA_transport	Transport overview.Macromolecule transport.RNA transport
VIT_18s0001g10330	Subtilisin protease	vv50101Channels_and_pores	Transport overview.Channels and pores.ß-Barrel porins.Autotransporter
VIT_18s0001g10300	Basic helix-loop-helix (bHLH) family	vv60011BHLH	Regulation overview.Regulation of gene expression.Regulation of transcription.Transcription factor.bHLH family transcription factor
VIT_18s0001g10210	PAB8 (poly(A) binding protein 8)	vv23013RNA_transport vv23015mRNA_surveillance_pathway vv23018RNA_degradation vv50133Primary_active_transporter_cat_A9_to_A18	Metabolism.Primary metabolism.Nucleobase, nucleoside, nucleotide, nucleic acid metabolism.Nucleic acid metabolism.RNA metabolism.RNA processing
VIT_18s0001g09890	D-3-phosphoglycerate dehydrogenase	vv10260Glycine_serine_and_threonine_metabolism	Metabolism.Primary metabolism.Amino acid metabolism.Glycine, serine, and threonine metabolism.Glycine, serine, and threonine biosynthesis
VIT_18s0001g09880	Carbohydrate esterase		Unclear
VIT_18s0001g09840	S-receptor kinase		Signaling.Signaling pathway.Protein kinase
VIT_18s0001g09830	TTL3 (tetratricopetide-repeat thioredoxin 3)	vv50132Primary_active_transporter_cat_A5_to_A8	Transport overview.Primary Active Transporters.P-P-bond hydrolysis-driven transporters.Mitochondrial Protein Translocase
VIT_18s0001g09820	S-domain receptor kinase		Signaling.Signaling pathway.Protein kinase
VIT_18s0001g09790	S-domain receptor kinase		Signaling.Signaling pathway.Protein kinase
VIT_18s0001g09730	S-domain receptor kinase		Signaling.Signaling pathway.Protein kinase
VIT_18s0001g09710	MRG		Cellular process.Cellular component organization and biogenesis.Nucleus.Chromosome organization and biogenesis.Chromatin assembly
VIT_18s0001g09580	Cyclin A3;1	vv44110Cell_cycle	Cellular process.Cell growth and death
VIT_18s0001g09550	Receptor kinase TRKe		Signaling.Signaling pathway.Protein kinase
VIT_18s0001g09500	CYP81B2v1		Metabolism.Cellular metabolism.Oxidation reduction.Cytochrome P450 oxidoreductase
VIT_18s0001g09300	Protein Mpv17	vv44146Peroxisome	Cellular process.Cellular component organization and biogenesis.Organelle organization and biogenesis.Peroxisome organization and biogenesis.Peroxisome membrane organization and biogenesis
VIT_18s0001g09260	Unknown protein		Unknown
VIT_18s0001g09190	CUE domain containing protein		Unknown
VIT_18s0001g09100	DNA excision repair protein ERCC-8	vv23420Nucleotide_excision_repair vv24120Ubiquitin_mediated_proteolysis	Metabolism.Primary metabolism.Nucleobase, nucleoside, nucleotide, nucleic acid metabolism.Nucleic acid metabolism.DNA metabolism.DNA recombination and repair.repair.Nucleotide excision repair
VIT_18s0001g08990	No hit		No hit
VIT_18s0001g08850	Calcium-transporting ATPase 3, endoplasmic reticulum-type ECA3	vv34020Calcium_signaling_pathway vv50131Primary_active_transporter_cat_A2_to_A4	Signaling.Signaling pathway.Calcium sensors and Signaling
VIT_18s0001g08800	Lecithine cholesterol acyltransferase-like protein	vv10564Glycerophospholipid_metabolism	Metabolism.Primary metabolism.Lipid metabolism.Glycerolipid metabolism.Glycerophospholipid metabolism
VIT_18s0001g08780	BSD domain-containing protein	vv60075Other_BSD	Regulation overview.Regulation of gene expression.Regulation of transcription.Transcription factor.BSD family transcription factor
VIT_18s0001g08670	Pre-mRNA-processing factor 40	vv23040Spliceosome	Metabolism.Primary metabolism.Nucleobase, nucleoside, nucleotide, nucleic acid metabolism.Nucleic acid metabolism.RNA metabolism.RNA processing.mRNA processing.mRNA splicing
VIT_18s0001g08450	Branched-chain-amino-acid transaminase ATBCAT-2	vv10280Valine_leucine_and_isoleucine_degradation vv10290Valine_leucine_and_isoleucine_biosynthesis vv10770Pantothenate_and_CoA_biosynthesis vv10966Glucosinolate_biosynthesis	Metabolism.Primary metabolism.Amino acid metabolism.Valine, leucine, and isoleucine metabolism.Valine, leucine, and isoleucine catabolism
VIT_18s0001g08440	DNA binding		Metabolism.Primary metabolism.Nucleobase, nucleoside, nucleotide, nucleic acid metabolism.Nucleic acid metabolism.DNA metabolism
VIT_18s0001g08260	Xylulose kinase	vv10040Pentose_glucuronate_interconversion	Metabolism.Primary metabolism.Carbohydrate metabolism.Monosaccharide metabolism.Pentose glucuronate interconversion
VIT_18s0001g08180	Calcineurin phosphoesterase		Unclassified
VIT_18s0001g08170	Inorganic pyrophosphatase	vv10190Oxidative_phosphorylation vv50133Primary_active_transporter_cat_A9_to_A18	Metabolism.Primary metabolism.Generation of metabolite precursors and energy.Electron transport.Respiratory-chain phosphorylation
VIT_18s0001g08160	No hit		No hit
VIT_18s0001g08140	Enhanced silencing phenotype 4 ESP4 symplekin	vv23015mRNA_surveillance_pathway	Cellular process
VIT_18s0001g08050	No hit		No hit
VIT_18s0001g07960	Serine hydroxymethyltransferase	vv10260Glycine_serine_and_threonine_metabolism vv10670One_carbon_pool_by_folate vv10680Methane_metabolism	Metabolism.Primary metabolism.Amino acid metabolism.Glycine, serine, and threonine metabolism
VIT_18s0001g07950	Oligopeptide transporter 4	vv50125Porters_cat_66_to_94	Transport overview.Electrochemical Potential-driven Transporters.Porters.Oligopeptide Transporter
VIT_18s0001g07930	Oligopeptide transporter 2	vv50125Porters_cat_66_to_94	Transport overview.Electrochemical Potential-driven Transporters.Porters.Oligopeptide Transporter
VIT_18s0001g07910	No hit		No hit
VIT_18s0001g07900	MADS-box agamous-like 21	vv60042MADS	Regulation overview.Regulation of gene expression.Regulation of transcription.Transcription factor.MADS-box family transcription factor
VIT_18s0001g07890	TRAF-type zinc finger-related		Unknown
VIT_18s0001g07850	Lyase		Unknown
VIT_18s0001g07840	Unknown protein		Unknown
VIT_18s0001g07740	SABRE	vv30008Ethylene_signaling	Signaling.Hormone Signaling.Ethylene Signaling.Ethylene-mediated Signaling pathway
VIT_18s0001g07720	Zinc finger (GATA type) protein ZIM (ZIM) GAT26	vv60069ZIM	Regulation overview.Regulation of gene expression.Regulation of transcription.Transcription factor.ZIM family transcription factor
VIT_18s0001g07710	WD-40 repeat / beige		Unknown
VIT_18s0001g07590	Argininosuccinate lyase	vv10220Urea_cycle_and_metabolism_of_amino_groups vv10252Alanine_and_aspartate_metabolism vv10330Arginine_and_proline_metabolism	Metabolism.Primary metabolism.Amino acid metabolism.Arginine and proline metabolism.Urea cycle
VIT_18s0001g07550	Kinesin family member 4/7/21/27	vv44810Regulation_of_actin_cytoskeleton	Cellular process.Cellular component organization and biogenesis.Cytoskeleton organization and biogenesis.Microtubule organization and biogenesis.Microtubule-driven movement
VIT_18s0001g07300	MADS box interactor		Unclassified
VIT_18s0001g07170	Transducin protein		Unclear
VIT_18s0001g06980	Pentatricopeptide repeat-containing protein		Diverse functions.Gene family with diverse functions.Pentatricopeptide domain family
VIT_18s0001g06910	Purine permease 1 PUP1	vv10908Zeatin_biosynthesis vv50122Porters_cat_7_to_17	Signaling.Hormone Signaling.Cytokinin Signaling.Cytokinin metabolism.Cytokinin biosynthesis
VIT_18s0001g06760	Clathrin assembly protein 16	vv50110Protein_coat	Transport overview.Macromolecule transport.Protein transport.Protein coat
VIT_18s0001g06680	far-red impaired responsive family protein	vv60071Orphans_far-red	Regulation overview.Regulation of gene expression.Regulation of transcription.Transcription factor.FAR1-like family transcription factor
VIT_18s0001g06500	Unknown protein		Unknown
VIT_18s0001g06430	Homeobox-leucine zipper protein ATHB-6	vv30001ABA_signaling vv60034HB	Signaling.Hormone Signaling.ABA Signaling.ABA-mediated Signaling pathway
VIT_18s0001g06420	No hit		No hit
VIT_18s0001g06170	Phosphate-induced protein 1		Unclear
VIT_18s0001g06120	Cis-zeatin O-beta-D-glucosyltransferase	vv10908Zeatin_biosynthesis	Signaling.Hormone Signaling.Cytokinin Signaling.Cytokinin metabolism.Cytokinin inactivation by glycosylation
VIT_18s0001g05990	UDP-glycosyltransferase 85A1		Metabolism.Primary metabolism.Carbohydrate metabolism.Glycosyl transference
VIT_18s0001g05640	Unknown protein		Unknown
VIT_18s0001g05510	(-)-germacrene D synthase	vv10900Terpenoid_biosynthesis	Metabolism.Secondary metabolism.Terpenoid metabolism.Terpenoid biosynthesis
VIT_18s0001g05290	(-)-germacrene D synthase	vv10900Terpenoid_biosynthesis	Metabolism.Secondary metabolism.Terpenoid metabolism.Terpenoid biosynthesis
VIT_18s0001g05260	Actin-related protein 3	vv44810Regulation_of_actin_cytoskeleton	Cellular process.Cellular component organization and biogenesis.Cytoskeleton organization and biogenesis.Actin organization and biogenesis
VIT_18s0001g05240	(-)-germacrene D synthase	vv10900Terpenoid_biosynthesis	Metabolism.Secondary metabolism.Terpenoid metabolism.Terpenoid biosynthesis
VIT_18s0001g05210	No hit		No hit
VIT_18s0001g05190	No hit		No hit
VIT_18s0001g05120	No hit		No hit
VIT_18s0001g05070	No hit		No hit
VIT_18s0001g05010	No hit		No hit
VIT_18s0001g04950	No hit		No hit
VIT_18s0001g04910	Sulfate transporter 1.3	vv50124Porters_cat_30_to_64	Transport overview.Electrochemical Potential-driven Transporters.Porters.Sulfate Permease
VIT_18s0001g04870	(-)-germacrene D synthase	vv10900Terpenoid_biosynthesis	Metabolism.Secondary metabolism.Terpenoid metabolism.Terpenoid biosynthesis
VIT_18s0001g04860	Aspartate transaminase.	vv10252Alanine_and_aspartate_metabolism vv10272Cysteine_metabolism vv10330Arginine_and_proline_metabolism vv10350Tyrosine_metabolism vv10360Phenylalanine_metabolism vv10400Phenylalanine_tyrosine_and_tryptophan_biosynthesis vv10710Carbon_fixation vv10950Alkaloid_biosynthesis_I	Metabolism.Primary metabolism.Amino acid metabolism.Alanine and aspartate metabolism
VIT_18s0001g04830	(-)-germacrene D synthase	vv10900Terpenoid_biosynthesis	Metabolism.Secondary metabolism.Terpenoid metabolism.Terpenoid biosynthesis
VIT_18s0001g04720	(-)-germacrene D synthase	vv10900Terpenoid_biosynthesis	Metabolism.Secondary metabolism.Terpenoid metabolism.Terpenoid biosynthesis
VIT_18s0001g04470	TGACG MOTIF-binding factor 4	vv30011Jasmonate_signaling vv60012BZIP	Signaling.Hormone Signaling.Jasmonate salicylate signaling.Jasmonate Signaling.Jasmonate-mediated Signaling pathway
VIT_18s0001g04420	Phosphopantothenate--cysteine ligase	vv10770Pantothenate_and_CoA_biosynthesis	Metabolism.Primary metabolism.Coenzyme and prosthetic group metabolism.Pantothenate and CoA metabolism.Pantothenate and CoA biosynthesis
VIT_18s0001g04410	No hit		No hit
VIT_18s0001g04290	No hit		No hit
VIT_18s0001g04280	(-)-germacrene D synthase	vv10900Terpenoid_biosynthesis	Metabolism.Secondary metabolism.Terpenoid metabolism.Terpenoid biosynthesis
VIT_18s0001g04220	Germacrene-D synthase	vv10900Terpenoid_biosynthesis	Metabolism.Secondary metabolism.Terpenoid metabolism.Terpenoid biosynthesis
VIT_18s0001g04170	(-)-germacrene D synthase	vv10900Terpenoid_biosynthesis	Metabolism.Secondary metabolism.Terpenoid metabolism.Terpenoid biosynthesis
VIT_18s0001g04140	Vacuolar protein sorting 9 (VPS9)	vv50110Protein_coat	Transport overview.Macromolecule transport.Protein transport.Protein coat
VIT_18s0001g04120	(-)-germacrene D synthase	vv10900Terpenoid_biosynthesis	Metabolism.Secondary metabolism.Terpenoid metabolism.Terpenoid biosynthesis
VIT_18s0001g04080	Sesquiterpene synthase	vv10100Biosynthesis_of_steroids vv10900Terpenoid_biosynthesis	Metabolism.Primary metabolism.Lipid metabolism.Steroid metabolism.Steroid biosynthesis
VIT_18s0001g04070	No hit		No hit
VIT_18s0001g04010	Salt tolerant protein		Unknown
VIT_18s0001g04000	No hit		No hit
VIT_18s0001g03980	No hit		No hit
VIT_18s0001g03920	No hit		No hit
VIT_18s0001g03900	R protein L6	vv34627R_proteins_from_Plant-pathogen_interaction	Response to stimulus.Stress response.Biotic stress response.Plant-pathogen interaction.R proteins from Plant-pathogen interaction
VIT_18s0001g03890	No hit		No hit
VIT_18s0001g03810	Protein kinase		Signaling.Signaling pathway.Protein kinase
VIT_18s0001g03730	SET Domain group 37	vv60056SET_PCG	Regulation overview.Regulation of gene expression.Regulation of transcription.Transcription factor.SET PCG family transcription factor
VIT_18s0001g03710	R protein L6	vv34627R_proteins_from_Plant-pathogen_interaction	Response to stimulus.Stress response.Biotic stress response.Plant-pathogen interaction.R proteins from Plant-pathogen interaction
VIT_18s0001g03680	Protein kinase		Signaling.Signaling pathway.Protein kinase
VIT_18s0001g03630	Pentatricopeptide (PPR) repeat-containing protein		Diverse functions.Gene family with diverse functions.Pentatricopeptide domain family
VIT_18s0001g03600	Histidyl-tRNA synthetase	vv10340Histidine_metabolism vv20970Aminoacyl-tRNA_biosynthesis	Metabolism.Primary metabolism.Amino acid metabolism.Histidine metabolism
VIT_18s0001g03420	No hit		No hit
VIT_18s0001g03410	R protein L6	vv34627R_proteins_from_Plant-pathogen_interaction	Response to stimulus.Stress response.Biotic stress response.Plant-pathogen interaction.R proteins from Plant-pathogen interaction
VIT_18s0001g03390	S-receptor kinase		Signaling.Signaling pathway.Protein kinase
VIT_18s0001g03280	V-type H+-transporting ATPase subunit G	vv10190Oxidative_phosphorylation vv44145Phagosome vv50131Primary_active_transporter_cat_A2_to_A4	Metabolism.Primary metabolism.Generation of metabolite precursors and energy.Electron transport.Respiratory-chain phosphorylation
VIT_18s0001g03180	Nodulin MtN21 family	vv50122Porters_cat_7_to_17	Transport overview.Electrochemical Potential-driven Transporters.Porters.Drug/Metabolite Transporter.Plant Drug/Metabolite Exporter
VIT_18s0001g03170	Nodulin MtN21 family	vv50122Porters_cat_7_to_17	Transport overview.Electrochemical Potential-driven Transporters.Porters.Drug/Metabolite Transporter.Plant Drug/Metabolite Exporter
VIT_18s0001g03120	Ethylene-responsive transcription factor ERF003	vv30008Ethylene_signaling vv60003AP2_EREBP	Signaling.Hormone Signaling.Ethylene Signaling.Ethylene-mediated Signaling pathway
VIT_18s0001g03070	SPla/RYanodine receptor (SPRY) domain-containing protein		Unknown
VIT_18s0001g02750	Unknown protein		Unknown
VIT_18s0001g02570	IAA-amino acid hydrolase 6	vv11002Auxin_biosynthesis	Signaling.Hormone Signaling.Auxin Signaling.Auxin metabolism.Auxin activation by conjugation hydrolysis
VIT_18s0001g02440	Aldehyde dehydrogenase	vv10010Glycolysis vv10071Fatty_acid_metabolism vv10220Urea_cycle_and_metabolism_of_amino_groups vv10280Valine_leucine_and_isoleucine_degradation vv10340Histidine_metabolism vv10410Beta-alanine_metabolism vv10561Glycerolipid_metabolism vv10620Pyruvate_metabolism	Metabolism.Primary metabolism.Carbohydrate metabolism.Glycolysis Gluconeogenesis
VIT_18s0001g02380	Kinesin protein (MKRP1)	vv44810Regulation_of_actin_cytoskeleton	Cellular process.Cellular component organization and biogenesis.Cytoskeleton organization and biogenesis.Microtubule organization and biogenesis.Microtubule-driven movement
VIT_18s0001g02360	Diphenol oxidase	vv10350Tyrosine_metabolism vv50109Incompletely_characterized_transport_systems	Metabolism.Primary metabolism.Amino acid metabolism.Aromatic amino acid metabolism.Tyrosine metabolism
VIT_18s0001g02350	Laccase	vv11000Single_reactions vv50109Incompletely_characterized_transport_systems	Metabolism.single reactions
VIT_18s0001g02340	Armadillo/beta-catenin repeat		Unknown
VIT_18s0001g02330	Ras-related protein Rab7		Transport overview.Transport routes.Cellular export and secretion.Cellular import.Vesicular cellular import.Endocytosis
VIT_18s0001g02290	Diphenol oxidase	vv10350Tyrosine_metabolism vv50109Incompletely_characterized_transport_systems	Metabolism.Primary metabolism.Amino acid metabolism.Aromatic amino acid metabolism.Tyrosine metabolism
VIT_18s0001g02260	Proteasome 20S beta subunit C1 (PBC1) (PRCT)	vv23050Proteasome	Metabolism.Primary metabolism.Protein metabolism and modification.Proteolysis.cytoplasmic and nuclear protein degradation.Ubiquitin-mediated proteolysis.Proteasome
VIT_18s0001g02250	Ras-related protein Rab-7A	vv44145Phagosome	Cellular process.Cellular transport.Protein trafficking.Vesicle-mediated trafficking
VIT_18s0001g02230	Beta-galactosidase / lactase	vv10052Galactose_metabolism vv10511N-Glycan_degradation vv10600Sphingolipid_metabolism	Metabolism.Primary metabolism.Carbohydrate metabolism.Monosaccharide metabolism.Galactose metabolism
VIT_18s0001g02200	8-oxoguanine-DNA glycosylase (OGG1)	vv23410Base_excision_repair	Metabolism.Primary metabolism.Nucleobase, nucleoside, nucleotide, nucleic acid metabolism.Nucleic acid metabolism.DNA metabolism.DNA recombination and repair.repair.Base excision repair
VIT_18s0001g02190	Switching protein 3C ATSWI3C	vv60045MYBrelated	Regulation overview.Regulation of gene expression.Regulation of transcription.Transcription factor.MYB-related family transcription factor
VIT_18s0001g02150	DNA repair protein RadC		Metabolism.Primary metabolism.Nucleobase, nucleoside, nucleotide, nucleic acid metabolism.Nucleic acid metabolism.DNA metabolism.DNA recombination and repair.repair
VIT_18s0001g01980	Auxilin		Cellular process.Cellular transport.Protein trafficking.Vesicle-mediated trafficking
VIT_18s0001g01930	Preprotein translocase secA	vv23060Protein_export vv50113Thylakoid_targeting_pathway vv50132Primary_active_transporter_cat_A5_to_A8	Metabolism.Primary metabolism.Protein metabolism and modification.Protein folding.Protein export
VIT_18s0001g01860	Preprotein translocase secA	vv23060Protein_export vv50113Thylakoid_targeting_pathway vv50132Primary_active_transporter_cat_A5_to_A8	Metabolism.Primary metabolism.Protein metabolism and modification.Protein folding.Protein export
VIT_18s0001g01780	Wound-responsive protein		Response to stimulus.Stress response.Abiotic stress response.wounding
VIT_18s0001g01770	PTAC6 (plastid transcriptionally active6)		Regulation overview.Regulation of gene expression.Regulation of transcription
VIT_18s0001g01630	Calcium-binding protein CML	vv34626Plant-pathogen_interaction	Response to stimulus.Stress response.Biotic stress response.Plant-pathogen interaction
VIT_18s0001g01590	BTB/POZ domain-containing protein	vv60093TRAF	Regulation overview.Regulation of gene expression.Regulation of transcription.Transcription factor.TRAF
VIT_18s0001g01580	PHD finger transcription factor	vv60048PHD	Regulation overview.Regulation of gene expression.Regulation of transcription.Transcription factor.PHD family transcription factor
VIT_18s0001g01570	Seed maturation protein PM31		Response to stimulus.Stress response.Biotic stress response
VIT_18s0001g01540	Oxidoreductase N-terminal domain-containing		Unclear
VIT_18s0001g01430	Oxidoreductase N-terminal domain-containing		Unclear
VIT_18s0001g01420	Hydroxyproline-rich glycoprotein family protein	vv40006Cell_wall	Cellular process.Cellular component organization and biogenesis.Cell wall organization and biogenesis
VIT_18s0001g01370	Wall-associated receptor kinase 5		Signaling.Signaling pathway.Protein kinase
VIT_18s0001g01360	Toprim domain-containing protein		Metabolism.Primary metabolism.Nucleobase, nucleoside, nucleotide, nucleic acid metabolism.Nucleic acid metabolism.DNA metabolism
VIT_18s0001g01350	Toprim domain-containing protein		Metabolism.Primary metabolism.Nucleobase, nucleoside, nucleotide, nucleic acid metabolism.Nucleic acid metabolism.DNA metabolism
VIT_18s0001g01320	Wall-associated receptor kinase 5		Signaling.Signaling pathway.Protein kinase
VIT_18s0001g01220	5-azacytidine resistance		Response to stimulus.Stress response.Biotic stress response
VIT_18s0001g01180	Vacuolar sorting-associated protein (Vps27)	vv50111Tethering_factors	Transport overview.Macromolecule transport.Protein transport.Tethering factors
VIT_18s0001g01010	Laccase	vv11000Single_reactions vv50109Incompletely_characterized_transport_systems	Metabolism.single reactions
VIT_18s0001g00980	Calcium-dependent protein kinase 9 CPK9	vv34626Plant-pathogen_interaction	Response to stimulus.Stress response.Biotic stress response.Plant-pathogen interaction
VIT_18s0001g00950	Prolyl 4-hydroxylase alpha-2 subunit precursor	vv10330Arginine_and_proline_metabolismis	Metabolism.Primary metabolism.Amino acid metabolism.Arginine and proline metabolism
VIT_18s0001g00930	Diphenol oxidase	vv10350Tyrosine_metabolism vv50109Incompletely_characterized_transport_systems	Metabolism.Primary metabolism.Amino acid metabolism.Aromatic amino acid metabolism.Tyrosine metabolism
VIT_18s0001g00910	Transportin-2	vv50112Nuclear_pore_complex	Transport overview.Nucleocytoplasmic transport.Nuclear pore complex
VIT_18s0001g00820	Thioredoxin-like protein CDSP32		Cellular process.Cellular homeostasis.Cell redox homeostasis
VIT_18s0001g00810	24-methylenesterol C-methyltransferase 2	vv10100Biosynthesis_of_steroids	Metabolism.Primary metabolism.Lipid metabolism.Steroid metabolism.Steroid biosynthesis
VIT_18s0001g00730	Laccase	vv11000Single_reactions vv50109Incompletely_characterized_transport_systems	Metabolism.single reactions
VIT_18s0001g00670	Unknown protein		Unknown
VIT_18s0001g00660	High mobility group (HMG1/2) family protein	vv60005ARID	Regulation overview.Regulation of gene expression.Regulation of transcription.Transcription factor.ARID family transcription factor
VIT_18s0001g00410	Alcohol dehydrogenase	vv10010Glycolysis vv10071Fatty_acid_metabolism vv10350Tyrosine_metabolism	Metabolism.Primary metabolism.Carbohydrate metabolism.Glycolysis Gluconeogenesis
VIT_18s0001g00400	Laccase	vv11000Single_reactions vv50109Incompletely_characterized_transport_systems	Metabolism.single reactions
VIT_18s0001g00330	Unknown protein		Unknown
VIT_18s0001g00280	OPCL1 (OPC-8:0 COA ligase1)	vv10592alpha-Linolenic_acid_metabolism vv50104Group_translocators	Metabolism.Primary metabolism.Lipid metabolism.Fatty acid metabolism.Alpha-linolenic acid metabolism
VIT_18s0001g00270	No hit		No hit
VIT_18s0001g00220	Unknown		Unknown
VIT_18s0001g00180	Protein kinase		Signaling.Signaling pathway.Protein kinase
VIT_18s0001g00170	Unknown protein		Unknown
VIT_18s0001g00150	No hit		No hit
VIT_18s0001g00140	Unknown protein		Unknown
VIT_18s0001g00110	Unknown protein		Unknown
VIT_18s0001g00100	Auxin-independent growth promoter		Unknown
VIT_18s0001g00070	Pentatricopeptide (PPR) repeat-containing protein		Diverse functions.Gene family with diverse functions.Pentatricopeptide domain family
VIT_17s0053g00840	Cyclic nucleotide-binding transporter 1	vv34626Plant-pathogen_interaction vv50101Channels_and_pores	Response to stimulus.Stress response.Biotic stress response.Plant-pathogen interaction
VIT_17s0053g00430	ARF GTPase activator, ARF-GAP Domain 15	vv50110Protein_coat	Transport overview.Macromolecule transport.Protein transport.Protein coat
VIT_17s0000g10250	Proteasome 26S regulatory subunit (RPN7)	vv23050Proteasome	Metabolism.Primary metabolism.Protein metabolism and modification.Proteolysis.cytoplasmic and nuclear protein degradation.Ubiquitin-mediated proteolysis.Proteasome
VIT_17s0000g10200	Steroid sulfotransferase	vv10272Cysteine_metabolism	Metabolism.Primary metabolism.Amino acid metabolism.Cysteine metabolism
VIT_17s0000g09880	No hit		No hit
VIT_17s0000g09010	Lateral organ boundaries 3	vv60007AS2	Regulation overview.Regulation of gene expression.Regulation of transcription.Transcription factor.AS2 family transcription factor
VIT_17s0000g08930	Transducin protein		Unclear
VIT_17s0000g08750	ATPase-like domain-containing		Unclear
VIT_17s0000g08350	Ataxia-telangiectasia mutated protein (Atm)	vv44110Cell_cycle	Cellular process.Cell growth and death
VIT_17s0000g08330	Ataxia-telangiectasia mutated protein (Atm)	vv44110Cell_cycle	Cellular process.Cell growth and death
VIT_17s0000g07970	RDR2 (RNA-dependent RNA polymerase 2)		Metabolism.Primary metabolism.Nucleobase, nucleoside, nucleotide, nucleic acid metabolism.Nucleic acid metabolism.RNA metabolism.RNA processing
VIT_17s0000g07890	Rac-like GTP-binding protein ARAC10 (GTPase protein ROP10)	vv34020Calcium_signaling_pathway	Signaling.Signaling pathway.Calcium sensors and Signaling
VIT_17s0000g07680	Alpha-N-acetylglucosaminidase	vv10511N-Glycan_degradation	Metabolism.Primary metabolism.Carbohydrate metabolism.Oligosaccharide metabolism.N-Glycan metabolism.N-Glycan catabolism
VIT_17s0000g07490	Unknown protein		Unknown
VIT_17s0000g07450	Glycerophosphoryl diester phosphodiesterase	vv10564Glycerophospholipid_metabolism	Metabolism.Primary metabolism.Lipid metabolism.Glycerolipid metabolism.Glycerophospholipid metabolism
VIT_17s0000g07430	Unknown		Unknown
VIT_17s0000g07410	Unknown		Unknown
VIT_17s0000g07400	Disease resistance protein (EDS1)	vv30011Jasmonate_signaling	Signaling.Hormone Signaling.Jasmonate salicylate signaling.Jasmonate Signaling.Jasmonate-mediated Signaling pathway
VIT_17s0000g07320	Unknown protein		Unknown
VIT_17s0000g06970	Diacylglycerol kinase 1	vv10561Glycerolipid_metabolism vv10564Glycerophospholipid_metabolism vv34070Phosphatidylinositol_signaling_system	Metabolism.Primary metabolism.Lipid metabolism.Glycerolipid metabolism.Glycerophospholipid metabolism
VIT_17s0000g06950	DEAH (Asp-Glu-Ala-His) box polypeptide 16	vv23040Spliceosome	Metabolism.Primary metabolism.Nucleobase, nucleoside, nucleotide, nucleic acid metabolism.Nucleic acid metabolism.RNA metabolism.RNA processing.mRNA processing.mRNA splicing
VIT_17s0000g06920	Remorin		Unclear
VIT_17s0000g06800	Unknown protein		Unknown
VIT_17s0000g06780	Dimethylaniline monooxygenase	vv11000Single_reactions	Metabolism.single reactions
VIT_17s0000g06700	No hit		No hit
VIT_17s0000g06690	Unknown		Unknown
VIT_17s0000g06680	Unknown protein		Unknown
VIT_17s0000g06640	formin-2	vv44810Regulation_of_actin_cytoskeleton	Cellular process.Cellular component organization and biogenesis.Cytoskeleton organization and biogenesis.Actin organization and biogenesis
VIT_17s0000g06550	Exonuclease		Metabolism.Primary metabolism.Nucleobase, nucleoside, nucleotide, nucleic acid metabolism.Nucleic acid metabolism.Nucleic acid catabolism
VIT_17s0000g06490	MKK5	vv34626Plant-pathogen_interaction	Response to stimulus.Stress response.Biotic stress response.Plant-pathogen interaction
VIT_17s0000g04600	Strictosidine synthase	vv10900Terpenoid_biosynthesis vv10902Monoterpenoid_biosynthesis	Metabolism.Secondary metabolism.Terpenoid metabolism.Terpenoid biosynthesis
VIT_17s0000g04540	Enolase	vv10010Glycolysis	Metabolism.Primary metabolism.Carbohydrate metabolism.Glycolysis Gluconeogenesis
VIT_17s0000g04520	Cell growth defect factor 1		Cellular process.Cell growth and death.Cell death
VIT_17s0000g04460	Calmodulin	vv34020Calcium_signaling_pathway vv34626Plant-pathogen_interaction	Signaling.Signaling pathway.Calcium sensors and Signaling
VIT_17s0000g04440	TGH (tough)		Metabolism.Primary metabolism.Nucleobase, nucleoside, nucleotide, nucleic acid metabolism.Nucleic acid metabolism
VIT_17s0000g04400	Wall-associated kinase 1 (WAK1)		Signaling.Signaling pathway.Protein kinase
VIT_17s0000g04380	Wall-associated kinase 1 (WAK1)		Signaling.Signaling pathway.Protein kinase
VIT_17s0000g04290	Phosphoprotein NtEPc		Development.Reproductive development.Embryo development
VIT_17s0000g04280	Zinc-binding protein		Unknown
VIT_17s0000g04200	Transcription initiation factor TFIID subunit D2	vv23022Basal_transcription_factors	Metabolism.Primary metabolism.Nucleobase, nucleoside, nucleotide, nucleic acid metabolism.Nucleic acid metabolism.RNA metabolism.Basal transcription factors
VIT_17s0000g04190	No hit		No hit
VIT_17s0000g04170	DNA mismatch repair protein MSH2 (MSH2)	vv23430Mismatch_repair	Metabolism.Primary metabolism.Nucleobase, nucleoside, nucleotide, nucleic acid metabolism.Nucleic acid metabolism.DNA metabolism.DNA recombination and repair.repair.Mismatch repair
VIT_17s0000g04120	Histone deacetylase HDA15	vv44110Cell_cycle	Cellular process.Cell growth and death
VIT_17s0000g04110	No hit		No hit
VIT_17s0000g04030	Endonuclease		Metabolism.Primary metabolism.Nucleobase, nucleoside, nucleotide, nucleic acid metabolism.Nucleic acid metabolism.DNA metabolism.DNA recombination and repair.repair
VIT_17s0000g04010	Actin-related protein 4	vv44810Regulation_of_actin_cytoskeleton	Cellular process.Cellular component organization and biogenesis.Cytoskeleton organization and biogenesis.Actin organization and biogenesis
VIT_17s0000g04000	Actin-related protein 4	vv44810Regulation_of_actin_cytoskeleton	Cellular process.Cellular component organization and biogenesis.Cytoskeleton organization and biogenesis.Actin organization and biogenesis
VIT_17s0000g03940	ferulate 5-hydroxylase	vv10940Phenylpropanoid_biosynthesis	Metabolism.Secondary metabolism.Phenylpropanoid metabolism.Phenylpropanoid biosynthesis
VIT_17s0000g03910	flavonoid 3-monooxygenase	vv10941Flavonoid_biosynthesis	Metabolism.Secondary metabolism.Phenylpropanoid metabolism.Flavonoid metabolism.Flavonoid biosynthesis
VIT_17s0000g03900	No hit		No hit
VIT_17s0000g03770	No hit		No hit
VIT_17s0000g03760	Endonuclease/exonuclease/phosphatase family		Metabolism.Primary metabolism.Nucleobase, nucleoside, nucleotide, nucleic acid metabolism.Nucleic acid metabolism.DNA metabolism
VIT_17s0000g03750	Chitin elicitor-binding CEBIP LysM domain-containing	vv34626Plant-pathogen_interaction	Response to stimulus.Stress response.Biotic stress response.Plant-pathogen interaction
VIT_17s0000g03650	Unknown protein		Unknown
VIT_17s0000g03510	Serine/threonine kinase BRLK		Signaling.Signaling pathway.Protein kinase
VIT_17s0000g03440	EMB2454 (embryo defective 2454)	vv60078Other_zf-C3HC4	Regulation overview.Regulation of gene expression.Regulation of transcription.Transcription factor.Zinc finger C3HC4 family transcription factor
VIT_17s0000g03360	No hit		No hit
VIT_17s0000g03350	Serine/threonine protein kinase		Signaling.Signaling pathway.Protein kinase
VIT_17s0000g03330	Receptor serine/threonine kinase PR5K		Signaling.Signaling pathway.Protein kinase
VIT_17s0000g03320	Receptor serine/threonine kinase PR5K-l		Signaling.Signaling pathway.Protein kinase
VIT_17s0000g03280	Alcohol dehydrogenase 7	vv10010Glycolysis vv10071Fatty_acid_metabolism vv10350Tyrosine_metabolism	Metabolism.Primary metabolism.Carbohydrate metabolism.Glycolysis Gluconeogenesis
VIT_17s0000g03260	Reticulon (RTNLB9)		Unclear
VIT_17s0000g03200	Unknown protein		Unknown
VIT_17s0000g03180	Octicosapeptide/Phox/Bem1p (PB1) domain-containing protein		Unknown
VIT_17s0000g03110	2OG-Fe(II) oxygenase		Metabolism.Cellular metabolism.Oxidation reduction.2OG-Fe(II) oxygenase superfamily
VIT_17s0000g03100	Protein phosphatase 2C		Signaling.Signaling pathway.Protein phosphatase.PP2C
VIT_17s0000g03080	R protein MLA10	vv34627R_proteins_from_Plant-pathogen_interaction	Response to stimulus.Stress response.Biotic stress response.Plant-pathogen interaction.R proteins from Plant-pathogen interaction
VIT_17s0000g03070	R protein MLA10	vv34627R_proteins_from_Plant-pathogen_interaction	Response to stimulus.Stress response.Biotic stress response.Plant-pathogen interaction.R proteins from Plant-pathogen interaction
VIT_17s0000g03010	Phosphatidyl serine synthase	vv10260Glycine_serine_and_threonine_metabolism vv10564Glycerophospholipid_metabolism	Metabolism.Primary metabolism.Amino acid metabolism.Glycine, serine, and threonine metabolism
VIT_17s0000g02990	MATE efflux family protein	vv50125Porters_cat_66_to_94	Transport overview.Electrochemical Potential-driven Transporters.Porters.Multidrug/Oligosaccharidyl-lipid/Polysaccharide Flippase.Multi Antimicrobial Extrusion
VIT_17s0000g02960	Cyclin-dependent kinase D1;3	vv23420Nucleotide_excision_repair vv44110Cell_cycle	Metabolism.Primary metabolism.Nucleobase, nucleoside, nucleotide, nucleic acid metabolism.Nucleic acid metabolism.DNA metabolism.DNA recombination and repair.repair.Nucleotide excision repair
VIT_17s0000g02860	G1 to S phase transition protein	vv23015mRNA_surveillance_pathway	Metabolism.Primary metabolism.Protein metabolism and modification.Protein synthesis.Translation.Translational elongation
VIT_17s0000g02850	No hit		No hit
VIT_17s0000g02840	Pre-mRNA-splicing factor SPF27	vv23040Spliceosome	Metabolism.Primary metabolism.Nucleobase, nucleoside, nucleotide, nucleic acid metabolism.Nucleic acid metabolism.RNA metabolism.RNA processing.mRNA processing.mRNA splicing
VIT_17s0000g02830	R protein MLA10	vv34627R_proteins_from_Plant-pathogen_interaction	Response to stimulus.Stress response.Biotic stress response.Plant-pathogen interaction.R proteins from Plant-pathogen interaction
VIT_17s0000g02820	Peroxin-3 (PEX3)	vv44146Peroxisome vv50109Incompletely_characterized_transport_systems	Cellular process.Cellular component organization and biogenesis.Organelle organization and biogenesis.Peroxisome organization and biogenesis
VIT_17s0000g02810	No hit		No hit
VIT_17s0000g02800	Hydroxymethylglutaryl coenzyme A synthase	vv10072Synthesis_and_degradation_of_ketone_bodies vv10280Valine_leucine_and_isoleucine_degradation vv10650Butanoate_metabolism	Metabolism.Primary metabolism.Lipid metabolism.Synthesis and degradation of ketone bodies
VIT_17s0000g02760	Peroxin-3 (PEX3)	vv44146Peroxisome vv50109Incompletely_characterized_transport_systems	Cellular process.Cellular component organization and biogenesis.Organelle organization and biogenesis.Peroxisome organization and biogenesis
VIT_17s0000g02630	TFL1 (Terminal flower 1)	vv30009Flower_development	Development.Reproductive development.Flower development
VIT_17s0000g02610	Ribosomal protein L22 50S	vv23010Ribosome	Metabolism.Primary metabolism.Protein metabolism and modification.Protein synthesis.Ribosome
VIT_17s0000g02600	Unknown protein		Unknown
VIT_17s0000g02590	Laccase	vv11000Single_reactions vv50109Incompletely_characterized_transport_systems	Metabolism.single reactions
VIT_17s0000g02570	MAPK (MPK8)		Signaling.Signaling pathway.Protein kinase.MAPK cascade
VIT_17s0000g02540	CTR1 kinase kinase kinase	vv30008Ethylene_signaling	Signaling.Hormone Signaling.Ethylene Signaling.Ethylene-mediated Signaling pathway
VIT_17s0000g02520	Membrane protein		Unknown
VIT_17s0000g02500	RAB GTPase RABA6B		Cellular process.Cellular transport.Protein trafficking.Vesicle-mediated trafficking
VIT_17s0000g02480	Calcium-binding protein		Unknown
VIT_17s0000g02450	Tubulin beta-6	vv44145Phagosome vv44810Regulation_of_actin_cytoskeleton	Cellular process.Cellular component organization and biogenesis.Cytoskeleton organization and biogenesis.Microtubule organization and biogenesis
VIT_17s0000g02430	Phosphoethanolamine N-methyltransferase	vv10564Glycerophospholipid_metabolism	Metabolism.Primary metabolism.Lipid metabolism.Glycerolipid metabolism.Glycerophospholipid metabolism
VIT_17s0000g02410	Cold-induced wall associated kinase		Signaling.Signaling pathway.Protein kinase
VIT_17s0000g02400	Toc64 (translocon outer membrane complex 64)	vv50133Primary_active_transporter_cat_A9_to_A18	Transport overview.Primary Active Transporters.P-P-bond hydrolysis-driven transporters.Chloroplast Env Prot Translocase
VIT_17s0000g02370	Receptor protein kinase		Signaling.Signaling pathway.Protein kinase
VIT_17s0000g02360	Receptor protein kinase		Signaling.Signaling pathway.Protein kinase
VIT_17s0000g02340	Leucine-rich repeat receptor-like protein kinase 1		Signaling.Signaling pathway.Protein kinase
VIT_17s0000g02320	Glutaredoxin		Response to stimulus.Stress response.Abiotic stress response.Oxidative stress response
VIT_17s0000g02310	Zinc finger (Ran-binding)	vv60080Other_zf	Regulation overview.Regulation of gene expression.Regulation of transcription.Transcription factor.Other zinc finger family transcription factor
VIT_17s0000g02300	POT1 (protection of telomeres 1)		Metabolism.Primary metabolism.Nucleobase, nucleoside, nucleotide, nucleic acid metabolism.Nucleic acid metabolism.DNA metabolism
VIT_17s0000g02270	Vacuolar protein sorting-associated protein 26	vv50110Protein_coat	Transport overview.Macromolecule transport.Protein transport.Protein coat
VIT_17s0000g02250	Monooxygenase		Unclear
VIT_17s0000g02150	Ribosomal protein L19	vv23010Ribosome	Metabolism.Primary metabolism.Protein metabolism and modification.Protein synthesis.Ribosome
VIT_17s0000g02140	3-hydroxyisobutyrate dehydrogenase	vv10280Valine_leucine_and_isoleucine_degradation	Metabolism.Primary metabolism.Amino acid metabolism.Valine, leucine, and isoleucine metabolism.Valine, leucine, and isoleucine catabolism
VIT_17s0000g02000	IRE (incomplete root hair elongation)		Signaling.Signaling pathway.Protein kinase
VIT_17s0000g01980	Potassium channel SKOR	vv50101Channels_and_pores	Transport overview.Channels and pores.a-Type channels.The Voltage-gated Ion Channel.K+ channel
VIT_17s0000g01950	Dihydropyrimidine dehydrogenase	vv10410Beta-alanine_metabolism vv10770Pantothenate_and_CoA_biosynthesis	Metabolism.Primary metabolism.Amino acid metabolism.Beta-Alanine metabolism
VIT_17s0000g01900	No hit		No hit
VIT_17s0000g01720	Nucleolar protein 58	vv23008Ribosome_biogenesis_in_Eukaryotes	Metabolism.Primary metabolism.Nucleobase, nucleoside, nucleotide, nucleic acid metabolism.Nucleic acid metabolism.RNA metabolism
VIT_17s0000g01290	RGP1 (reversibly glycosylated polypeptide 1)	vv10052Galactose_metabolism	Metabolism.Primary metabolism.Carbohydrate metabolism.Monosaccharide metabolism.Galactose metabolism
VIT_16s0148g00370	Receptor serine/threonine kinase		Signaling.Signaling pathway.Protein kinase
VIT_16s0148g00360	PR5K (PR5-like receptor kinase)		Signaling.Signaling pathway.Protein kinase
VIT_16s0148g00290	Ser/Thr receptor-like kinase1		Signaling.Signaling pathway.Protein kinase
VIT_16s0148g00280	Receptor kinase homolog LRK10		Signaling.Signaling pathway.Protein kinase
VIT_16s0148g00230	Receptor-like kinase ARK1AS		Signaling.Signaling pathway.Protein kinase
VIT_16s0148g00140	Ser/Thr receptor-like kinase1		Signaling.Signaling pathway.Protein kinase
VIT_16s0148g00110	Receptor kinase homolog LRK10		Signaling.Signaling pathway.Protein kinase
VIT_16s0148g00090	GASA4	vv30010Gibberellin_signaling	Signaling.Hormone Signaling.Gibberellic acid Signaling.Gibberellic acid-mediated Signaling pathway
VIT_16s0148g00070	Receptor-like protein kinase		Signaling.Signaling pathway.Protein kinase
VIT_16s0148g00040	Receptor serine/threonine kinase		Signaling.Signaling pathway.Protein kinase
VIT_16s0148g00020	Ser/Thr receptor-like kinase1		Signaling.Signaling pathway.Protein kinase
VIT_16s0148g00010	Receptor kinase homolog LRK10		Signaling.Signaling pathway.Protein kinase
VIT_16s0115g00430	No hit		No hit
VIT_16s0115g00420	No hit		No hit
VIT_16s0115g00300	Methyltransferase like 6		Unclear
VIT_16s0115g00210	transformation/transcription domain-associated protein		Signaling.Signaling pathway.Protein kinase
VIT_16s0115g00190	DNA-directed RNA Polymerase II subunit K	vv23020RNA_polymerase	Metabolism.Primary metabolism.Nucleobase, nucleoside, nucleotide, nucleic acid metabolism.Nucleic acid metabolism.RNA metabolism.RNA polymerase
VIT_16s0115g00160	LEM3 (ligand-effect modulator 3)	vv50108Accessory_factors_involved_in_transport	Transport overview.Accessory factors involved in transport.Auxiliary transport proteins.Phospholipid Importer beta-subunit
VIT_16s0115g00150	No hit		No hit
VIT_16s0115g00090	No hit		No hit
VIT_16s0115g00070	Methyltransferase like 6		Unclear
VIT_16s0100g01310	DNA mismatch repair protein MSH3	vv23430Mismatch_repair	Metabolism.Primary metabolism.Nucleobase, nucleoside, nucleotide, nucleic acid metabolism.Nucleic acid metabolism.DNA metabolism.DNA recombination and repair.repair.Mismatch repair
VIT_16s0100g01300	Chromo; Helix-hairpin-helix motif, class 2		Metabolism.Primary metabolism.Nucleobase, nucleoside, nucleotide, nucleic acid metabolism.Nucleic acid metabolism.DNA metabolism
VIT_16s0100g01290	Unknown protein		Unknown
VIT_16s0100g01200	Stilbene synthase	vv10940Phenylpropanoid_biosynthesis	Metabolism.Secondary metabolism.Phenylpropanoid metabolism.Phenylpropanoid biosynthesis
VIT_16s0100g01190	Stilbene synthase [Vitis vinifera]	vv10940Phenylpropanoid_biosynthesis	Metabolism.Secondary metabolism.Phenylpropanoid metabolism.Phenylpropanoid biosynthesis
VIT_16s0100g01170	Stilbene synthase 1 [Vitis vinifera]	vv10940Phenylpropanoid_biosynthesis	Metabolism.Secondary metabolism.Phenylpropanoid metabolism.Phenylpropanoid biosynthesis
VIT_16s0100g01130	Stilbene synthase [Vitis vinifera]	vv10940Phenylpropanoid_biosynthesis	Metabolism.Secondary metabolism.Phenylpropanoid metabolism.Phenylpropanoid biosynthesis
VIT_16s0100g01120	Stilbene synthase	vv10940Phenylpropanoid_biosynthesis	Metabolism.Secondary metabolism.Phenylpropanoid metabolism.Phenylpropanoid biosynthesis
VIT_16s0100g01080	No hit		No hit
VIT_16s0100g01070	Resveratrol synthase [Vitis vinifera]	vv10940Phenylpropanoid_biosynthesis	Metabolism.Secondary metabolism.Phenylpropanoid metabolism.Phenylpropanoid biosynthesis
VIT_16s0100g01030	Stilbene synthase [Vitis quinquangularis]	vv10940Phenylpropanoid_biosynthesis	Metabolism.Secondary metabolism.Phenylpropanoid metabolism.Phenylpropanoid biosynthesis
VIT_16s0100g01010	Stilbene synthase	vv10940Phenylpropanoid_biosynthesis	Metabolism.Secondary metabolism.Phenylpropanoid metabolism.Phenylpropanoid biosynthesis
VIT_16s0100g00970	No hit		No hit
VIT_16s0100g00950	Stilbene synthase 3	vv10940Phenylpropanoid_biosynthesis	Metabolism.Secondary metabolism.Phenylpropanoid metabolism.Phenylpropanoid biosynthesis
VIT_16s0100g00930	Stilbene synthase 2	vv10940Phenylpropanoid_biosynthesis	Metabolism.Secondary metabolism.Phenylpropanoid metabolism.Phenylpropanoid biosynthesis
VIT_16s0100g00900	Stilbene synthase [Vitis pseudoreticulata]	vv10940Phenylpropanoid_biosynthesis	Metabolism.Secondary metabolism.Phenylpropanoid metabolism.Phenylpropanoid biosynthesis
VIT_16s0100g00880	Stilbene synthase [Vitis pseudoreticulata]	vv10940Phenylpropanoid_biosynthesis	Metabolism.Secondary metabolism.Phenylpropanoid metabolism.Phenylpropanoid biosynthesis
VIT_16s0100g00870	No hit		No hit
VIT_16s0100g00810	Stilbene synthase [Vitis vinifera]	vv10940Phenylpropanoid_biosynthesis	Metabolism.Secondary metabolism.Phenylpropanoid metabolism.Phenylpropanoid biosynthesis
VIT_16s0100g00490	Unknown protein		Unknown
VIT_16s0100g00410	TraB protein		Unknown
VIT_16s0100g00320	Zfwd2 protein (ZFWD2)	vv60018C3H	Regulation overview.Regulation of gene expression.Regulation of transcription.Transcription factor.C3H family transcription factor
VIT_16s0100g00290	L-idonate dehydrogenase	vv10051Fructose_and_mannose_metabolism	Metabolism.Primary metabolism.Carbohydrate metabolism.Monosaccharide metabolism.Fructose and mannose metabolism
VIT_16s0100g00280	EMB2758 (embryo defective 2758)		Development.Reproductive development.Embryo development
VIT_16s0100g00250	Mandelonitrile lyase-like protein	vv10460Cyanoamino_acid_metabolism	Metabolism.Cellular metabolism.Amino acid derivative metabolism.Cyanoamino acid metabolism
VIT_16s0100g00220	No hit		No hit
VIT_16s0100g00170	Xyloglucan endotransglucosylase/hydrolaseXTR2	vv40006Cell_wall	Cellular process.Cellular component organization and biogenesis.Cell wall organization and biogenesis.Cell wall metabolism.Cell wall modification.Xyloglucan modification
VIT_16s0100g00160	HMG-CoA synthase 2	vv10072Synthesis_and_degradation_of_ketone_bodies vv10280Valine_leucine_and_isoleucine_degradation vv10650Butanoate_metabolism	Metabolism.Primary metabolism.Lipid metabolism.Synthesis and degradation of ketone bodies
VIT_16s0100g00110	Hydroxymethylglutaryl coenzyme A synthase	vv10072Synthesis_and_degradation_of_ketone_bodies vv10280Valine_leucine_and_isoleucine_degradation vv10650Butanoate_metabolism	Metabolism.Primary metabolism.Lipid metabolism.Synthesis and degradation of ketone bodies
VIT_16s0100g00090	Cationic peroxidase	vv10360Phenylalanine_metabolism vv10680Methane_metabolism	Metabolism.Primary metabolism.Amino acid metabolism.Aromatic amino acid metabolism.Phenylalanine metabolism.Phenylalanine biosynthesis
VIT_16s0100g00030	Cucumisin precursor	vv50101Channels_and_pores	Transport overview.Channels and pores.ß-Barrel porins.Autotransporter
VIT_16s0098g01530	Unknown protein		Unknown
VIT_16s0098g01260	Intramitochondrial sorting protein MSP1 protein	vv50133Primary_active_transporter_cat_A9_to_A18	Transport overview.Primary Active Transporters.P-P-bond hydrolysis-driven transporters.Endoplasmic Reticular Retrotranslocon
VIT_16s0098g01180	Aldo/keto reductase	vv10040Pentose_glucuronate_interconversion vv10051Fructose_and_mannose_metabolism vv10052Galactose_metabolism vv10561Glycerolipid_metabolism vv10620Pyruvate_metabolism	Metabolism.Primary metabolism.Carbohydrate metabolism.Monosaccharide metabolism.Pentose glucuronate interconversion
VIT_16s0098g01000	No hit		No hit
VIT_16s0098g00970	Subtilisin serine protease	vv50101Channels_and_pores vv60085MTERF	Transport overview.Channels and pores.ß-Barrel porins.Autotransporter
VIT_16s0098g00950	Subtilase	vv50101Channels_and_pores	Transport overview.Channels and pores.ß-Barrel porins.Autotransporter
VIT_16s0098g00940	Plastid-specific 30S ribosomal protein 1		Cellular process.Cellular component organization and biogenesis.Organelle organization and biogenesis.Plastid organization and biogenesis
VIT_16s0098g00910	No hit		No hit
VIT_16s0098g00850	Caffeic acid O-methyltransferase	vv10940Phenylpropanoid_biosynthesis	Metabolism.Secondary metabolism.Phenylpropanoid metabolism.Phenylpropanoid biosynthesis
VIT_16s0098g00810	Unknown protein		Unknown
VIT_16s0098g00770	Auxin-amidohydrolase precursor	vv11002Auxin_biosynthesis	Signaling.Hormone Signaling.Auxin Signaling.Auxin metabolism.Auxin activation by conjugation hydrolysis
VIT_16s0098g00670	Ribonuclease P/MRP protein subunit POP5	vv23008Ribosome_biogenesis_in_Eukaryotes vv23013RNA_transport	Development.Reproductive development.Embryo development
VIT_16s0098g00600	No hit		No hit
VIT_16s0098g00550	DNA binding		Metabolism.Primary metabolism.Nucleobase, nucleoside, nucleotide, nucleic acid metabolism.Nucleic acid metabolism.DNA metabolism
VIT_16s0098g00510	Lipase class 3		Unclear
VIT_16s0098g00500	No hit		No hit
VIT_16s0098g00460	Lipase class 3		Unclear
VIT_16s0098g00420	Ser/Thr receptor-like kinase1		Signaling.Signaling pathway.Protein kinase
VIT_16s0098g00360	CCT motif constans-like	vv60070Orphans_CCT	Regulation overview.Regulation of gene expression.Regulation of transcription.Transcription factor.CCT family transcription factor
VIT_16s0098g00320	Splicing factor 3A subunit 3	vv23040Spliceosome	Metabolism.Primary metabolism.Nucleobase, nucleoside, nucleotide, nucleic acid metabolism.Nucleic acid metabolism.RNA metabolism.RNA processing.mRNA processing.mRNA splicing
VIT_16s0098g00260	No hit		No hit
VIT_16s0098g00170	Receptor kinase homolog LRK10		Signaling.Signaling pathway.Protein kinase
VIT_16s0098g00130	No hit		No hit
VIT_16s0098g00110	Receptor kinase LRK10		Signaling.Signaling pathway.Protein kinase
VIT_16s0098g00020	Receptor serine/threonine kinase		Signaling.Signaling pathway.Protein kinase
VIT_16s0050g02800	No hit		No hit
VIT_16s0050g02750	Zinc finger (C3HC4-type ring finger)	vv60078Other_zf-C3HC4	Regulation overview.Regulation of gene expression.Regulation of transcription.Transcription factor.Zinc finger C3HC4 family transcription factor
VIT_16s0050g02740	Receptor-like protein kinase		Signaling.Signaling pathway.Protein kinase
VIT_16s0050g02720	Receptor kinase homolog LRK10		Signaling.Signaling pathway.Protein kinase
VIT_16s0050g02710	RPK1 (receptor-like protein kinase 1)		Signaling.Signaling pathway.Protein kinase
VIT_16s0050g02660	Pyruvate kinase	vv10010Glycolysis vv10230Purine_metabolism vv10620Pyruvate_metabolism vv10710Carbon_fixation	Metabolism.Primary metabolism.Carbohydrate metabolism.Glycolysis Gluconeogenesis.Glycolysis
VIT_16s0050g02640	Polypyrimidine tract-binding protein 2		Unknown
VIT_16s0050g02520	RNA polymerase sigma subunit SigE (sigE)	vv23020RNA_polymerase vv60057Sigma70-like	Metabolism.Primary metabolism.Nucleobase, nucleoside, nucleotide, nucleic acid metabolism.Nucleic acid metabolism.RNA metabolism.RNA polymerase
VIT_16s0050g02500	Transcription factor MUTE	vv60011BHLH	Regulation overview.Regulation of gene expression.Regulation of transcription.Transcription factor.bHLH family transcription factor
VIT_16s0050g02480	ABC transporter C member 15	vv52010ABC_transporters	Transport overview.Macromolecule transport.Multidrug transport.Multidrug ABC transport
VIT_16s0050g02430	Receptor protein kinase		Signaling.Signaling pathway.Protein kinase
VIT_16s0050g02420	Myosin heavy chain	vv44810Regulation_of_actin_cytoskeleton	Cellular process.Cellular component organization and biogenesis.Cytoskeleton organization and biogenesis.Myosin-driven movement
VIT_16s0050g02390	Plastid division protein PDV1	vv44110Cell_cycle	Cellular process.Cell growth and death
VIT_16s0050g02380	Inorganic phosphate transporter PT4	vv50121Porters_cat_1_to_6	Transport overview.Electrochemical Potential-driven Transporters.Porters.Major Facilitator Superfamily.Phosphate: H+ Symporter
VIT_16s0050g02350	Regulator of nonsense transcripts 1	vv23013RNA_transport vv23015mRNA_surveillance_pathway	Metabolism.Primary metabolism.Nucleobase, nucleoside, nucleotide, nucleic acid metabolism.Nucleic acid metabolism.RNA metabolism.tRNA metabolism.tRNA processing
VIT_16s0050g02280	Multidrug resistance-associated protein 14	vv52010ABC_transporters	Transport overview.Macromolecule transport.Multidrug transport.Multidrug ABC transport
VIT_16s0050g02270	Unknown protein		Unknown
VIT_16s0050g02230	Chitinase [Vitis vinifera]	vv10530Aminosugars_metabolism	Metabolism.Primary metabolism.Carbohydrate metabolism.Monosaccharide metabolism.Amino sugar metabolism
VIT_16s0050g02220	Acidic endochitinase (CHIB1)	vv10530Aminosugars_metabolism	Metabolism.Primary metabolism.Carbohydrate metabolism.Monosaccharide metabolism.Amino sugar metabolism
VIT_16s0050g02120	HcrVf3 protein		Diverse functions.Gene family with diverse functions.NBS-LRR superfamily
VIT_16s0050g02090	Kinesin motor	vv44810Regulation_of_actin_cytoskeleton	Cellular process.Cellular component organization and biogenesis.Cytoskeleton organization and biogenesis.Microtubule organization and biogenesis.Microtubule-driven movement
VIT_16s0050g02040	Ser/Thr receptor-like kinase1		Signaling.Signaling pathway.Protein kinase
VIT_16s0050g02020	Ser/Thr receptor-like kinase1		Signaling.Signaling pathway.Protein kinase
VIT_16s0050g02000	WD40		Unknown
VIT_16s0050g01980	EIX receptor 2		Diverse functions.Gene family with diverse functions.NBS-LRR superfamily
VIT_16s0050g01960	Curculin (mannose-binding) lectin		Unknown
VIT_16s0050g01950	Disease resistance family protein / LRR family		Diverse functions.Gene family with diverse functions.NBS-LRR superfamily
VIT_16s0050g01930	EIX receptor 2		Diverse functions.Gene family with diverse functions.NBS-LRR superfamily
VIT_16s0050g01790	BTI3 (VIRB2- interacting protein 3)		Unknown
VIT_16s0050g01160	Ribosomal protein S10 (RPS10C) 40S	vv23010Ribosome	Metabolism.Primary metabolism.Protein metabolism and modification.Protein synthesis.Ribosome
VIT_16s0050g01140	Glutamine cyclotransferase	vv11000Single_reactions	Metabolism.single reactions
VIT_16s0050g01130	Serine/threonine-protein kinase		Signaling.Signaling pathway.Protein kinase
VIT_16s0050g01120	Polygalacturonase GH28	vv40006Cell_wall	Cellular process.Cellular component organization and biogenesis.Cell wall organization and biogenesis.Cell wall metabolism.Cell wall modification.Pectin modification
VIT_16s0050g01110	Polygalacturonase GH28	vv40006Cell_wall	Cellular process.Cellular component organization and biogenesis.Cell wall organization and biogenesis.Cell wall metabolism.Cell wall modification.Pectin modification
VIT_16s0050g01100	Zinc finger (C2H2 type) family	vv60017C2H2	Regulation overview.Regulation of gene expression.Regulation of transcription.Transcription factor.C2H2 family transcription factor
VIT_16s0050g01010	ATP binding protein		Unknown
VIT_16s0050g01000	Unknown protein		Unknown
VIT_16s0050g00960	Prolyl-tRNA synthetase	vv10330Arginine_and_proline_metabolism vv20970Aminoacyl-tRNA_biosynthesis	Metabolism.Primary metabolism.Amino acid metabolism.Arginine and proline metabolism
VIT_16s0050g00930	AnthoMATE1, anthocyanin permease AM1	vv50125Porters_cat_66_to_94	Transport overview.Electrochemical Potential-driven Transporters.Porters.Multidrug/Oligosaccharidyl-lipid/Polysaccharide Flippase.Multi Antimicrobial Extrusion
VIT_16s0050g00880	RRNA 2'-O-methyltransferase fibrillarin	vv23008Ribosome_biogenesis_in_Eukaryotes	Metabolism.Primary metabolism.Nucleobase, nucleoside, nucleotide, nucleic acid metabolism.Nucleic acid metabolism.RNA metabolism.rRNA metabolism
VIT_16s0050g00870	Acyltransferase		Unknown
VIT_16s0050g00830	Beta-ketoacyl-CoA synthase	vv10061Fatty_acid_biosynthesis	Metabolism.Primary metabolism.Lipid metabolism.Fatty acid metabolism.Fatty acid biosynthesis
VIT_16s0050g00820	EMB1691 (embryo defective 1691)		Development.Reproductive development.Embryo development
VIT_16s0050g00750	Short-chain dehydrogenase/reductase		Unclear
VIT_16s0050g00740	Short-chain dehydrogenase/reductase (SDR)		Unclear
VIT_16s0050g00730	3-ketoacyl-CoA reductase 3		Unclear
VIT_16s0050g00660	Adaptor-related protein complex 1, sigma 2	vv50110Protein_coat	Transport overview.Macromolecule transport.Protein transport.Protein coat
VIT_16s0050g00600	Unknown protein		Unknown
VIT_16s0050g00590	Cleavage and polyadenylation specificity factor subunit 2	vv23015mRNA_surveillance_pathway	Metabolism.Primary metabolism.Nucleobase, nucleoside, nucleotide, nucleic acid metabolism.Nucleic acid metabolism.RNA metabolism.RNA processing
VIT_16s0050g00570	Pectinacetylesterase	vv40006Cell_wall	Cellular process.Cellular component organization and biogenesis.Cell wall organization and biogenesis.Cell wall metabolism.Cell wall modification.Pectin modification
VIT_16s0050g00550	Disease resistance protein		Diverse functions.Gene family with diverse functions.NBS-LRR superfamily
VIT_16s0050g00540	No hit		No hit
VIT_16s0050g00530	HcrVf1 protein		Diverse functions.Gene family with diverse functions.NBS-LRR superfamily
VIT_16s0050g00520	Tripeptidyl-peptidase 2		Metabolism.Primary metabolism.Protein metabolism and modification.Proteolysis.Peptidase-mediated proteolysis
VIT_16s0050g00510	Tripeptidyl peptidase II		Metabolism.Primary metabolism.Protein metabolism and modification.Proteolysis.Peptidase proteins
VIT_16s0050g00500	Disease resistance family protein		Diverse functions.Gene family with diverse functions.NBS-LRR superfamily
VIT_16s0050g00490	Tripeptidyl-peptidase 2		Metabolism.Primary metabolism.Protein metabolism and modification.Proteolysis.Peptidase-mediated proteolysis
VIT_16s0050g00440	No hit		No hit
VIT_16s0050g00410	Photoassimilate-responsive protein PAR-1a		Unknown
VIT_16s0050g00390	4-coumarate-CoA ligase	vv10940Phenylpropanoid_biosynthesis vv50104Group_translocators	Metabolism.Secondary metabolism.Phenylpropanoid metabolism.Phenylpropanoid biosynthesis
VIT_16s0050g00380	Tubulin beta-1	vv44145Phagosome vv44810Regulation_of_actin_cytoskeleton	Cellular process.Cellular component organization and biogenesis.Cytoskeleton organization and biogenesis.Microtubule organization and biogenesis
VIT_16s0050g00370	Receptor Like Protein 47	vv34626Plant-pathogen_interaction	Response to stimulus.Stress response.Biotic stress response.Plant-pathogen interaction
VIT_16s0050g00340	Disease resistance family protein		Diverse functions.Gene family with diverse functions.NBS-LRR superfamily
VIT_16s0050g00300	Unknown		Unknown
VIT_16s0050g00270	Leucine-rich repeat		Diverse functions.Gene family with diverse functions.NBS-LRR superfamily
VIT_16s0050g00160	DTA2 (downstream target of AGL15 2)		Unknown
VIT_16s0050g00020	Cullin-4	vv23420Nucleotide_excision_repair vv24120Ubiquitin_mediated_proteolysis	Metabolism.Primary metabolism.Nucleobase, nucleoside, nucleotide, nucleic acid metabolism.Nucleic acid metabolism.DNA metabolism.DNA recombination and repair.repair.Nucleotide excision repair
VIT_16s0050g00010	Receptor kinase homolog LRK14		Signaling.Signaling pathway.Protein kinase
VIT_16s0039g02930	Unknown		Unknown
VIT_16s0039g02920	Cupin region		Unknown
VIT_16s0039g02740	NADH glutamate dehydrogenase [Vitis vinifera]	vv10251Glutamate_metabolism vv10330Arginine_and_proline_metabolism vv10910Nitrogen_metabolism	Metabolism.Primary metabolism.Amino acid metabolism.Glutamate metabolism
VIT_16s0039g02730	TIR1 (transport inhibitor response 1)	vv30003Auxin_signaling	Signaling.Hormone Signaling.Auxin Signaling.Auxin-mediated Signaling pathway
VIT_16s0039g02710	Lil3 protein		Metabolism.Primary metabolism.Generation of metabolite precursors and energy.Photosynthesis.Calvin cycle
VIT_16s0039g02690	Ankyrin repeat	vv50108Accessory_factors_involved_in_transport	Transport overview.Accessory factors involved in transport.Auxiliary transport proteins.Ankyrin
VIT_16s0039g02670	Translocase of chloroplast 34	vv50133Primary_active_transporter_cat_A9_to_A18	Transport overview.Primary Active Transporters.P-P-bond hydrolysis-driven transporters.Chloroplast Env Prot Translocase
VIT_16s0039g02660	Unknown protein		Unknown
VIT_16s0039g02650	Vacuolar protein sorting-associated protein 72		Cellular process.Cellular transport.Protein trafficking.Vesicle-mediated trafficking
VIT_16s0039g02640	AIN1 (ACC insensitive 1) 5'-3' exoribonuclease (XRN4)	vv23018RNA_degradation vv30008Ethylene_signaling	Metabolism.Primary metabolism.Nucleobase, nucleoside, nucleotide, nucleic acid metabolism.Nucleic acid metabolism.RNA metabolism.RNA catabolism
VIT_16s0039g02620	Cell division cycle 20, cofactor of APC complex	vv24120Ubiquitin_mediated_proteolysis vv44110Cell_cycle	Metabolism.Primary metabolism.Protein metabolism and modification.Proteolysis.cytoplasmic and nuclear protein degradation.Ubiquitin-mediated proteolysis
VIT_16s0039g02610	No hit		No hit
VIT_16s0039g02550	Seed specific protein Bn15D1B		Development.Reproductive development.Seed development
VIT_16s0039g02530	No hit		No hit
VIT_16s0039g02520	Unknown protein		Unknown
VIT_16s0039g02500	Shikimate kinase	vv10400Phenylalanine_tyrosine_and_tryptophan_biosynthesis	Metabolism.Primary metabolism.Amino acid metabolism.Aromatic amino acid metabolism.Aromatic amino acid biosynthesis
VIT_16s0039g02490	Phospholipid scramblase 1	vv50109Incompletely_characterized_transport_systems	Transport overview.Incompletely characterized transport systems.Recognized transporters of unknown biochemical mechanism.Ca2+ dep Phospholipid Scramblase
VIT_16s0039g02470	Chromomethylase CMT2		Metabolism.Primary metabolism.Nucleobase, nucleoside, nucleotide, nucleic acid metabolism.Nucleic acid metabolism.DNA metabolism.DNA replication
VIT_16s0039g02430	No hit		No hit
VIT_16s0039g02420	No hit		No hit
VIT_16s0039g02410	TPL/WSIP1 (WUS- interacting protein 1)	vv30003Auxin_signaling	Signaling.Hormone Signaling.Auxin Signaling.Auxin-mediated Signaling pathway
VIT_16s0039g02380	Disease resistance family protein		Diverse functions.Gene family with diverse functions.NBS-LRR superfamily
VIT_16s0039g02370	EIX receptor 2		Diverse functions.Gene family with diverse functions.NBS-LRR superfamily
VIT_16s0039g02360	Disease resistance protein (NBS-LRR class)		Diverse functions.Gene family with diverse functions.NBS-LRR superfamily
VIT_16s0039g02340	No hit		No hit
VIT_16s0039g02310	Translation initiation factor eIF-2B beta subunit	vv23013RNA_transport	Metabolism.Primary metabolism.Protein metabolism and modification.Protein synthesis.Translation.Translational initiation
VIT_16s0039g02300	EIX receptor 2		Diverse functions.Gene family with diverse functions.NBS-LRR superfamily
VIT_16s0039g02290	Unknown		Unknown
VIT_16s0039g02270	Unknown protein		Unknown
VIT_16s0039g02260	RelA/SpoT protein (RSH3)		Signaling.Signaling pathway.G-protein signaling pathway
VIT_16s0039g02250	Cytochrome c oxidase subunit XI assembly protein	vv10190Oxidative_phosphorylation vv50135Primary_active_transporter_cat_D3_to_E2	Metabolism.Primary metabolism.Generation of metabolite precursors and energy.Electron transport.Respiratory-chain phosphorylation
VIT_16s0039g02240	ADP-ribosylation factor B1C		Cellular process.Cellular transport.Protein trafficking.Vesicle-mediated trafficking
VIT_16s0039g02220	Exportin1 (XPO1)	vv23008Ribosome_biogenesis_in_Eukaryotes vv23013RNA_transport vv50112Nuclear_pore_complex	Transport overview.Nucleocytoplasmic transport.Nuclear pore complex
VIT_16s0039g02170	D-xylose-proton symporter-like 2	vv50121Porters_cat_1_to_6	Transport overview.Electrochemical Potential-driven Transporters.Porters.Major Facilitator Superfamily.Sugar Porter
VIT_16s0039g02160	Unknown protein		Unknown
VIT_16s0039g02130	Pentatricopeptide (PPR) repeat-containing		Diverse functions.Gene family with diverse functions.Pentatricopeptide domain family
VIT_16s0039g02110	AAA-type ATPase		Diverse functions.Gene family with diverse functions.AAA-type ATPase domain family
VIT_16s0039g02100	U4/U6 small nuclear ribonucleoprotein PRP31	vv23040Spliceosome	Metabolism.Primary metabolism.Nucleobase, nucleoside, nucleotide, nucleic acid metabolism.Nucleic acid metabolism.RNA metabolism.RNA processing.mRNA processing.mRNA splicing
VIT_16s0039g02060	Ankyrin repeat family protein		Diverse functions.Gene family with diverse functions.Ankyrin domain family
VIT_16s0039g02040	4-coumarate-CoA ligase 3	vv10940Phenylpropanoid_biosynthesis vv50104Group_translocators	Metabolism.Secondary metabolism.Phenylpropanoid metabolism.Phenylpropanoid biosynthesis
VIT_16s0039g01960	No hit		No hit
VIT_16s0039g01930	No hit		No hit
VIT_16s0039g01920	Myb domain protein 93	vv60044MYB	Regulation overview.Regulation of gene expression.Regulation of transcription.Transcription factor.MYB family transcription factor
VIT_16s0039g01910	Vegetative storage protein win4.5		Metabolism.Primary metabolism.Generation of metabolite precursors and energy.Storage proteins
VIT_16s0039g01840	Heat shock transcription factor protein 3 (HSF3)	vv60037HSF	Regulation overview.Regulation of gene expression.Regulation of transcription.Transcription factor.HSF family transcription factor
VIT_16s0039g01820	Unknown protein		Unknown
VIT_16s0039g01810	GCN5 N-acetyltransferase (GNAT)	vv60082GNAT	Regulation overview.Regulation of gene expression.Regulation of transcription.Transcription factor.GNAT
VIT_16s0039g01780	DNA replication complex GINS protein PSF2		Metabolism.Primary metabolism.Nucleobase, nucleoside, nucleotide, nucleic acid metabolism.Nucleic acid metabolism.DNA metabolism.DNA replication
VIT_16s0039g01750	Myb domain protein 3	vv60044MYB	Regulation overview.Regulation of gene expression.Regulation of transcription.Transcription factor.MYB family transcription factor
VIT_16s0039g01740	Myb domain protein 93	vv60044MYB	Regulation overview.Regulation of gene expression.Regulation of transcription.Transcription factor.MYB family transcription factor
VIT_16s0039g01640	Unknown protein		Unknown
VIT_16s0039g01610	V-type H+-transporting ATPase 54 kD subunit	vv10190Oxidative_phosphorylation vv44145Phagosome vv50131Primary_active_transporter_cat_A2_to_A4	Metabolism.Primary metabolism.Generation of metabolite precursors and energy.Electron transport.Respiratory-chain phosphorylation
VIT_16s0039g01600	11-beta-hydroxysteroid dehydrogenase	vv10140C21-Steroid_hormone_metabolism	Metabolism.Primary metabolism.Lipid metabolism.Steroid metabolism.C21-Steroid hormone metabolism
VIT_16s0039g01590	Ubiquinone biosynthesis methyltransferase COQ5	vv10130Ubiquinone_biosynthesis	Metabolism.Primary metabolism.Coenzyme and prosthetic group metabolism.Biosynthesis of derivatives of dehydroquinic acid, shikimic acid and chorismic acid.Ubiquinone biosynthesis
VIT_16s0039g01530	No hit		No hit
VIT_16s0039g01520	Molecular chaperone DnaJ	vv50132Primary_active_transporter_cat_A5_to_A8	Transport overview.Primary Active Transporters.P-P-bond hydrolysis-driven transporters.General Secretory Pathway (Sec)
VIT_16s0039g01510	Calcium-dependent protein kinase-related		Signaling.Signaling pathway.Calcium sensors and Signaling
VIT_16s0039g01500	Alcohol dehydrogenase	vv10010Glycolysis vv10071Fatty_acid_metabolism vv10350Tyrosine_metabolism	Metabolism.Primary metabolism.Carbohydrate metabolism.Glycolysis Gluconeogenesis
VIT_16s0039g01490	Unknown protein		Unknown
VIT_16s0039g01480	PHD finger transcription factor	vv60048PHD	Regulation overview.Regulation of gene expression.Regulation of transcription.Transcription factor.PHD family transcription factor
VIT_16s0039g01460	GPCR-type G protein12 GTG1	vv30001ABA_signaling	Signaling.Hormone Signaling.ABA Signaling.ABA-mediated Signaling pathway
VIT_16s0039g01450	Growth-regulating factor 5	vv60033GRF	Regulation overview.Regulation of gene expression.Regulation of transcription.Transcription factor.GRF family transcription factor
VIT_16s0039g01440	ATORC3/ORC3 (Origin recognition complex protein 3)	vv44110Cell_cycle	Cellular process.Cell growth and death
VIT_16s0039g01430	ATORC3/ORC3 (Origin recognition complex protein 3)	vv44110Cell_cycle	Cellular process.Cell growth and death
VIT_16s0039g01400	Unknown protein		Unknown
VIT_16s0039g01390	TRNA-Ala synthetase, cytosolic	vv10252Alanine_and_aspartate_metabolism vv20970Aminoacyl-tRNA_biosynthesis	Metabolism.Primary metabolism.Amino acid metabolism.Alanine and aspartate metabolism
VIT_16s0039g01380	Shikimate kinase	vv10400Phenylalanine_tyrosine_and_tryptophan_biosynthesis	Metabolism.Primary metabolism.Amino acid metabolism.Aromatic amino acid metabolism.Aromatic amino acid biosynthesis
VIT_16s0039g01350	TRNA-Ala synthetase	vv10252Alanine_and_aspartate_metabolism vv20970Aminoacyl-tRNA_biosynthesis	Metabolism.Primary metabolism.Amino acid metabolism.Alanine and aspartate metabolism
VIT_16s0039g01300	Phenylalanine ammonia-lyase [Vitis vinifera]	vv10350Tyrosine_metabolism vv10360Phenylalanine_metabolism vv10910Nitrogen_metabolism vv10940Phenylpropanoid_biosynthesis	Metabolism.Primary metabolism.Amino acid metabolism.Aromatic amino acid metabolism.Tyrosine metabolism
VIT_16s0039g01280	Phenylalanin ammonia-lyase [Vitis vinifera]	vv10350Tyrosine_metabolism vv10360Phenylalanine_metabolism vv10910Nitrogen_metabolism vv10940Phenylpropanoid_biosynthesis	Metabolism.Primary metabolism.Amino acid metabolism.Aromatic amino acid metabolism.Tyrosine metabolism
VIT_16s0039g01270	No hit		No hit
VIT_16s0039g01260	Ser/Thr receptor-like kinase1		Signaling.Signaling pathway.Protein kinase
VIT_16s0039g01200	Receptor serine/threonine kinase		Signaling.Signaling pathway.Protein kinase
VIT_16s0039g01170	Phenylalanine ammonium lyase	vv10350Tyrosine_metabolism vv10360Phenylalanine_metabolism vv10910Nitrogen_metabolism vv10940Phenylpropanoid_biosynthesis	Metabolism.Primary metabolism.Amino acid metabolism.Aromatic amino acid metabolism.Tyrosine metabolism
VIT_16s0039g01160	Sorting nexin 1		Unclear
VIT_16s0039g01130	Phenylalanin ammonia-lyase [Vitis vinifera]	vv10350Tyrosine_metabolism vv10360Phenylalanine_metabolism vv10910Nitrogen_metabolism vv10940Phenylpropanoid_biosynthesis	Metabolism.Primary metabolism.Amino acid metabolism.Aromatic amino acid metabolism.Tyrosine metabolism
VIT_16s0039g01120	Phenylalanin ammonia-lyase [Vitis vinifera]	vv10350Tyrosine_metabolism vv10360Phenylalanine_metabolism vv10910Nitrogen_metabolism vv10940Phenylpropanoid_biosynthesis	Metabolism.Primary metabolism.Amino acid metabolism.Aromatic amino acid metabolism.Tyrosine metabolism
VIT_16s0039g01110	Phenylalanin ammonia-lyase [Vitis vinifera]	vv10350Tyrosine_metabolism vv10360Phenylalanine_metabolism vv10910Nitrogen_metabolism vv10940Phenylpropanoid_biosynthesis	Metabolism.Primary metabolism.Amino acid metabolism.Aromatic amino acid metabolism.Tyrosine metabolism
VIT_16s0039g01100	Phenylalanin ammonia-lyase [Vitis vinifera]	vv10350Tyrosine_metabolism vv10360Phenylalanine_metabolism vv10910Nitrogen_metabolism vv10940Phenylpropanoid_biosynthesis	Metabolism.Primary metabolism.Amino acid metabolism.Aromatic amino acid metabolism.Tyrosine metabolism
VIT_16s0039g01090	CYP89A2		Metabolism.Cellular metabolism.Oxidation reduction.Cytochrome P450 oxidoreductase
VIT_16s0039g01070	Glutathione S-transferase 25 GSTU7	vv10480Glutathione_metabolism	Metabolism.Primary metabolism.Coenzyme and prosthetic group metabolism.Peptide derived compounds biosynthesis.Glutathione metabolism
VIT_16s0039g01050	NADP dependent malic enzyme	vv10620Pyruvate_metabolism vv10710Carbon_fixation	Metabolism.Primary metabolism.Carbohydrate metabolism.Monosaccharide metabolism.Pyruvate metabolism
VIT_16s0039g01030	Cell division cycle 20, cofactor of APC complex	vv24120Ubiquitin_mediated_proteolysis vv44110Cell_cycle	Metabolism.Primary metabolism.Protein metabolism and modification.Proteolysis.cytoplasmic and nuclear protein degradation.Ubiquitin-mediated proteolysis
VIT_16s0039g01020	Unknown protein		Unknown
VIT_16s0039g01010	Aldo-keto reductase	vv10040Pentose_glucuronate_interconversion vv10051Fructose_and_mannose_metabolism vv10561Glycerolipid_metabolism vv10620Pyruvate_metabolism	Metabolism.Primary metabolism.Carbohydrate metabolism.Monosaccharide metabolism.Pentose glucuronate interconversion
VIT_16s0039g00990	Glutathione S-transferase 8 GSTU8	vv10480Glutathione_metabolism	Metabolism.Primary metabolism.Coenzyme and prosthetic group metabolism.Peptide derived compounds biosynthesis.Glutathione metabolism
VIT_16s0039g00940	DNA binding		Metabolism.Primary metabolism.Nucleobase, nucleoside, nucleotide, nucleic acid metabolism.Nucleic acid metabolism.DNA metabolism
VIT_16s0039g00930	CYP89A5		Metabolism.Cellular metabolism.Oxidation reduction.Cytochrome P450 oxidoreductase
VIT_16s0039g00920	CYP89A28		Metabolism.Cellular metabolism.Oxidation reduction.Cytochrome P450 oxidoreductase
VIT_16s0039g00910	CYP89A28		Metabolism.Cellular metabolism.Oxidation reduction.Cytochrome P450 oxidoreductase
VIT_16s0039g00900	CYP89A28		Metabolism.Cellular metabolism.Oxidation reduction.Cytochrome P450 oxidoreductase
VIT_16s0039g00880	CYP89H3		Metabolism.Cellular metabolism.Oxidation reduction.Cytochrome P450 oxidoreductase
VIT_16s0039g00830	No hit		No hit
VIT_16s0039g00810	No hit		No hit
VIT_16s0039g00720	Folate-biopterin transporter	vv50125Porters_cat_66_to_94	Transport overview.Electrochemical Potential-driven Transporters.Porters.Folate-Biopterin Transporter
VIT_16s0039g00700	RCP1 (root cap 1)	vv50125Porters_cat_66_to_94	Transport overview.Electrochemical Potential-driven Transporters.Porters.Chloroplast Maltose Exporter
VIT_16s0039g00610	Serine/threonine-protein kinase ppk15		Signaling.Signaling pathway.Protein kinase
VIT_16s0039g00600	ADP,ATP carrier protein	vv50123Porters_cat_18_to_29	Transport overview.Electrochemical Potential-driven Transporters.Porters.Mitochondrial Carrier.Mitochondrial ADP/ATP carrier
VIT_16s0039g00430	Cyclin-dependent protein kinase CDT1A	vv44110Cell_cycle	Cellular process.Cell growth and death
VIT_16s0039g00410	No hit		No hit
VIT_16s0039g00400	Aminopeptidase		Metabolism.Primary metabolism.Protein metabolism and modification.Proteolysis.Peptidase-mediated proteolysis
VIT_16s0039g00320	Alcohol dehydrogenase 1	vv10010Glycolysis vv10071Fatty_acid_metabolism vv10350Tyrosine_metabolism	Metabolism.Primary metabolism.Carbohydrate metabolism.Glycolysis Gluconeogenesis
VIT_16s0022g02430	Carboxyesterase 20 CXE20		Metabolism.Cellular metabolism.Esterase activity
VIT_16s0022g02410	Oxidoreductase		Unclear
VIT_16s0022g02400	MADS-box agamous-like 42	vv60042MADS	Regulation overview.Regulation of gene expression.Regulation of transcription.Transcription factor.MADS-box family transcription factor
VIT_16s0022g02380	MADS-box agamous-like 42	vv60042MADS	Regulation overview.Regulation of gene expression.Regulation of transcription.Transcription factor.MADS-box family transcription factor
VIT_16s0022g02350	ACI13		Response to stimulus.Stress response.Biotic stress response
VIT_16s0022g02330	MADS-box agamous-like 6	vv60042MADS	Regulation overview.Regulation of gene expression.Regulation of transcription.Transcription factor.MADS-box family transcription factor
VIT_16s0022g02320	Phosphoglucomutase chloroplast precursor	vv10010Glycolysis vv10030Pentose_phosphate vv10052Galactose_metabolism vv10500Starch_and_sucrose_metabolism	Metabolism.Primary metabolism.Carbohydrate metabolism.Glycolysis Gluconeogenesis
VIT_16s0022g02300	CXE carboxylesterase CXE20		Metabolism.Cellular metabolism.Esterase activity
VIT_16s0022g02220	Receptor Like Protein 48 RLP48		Signaling.Signaling pathway.Protein kinase
VIT_16s0022g02210	Protein phosphatase 2CA AHG1 PP2CA	vv30001ABA_signaling	Signaling.Hormone Signaling.ABA Signaling.ABA-mediated Signaling pathway
VIT_16s0022g02060	K+ efflux antiporter (KEA5)	vv50124Porters_cat_30_to_64	Transport overview.Electrochemical Potential-driven Transporters.Porters.Monovalent Cation:Proton Antiporter-2
VIT_16s0022g01960	ATP-dependent Clp protease ATP-binding subunit ClpX1 (CLPX)		Metabolism.Primary metabolism.Protein metabolism and modification.Proteolysis.Clp complex-mediated proteolysis
VIT_16s0022g01900	Pentatricopeptide (PPR) repeat		Diverse functions.Gene family with diverse functions.Pentatricopeptide domain family
VIT_16s0022g01870	Unknown protein		Unknown
VIT_16s0022g01850	No hit		No hit
VIT_16s0022g01650	Receptor serine/threonine kinase PR5K		Signaling.Signaling pathway.Protein kinase
VIT_16s0022g01640	Receptor serine/threonine kinase		Signaling.Signaling pathway.Protein kinase
VIT_16s0022g01610	No hit		No hit
VIT_16s0022g01590	Ribosomal protein S13 (RPS13A) 40S	vv23010Ribosome	Metabolism.Primary metabolism.Protein metabolism and modification.Protein synthesis.Ribosome
VIT_16s0022g01580	3-ketoacyl-CoA synthase		Unclear
VIT_16s0022g01510	flavonoid 3',5'-hydroxylase -like protein	vv10941Flavonoid_biosynthesis	Metabolism.Secondary metabolism.Phenylpropanoid metabolism.Flavonoid metabolism.Flavonoid biosynthesis
VIT_16s0022g01480	No hit		No hit
VIT_16s0022g01390	flavonoid 3-monooxygenase	vv10941Flavonoid_biosynthesis	Metabolism.Secondary metabolism.Phenylpropanoid metabolism.Flavonoid metabolism.Flavonoid biosynthesis
VIT_16s0022g01340	Deoxyribodipyrimidine photolyase		Metabolism.Primary metabolism.Nucleobase, nucleoside, nucleotide, nucleic acid metabolism.Nucleic acid metabolism.DNA metabolism.DNA recombination and repair.repair
VIT_16s0022g01000	Chalcone synthase [Vitis vinifera]	vv10941Flavonoid_biosynthesis	Metabolism.Secondary metabolism.Phenylpropanoid metabolism.Flavonoid metabolism.Flavonoid biosynthesis
VIT_16s0022g00860	Invertase/pectin methylesterase inhibitor	vv40006Cell_wall	Cellular process.Cellular component organization and biogenesis.Cell wall organization and biogenesis
VIT_16s0022g00760	Zinc knuckle		Metabolism.Primary metabolism.Nucleobase, nucleoside, nucleotide, nucleic acid metabolism.Nucleic acid metabolism
VIT_16s0022g00610	Unknown protein		Unknown
VIT_16s0022g00520	fructose-1,6-bisphosphatase, chloroplast precursor	vv10010Glycolysis vv10030Pentose_phosphate vv10051Fructose_and_mannose_metabolism vv10710Carbon_fixation	Metabolism.Primary metabolism.Carbohydrate metabolism.Glycolysis Gluconeogenesis
VIT_16s0022g00460	No hit		No hit
VIT_16s0022g00400	No hit		No hit
VIT_16s0022g00390	No hit		No hit
VIT_16s0022g00380	CCR4-NOT transcription complex subunit 1	vv23018RNA_degradation	Regulation overview.Regulation of gene expression.Regulation of transcription
VIT_16s0022g00370	GDP-mannose transporter (GONST1)	vv50122Porters_cat_7_to_17	Transport overview.Electrochemical Potential-driven Transporters.Porters.Drug/Metabolite Transporter.GDP-Mannose:GMP Antiporter
VIT_16s0022g00360	TMK1 (transmembrane kinase 1)		Signaling.Signaling pathway.Protein kinase
VIT_16s0022g00350	Receptor protein kinase		Signaling.Signaling pathway.Protein kinase
VIT_16s0022g00340	Unknown		Unknown
VIT_16s0022g00320	Nitric-oxide synthase 1 (AtNOS1)	vv10330Arginine_and_proline_metabolism vv34020Calcium_signaling_pathway	Metabolism.Primary metabolism.Amino acid metabolism.Arginine and proline metabolism
VIT_16s0022g00310	EIX receptor 2	vv34626Plant-pathogen_interaction	Response to stimulus.Stress response.Biotic stress response.Plant-pathogen interaction
VIT_16s0022g00290	Zinc finger (C3HC4-type ring finger)	vv60078Other_zf-C3HC4	Regulation overview.Regulation of gene expression.Regulation of transcription.Transcription factor.Zinc finger C3HC4 family transcription factor
VIT_16s0022g00240	EIX receptor 2		Diverse functions.Gene family with diverse functions.NBS-LRR superfamily
VIT_16s0022g00080	HcrVf2 protein		Diverse functions.Gene family with diverse functions.NBS-LRR superfamily
VIT_16s0022g00070	No hit		No hit
VIT_16s0013g02180	Unknown		Unknown
VIT_16s0013g02100	2-phosphoglycerate kinase	vv10010Glycolysis	Metabolism.Primary metabolism.Carbohydrate metabolism.Glycolysis Gluconeogenesis.Glycolysis
VIT_16s0013g02080	MIM (hypersensitive to MMS, irradiation and MMC)		Metabolism.Primary metabolism.Nucleobase, nucleoside, nucleotide, nucleic acid metabolism.Nucleic acid metabolism.DNA metabolism
VIT_16s0013g02050	MIM (hypersensitive to MMS, irradiation and MMC)		Metabolism.Primary metabolism.Nucleobase, nucleoside, nucleotide, nucleic acid metabolism.Nucleic acid metabolism.DNA metabolism
VIT_16s0013g02000	Nuclear division RFT1	vv50125Porters_cat_66_to_94	Transport overview.Electrochemical Potential-driven Transporters.Porters.Multidrug/Oligosaccharidyl-lipid/Polysaccharide Flippase.Oligosaccharidyl-lipid Flippase
VIT_16s0013g01990	CLL1B clavata1-like receptor S/T protein kinase		Signaling.Signaling pathway.Protein kinase
VIT_16s0013g01980	Actin 7 (ACT7) / actin 2	vv44810Regulation_of_actin_cytoskeleton	Cellular process.Cellular component organization and biogenesis.Cytoskeleton organization and biogenesis.Actin organization and biogenesis
VIT_16s0013g01950	Hexose transporter [Vitis vinifera]	vv50121Porters_cat_1_to_6	Transport overview.Electrochemical Potential-driven Transporters.Porters.Major Facilitator Superfamily.Sugar Porter
VIT_16s0013g01930	Acid phosphatase	vv10740Riboflavin_metabolism	Metabolism.Primary metabolism.Carbohydrate metabolism.Monosaccharide metabolism.Inositol phosphate metabolism
VIT_16s0013g01840	Protein disulfide-isomerase A1	vv24141Protein_processing_in_endoplasmic_reticulum	Metabolism.Primary metabolism.Protein metabolism and modification.Protein folding.Disulfide bond rearrangement
VIT_16s0013g01820	No hit		No hit
VIT_16s0013g01790	No hit		No hit
VIT_16s0013g01780	Derlin-1	vv24141Protein_processing_in_endoplasmic_reticulum vv50133Primary_active_transporter_cat_A9_to_A18	Transport overview.Primary Active Transporters.P-P-bond hydrolysis-driven transporters.Endoplasmic Reticular Retrotranslocon
VIT_16s0013g01760	Derlin-1	vv24141Protein_processing_in_endoplasmic_reticulum vv50133Primary_active_transporter_cat_A9_to_A18	Transport overview.Primary Active Transporters.P-P-bond hydrolysis-driven transporters.Endoplasmic Reticular Retrotranslocon
VIT_16s0013g01750	Ceramide kinase	vv10600Sphingolipid_metabolism	Metabolism.Primary metabolism.Lipid metabolism.Sphingolipid metabolism
VIT_16s0013g01740	Nudix hydrolase 3		Metabolism.Primary metabolism.Nucleobase, nucleoside, nucleotide, nucleic acid metabolism.Nudix hydrolase family
VIT_16s0013g01710	Verticillium wilt disease resistance		Response to stimulus.Stress response.Biotic stress response
VIT_16s0013g01680	L-asparaginase 3 precursor	vv10252Alanine_and_aspartate_metabolism vv10910Nitrogen_metabolism	Metabolism.Primary metabolism.Amino acid metabolism.Alanine and aspartate metabolism
VIT_16s0013g01670	6-phosphogluconate dehydrogenase, cytosolic	vv10030Pentose_phosphate	Metabolism.Primary metabolism.Carbohydrate metabolism.Monosaccharide metabolism.Monosaccharide catabolism.Pentose-phosphate shunt
VIT_16s0013g01640	F-type H+-transporting ATPase epsilon chain	vv10190Oxidative_phosphorylation vv50131Primary_active_transporter_cat_A2_to_A4	Metabolism.Primary metabolism.Generation of metabolite precursors and energy.Electron transport.Respiratory-chain phosphorylation
VIT_16s0013g01570	Myb domain protein 92	vv60044MYB	Regulation overview.Regulation of gene expression.Regulation of transcription.Transcription factor.MYB family transcription factor
VIT_16s0013g01560	Myb domain protein 92	vv60044MYB	Regulation overview.Regulation of gene expression.Regulation of transcription.Transcription factor.MYB family transcription factor
VIT_16s0013g01540	Ubiquinol-cytochrome C chaperone		Metabolism.Primary metabolism.Protein metabolism and modification.Protein folding.Chaperone-mediated protein folding
VIT_16s0013g01520	U3 small nucleolar RNA-associated protein 10	vv23008Ribosome_biogenesis_in_Eukaryotes	Cellular process.Cellular component organization and biogenesis.Ribosome organization and biogenesis
VIT_16s0013g01500	Disease resistance protein		Diverse functions.Gene family with diverse functions.NBS-LRR superfamily
VIT_16s0013g01390	Receptor kinase homolog LRK10		Signaling.Signaling pathway.Protein kinase
VIT_16s0013g01360	No hit		No hit
VIT_16s0013g01320	Ser/Thr receptor-like kinase1		Signaling.Signaling pathway.Protein kinase
VIT_16s0013g01310	Receptor kinase homolog LRK10		Signaling.Signaling pathway.Protein kinase
VIT_16s0013g01280	No hit		No hit
VIT_16s0013g01190	Receptor serine/threonine kinase PR5K		Signaling.Signaling pathway.Protein kinase
VIT_16s0013g01180	No hit		No hit
VIT_16s0013g01170	Ser/Thr receptor-like kinase1		Signaling.Signaling pathway.Protein kinase
VIT_16s0013g01160	Receptor kinase homolog LRK10		Signaling.Signaling pathway.Protein kinase
VIT_16s0013g01140	Phosphofructokinase	vv10051Fructose_and_mannose_metabolism	Metabolism.Primary metabolism.Carbohydrate metabolism.Monosaccharide metabolism.Fructose and mannose metabolism
VIT_16s0013g01120	Ethylene-responsive transcription factor ERF105	vv30008Ethylene_signaling vv60003AP2_EREBP	Signaling.Hormone Signaling.Ethylene Signaling.Ethylene-mediated Signaling pathway
VIT_16s0013g01110	Ethylene-responsive transcription factor 5	vv30008Ethylene_signaling vv60003AP2_EREBP	Signaling.Hormone Signaling.Ethylene Signaling.Ethylene-mediated Signaling pathway
VIT_16s0013g01090	Ethylene-responsive transcription factor ERF105	vv30008Ethylene_signaling vv60003AP2_EREBP	Signaling.Hormone Signaling.Ethylene Signaling.Ethylene-mediated Signaling pathway
VIT_16s0013g01070	Ethylene-responsive transcription factor ERF105	vv30008Ethylene_signaling vv60003AP2_EREBP	Signaling.Hormone Signaling.Ethylene Signaling.Ethylene-mediated Signaling pathway
VIT_16s0013g01040	No hit		No hit
VIT_16s0013g01010	No hit		No hit
VIT_16s0013g01000	Ethylene-responsive transcription factor ERF105	vv30008Ethylene_signaling vv60003AP2_EREBP	Signaling.Hormone Signaling.Ethylene Signaling.Ethylene-mediated Signaling pathway
VIT_16s0013g00990	Ethylene-responsive transcription factor ERF105	vv30008Ethylene_signaling vv60003AP2_EREBP	Signaling.Hormone Signaling.Ethylene Signaling.Ethylene-mediated Signaling pathway
VIT_16s0013g00980	Ethylene-responsive transcription factor ERF105	vv30008Ethylene_signaling vv60003AP2_EREBP	Signaling.Hormone Signaling.Ethylene Signaling.Ethylene-mediated Signaling pathway
VIT_16s0013g00970	Ethylene responsive element binding factor 5	vv30008Ethylene_signaling vv60003AP2_EREBP	Signaling.Hormone Signaling.Ethylene Signaling.Ethylene-mediated Signaling pathway
VIT_16s0013g00950	Ethylene-responsive transcription factor ERF105	vv30008Ethylene_signaling vv60003AP2_EREBP	Signaling.Hormone Signaling.Ethylene Signaling.Ethylene-mediated Signaling pathway
VIT_16s0013g00910	No hit		No hit
VIT_16s0013g00870	Zinc finger (CCCH-type) family protein	vv60018C3H	Regulation overview.Regulation of gene expression.Regulation of transcription.Transcription factor.C3H family transcription factor
VIT_16s0013g00860	Embryonic flower 2 (EMF2)	vv30009Flower_development	Development.Reproductive development.Flower development
VIT_16s0013g00830	No hit		No hit
VIT_16s0013g00750	F-box family protein		Metabolism.Primary metabolism.Protein metabolism and modification.Proteolysis.cytoplasmic and nuclear protein degradation.Ubiquitin-mediated proteolysis
VIT_16s0013g00680	No hit		No hit
VIT_16s0013g00670	TIR-NBS-LRR-TIR disease resistance protein		Diverse functions.Gene family with diverse functions.NBS-LRR superfamily
VIT_16s0013g00660	No hit		No hit
VIT_16s0013g00530	No hit		No hit
VIT_16s0013g00500	Unknown protein		Unknown
VIT_16s0013g00490	MIM (hypersensitive to MMS, irradiation and MMC)		Metabolism.Primary metabolism.Nucleobase, nucleoside, nucleotide, nucleic acid metabolism.Nucleic acid metabolism.DNA metabolism
VIT_16s0013g00420	No hit		No hit
VIT_16s0013g00410	No hit		No hit
VIT_16s0013g00400	No hit		No hit
VIT_16s0013g00390	No hit		No hit
VIT_16s0013g00260	Superoxide dismutase, Fe-Mn family	vv44146Peroxisome	Cellular process.Cellular component organization and biogenesis.Organelle organization and biogenesis.Peroxisome organization and biogenesis
VIT_16s0013g00250	No hit		No hit
VIT_16s0013g00240	Unknown protein		Unknown
VIT_16s0013g00220	Metacaspase AtMCP1b		Metabolism.Primary metabolism.Protein metabolism and modification.Proteolysis.Peptidase proteins
VIT_16s0013g00190	Pectinesterase PPME1	vv40006Cell_wall	Cellular process.Cellular component organization and biogenesis.Cell wall organization and biogenesis.Cell wall metabolism.Cell wall modification.Pectin modification
VIT_16s0013g00120	Unknown		Unknown
VIT_16s0013g00110	Thioredoxin reductase 1	vv10240Pyrimidine_metabolism	Metabolism.Primary metabolism.Nucleobase, nucleoside, nucleotide, nucleic acid metabolism.Nucleotide metabolism.Pyrimidine metabolism
VIT_16s0013g00080	Asparaginyl-tRNA synthetase, cytoplasmic 1	vv10252Alanine_and_aspartate_metabolism vv20970Aminoacyl-tRNA_biosynthesis	Metabolism.Primary metabolism.Amino acid metabolism.Alanine and aspartate metabolism
VIT_16s0013g00060	Germin-like protein 3 [Vitis vinifera]		Metabolism.Primary metabolism.Generation of metabolite precursors and energy.Storage proteins
VIT_15s0107g00550	Tetratricopeptide repeat domain male sterility MS5		Unknown
VIT_15s0107g00520	Glycine-rich RNA-binding protein, putative [Ricinus communis]		Metabolism.Primary metabolism.Nucleobase, nucleoside, nucleotide, nucleic acid metabolism.Nucleic acid metabolism.RNA metabolism
VIT_15s0107g00500	AMP-dependent synthetase and ligase		Unclear
VIT_15s0107g00450	AMP-dependent synthetase and ligase		Unclear
VIT_15s0107g00440	Enhanced disease resistance 2 (EDR2)		Response to stimulus.Stress response.Biotic stress response
VIT_15s0107g00410	Pleckstriny (PH) domain-containing protein		Unclear
VIT_15s0107g00390	5'-adenylylsulfate reductase (APR3)	vv10920Sulfur_metabolism	Metabolism.Cellular metabolism.Nitrogen and sulfur metabolism.Sulfur metabolism
VIT_15s0107g00270	Mechanosensitive ion channel	vv50101Channels_and_pores	Transport overview.Channels and pores.a-Type channels.Small Conductance Mechanosensitive Ion Channel
VIT_15s0107g00210	Cinnamyl alcohol dehydrogenase	vv10940Phenylpropanoid_biosynthesis	Metabolism.Secondary metabolism.Phenylpropanoid metabolism.Phenylpropanoid biosynthesis
VIT_15s0107g00200	No hit		No hit
VIT_15s0107g00180	Unknown		Unknown
VIT_15s0107g00170	Dynamin-like 3	vv50109Incompletely_characterized_transport_systems	Transport overview.Incompletely characterized transport systems.Putative transport protein.YbbM
VIT_15s0107g00120	MADS-box protein SVP (short vegetative phase)	vv30009Flower_development vv60042MADS	Development.Reproductive development.Flower development
VIT_15s0048g02950	Unknown		Unknown
VIT_15s0048g02840	CRK (CDPK-related kinase)		Signaling.Signaling pathway.Calcium sensors and Signaling
VIT_15s0048g02800	Unknown		Unknown
VIT_15s0048g02770	GIF3 (GRF1- interacting factor 3)	vv60031GIF	Regulation overview.Regulation of gene expression.Regulation of transcription.Transcription factor.GIF family transcription factor
VIT_15s0048g02600	Starch synthase	vv10500Starch_and_sucrose_metabolism	Metabolism.Primary metabolism.Carbohydrate metabolism.Polysaccharide metabolism.Starch and sucrose metabolism.Starch biosynthesis catabolism.Starch biosynthesis
VIT_15s0048g02480	Caffeate 3-O-methyltransferase 1	vv10940Phenylpropanoid_biosynthesis	Metabolism.Secondary metabolism.Phenylpropanoid metabolism.Phenylpropanoid biosynthesis
VIT_15s0048g02360	ARV1		Unknown
VIT_15s0048g02350	Prohibitin 1	vv50108Accessory_factors_involved_in_transport	Transport overview.Accessory factors involved in transport.Auxiliary transport proteins.Stomatin/Podocin/Band 7/Nephrosis_2/SPFH
VIT_15s0048g02310	NAC transcription factor-like 9 NTL9	vv60046NAC	Regulation overview.Regulation of gene expression.Regulation of transcription.Transcription factor.NAC family transcription factor
VIT_15s0048g02230	Calcineurin phosphoesterase		Unclassified
VIT_15s0048g02220	Unknown protein		Unknown
VIT_15s0048g02210	Unknown protein		Unknown
VIT_15s0048g02190	PAP/fibrillin family		Cellular process
VIT_15s0048g02180	Unknown protein		Unknown
VIT_15s0048g02150	Methionine aminopeptidase 2B		Metabolism.Primary metabolism.Protein metabolism and modification.Proteolysis.Peptidase-mediated proteolysis
VIT_15s0048g02140	DET1 (de-etiolated 1)	vv24120Ubiquitin_mediated_proteolysis	Metabolism.Primary metabolism.Protein metabolism and modification.Proteolysis.cytoplasmic and nuclear protein degradation.Ubiquitin-mediated proteolysis
VIT_15s0048g02130	No hit		No hit
VIT_15s0048g02120	Myb domain protein 3R2	vv60044MYB	Regulation overview.Regulation of gene expression.Regulation of transcription.Transcription factor.MYB family transcription factor
VIT_15s0048g02060	Hydrolase, alpha/beta fold		Unknown
VIT_15s0048g02030	Zinc finger (C3HC4-type ring finger)	vv60078Other_zf-C3HC4	Regulation overview.Regulation of gene expression.Regulation of transcription.Transcription factor.Zinc finger C3HC4 family transcription factor
VIT_15s0048g01960	CYP87A3		Metabolism.Cellular metabolism.Oxidation reduction.Cytochrome P450 oxidoreductase
VIT_15s0048g01910	Unknown protein		Unknown
VIT_15s0048g01840	Zinc finger (C3HC4-type ring finger)	vv60078Other_zf-C3HC4	Regulation overview.Regulation of gene expression.Regulation of transcription.Transcription factor.Zinc finger C3HC4 family transcription factor
VIT_15s0048g01790	Dimethyladenosine transferase		Metabolism.Primary metabolism.Nucleobase, nucleoside, nucleotide, nucleic acid metabolism.Nucleic acid metabolism.RNA metabolism.rRNA metabolism
VIT_15s0048g01780	Peptidyl-prolyl cis-trans isomerase-like 3	vv23040Spliceosome	Metabolism.Primary metabolism.Nucleobase, nucleoside, nucleotide, nucleic acid metabolism.Nucleic acid metabolism.RNA metabolism.RNA processing.mRNA processing.mRNA splicing
VIT_15s0048g01760	Unknown protein		Unknown
VIT_15s0048g01720	fidgetin-like 1	vv50133Primary_active_transporter_cat_A9_to_A18	Transport overview.Primary Active Transporters.P-P-bond hydrolysis-driven transporters.Endoplasmic Reticular Retrotranslocon
VIT_15s0048g01710	Alcohol dehydrogenase	vv10010Glycolysis vv10071Fatty_acid_metabolism vv10350Tyrosine_metabolism	Metabolism.Primary metabolism.Carbohydrate metabolism.Glycolysis Gluconeogenesis
VIT_15s0048g01680	CYP704G7		Metabolism.Cellular metabolism.Oxidation reduction.Cytochrome P450 oxidoreductase
VIT_15s0048g01670	CYP704G7		Metabolism.Cellular metabolism.Oxidation reduction.Cytochrome P450 oxidoreductase
VIT_15s0048g01650	WD-40 repeat family protein / beige-related		Unknown
VIT_15s0048g01620	CYP76E3		Metabolism.Cellular metabolism.Oxidation reduction.Cytochrome P450 oxidoreductase
VIT_15s0048g01600	Geraniol 10-hydroxylase	vv10902Monoterpenoid_biosynthesis	Metabolism.Secondary metabolism.Terpenoid metabolism.Monoterpenoid metabolism.Monoterpenoid biosynthesis
VIT_15s0048g01570	CYP76C2		Metabolism.Cellular metabolism.Oxidation reduction.Cytochrome P450 oxidoreductase
VIT_15s0048g01550	CYP76C1		Metabolism.Cellular metabolism.Oxidation reduction.Cytochrome P450 oxidoreductase
VIT_15s0048g01420	Plastocyanin domain-containing protein	vv10195Photosynthesis vv50113Thylakoid_targeting_pathway	Metabolism.Primary metabolism.Generation of metabolite precursors and energy.Photosynthesis.Photosynthetic-chain phosphorylation
VIT_15s0048g01340	Nucleotidyltransferase		Unknown
VIT_15s0048g01270	MADS-box agamous-like 6	vv60042MADS	Regulation overview.Regulation of gene expression.Regulation of transcription.Transcription factor.MADS-box family transcription factor
VIT_15s0048g01220	CRS2-associated factor 1		Metabolism.Primary metabolism.Nucleobase, nucleoside, nucleotide, nucleic acid metabolism.Nucleic acid metabolism.RNA metabolism.RNA processing.mRNA processing.mRNA splicing
VIT_15s0048g01200	Subtilisin serine endopeptidase (XSP1)	vv50101Channels_and_pores	Transport overview.Channels and pores.ß-Barrel porins.Autotransporter
VIT_15s0048g01180	Subtilisin serine protease		Metabolism.Primary metabolism.Protein metabolism and modification.Proteolysis.Peptidase-mediated proteolysis.Subtilase-mediated proteolysis
VIT_15s0048g01170	Subtilisin serine protease		Metabolism.Primary metabolism.Protein metabolism and modification.Proteolysis.Peptidase-mediated proteolysis.Subtilase-mediated proteolysis
VIT_15s0048g01090	SPX (SYG1/Pho81/XPR1) domain-containing protein	vv50125Porters_cat_66_to_94	Transport overview.Electrochemical Potential-driven Transporters.Porters.Phosphate Permease (Pho1)
VIT_15s0048g01070	Vacuolar iron transporter 1	vv50125Porters_cat_66_to_94	Transport overview.Electrochemical Potential-driven Transporters.Porters.Vacuolar Iron Transporter
VIT_15s0048g01050	Unknown		Unknown
VIT_15s0048g01040	DNA repair protein		Metabolism.Primary metabolism.Nucleobase, nucleoside, nucleotide, nucleic acid metabolism.Nucleic acid metabolism.DNA metabolism.DNA recombination and repair.repair
VIT_15s0048g00970	Cytokinesis Sec1 protein (KEULE)	vv24130SNARE_interactions_in_vesicular_transport vv44110Cell_cycle vv50111Tethering_factors	Cellular process.Cellular transport.Protein trafficking.Vesicle-mediated trafficking.SNARE interactions in vesicular transport
VIT_15s0048g00940	ATP-dependent DNA helicase 2 subunit 2	vv23450Non_homologous_end_joining	Metabolism.Primary metabolism.Nucleobase, nucleoside, nucleotide, nucleic acid metabolism.Nucleic acid metabolism.DNA metabolism.Non homologous end joining
VIT_15s0048g00930	ATP-dependent DNA helicase 2 subunit 2 ku80	vv23450Non_homologous_end_joining	Metabolism.Primary metabolism.Nucleobase, nucleoside, nucleotide, nucleic acid metabolism.Nucleic acid metabolism.DNA metabolism.Non homologous end joining
VIT_15s0048g00900	Proteasome 20S beta subunit F1 (PBF1)	vv23050Proteasome	Metabolism.Primary metabolism.Protein metabolism and modification.Proteolysis.cytoplasmic and nuclear protein degradation.Ubiquitin-mediated proteolysis.Proteasome
VIT_15s0048g00870	AT-hook protein 1 (AHP1)	vv60035HMG	Regulation overview.Regulation of gene expression.Regulation of transcription.Transcription factor.HMG family transcription factor
VIT_15s0048g00830	LOB domain-containing 18 (Asymmetric leaves 2-like protein 20)	vv60007AS2	Regulation overview.Regulation of gene expression.Regulation of transcription.Transcription factor.AS2 family transcription factor
VIT_15s0048g00750	Dihydrodipicolinate synthase	vv10300Lysine_biosynthesis	Metabolism.Primary metabolism.Amino acid metabolism.Lysine metabolism
VIT_15s0048g00720	forkhead-associated domain-containing protein	vv60028FHA	Regulation overview.Regulation of gene expression.Regulation of transcription.Transcription factor.FHA family transcription factor
VIT_15s0048g00570	No hit		No hit
VIT_15s0048g00500	Pectinesterase family	vv40006Cell_wall	Cellular process.Cellular component organization and biogenesis.Cell wall organization and biogenesis.Cell wall metabolism.Cell wall modification.Pectin modification
VIT_15s0046g03720	Unknown		Unknown
VIT_15s0046g03600	(+)-neomenthol dehydrogenase	vv10902Monoterpenoid_biosynthesis	Metabolism.Secondary metabolism.Terpenoid metabolism.Monoterpenoid metabolism.Monoterpenoid biosynthesis
VIT_15s0046g03580	(+)-neomenthol dehydrogenase	vv10902Monoterpenoid_biosynthesis	Metabolism.Secondary metabolism.Terpenoid metabolism.Monoterpenoid metabolism.Monoterpenoid biosynthesis
VIT_15s0046g03350	Cleavage and polyadenylation specificity factor 5	vv23015mRNA_surveillance_pathway	Metabolism.Primary metabolism.Nucleobase, nucleoside, nucleotide, nucleic acid metabolism.Nucleic acid metabolism.RNA metabolism.RNA processing
VIT_15s0046g03340	Acetyl co-enzyme A carboxylase carboxyltransferase alpha subunit	vv10061Fatty_acid_biosynthesis vv10620Pyruvate_metabolism	Metabolism.Primary metabolism.Lipid metabolism.Fatty acid metabolism.Fatty acid biosynthesis
VIT_15s0046g03320	No hit		No hit
VIT_15s0046g03310	Unknown protein		Unknown
VIT_15s0046g03300	No hit		No hit
VIT_15s0046g03250	No hit		No hit
VIT_15s0046g03230	Disease resistance protein RGA4		Diverse functions.Gene family with diverse functions.NBS-LRR superfamily
VIT_15s0046g03210	Disease resistance protein RGA4		Diverse functions.Gene family with diverse functions.NBS-LRR superfamily
VIT_15s0046g03200	ATP-dependent RNA helicase DDX6/DHH1	vv23018RNA_degradation vv50133Primary_active_transporter_cat_A9_to_A18	Metabolism.Primary metabolism.Nucleobase, nucleoside, nucleotide, nucleic acid metabolism.Nucleic acid metabolism.RNA metabolism.RNA catabolism
VIT_15s0046g03180	Remorin		Unclear
VIT_15s0046g03160	RNA adenosine deaminase		Unclear
VIT_15s0046g03150	DTA2 (downstream target of AGL15 2)		Unknown
VIT_15s0046g03110	DTA2 (downstream target of AGL15 2)		Unknown
VIT_15s0046g03080	DTA2 (downstream target of AGL15 2)		Unknown
VIT_15s0046g03010	Barwin endoglucanase		Response to stimulus.Stress response.Biotic stress response
VIT_15s0046g03000	Barwin endoglucanase		Response to stimulus.Stress response.Biotic stress response
VIT_15s0046g02940	Barwin endoglucanase		Response to stimulus.Stress response.Biotic stress response
VIT_15s0046g02930	DNA-binding protein		Metabolism.Primary metabolism.Nucleobase, nucleoside, nucleotide, nucleic acid metabolism.Nucleic acid metabolism.DNA metabolism
VIT_15s0046g02910	Ribosomal protein L21, chloroplast / CL21 (RPL21) 50S	vv23010Ribosome	Metabolism.Primary metabolism.Protein metabolism and modification.Protein synthesis.Ribosome
VIT_15s0046g02900	Protein kinase		Signaling.Signaling pathway.Protein kinase
VIT_15s0046g02860	Riboflavin biosynthesis protein ribD	vv10740Riboflavin_metabolism	Metabolism.Primary metabolism.Coenzyme and prosthetic group metabolism.Riboflavin metabolism.Riboflavin biosynthesis
VIT_15s0046g02850	Ankyrin protein kinase		Diverse functions.Gene family with diverse functions.Ankyrin domain family
VIT_15s0046g02840	Ankyrin protein kinase		Diverse functions.Gene family with diverse functions.Ankyrin domain family
VIT_15s0046g02820	R protein PRF disease resistance protein	vv34627R_proteins_from_Plant-pathogen_interaction	Response to stimulus.Stress response.Biotic stress response.Plant-pathogen interaction.R proteins from Plant-pathogen interaction
VIT_15s0046g02810	R protein PRF disease resistance protein	vv34627R_proteins_from_Plant-pathogen_interaction	Response to stimulus.Stress response.Biotic stress response.Plant-pathogen interaction.R proteins from Plant-pathogen interaction
VIT_15s0046g02790	SKP1 interacting partner 4 SKIP4		Metabolism.Primary metabolism.Protein metabolism and modification.Proteolysis.cytoplasmic and nuclear protein degradation.Ubiquitin-mediated proteolysis
VIT_15s0046g02750	R protein PRF disease resistance protein	vv34627R_proteins_from_Plant-pathogen_interaction	Response to stimulus.Stress response.Biotic stress response.Plant-pathogen interaction.R proteins from Plant-pathogen interaction
VIT_15s0046g02690	Ribosomal protein L36 (RPL36C) 60S	vv23010Ribosome	Metabolism.Primary metabolism.Protein metabolism and modification.Protein synthesis.Ribosome
VIT_15s0046g02610	Carboxyl-terminal peptidase		Metabolism.Primary metabolism.Protein metabolism and modification.Proteolysis.Peptidase-mediated proteolysis
VIT_15s0046g02580	Carboxyl-terminal peptidase		Metabolism.Primary metabolism.Protein metabolism and modification.Proteolysis.Peptidase-mediated proteolysis
VIT_15s0046g02570	Unknown		Unknown
VIT_15s0046g02540	EMB2758 (embryo defective 2758)		Development.Reproductive development.Embryo development
VIT_15s0046g02490	PAIR1 (Protein homologous pairing aberration in rice meiosis 1)		Regulation overview.Regulation of cell cycle.Regulation of meiosis
VIT_15s0046g02430	Dual specificity protein phosphatase		Signaling.Signaling pathway.Calcium sensors and Signaling
VIT_15s0046g02420	Aquaporin TMP-C	vv50101Channels_and_pores	Transport overview.Channels and pores.a-Type channels.Major Intrinsic Protein
VIT_15s0046g02410	Aquaporin TMP-C	vv50101Channels_and_pores	Transport overview.Channels and pores.a-Type channels.Major Intrinsic Protein
VIT_15s0046g02380	CYP86A8		Metabolism.Cellular metabolism.Oxidation reduction.Cytochrome P450 oxidoreductase
VIT_15s0046g02300	Beta-cyanoalanine synthase	vv10272Cysteine_metabolism vv10450Selenoamino_acid_metabolism vv10920Sulfur_metabolism	Metabolism.Primary metabolism.Amino acid metabolism.Cysteine metabolism.Cysteine biosynthesis
VIT_15s0046g02240	Unknown protein		Unknown
VIT_15s0046g02230	Heavy-metal-associated domain-containing protein		Unclear
VIT_15s0046g02210	Zinc finger (C3HC4-type ring finger)	vv60078Other_zf-C3HC4	Regulation overview.Regulation of gene expression.Regulation of transcription.Transcription factor.Zinc finger C3HC4 family transcription factor
VIT_15s0046g02200	SEC10 (exocyst complex component SEC10)	vv50111Tethering_factors	Transport overview.Macromolecule transport.Protein transport.Tethering factors
VIT_15s0046g02140	Ribosomal protein L46 39S		Metabolism.Primary metabolism.Protein metabolism and modification.Protein synthesis.Translation
VIT_15s0046g01970	Anthocyanidine rhamnosyl-transferase	vv10942Anthocyanin_biosynthesis	Metabolism.Secondary metabolism.Phenylpropanoid metabolism.Flavonoid metabolism.Flavonoid biosynthesis.Anthocyanin biosynthesis.Anthocyanin-glycoside biosynthesis
VIT_15s0046g01960	Hydroquinone glucosyltransferase	vv10500Starch_and_sucrose_metabolism	Metabolism.Primary metabolism.Carbohydrate metabolism.Polysaccharide metabolism.Starch and sucrose metabolism
VIT_15s0046g01950	Anthocyanidine rhamnosyl-transferase	vv10942Anthocyanin_biosynthesis	Metabolism.Secondary metabolism.Phenylpropanoid metabolism.Flavonoid metabolism.Flavonoid biosynthesis.Anthocyanin biosynthesis.Anthocyanin-glycoside biosynthesis
VIT_15s0046g01940	Mechanosensitive ion channel	vv50101Channels_and_pores	Transport overview.Channels and pores.a-Type channels.Small Conductance Mechanosensitive Ion Channel
VIT_15s0046g01890	WD40		Unknown
VIT_15s0046g01880	Brassinosteroid-responsive ring-H2 (BRH1)	vv30005Brassinosteroids_signaling	Signaling.Hormone Signaling.Brassinosteroid Signaling.Brassinosteroid-mediated Signaling pathway
VIT_15s0046g01860	Embryo sac development arrest 8	vv60088orphans_WRC	Regulation overview.Regulation of gene expression.Regulation of transcription.Transcription factor.WRC
VIT_15s0046g01830	Pentatricopeptide (PPR) repeat-containing protein		Diverse functions.Gene family with diverse functions.Pentatricopeptide domain family
VIT_15s0046g01720	Chitinase, class III	vv10530Aminosugars_metabolism	Metabolism.Primary metabolism.Carbohydrate metabolism.Monosaccharide metabolism.Amino sugar metabolism
VIT_15s0046g01680	Delta-8 sphingolipid desaturase		Metabolism.Primary metabolism.Lipid metabolism.Fatty acid metabolism.Fatty acid biosynthesis.Unsaturated fatty acid biosynthesis
VIT_15s0046g01660	Unknown protein		Unknown
VIT_15s0046g01570	Acidic endochitinase (CHIB1)	vv10530Aminosugars_metabolism	Metabolism.Primary metabolism.Carbohydrate metabolism.Monosaccharide metabolism.Amino sugar metabolism
VIT_15s0046g01560	Unknown protein		Unknown
VIT_15s0046g01480	Unknown protein		Unknown
VIT_15s0046g01470	Unknown protein		Unknown
VIT_15s0046g01460	Unknown		Unknown
VIT_15s0046g01440	BZip transcription factor G- box binding factor 3	vv60012BZIP	Regulation overview.Regulation of gene expression.Regulation of transcription.Transcription factor.bZIP family transcription factor
VIT_15s0046g01400	Ubiquitin-conjugating enzyme E2 D/E	vv24120Ubiquitin_mediated_proteolysis vv24141Protein_processing_in_endoplasmic_reticulum	Metabolism.Primary metabolism.Protein metabolism and modification.Proteolysis.cytoplasmic and nuclear protein degradation.Ubiquitin-mediated proteolysis
VIT_15s0046g01300	No hit		No hit
VIT_15s0046g01220	No hit		No hit
VIT_15s0046g01210	Arbutin synthase	vv10500Starch_and_sucrose_metabolism	Metabolism.Primary metabolism.Carbohydrate metabolism.Polysaccharide metabolism.Starch and sucrose metabolism
VIT_15s0046g01200	No hit		No hit
VIT_15s0046g01110	Histone H3.2		Cellular process.Cellular component organization and biogenesis.Nucleus.Chromosome organization and biogenesis.Chromatin assembly
VIT_15s0046g01090	Hydroxyproline-rich glycoprotein	vv40006Cell_wall	Cellular process.Cellular component organization and biogenesis.Cell wall organization and biogenesis.Cell wall structural protein
VIT_15s0046g00990	Unknown protein		Unknown
VIT_15s0046g00960	Beclin 1 protein [Vitis vinifera]		Unknown
VIT_15s0046g00940	Ubiquitin family		Unclear
VIT_15s0046g00930	Zinc finger (C3HC4-type ring finger)	vv60078Other_zf-C3HC4	Regulation overview.Regulation of gene expression.Regulation of transcription.Transcription factor.Zinc finger C3HC4 family transcription factor
VIT_15s0046g00850	Unknown		Unknown
VIT_15s0046g00820	Unknown protein		Unknown
VIT_15s0046g00810	Serine/threonine protein phosphatase 1; PP1	vv10500Starch_and_sucrose_metabolism	Metabolism.Primary metabolism.Carbohydrate metabolism.Polysaccharide metabolism.Starch and sucrose metabolism
VIT_15s0046g00740	Tetratricopeptide repeat (TPR)-containing		Unknown
VIT_15s0046g00710	Wax synthase	vv11000Single_reactions	Metabolism.single reactions
VIT_15s0046g00700	Wax synthase	vv11000Single_reactions	Metabolism.single reactions
VIT_15s0046g00660	Wax synthase	vv11000Single_reactions	Metabolism.single reactions
VIT_15s0046g00640	Wax synthase	vv11000Single_reactions	Metabolism.single reactions
VIT_15s0046g00630	Wax synthase	vv11000Single_reactions	Metabolism.single reactions
VIT_15s0046g00620	No hit		No hit
VIT_15s0046g00590	Wax synthase	vv11000Single_reactions	Metabolism.single reactions
VIT_15s0046g00580	No hit		No hit
VIT_15s0046g00570	Wax synthase	vv11000Single_reactions	Metabolism.single reactions
VIT_15s0046g00500	Wax synthase	vv11000Single_reactions	Metabolism.single reactions
VIT_15s0046g00490	Wax synthase	vv11000Single_reactions	Metabolism.single reactions
VIT_15s0046g00480	Wax synthase	vv11000Single_reactions	Metabolism.single reactions
VIT_15s0046g00220	Kinesin light chain	vv44810Regulation_of_actin_cytoskeleton	Cellular process.Cellular component organization and biogenesis.Cytoskeleton organization and biogenesis.Microtubule organization and biogenesis.Microtubule-driven movement
VIT_15s0046g00110	GHMP kinase		Unclear
VIT_15s0045g01600	Eceriferum 1 (CER1 protein) Sterol desaturase		Metabolism.Primary metabolism.Lipid metabolism.Wax metabolism.Wax biosynthesis
VIT_15s0045g01590	Eceriferum 1 (CER1 protein) Sterol desaturase		Metabolism.Primary metabolism.Lipid metabolism.Wax metabolism.Wax biosynthesis
VIT_15s0045g01470	No hit		No hit
VIT_15s0045g01460	Eceriferum 1 (CER1 protein) Sterol desaturase		Metabolism.Primary metabolism.Lipid metabolism.Wax metabolism.Wax biosynthesis
VIT_15s0045g01370	Unknown		Unknown
VIT_15s0045g01330	Unknown		Unknown
VIT_15s0045g01320	No hit		No hit
VIT_15s0045g01310	UMP-CMP kinase	vv10240Pyrimidine_metabolism	Metabolism.Primary metabolism.Nucleobase, nucleoside, nucleotide, nucleic acid metabolism.Nucleotide metabolism.Pyrimidine metabolism
VIT_15s0045g01280	NET1-associated nuclear protein 1 UTP17	vv23008Ribosome_biogenesis_in_Eukaryotes	Cellular process.Cellular component organization and biogenesis.Ribosome organization and biogenesis
VIT_15s0045g01270	No hit		No hit
VIT_15s0045g01260	Unknown		Unknown
VIT_15s0045g01250	EIF4-gamma/eIF5/eIF2-epsilon domain-containing protein		Metabolism.Primary metabolism.Protein metabolism and modification.Protein synthesis.Translation.Translational initiation
VIT_15s0045g01210	No hit		No hit
VIT_15s0045g01190	Retrotransposon protein, Unclassified		Transposable elements viral and plasmid proteins.Protein from transposable element
VIT_15s0045g01170	3-hydroxyisobutyryl-CoA hydrolase	vv10280Valine_leucine_and_isoleucine_degradation vv10410Beta-alanine_metabolism vv10640Propanoate_metabolism	Metabolism.Primary metabolism.Amino acid metabolism.Valine, leucine, and isoleucine metabolism.Valine, leucine, and isoleucine catabolism
VIT_15s0045g01120	6-phosphofructokinase	vv10010Glycolysis vv10030Pentose_phosphate vv10051Fructose_and_mannose_metabolism	Metabolism.Primary metabolism.Carbohydrate metabolism.Glycolysis Gluconeogenesis
VIT_15s0045g01110	Pre-mRNA splicing factor cwc22		Metabolism.Primary metabolism.Nucleobase, nucleoside, nucleotide, nucleic acid metabolism.Nucleic acid metabolism.RNA metabolism.RNA processing.mRNA processing.mRNA splicing
VIT_15s0045g01090	Unknown protein		Unknown
VIT_15s0045g01040	KH domain-containing protein		Unknown
VIT_15s0045g00930	Unknown		Unknown
VIT_15s0045g00920	R protein PRF disease resistance protein	vv34627R_proteins_from_Plant-pathogen_interaction	Response to stimulus.Stress response.Biotic stress response.Plant-pathogen interaction.R proteins from Plant-pathogen interaction
VIT_15s0045g00880	R protein PRF disease resistance protein	vv34627R_proteins_from_Plant-pathogen_interaction	Response to stimulus.Stress response.Biotic stress response.Plant-pathogen interaction.R proteins from Plant-pathogen interaction
VIT_15s0045g00800	No hit		No hit
VIT_15s0045g00770	Ribosomal protein S15	vv23010Ribosome	Metabolism.Primary metabolism.Protein metabolism and modification.Protein synthesis.Ribosome
VIT_15s0045g00750	Rpp4 candidate 3		Response to stimulus.Stress response.Biotic stress response
VIT_15s0045g00690	No hit		No hit
VIT_15s0045g00680	R protein PRF disease resistance protein	vv34627R_proteins_from_Plant-pathogen_interaction	Response to stimulus.Stress response.Biotic stress response.Plant-pathogen interaction.R proteins from Plant-pathogen interaction
VIT_15s0045g00620	Unknown protein		Unknown
VIT_15s0045g00540	Vesicle coat complex COPII, subunit SEC23	vv24141Protein_processing_in_endoplasmic_reticulum vv50110Protein_coat	Transport overview.Macromolecule transport.Protein transport.Protein coat
VIT_15s0045g00520	No hit		No hit
VIT_15s0045g00500	DNA mismatch repair protein Mlh1	vv23430Mismatch_repair	Metabolism.Primary metabolism.Nucleobase, nucleoside, nucleotide, nucleic acid metabolism.Nucleic acid metabolism.DNA metabolism.DNA recombination and repair.repair.Mismatch repair
VIT_15s0045g00460	WD-repeat protein		Unknown
VIT_15s0045g00370	Phosphatidylglycerol specific phospholipase C	vv10260Glycine_serine_and_threonine_metabolism vv10562Inositol_phosphate_metabolism vv10564Glycerophospholipid_metabolism vv10565Ether_lipid_metabolism vv34020Calcium_signaling_pathway	Metabolism.Primary metabolism.Amino acid metabolism.Glycine, serine, and threonine metabolism
VIT_15s0045g00360	No hit		No hit
VIT_15s0045g00320	No hit		No hit
VIT_15s0045g00270	Serine/threonine-protein phosphatase BSL3	vv30005Brassinosteroids_signaling	Signaling.Hormone Signaling.Brassinosteroid Signaling.Brassinosteroid-mediated Signaling pathway
VIT_15s0045g00240	Auxilin		Cellular process.Cellular transport.Protein trafficking.Vesicle-mediated trafficking
VIT_15s0045g00220	No hit		No hit
VIT_15s0045g00200	CTV.22		Unknown
VIT_15s0045g00130	No hit		No hit
VIT_15s0045g00060	Cytokinesis Sec1 protein (KEULE)	vv24130SNARE_interactions_in_vesicular_transport vv44110Cell_cycle vv50111Tethering_factors	Cellular process.Cellular transport.Protein trafficking.Vesicle-mediated trafficking.SNARE interactions in vesicular transport
VIT_15s0045g00020	No hit		No hit
VIT_15s0024g01980	No hit		No hit
VIT_15s0024g01960	DNA-directed RNA polymerase subunit beta'	vv23020RNA_polymerase	Metabolism.Primary metabolism.Nucleobase, nucleoside, nucleotide, nucleic acid metabolism.Nucleic acid metabolism.RNA metabolism.RNA polymerase
VIT_15s0024g01930	No hit		No hit
VIT_15s0024g01910	No hit		No hit
VIT_15s0024g01850	Taxadiene 5-alpha-hydroxylase cytochrome P450	vv10904Diterpenoid_biosynthesis	Metabolism.Secondary metabolism.Terpenoid metabolism.Diterpenoid metabolism.Diterpenoid biosynthesis
VIT_15s0024g01820	No hit		No hit
VIT_15s0024g01810	No hit		No hit
VIT_15s0024g01800	No hit		No hit
VIT_15s0024g01760	R protein L6	vv34627R_proteins_from_Plant-pathogen_interaction	Response to stimulus.Stress response.Biotic stress response.Plant-pathogen interaction.R proteins from Plant-pathogen interaction
VIT_15s0024g01640	No hit		No hit
VIT_15s0024g01600	No hit		No hit
VIT_15s0024g01580	No hit		No hit
VIT_15s0024g01510	Pentatricopeptide (PPR) repeat-containing protein		Diverse functions.Gene family with diverse functions.Pentatricopeptide domain family
VIT_15s0024g01420	DEAD (Asp-Glu-Ala-Asp) box polypeptide 18	vv50133Primary_active_transporter_cat_A9_to_A18	Transport overview.Primary Active Transporters.P-P-bond hydrolysis-driven transporters.Nuclear mRNA Exporter
VIT_15s0024g01270	Clavata1 receptor kinase (CLV1)		Signaling.Signaling pathway.Protein kinase
VIT_15s0024g01190	No hit		No hit
VIT_15s0024g01120	Vacuolar protein sorting 41 (VPS41)	vv50110Protein_coat	Transport overview.Macromolecule transport.Protein transport.Protein coat
VIT_15s0024g01110	No hit		No hit
VIT_15s0024g01070	No hit		No hit
VIT_15s0024g01050	Tubulin beta-8	vv44145Phagosome vv44810Regulation_of_actin_cytoskeleton	Cellular process.Cellular component organization and biogenesis.Cytoskeleton organization and biogenesis.Microtubule organization and biogenesis
VIT_15s0024g01040	Clathrin binding		Cellular process.Cellular transport.Protein trafficking.Vesicle-mediated trafficking
VIT_15s0024g00990	Unknown		Unknown
VIT_15s0024g00850	Geranylgeranyl diphosphate synthase	vv10100Biosynthesis_of_steroids vv10900Terpenoid_biosynthesis	Metabolism.Primary metabolism.Lipid metabolism.Steroid metabolism.Steroid biosynthesis
VIT_15s0024g00830	No hit		No hit
VIT_15s0024g00720	Delta 1-pyrroline-5-carboxylate synthetase	vv10330Arginine_and_proline_metabolism	Metabolism.Primary metabolism.Amino acid metabolism.Arginine and proline metabolism.Proline metabolism
VIT_15s0024g00690	Unknown protein		Unknown
VIT_15s0024g00550	No hit		No hit
VIT_15s0024g00480	ATPP2-A2		Unclassified
VIT_15s0024g00470	R protein PRF disease resistance protein	vv34627R_proteins_from_Plant-pathogen_interaction	Response to stimulus.Stress response.Biotic stress response.Plant-pathogen interaction.R proteins from Plant-pathogen interaction
VIT_15s0024g00450	R protein disease resistance protein	vv34627R_proteins_from_Plant-pathogen_interaction	Response to stimulus.Stress response.Biotic stress response.Plant-pathogen interaction.R proteins from Plant-pathogen interaction
VIT_15s0024g00440	R protein PRF disease resistance protein	vv34627R_proteins_from_Plant-pathogen_interaction	Response to stimulus.Stress response.Biotic stress response.Plant-pathogen interaction.R proteins from Plant-pathogen interaction
VIT_15s0024g00390	Ribosomal protein L3	vv23010Ribosome	Metabolism.Primary metabolism.Protein metabolism and modification.Protein synthesis.Ribosome
VIT_15s0024g00370	Ribosomal protein P0 (RPP0A) acidic 60S	vv23010Ribosome	Metabolism.Primary metabolism.Protein metabolism and modification.Protein synthesis.Ribosome
VIT_15s0024g00280	Na+/H+ antiporter, isoform 6	vv50124Porters_cat_30_to_64	Transport overview.Electrochemical Potential-driven Transporters.Porters.Monovalent Cation:Proton Antiporter-1
VIT_15s0024g00250	V-type H+-transporting ATPase subunit D	vv10190Oxidative_phosphorylation vv44145Phagosome vv50131Primary_active_transporter_cat_A2_to_A4	Metabolism.Primary metabolism.Generation of metabolite precursors and energy.Electron transport.Respiratory-chain phosphorylation
VIT_15s0024g00240	C-5 cytosine-specific DNA methylase	vv10271Methionine_metabolism	Metabolism.Primary metabolism.Amino acid metabolism.Methionine metabolism
VIT_15s0024g00030	Pentatricopeptide (PPR) repeat-containing protein		Diverse functions.Gene family with diverse functions.Pentatricopeptide domain family
VIT_15s0021g02780	Maternal effect embryo arrest 44		Metabolism.Primary metabolism.Nucleobase, nucleoside, nucleotide, nucleic acid metabolism.Nucleic acid metabolism.RNA metabolism.RNA biosynthesis.mRNA biosynthesis
VIT_15s0021g02490	Protein transport protein Sec61 subunit beta	vv23060Protein_export vv24141Protein_processing_in_endoplasmic_reticulum vv44145Phagosome vv50111Tethering_factors vv50132Primary_active_transporter_cat_A5_to_A8	Transport overview.Macromolecule transport.Protein transport.Tethering factors
VIT_15s0021g02230	T-complex protein 1 alpha subunit		Metabolism.Primary metabolism.Protein metabolism and modification.Protein folding.Chaperone-mediated protein folding
VIT_15s0021g01850	Peptidyl-prolyl cis-trans isomerase FKBP-type FKB20-2		Metabolism.Primary metabolism.Protein metabolism and modification.Protein folding.Peptidyl prolyl isomerase-mediated protein folding
VIT_15s0021g01810	Armadillo/beta-catenin repeat family protein		Unknown
VIT_15s0021g01630	Ethylene responsive element binding factor 2	vv30008Ethylene_signaling vv60003AP2_EREBP	Signaling.Hormone Signaling.Ethylene Signaling.Ethylene-mediated Signaling pathway
VIT_15s0021g01520	Phospholipase A1	vv10564Glycerophospholipid_metabolism vv10592Alpha-linolenic_acid_metabolism	Metabolism.Primary metabolism.Lipid metabolism.Glycerolipid metabolism.Glycerophospholipid metabolism.Glycerophospholipid catabolism
VIT_15s0021g01430	Glycyl-tRNA synthetase 2, chloroplast/precursor	vv10260Glycine_serine_and_threonine_metabolism vv20970Aminoacyl-tRNA_biosynthesis	Metabolism.Primary metabolism.Amino acid metabolism.Glycine, serine, and threonine metabolism
VIT_15s0021g01320	Alpha-1,6-mannosyltransferase	vv10510N-Glycan_biosynthesis	Metabolism.Primary metabolism.Carbohydrate metabolism.Oligosaccharide metabolism.N-Glycan metabolism.N-Glycan biosynthesis
VIT_15s0021g01290	No hit		No hit
VIT_15s0021g00980	Translation initiation factor eIF-4F	vv23013RNA_transport	Metabolism.Primary metabolism.Protein metabolism and modification.Protein synthesis.Translation.Translational initiation
VIT_15s0021g00960	1-aminocyclopropane-1-carboxylate oxidase	vv10640Propanoate_metabolism vv30008Ethylene_signaling	Metabolism.Primary metabolism.Organic acid metabolism.Propanoate metabolism
VIT_15s0021g00950	1-aminocyclopropane-1-carboxylate oxidase	vv10640Propanoate_metabolism vv30008Ethylene_signaling	Metabolism.Primary metabolism.Organic acid metabolism.Propanoate metabolism
VIT_15s0021g00900	No hit		No hit
VIT_15s0021g00890	Ring-H2 zinc finger protein ATL4		Unknown
VIT_15s0021g00880	ferredoxin-related	vv10195Photosynthesis	Metabolism.Primary metabolism.Generation of metabolite precursors and energy.Photosynthesis.Photosynthetic-chain phosphorylation
VIT_15s0021g00870	No hit		No hit
VIT_15s0021g00830	Chaperonin 10, Chloroplast		Metabolism.Primary metabolism.Protein metabolism and modification.Protein folding.Chaperone-mediated protein folding
VIT_15s0021g00820	No hit		No hit
VIT_15s0021g00810	No hit		No hit
VIT_15s0021g00760	Ribosomal protein L13a 60S	vv23010Ribosome	Metabolism.Primary metabolism.Protein metabolism and modification.Protein synthesis.Ribosome
VIT_15s0021g00650	Purine permease 11 PUP11	vv50122Porters_cat_7_to_17	Transport overview.Electrochemical Potential-driven Transporters.Porters.Drug/Metabolite Transporter.Plant Organocation Permease
VIT_15s0021g00640	RAB GTPase RAB6		Cellular process.Cellular transport.Protein trafficking.Vesicle-mediated trafficking
VIT_15s0021g00610	Histone deacetylase 9	vv44110Cell_cycle	Cellular process.Cell growth and death
VIT_15s0021g00580	No hit		No hit
VIT_15s0021g00520	Transposon protein		Transposable elements viral and plasmid proteins.Protein from transposable element
VIT_15s0021g00500	NADP-dependent malic enzyme	vv10620Pyruvate_metabolism vv10710Carbon_fixation	Metabolism.Primary metabolism.Carbohydrate metabolism.Monosaccharide metabolism.Pyruvate metabolism
VIT_15s0021g00490	No hit		No hit
VIT_15s0021g00460	Ribose-phosphate pyrophosphokinase 1	vv10030Pentose_phosphate vv10230Purine_metabolism	Metabolism.Primary metabolism.Carbohydrate metabolism.Monosaccharide metabolism.Monosaccharide catabolism.Pentose-phosphate shunt
VIT_15s0021g00450	Unknown protein		Unknown
VIT_15s0021g00430	Protoheme IX farnesyltransferase	vv10860Porphyrin_and_chlorophyll_metabolism vv50134Primary_active_transporter_cat_D1	Metabolism.Primary metabolism.Cofactor metabolism.Tetrapyrrole metabolism.Heme metabolism.Heme biosynthesis
VIT_15s0021g00400	No hit		No hit
VIT_15s0021g00380	Unknown		Unknown
VIT_15s0021g00320	No hit		No hit
VIT_15s0021g00270	Ent-kaurenoic acid oxidase	vv10904Diterpenoid_biosynthesis	Metabolism.Secondary metabolism.Terpenoid metabolism.Diterpenoid metabolism.Diterpenoid biosynthesis
VIT_15s0021g00230	SET domain-containing protein 2	vv60056SET_PCG	Regulation overview.Regulation of gene expression.Regulation of transcription.Transcription factor.SET PCG family transcription factor
VIT_15s0021g00210	EMB2411	vv23030DNA_replication	Metabolism.Primary metabolism.Nucleobase, nucleoside, nucleotide, nucleic acid metabolism.Nucleic acid metabolism.DNA metabolism.DNA replication
VIT_15s0021g00160	No hit		No hit
VIT_15s0021g00120	RPP13 (recognition of peronospora parasitica 13)	vv34626Plant-pathogen_interaction	Response to stimulus.Stress response.Biotic stress response.Plant-pathogen interaction
VIT_15s0021g00110	No hit		No hit
VIT_15s0021g00060	Eceriferum 1 (CER1 protein) Sterol desaturase		Metabolism.Primary metabolism.Lipid metabolism.Wax metabolism.Wax biosynthesis
VIT_15s0021g00050	Eceriferum 1 (CER1 protein) Sterol desaturase		Metabolism.Primary metabolism.Lipid metabolism.Wax metabolism.Wax biosynthesis
VIT_15s0021g00040	Eceriferum 1 (CER1 protein) Sterol desaturase		Metabolism.Primary metabolism.Lipid metabolism.Wax metabolism.Wax biosynthesis
VIT_15s0021g00010	Eceriferum 1 (CER1 protein) Sterol desaturase		Metabolism.Primary metabolism.Lipid metabolism.Wax metabolism.Wax biosynthesis
VIT_14s0171g00100	Blue (type 1) copper domain		Unclassified
VIT_14s0171g00080	Hcr2-0B		Response to stimulus.Stress response.Biotic stress response
VIT_14s0171g00060	Disease resistance protein	vv34626Plant-pathogen_interaction	Response to stimulus.Stress response.Biotic stress response
VIT_14s0171g00040	Cf-2 gene	vv34626Plant-pathogen_interaction	Response to stimulus.Stress response.Biotic stress response.Plant-pathogen interaction
VIT_14s0128g01000	Germin-like protein 3 [Vitis vinifera]		Metabolism.Primary metabolism.Generation of metabolite precursors and energy.Storage proteins
VIT_14s0128g00970	Germin-like protein 3 [Vitis vinifera]		Metabolism.Primary metabolism.Generation of metabolite precursors and energy.Storage proteins
VIT_14s0128g00930	No hit		No hit
VIT_14s0128g00920	Germin-like protein 3 [Vitis vinifera]		Metabolism.Primary metabolism.Generation of metabolite precursors and energy.Storage proteins
VIT_14s0128g00890	SNF4 (Sucrose NonFermenting 4)		Signaling.Signaling pathway.Protein kinase
VIT_14s0128g00880	MYB related DIRP family protein	vv60045MYBrelated	Regulation overview.Regulation of gene expression.Regulation of transcription.Transcription factor.MYB-related family transcription factor
VIT_14s0128g00860	MYB related DIRP family protein	vv60045MYBrelated	Regulation overview.Regulation of gene expression.Regulation of transcription.Transcription factor.MYB-related family transcription factor
VIT_14s0128g00850	Zinc finger (Ran-binding)	vv60080Other_zf	Regulation overview.Regulation of gene expression.Regulation of transcription.Transcription factor.Other zinc finger family transcription factor
VIT_14s0128g00800	Pentatricopeptide (PPR) repeat-containing protein		Diverse functions.Gene family with diverse functions.Pentatricopeptide domain family
VIT_14s0128g00780	Lipoxygenase	vv10592alpha-Linolenic_acid_metabolism	Metabolism.Primary metabolism.Lipid metabolism.Fatty acid metabolism.Alpha-linolenic acid metabolism
VIT_14s0128g00760	Epoxide hydrolase		Metabolism.Cellular metabolism.Epoxide hydrolase family
VIT_14s0128g00750	Aminopeptidase		Metabolism.Primary metabolism.Protein metabolism and modification.Proteolysis.Peptidase-mediated proteolysis
VIT_14s0128g00720	Acyl-CoA synthetase long-chain member 7	vv10071Fatty_acid_metabolism vv44146Peroxisome vv50104Group_translocators	Metabolism.Primary metabolism.Lipid metabolism.Fatty acid metabolism
VIT_14s0128g00670	Germin-like protein 3 [Vitis vinifera]		Metabolism.Primary metabolism.Generation of metabolite precursors and energy.Storage proteins
VIT_14s0128g00650	Germin-like protein 3 [Vitis vinifera]		Metabolism.Primary metabolism.Generation of metabolite precursors and energy.Storage proteins
VIT_14s0128g00610	Germin-like protein 3 [Vitis vinifera]		Metabolism.Primary metabolism.Generation of metabolite precursors and energy.Storage proteins
VIT_14s0128g00570	Germin		Metabolism.Primary metabolism.Generation of metabolite precursors and energy.Storage proteins
VIT_14s0128g00550	Protein kinase Xa21	vv34626Plant-pathogen_interaction	Response to stimulus.Stress response.Biotic stress response.Plant-pathogen interaction
VIT_14s0128g00540	Germin-like protein 3 [Vitis vinifera]		Metabolism.Primary metabolism.Generation of metabolite precursors and energy.Storage proteins
VIT_14s0128g00530	No hit		No hit
VIT_14s0128g00500	No hit		No hit
VIT_14s0128g00490	DnaJ homolog, subfamily B, member 5	vv50132Primary_active_transporter_cat_A5_to_A8	Transport overview.Primary Active Transporters.P-P-bond hydrolysis-driven transporters.General Secretory Pathway (Sec)
VIT_14s0128g00470	Unknown protein		Unknown
VIT_14s0128g00460	Kinesin motor protein	vv44810Regulation_of_actin_cytoskeleton	Cellular process.Cellular component organization and biogenesis.Cytoskeleton organization and biogenesis.Microtubule organization and biogenesis.Microtubule-driven movement
VIT_14s0128g00400	Ras homolog gene family, member T1		Unclassified
VIT_14s0128g00280	Unknown		Unknown
VIT_14s0128g00100	Aminotransferase class IV	vv10280Valine_leucine_and_isoleucine_degradation vv10290Valine_leucine_and_isoleucine_biosynthesis vv10770Pantothenate_and_CoA_biosynthesis	Metabolism.Primary metabolism.Amino acid metabolism.Valine, leucine, and isoleucine metabolism.Valine, leucine, and isoleucine catabolism
VIT_14s0128g00090	Kinesin family member 5	vv44810Regulation_of_actin_cytoskeleton	Cellular process.Cellular component organization and biogenesis.Cytoskeleton organization and biogenesis.Microtubule organization and biogenesis.Microtubule-driven movement
VIT_14s0128g00030	Unknown protein		Unknown
VIT_14s0108g01520	Glycosyl transferase family 8 protein		Metabolism.Primary metabolism.Carbohydrate metabolism.Glycosyl transference
VIT_14s0108g01500	APG6/CLPB-P/CLPB3	vv50109Incompletely_characterized_transport_systems	Transport overview.Incompletely characterized transport systems.Recognized transporters of unknown biochemical mechanism.Type VI Symbiosis/Virulence Sec Ptw
VIT_14s0108g01490	Pentatricopeptide (PPR) repeat-containing protein		Diverse functions.Gene family with diverse functions.Pentatricopeptide domain family
VIT_14s0108g01330	Chorismate mutase, chloroplast (CM1)	vv10400Phenylalanine_tyrosine_and_tryptophan_biosynthesis	Metabolism.Primary metabolism.Amino acid metabolism.Aromatic amino acid metabolism.Aromatic amino acid biosynthesis
VIT_14s0108g01110	Cystathionine gamma-synthase isoform 2	vv10271Methionine_metabolism vv10272Cysteine_metabolism vv10450Selenoamino_acid_metabolism vv10910Nitrogen_metabolism vv10920Sulfur_metabolism	Metabolism.Primary metabolism.Amino acid metabolism.Methionine metabolism
VIT_14s0108g01090	No hit		No hit
VIT_14s0108g01070	NAC domain containing protein 100	vv60046NAC	Regulation overview.Regulation of gene expression.Regulation of transcription.Transcription factor.NAC family transcription factor
VIT_14s0108g01060	Pentatricopeptide (PPR) repeat-containing protein		Diverse functions.Gene family with diverse functions.Pentatricopeptide domain family
VIT_14s0108g01040	KH domain-containing protein		Unknown
VIT_14s0108g01030	Polypyrimidine tract-binding protein		Unknown
VIT_14s0108g00930	Unknown protein		Unknown
VIT_14s0108g00900	Pectinesterase family	vv40006Cell_wall	Cellular process.Cellular component organization and biogenesis.Cell wall organization and biogenesis.Cell wall metabolism.Cell wall modification.Pectin modification
VIT_14s0108g00870	Malate dehydrogenase precursor	vv10020Citrate_cycle vv10620Pyruvate_metabolism vv10630Glyoxylate_and_dicarboxylate_metabolism vv10710Carbon_fixation vv10720Reductive_carboxylate_cycle	Metabolism.Primary metabolism.Generation of metabolite precursors and energy.Citric acid cycle
VIT_14s0108g00840	Unknown protein		Unknown
VIT_14s0108g00750	Zinc finger homeobox 34	vv60068Zf-HD	Regulation overview.Regulation of gene expression.Regulation of transcription.Transcription factor.zf-HD family transcription factor
VIT_14s0108g00740	GASA4	vv30010Gibberellin_signaling	Signaling.Hormone Signaling.Gibberellic acid Signaling.Gibberellic acid-mediated Signaling pathway
VIT_14s0108g00730	5'-aminoimidazole ribonucleotide synthetase	vv10230Purine_metabolism	Metabolism.Primary metabolism.Nucleobase, nucleoside, nucleotide, nucleic acid metabolism.Nucleotide metabolism.Purine metabolism
VIT_14s0108g00710	Chromosome condensation protein		Metabolism.Primary metabolism.Nucleobase, nucleoside, nucleotide, nucleic acid metabolism.Nucleic acid metabolism.DNA metabolism.DNA replication
VIT_14s0108g00700	Aquaporin NIP1;2	vv50101Channels_and_pores	Transport overview.Channels and pores.a-Type channels.Major Intrinsic Protein
VIT_14s0108g00690	Amino acid permease	vv50123Porters_cat_18_to_29	Transport overview.Electrochemical Potential-driven Transporters.Porters.Amino Acid/Auxin Permease
VIT_14s0108g00670	Chromosome condensation protein		Metabolism.Primary metabolism.Nucleobase, nucleoside, nucleotide, nucleic acid metabolism.Nucleic acid metabolism.DNA metabolism.DNA replication
VIT_14s0108g00660	Chromosome condensation protein		Metabolism.Primary metabolism.Nucleobase, nucleoside, nucleotide, nucleic acid metabolism.Nucleic acid metabolism.DNA metabolism.DNA replication
VIT_14s0108g00650	Chromosome condensation protein		Metabolism.Primary metabolism.Nucleobase, nucleoside, nucleotide, nucleic acid metabolism.Nucleic acid metabolism.DNA metabolism.DNA replication
VIT_14s0108g00640	No hit		No hit
VIT_14s0108g00600	Pentatricopeptide (PPR) repeat-containing		Diverse functions.Gene family with diverse functions.Pentatricopeptide domain family
VIT_14s0108g00580	DegP protease		Metabolism.Primary metabolism.Protein metabolism and modification.Proteolysis.Peptidase-mediated proteolysis
VIT_14s0108g00330	No hit		No hit
VIT_14s0108g00280	Leucine Rich Repeat receptor-like kinase		Signaling.Signaling pathway.Protein kinase
VIT_14s0108g00190	Aldose 1-epimerase	vv10010Glycolysis	Metabolism.Primary metabolism.Carbohydrate metabolism.Glycolysis Gluconeogenesis
VIT_14s0108g00170	Quinonprotein alcohol dehydrogenase		Unclear
VIT_14s0108g00150	Calmodulin-binding region IQD28		Regulation overview.Regulation of gene expression.Regulation of transcription.Transcription factor.CAMTA family transcription factor
VIT_14s0108g00120	WRKY DNA-binding protein 72	vv60066WRKY	Regulation overview.Regulation of gene expression.Regulation of transcription.Transcription factor.WRKY family transcription factor
VIT_14s0108g00090	Cupin, RmlC-type		Unknown
VIT_14s0108g00080	V-type H+-transporting ATPase subunit AC39	vv10190Oxidative_phosphorylation vv44145Phagosome vv50131Primary_active_transporter_cat_A2_to_A4	Metabolism.Primary metabolism.Generation of metabolite precursors and energy.Electron transport.Respiratory-chain phosphorylation
VIT_14s0083g01210	feronia receptor-like kinase		Signaling.Signaling pathway.Protein kinase
VIT_14s0083g01170	Mitochondrial substrate carrier family protein	vv50123Porters_cat_18_to_29	Transport overview.Electrochemical Potential-driven Transporters.Porters.Mitochondrial Carrier
VIT_14s0083g01140	B12D		Unclear
VIT_14s0083g01130	MAP3K-like protein kinase, putative, expressed		Signaling.Signaling pathway.Protein kinase.MAPK cascade
VIT_14s0083g01120	MAP3K-like protein kinase, putative, expressed		Signaling.Signaling pathway.Protein kinase.MAPK cascade
VIT_14s0083g00990	IMP dehydrogenase	vv10230Purine_metabolism	Metabolism.Primary metabolism.Nucleobase, nucleoside, nucleotide, nucleic acid metabolism.Nucleotide metabolism.Purine metabolism
VIT_14s0083g00970	Ribosomal protein L7A (RPL7aB) 60S	vv23010Ribosome	Metabolism.Primary metabolism.Protein metabolism and modification.Protein synthesis.Ribosome
VIT_14s0083g00960	Auxin transport protein (BIG)	vv50004Auxin_transport	Signaling.Hormone Signaling.Auxin Signaling.Auxin transport
VIT_14s0083g00950	U3 small nucleolar RNA-associated protein IMP3	vv23008Ribosome_biogenesis_in_Eukaryotes	Cellular process.Cellular component organization and biogenesis.Ribosome organization and biogenesis
VIT_14s0083g00940	Auxin-independent growth promoter		Unknown
VIT_14s0083g00930	BIM2 (BES1-interacting Myc-like protein 2)	vv30005Brassinosteroids_signaling vv60011BHLH	Signaling.Hormone Signaling.Brassinosteroid Signaling.Brassinosteroid-mediated Signaling pathway
VIT_14s0083g00840	Lipase GDSL 7		Unclear
VIT_14s0083g00490	Phosphoglycerate mutase	vv10010Glycolysis	Metabolism.Primary metabolism.Carbohydrate metabolism.Glycolysis Gluconeogenesis
VIT_14s0083g00390	Calcium exchanger	vv50123Porters_cat_18_to_29	Transport overview.Electrochemical Potential-driven Transporters.Porters.Ca2+:Cation Antiporter
VIT_14s0083g00320	Cinnamoyl-CoA reductase	vv10940Phenylpropanoid_biosynthesis	Metabolism.Secondary metabolism.Phenylpropanoid metabolism.Phenylpropanoid biosynthesis
VIT_14s0083g00310	No hit		No hit
VIT_14s0083g00160	Proteasome maturation factor UMP1		Metabolism.Primary metabolism.Protein metabolism and modification.Proteolysis.Peptidase-mediated proteolysis.Subtilase-mediated proteolysis
VIT_14s0083g00040	Sugar transport protein 12 (STP12)	vv50121Porters_cat_1_to_6	Transport overview.Electrochemical Potential-driven Transporters.Porters.Major Facilitator Superfamily.Sugar Porter
VIT_14s0083g00030	Sugar transporter 1	vv50121Porters_cat_1_to_6	Transport overview.Electrochemical Potential-driven Transporters.Porters.Major Facilitator Superfamily.Sugar Porter
VIT_14s0081g00820	No hit		No hit
VIT_14s0081g00810	No hit		No hit
VIT_14s0081g00800	R protein PRF disease resistance protein	vv34627R_proteins_from_Plant-pathogen_interaction	Response to stimulus.Stress response.Biotic stress response.Plant-pathogen interaction.R proteins from Plant-pathogen interaction
VIT_14s0081g00790	Cc-nbs-lrr resistance protein		Diverse functions.Gene family with diverse functions.NBS-LRR superfamily
VIT_14s0081g00780	R protein disease resistance protein	vv34627R_proteins_from_Plant-pathogen_interaction	Response to stimulus.Stress response.Biotic stress response.Plant-pathogen interaction.R proteins from Plant-pathogen interaction
VIT_14s0081g00660	Unknown protein		Unknown
VIT_14s0081g00650	Unknown protein		Unknown
VIT_14s0081g00530	Histone H2A		Cellular process.Cellular component organization and biogenesis.Nucleus.Chromosome organization and biogenesis.Chromatin assembly
VIT_14s0081g00520	ERF12	vv30008Ethylene_signaling vv60003AP2_EREBP	Signaling.Hormone Signaling.Ethylene Signaling.Ethylene-mediated Signaling pathway
VIT_14s0081g00490	Deoxyribodipyrimidine photolyase		Metabolism.Primary metabolism.Nucleobase, nucleoside, nucleotide, nucleic acid metabolism.Nucleic acid metabolism.DNA metabolism.DNA recombination and repair.repair
VIT_14s0081g00480	WDL1 (WVD2-like 1)		Development.Root development
VIT_14s0081g00460	SAC domain phosphoinositide (3,5)P2 phosphatase	vv10562Inositol_phosphate_metabolism vv34070Phosphatidylinositol_signaling_system	Metabolism.Primary metabolism.Carbohydrate metabolism.Monosaccharide metabolism.Inositol phosphate metabolism
VIT_14s0081g00440	FLK (flowering locus KH domain)	vv30009Flower_development	Development.Reproductive development.Flower development
VIT_14s0081g00420	Ankyrin repeat	vv50108Accessory_factors_involved_in_transport	Transport overview.Accessory factors involved in transport.Auxiliary transport proteins.Ankyrin
VIT_14s0081g00410	No hit		No hit
VIT_14s0081g00400	Ankyrin repeat	vv50108Accessory_factors_involved_in_transport	Transport overview.Accessory factors involved in transport.Auxiliary transport proteins.Ankyrin
VIT_14s0081g00220	Proteasome 26S AAA-ATPase subunit (RPT4	vv23050Proteasome	Metabolism.Primary metabolism.Protein metabolism and modification.Proteolysis.cytoplasmic and nuclear protein degradation.Ubiquitin-mediated proteolysis.Proteasome
VIT_14s0081g00150	Ankyrin	vv50108Accessory_factors_involved_in_transport	Transport overview.Accessory factors involved in transport.Auxiliary transport proteins.Ankyrin
VIT_14s0081g00090	Prenylated rab acceptor (PRA1)		Cellular process.Cellular transport.Protein trafficking.Vesicle-mediated trafficking
VIT_14s0081g00070	Zinc finger (C3HC4-type ring finger)	vv60078Other_zf-C3HC4	Regulation overview.Regulation of gene expression.Regulation of transcription.Transcription factor.Zinc finger C3HC4 family transcription factor
VIT_14s0081g00020	Pathogenesis-related protein-4 (Chitinase )	vv10530Aminosugars_metabolism	Metabolism.Primary metabolism.Carbohydrate metabolism.Monosaccharide metabolism.Amino sugar metabolism
VIT_14s0068g02330	Chloride channel protein B	vv50124Porters_cat_30_to_64	Transport overview.Electrochemical Potential-driven Transporters.Porters.Chloride Carrier/Channel
VIT_14s0068g02310	No hit		No hit
VIT_14s0068g02290	Disease resistance protein	vv34626Plant-pathogen_interaction	Response to stimulus.Stress response.Biotic stress response
VIT_14s0068g02250	HcrVf1 protein	vv34626Plant-pathogen_interaction	Response to stimulus.Stress response.Biotic stress response.Plant-pathogen interaction
VIT_14s0068g02040	Gda-1		Unknown
VIT_14s0068g02010	IMP dehydrogenase/GMP reductase	vv10230Purine_metabolism	Metabolism.Primary metabolism.Nucleobase, nucleoside, nucleotide, nucleic acid metabolism.Nucleotide metabolism.Purine metabolism
VIT_14s0068g02000	Ribonucleotide reductase R2	vv10230Purine_metabolism vv10240Pyrimidine_metabolism	Metabolism.Primary metabolism.Nucleobase, nucleoside, nucleotide, nucleic acid metabolism.Nucleotide metabolism.Purine metabolism
VIT_14s0068g01970	Unknown protein		Unknown
VIT_14s0068g01880	No hit		No hit
VIT_14s0068g01870	Nodulin		Response to stimulus.Stress response.Biotic stress response
VIT_14s0068g01760	Alcohol dehydrogenase	vv10010Glycolysis vv10071Fatty_acid_metabolism vv10350Tyrosine_metabolism	Metabolism.Primary metabolism.Carbohydrate metabolism.Glycolysis Gluconeogenesis
VIT_14s0068g01610	DELLA protein RGL1 (RGA-like protein 1)	vv30010Gibberellin_signaling vv60032GRAS	Signaling.Hormone Signaling.Gibberellic acid Signaling.Gibberellic acid-mediated Signaling pathway
VIT_14s0068g01560	Unknown protein		Unknown
VIT_14s0068g01550	Unknown protein		Unknown
VIT_14s0068g01260	Phosphate carrier protein	vv50123Porters_cat_18_to_29	Transport overview.Electrochemical Potential-driven Transporters.Porters.Mitochondrial Carrier.Phosphate carrier
VIT_14s0068g01220	ATP-dependent Clp protease ATP-binding subunit ClpE	vv50109Incompletely_characterized_transport_systems	Transport overview.Incompletely characterized transport systems.Recognized transporters of unknown biochemical mechanism.Type VI Symbiosis/Virulence Sec Ptw
VIT_14s0068g01200	Inducer of CBF expression 1 ICE1	vv60011BHLH	Regulation overview.Regulation of gene expression.Regulation of transcription.Transcription factor.bHLH family transcription factor
VIT_14s0068g01120	Alpha-mannosidase precursor lysosomal	vv10511N-Glycan_degradation	Metabolism.Primary metabolism.Carbohydrate metabolism.Oligosaccharide metabolism.N-Glycan metabolism.N-Glycan catabolism
VIT_14s0068g01110	Alpha-mannosidase precursor lysosomal	vv10511N-Glycan_degradation	Metabolism.Primary metabolism.Carbohydrate metabolism.Oligosaccharide metabolism.N-Glycan metabolism.N-Glycan catabolism
VIT_14s0068g01090	SUVH4 (SU(VAR)3-9 homolog 4)	vv10300Lysine_biosynthesis vv60056SET_PCG	Metabolism.Primary metabolism.Amino acid metabolism.Lysine metabolism
VIT_14s0068g01060	Unknown		Unknown
VIT_14s0068g01050	GCN5 N-acetyltransferase (GNAT)	vv60082GNAT	Regulation overview.Regulation of gene expression.Regulation of transcription.Transcription factor.GNAT
VIT_14s0068g01040	Ethylene-responsive transcription factor ERF113	vv30008Ethylene_signaling vv60003AP2_EREBP	Signaling.Hormone Signaling.Ethylene Signaling.Ethylene-mediated Signaling pathway
VIT_14s0068g01030	Ubiquinol-cytochrome C reductase iron-sulfur subunit, mitochondrial	vv10190Oxidative_phosphorylation vv50135Primary_active_transporter_cat_D3_to_E2	Metabolism.Primary metabolism.Generation of metabolite precursors and energy.Electron transport.Respiratory-chain phosphorylation
VIT_14s0068g01020	Unknown protein		Unknown
VIT_14s0068g01000	Unknown protein		Unknown
VIT_14s0068g00990	No hit		No hit
VIT_14s0068g00950	No hit		No hit
VIT_14s0068g00780	Nematode chemoreceptor	vv50122Porters_cat_7_to_17	Transport overview.Electrochemical Potential-driven Transporters.Porters.Drug/Metabolite Transporter.NIPA Mg2+ Uptake Permease
VIT_14s0068g00710	DEAD/DEAH box helicase	vv23040Spliceosome vv50133Primary_active_transporter_cat_A9_to_A18	Metabolism.Primary metabolism.Nucleobase, nucleoside, nucleotide, nucleic acid metabolism.Nucleic acid metabolism.RNA metabolism.RNA processing.mRNA processing.mRNA splicing
VIT_14s0068g00700	EMB1895		Development.Reproductive development.Embryo development
VIT_14s0068g00410	Transducin family protein / WD-40 repeat		Unclear
VIT_14s0068g00370	No hit		No hit
VIT_14s0068g00310	Nuclear transport factor 2 (NTF2)	vv50133Primary_active_transporter_cat_A9_to_A18	Transport overview.Primary Active Transporters.P-P-bond hydrolysis-driven transporters.Nuclear mRNA Exporter
VIT_14s0068g00120	feronia receptor-like kinase		Signaling.Signaling pathway.Protein kinase
VIT_14s0068g00110	feronia receptor-like kinase		Signaling.Signaling pathway.Protein kinase
VIT_14s0068g00100	feronia receptor-like kinase		Signaling.Signaling pathway.Protein kinase
VIT_14s0068g00090	feronia receptor-like kinase		Signaling.Signaling pathway.Protein kinase
VIT_14s0068g00080	Non-symbiotic hemoglobin class 1	vv10860Porphyrin_and_chlorophyll_metabolism	Metabolism.Primary metabolism.Cofactor metabolism.Tetrapyrrole metabolism
VIT_14s0068g00070	feronia receptor-like kinase		Signaling.Signaling pathway.Protein kinase
VIT_14s0068g00060	No hit		No hit
VIT_14s0068g00050	No hit		No hit
VIT_14s0068g00030	feronia receptor-like kinase		Signaling.Signaling pathway.Protein kinase
VIT_14s0068g00010	feronia receptor-like kinase		Signaling.Signaling pathway.Protein kinase
VIT_14s0066g02680	Leucine-rich repeat protein kinase		Signaling.Signaling pathway.Protein kinase
VIT_14s0066g01820	SAG101 (senescence-associated gene 101)		Metabolism.Primary metabolism.Lipid metabolism.Glycerolipid metabolism.Glycerolipid catabolism
VIT_14s0066g01670	Alpha-dioxygenase	vv10592alpha-Linolenic_acid_metabolism	Metabolism.Primary metabolism.Lipid metabolism.Fatty acid metabolism.Alpha-linolenic acid metabolism
VIT_14s0066g01310	CAAX farnesyltransferase beta subunit	vv34020Calcium_signaling_pathway	Signaling.Signaling pathway.Calcium sensors and Signaling
VIT_14s0066g01050	Glycogen synthase kinase 3 beta	vv44110Cell_cycle	Cellular process.Cell growth and death
VIT_14s0066g00920	Polyribonucleotide nucleotidyltransferase		Metabolism.Primary metabolism.Nucleobase, nucleoside, nucleotide, nucleic acid metabolism.Nucleic acid metabolism.RNA metabolism
VIT_14s0066g00610	Unknown protein		Unknown
VIT_14s0066g00240	Alpha-L-fucosidase 2 precursor	vv10511N-Glycan_degradation	Metabolism.Primary metabolism.Carbohydrate metabolism.Oligosaccharide metabolism.N-Glycan metabolism.N-Glycan catabolism
VIT_14s0066g00210	Unknown protein		Unknown
VIT_14s0060g02760	Germin-like protein 3 [Vitis vinifera]		Metabolism.Primary metabolism.Generation of metabolite precursors and energy.Storage proteins
VIT_14s0060g02680	Cyclin H-1	vv23420Nucleotide_excision_repair vv44110Cell_cycle	Metabolism.Primary metabolism.Nucleobase, nucleoside, nucleotide, nucleic acid metabolism.Nucleic acid metabolism.DNA metabolism.DNA recombination and repair.repair.Nucleotide excision repair
VIT_14s0060g02480	Unknown		Unknown
VIT_14s0060g02470	Unknown		Unknown
VIT_14s0060g02430	Photosystem II oxygen evolving complex protein PsbP	vv10195Photosynthesis vv50135Primary_active_transporter_cat_D3_to_E2	Metabolism.Primary metabolism.Generation of metabolite precursors and energy.Photosynthesis.Photosystem II
VIT_14s0060g02420	Transcription factor jumonji (jmjC) domain-containing protein	vv60038Jumonji	Regulation overview.Regulation of gene expression.Regulation of transcription.Transcription factor.Jumonji family transcription factor
VIT_14s0060g02410	Acyl-CoA binding		Unknown
VIT_14s0060g02380	Autophagy 18 ATG18d	vv44140Regulation_of_autophagy	Metabolism.Cellular metabolism.Cellular catabolism.Autophagy
VIT_14s0060g02360	Histone H2A.4 HTA12		Cellular process.Cellular component organization and biogenesis.Nucleus.Chromosome organization and biogenesis.Chromatin assembly
VIT_14s0060g02350	Lysyl-tRNA synthetase	vv10300Lysine_biosynthesis vv20970Aminoacyl-tRNA_biosynthesis	Metabolism.Primary metabolism.Amino acid metabolism.Lysine metabolism
VIT_14s0060g02330	Actin binding formin homology 1	vv44810Regulation_of_actin_cytoskeleton	Cellular process.Cellular component organization and biogenesis.Cytoskeleton organization and biogenesis.Actin organization and biogenesis
VIT_14s0060g02300	Hypoxia-responsive		Response to stimulus.Stress response.Abiotic stress response.Hypoxia stress response
VIT_14s0060g02240	U6 snRNA-associated Sm-like protein LSm4	vv23018RNA_degradation vv23040Spliceosome	Metabolism.Primary metabolism.Nucleobase, nucleoside, nucleotide, nucleic acid metabolism.Nucleic acid metabolism.RNA metabolism.RNA catabolism
VIT_14s0060g02140	Rubber elongation factor (REF)		Unclear
VIT_14s0060g02130	No hit		No hit
VIT_14s0060g02000	ATPP2-B14		Unclassified
VIT_14s0060g01960	Pectinesterase; Pectinesterase inhibitor	vv40006Cell_wall	Cellular process.Cellular component organization and biogenesis.Cell wall organization and biogenesis
VIT_14s0060g01910	Nodulin MtN3 family		Development.Root development
VIT_14s0060g01900	Unknown		Unknown
VIT_14s0060g01890	Nodulin MtN3 family		Development.Root development
VIT_14s0060g01710	Ribosomal protein L18	vv23010Ribosome	Metabolism.Primary metabolism.Protein metabolism and modification.Protein synthesis.Ribosome
VIT_14s0060g01650	Armadillo helical		Unknown
VIT_14s0060g01640	Armadillo helical		Unknown
VIT_14s0060g01630	Translation initiation factor eIF-3 subunit 10	vv23013RNA_transport	Metabolism.Primary metabolism.Protein metabolism and modification.Protein synthesis.Translation.Translational initiation
VIT_14s0060g01590	Wall-associated receptor kinase-like 20		Signaling.Signaling pathway.Protein kinase
VIT_14s0060g01580	Protein phosphatase 2C		Signaling.Signaling pathway.Protein phosphatase.PP2C
VIT_14s0060g01570	Kinesin motor protein	vv44810Regulation_of_actin_cytoskeleton	Cellular process.Cellular component organization and biogenesis.Cytoskeleton organization and biogenesis.Microtubule organization and biogenesis.Microtubule-driven movement
VIT_14s0060g01560	PHD finger transcription factor	vv60048PHD	Regulation overview.Regulation of gene expression.Regulation of transcription.Transcription factor.PHD family transcription factor
VIT_14s0060g01540	Syntaxin 16	vv24130SNARE_interactions_in_vesicular_transport vv50101Channels_and_pores	Cellular process.Cellular transport.Protein trafficking.Vesicle-mediated trafficking.SNARE interactions in vesicular transport
VIT_14s0060g01530	DNA polymerase III subunit epsilon	vv23030DNA_replication	Metabolism.Primary metabolism.Nucleobase, nucleoside, nucleotide, nucleic acid metabolism.Nucleic acid metabolism.DNA metabolism.DNA replication
VIT_14s0060g01480	Unknown		Unknown
VIT_14s0060g01450	3'-5' exoribonuclease		Metabolism.Primary metabolism.Nucleobase, nucleoside, nucleotide, nucleic acid metabolism.Nucleic acid metabolism.DNA metabolism
VIT_14s0060g01400	Pentatricopeptide (PPR) repeat-containing protein		Diverse functions.Gene family with diverse functions.Pentatricopeptide domain family
VIT_14s0060g01260	Peptide chain release factor 2		Metabolism.Primary metabolism.Protein metabolism and modification.Protein synthesis.Translation.Translational termination
VIT_14s0060g01230	Lon protease		Metabolism.Primary metabolism.Protein metabolism and modification.Proteolysis.Peptidase-mediated proteolysis
VIT_14s0060g01220	Pentatricopeptide repeat		Diverse functions.Gene family with diverse functions.Pentatricopeptide domain family
VIT_14s0060g01200	Unknown protein		Unknown
VIT_14s0060g01160	Cyclin-related	vv44110Cell_cycle	Cellular process.Cell growth and death
VIT_14s0060g01150	Serine/threonine protein phosphatase		Unclear
VIT_14s0060g01130	No hit		No hit
VIT_14s0060g01120	Pentatricopeptide (PPR) repeat		Diverse functions.Gene family with diverse functions.Pentatricopeptide domain family
VIT_14s0060g01080	ferroportin	vv50109Incompletely_characterized_transport_systems	Transport overview.Incompletely characterized transport systems.Recognized transporters of unknown biochemical mechanism.Ferroportin
VIT_14s0060g01060	Pectinesterase family	vv40006Cell_wall	Cellular process.Cellular component organization and biogenesis.Cell wall organization and biogenesis.Cell wall metabolism.Cell wall modification.Pectin modification
VIT_14s0060g01030	Haloacid dehalogenase hydrolase	vv10630Glyoxylate_and_dicarboxylate_metabolism	Metabolism.Primary metabolism.Generation of metabolite precursors and energy.Glyoxylate and dicarboxylate metabolism
VIT_14s0060g01000	Werner Syndrome exonuclease (WEX)		Metabolism.Primary metabolism.Nucleobase, nucleoside, nucleotide, nucleic acid metabolism.Nucleic acid metabolism.DNA metabolism
VIT_14s0060g00980	Unknown		Unknown
VIT_14s0060g00960	Cyclin-P3-1	vv44110Cell_cycle	Cellular process.Cell growth and death
VIT_14s0060g00950	Pentatricopeptide (PPR) repeat-containing		Diverse functions.Gene family with diverse functions.Pentatricopeptide domain family
VIT_14s0060g00890	Agenet domain-containing protein		Unknown
VIT_14s0060g00810	Galactinol synthase	vv10052Galactose_metabolism	Metabolism.Primary metabolism.Carbohydrate metabolism.Monosaccharide metabolism.Galactose metabolism
VIT_14s0060g00790	Galactinol synthase	vv10052Galactose_metabolism	Metabolism.Primary metabolism.Carbohydrate metabolism.Monosaccharide metabolism.Galactose metabolism
VIT_14s0060g00430	Plant IF (intermediate filament)		Unknown
VIT_14s0036g01460	SNF2 domain-containing protein helicase ATRX/CHR20	vv60058SNF2	Regulation overview.Regulation of gene expression.Regulation of transcription.Transcription factor.SNF2 family transcription factor
VIT_14s0036g01440	No hit		No hit
VIT_14s0036g01380	PHR1 (phosphate starvation response 1)	vv60029G2-like	Regulation overview.Regulation of gene expression.Regulation of transcription.Transcription factor.G2-like family transcription factor
VIT_14s0036g01230	RPS2 (resistant to p. syringae 2)	vv34626Plant-pathogen_interaction	Response to stimulus.Stress response.Biotic stress response.Plant-pathogen interaction
VIT_14s0036g01090	Unknown protein		Unknown
VIT_14s0036g01060	Unknown protein		Unknown
VIT_14s0036g01050	Beta-D-glucosidase	vv10500Starch_and_sucrose_metabolism vv10902Monoterpenoid_biosynthesis vv40006Cell_wall	Metabolism.Primary metabolism.Carbohydrate metabolism.Polysaccharide metabolism.Starch and sucrose metabolism
VIT_14s0036g00940	Transcription initiation factor TFIID subunit 10	vv23022Basal_transcription_factors	Metabolism.Primary metabolism.Nucleobase, nucleoside, nucleotide, nucleic acid metabolism.Nucleic acid metabolism.RNA metabolism.Basal transcription factors
VIT_14s0036g00920	No hit		No hit
VIT_14s0036g00860	Acyl-CoA ligase	vv10071Fatty_acid_metabolism vv50104Group_translocators	Metabolism.Primary metabolism.Lipid metabolism.Fatty acid metabolism.Fatty acid biosynthesis
VIT_14s0036g00850	Endoribonuclease L-PSP		Metabolism.Primary metabolism.Nucleobase, nucleoside, nucleotide, nucleic acid metabolism.Nucleic acid metabolism.RNA metabolism
VIT_14s0036g00660	Exportin-related	vv50112Nuclear_pore_complex	Transport overview.Nucleocytoplasmic transport.Nuclear pore complex
VIT_14s0036g00630	RNA binding motif protein 42		Unknown
VIT_14s0036g00610	Ethylene-induced calmodulin-binding protein B	vv30008Ethylene_signaling vv30011Jasmonate_signaling vv60020CAMTA	Signaling.Hormone Signaling.Ethylene Signaling.Ethylene-mediated Signaling pathway
VIT_14s0036g00580	Betaine aldehyde dehydrogenase	vv10260Glycine_serine_and_threonine_metabolism vv50101Channels_and_pores	Metabolism.Primary metabolism.Amino acid metabolism.Glycine, serine, and threonine metabolism
VIT_14s0036g00380	Zinc finger nuclease 2	vv60018C3H	Regulation overview.Regulation of gene expression.Regulation of transcription.Transcription factor.C3H family transcription factor
VIT_14s0036g00370	Serine/threonine-protein phosphatase PP1	vv10500Starch_and_sucrose_metabolism	Metabolism.Primary metabolism.Carbohydrate metabolism.Polysaccharide metabolism.Starch and sucrose metabolism
VIT_14s0036g00330	RPS2 (resistant to p. syringae 2)	vv34626Plant-pathogen_interaction	Response to stimulus.Stress response.Biotic stress response.Plant-pathogen interaction
VIT_14s0036g00310	RPS2 (resistant to p. syringae 2)	vv34626Plant-pathogen_interaction	Response to stimulus.Stress response.Biotic stress response.Plant-pathogen interaction
VIT_14s0036g00300	transformation/transcription domain-associated protein		Signaling.Signaling pathway.Protein kinase
VIT_14s0036g00290	R protein disease resistance protein	vv34627R_proteins_from_Plant-pathogen_interaction	Response to stimulus.Stress response.Biotic stress response.Plant-pathogen interaction.R proteins from Plant-pathogen interaction
VIT_14s0036g00260	Cc-nbs-lrr resistance protein		Diverse functions.Gene family with diverse functions.NBS-LRR superfamily
VIT_14s0036g00240	CC-NBS-LRR class		Diverse functions.Gene family with diverse functions.NBS-LRR superfamily
VIT_14s0036g00230	Microtubule associated protein (MAP65/ASE1) pleiade	vv44810Regulation_of_actin_cytoskeleton	Cellular process.Cellular component organization and biogenesis.Cytoskeleton organization and biogenesis.Microtubule organization and biogenesis.Microtubule-driven movement
VIT_14s0036g00220	No hit		No hit
VIT_14s0036g00130	No hit		No hit
VIT_14s0036g00120	RPS2 (resistant to p. syringae 2)	vv34626Plant-pathogen_interaction	Response to stimulus.Stress response.Biotic stress response.Plant-pathogen interaction
VIT_14s0036g00100	Disease resistance protein (CC-NBS-LRR class)		Diverse functions.Gene family with diverse functions.NBS-LRR superfamily
VIT_14s0036g00080	Unknown		Unknown
VIT_14s0036g00070	R protein PRF disease resistance protein	vv34627R_proteins_from_Plant-pathogen_interaction	Response to stimulus.Stress response.Biotic stress response.Plant-pathogen interaction.R proteins from Plant-pathogen interaction
VIT_14s0036g00030	R protein disease resistance protein	vv34627R_proteins_from_Plant-pathogen_interaction	Response to stimulus.Stress response.Biotic stress response.Plant-pathogen interaction.R proteins from Plant-pathogen interaction
VIT_14s0036g00010	R protein PRF disease resistance protein	vv34627R_proteins_from_Plant-pathogen_interaction	Response to stimulus.Stress response.Biotic stress response.Plant-pathogen interaction.R proteins from Plant-pathogen interaction
VIT_14s0030g02280	Pentatricopeptide (PPR) repeat-containing protein		Diverse functions.Gene family with diverse functions.Pentatricopeptide domain family
VIT_14s0030g02060	Aldo/keto reductase AKR	vv10040Pentose_glucuronate_interconversion vv10051Fructose_and_mannose_metabolism vv10052Galactose_metabolism vv10561Glycerolipid_metabolism vv10620Pyruvate_metabolism	Metabolism.Primary metabolism.Carbohydrate metabolism.Monosaccharide metabolism.Pentose glucuronate interconversion
VIT_14s0030g02050	Auxin-induced protein PCNT115	vv30003Auxin_signaling	Signaling.Hormone Signaling.Auxin Signaling.Auxin-mediated Signaling pathway
VIT_14s0030g02040	Peptide chain release factor RF-1		Metabolism.Primary metabolism.Protein metabolism and modification.Protein synthesis.Translation.Translational termination
VIT_14s0030g02020	Aldo/keto reductase	vv10040Pentose_glucuronate_interconversion vv10051Fructose_and_mannose_metabolism vv10052Galactose_metabolism vv10561Glycerolipid_metabolism vv10620Pyruvate_metabolism	Metabolism.Primary metabolism.Carbohydrate metabolism.Monosaccharide metabolism.Pentose glucuronate interconversion
VIT_14s0030g01990	Perakine reductase aldo/keto reductase		Unclassified
VIT_14s0030g01980	Auxin-induced protein PCNT115	vv30003Auxin_signaling	Signaling.Hormone Signaling.Auxin Signaling.Auxin-mediated Signaling pathway
VIT_14s0030g01870	NIMA protein kinase		Signaling.Signaling pathway.Protein kinase
VIT_14s0030g01850	Pseudouridylate synthase	vv10240Pyrimidine_metabolism	Metabolism.Primary metabolism.Nucleobase, nucleoside, nucleotide, nucleic acid metabolism.Nucleotide metabolism.Pyrimidine metabolism
VIT_14s0030g01840	Pseudouridylate synthase	vv10240Pyrimidine_metabolism	Metabolism.Primary metabolism.Nucleobase, nucleoside, nucleotide, nucleic acid metabolism.Nucleotide metabolism.Pyrimidine metabolism
VIT_14s0030g01790	Ndr family protein		Unknown
VIT_14s0030g01750	Unknown		Unknown
VIT_14s0030g01650	Unknown protein		Unknown
VIT_14s0030g01630	Proteasome 20S alpha subunit B	vv23050Proteasome	Metabolism.Primary metabolism.Protein metabolism and modification.Proteolysis.cytoplasmic and nuclear protein degradation.Ubiquitin-mediated proteolysis.Proteasome
VIT_14s0030g01620	Ribosomal protein S24 (RPS24A) 40S	vv23010Ribosome	Metabolism.Primary metabolism.Protein metabolism and modification.Protein synthesis.Ribosome
VIT_14s0030g01580	AIN1 (ACC insensitive 1) 5'-3' exoribonuclease (XRN4)	vv23018RNA_degradation vv30008Ethylene_signaling	Metabolism.Primary metabolism.Nucleobase, nucleoside, nucleotide, nucleic acid metabolism.Nucleic acid metabolism.RNA metabolism.RNA catabolism
VIT_14s0030g01560	Cysteine synthase	vv10272Cysteine_metabolism vv10450Selenoamino_acid_metabolism vv10920Sulfur_metabolism	Metabolism.Primary metabolism.Amino acid metabolism.Cysteine metabolism.Cysteine biosynthesis
VIT_14s0030g01530	SF21		Unknown
VIT_14s0030g01520	Cysteine synthase [Vitis pseudoreticulata]	vv10272Cysteine_metabolism vv10450Selenoamino_acid_metabolism vv10920Sulfur_metabolism	Metabolism.Primary metabolism.Amino acid metabolism.Cysteine metabolism.Cysteine biosynthesis
VIT_14s0030g01500	SF21		Unknown
VIT_14s0030g01490	Cysteine synthase	vv10272Cysteine_metabolism vv10450Selenoamino_acid_metabolism vv10920Sulfur_metabolism	Metabolism.Primary metabolism.Amino acid metabolism.Cysteine metabolism.Cysteine biosynthesis
VIT_14s0030g01480	Cysteine synthase	vv10272Cysteine_metabolism vv10450Selenoamino_acid_metabolism vv10920Sulfur_metabolism	Metabolism.Primary metabolism.Amino acid metabolism.Cysteine metabolism.Cysteine biosynthesis
VIT_14s0030g01470	Late embryogenesis abundant protein D-34 (LEA D-34)		Response to stimulus.Stress response.Abiotic stress response.Desiccation stress response
VIT_14s0030g01340	Beta-ketoacyl-CoA synthase	vv10061Fatty_acid_biosynthesis	Metabolism.Primary metabolism.Lipid metabolism.Fatty acid metabolism.Fatty acid biosynthesis
VIT_14s0030g01270	Nucleolar protein 56	vv23008Ribosome_biogenesis_in_Eukaryotes	Metabolism.Primary metabolism.Nucleobase, nucleoside, nucleotide, nucleic acid metabolism.Nucleic acid metabolism.RNA metabolism
VIT_14s0030g01260	CRK1 protein		Signaling.Signaling pathway.Protein kinase
VIT_14s0030g01210	R protein disease resistance protein	vv34627R_proteins_from_Plant-pathogen_interaction	Response to stimulus.Stress response.Biotic stress response.Plant-pathogen interaction.R proteins from Plant-pathogen interaction
VIT_14s0030g01180	No hit		No hit
VIT_14s0030g01170	CC-NBS-LRR class		Diverse functions.Gene family with diverse functions.NBS-LRR superfamily
VIT_14s0030g01100	DNA-directed RNA polymerase III subunit C25	vv23020RNA_polymerase	Metabolism.Primary metabolism.Nucleobase, nucleoside, nucleotide, nucleic acid metabolism.Nucleic acid metabolism.RNA metabolism.RNA polymerase
VIT_14s0030g01090	Quinone oxidoreductase	vv10190Oxidative_phosphorylation vv50134Primary_active_transporter_cat_D1	Metabolism.Primary metabolism.Generation of metabolite precursors and energy.Electron transport.Respiratory-chain phosphorylation
VIT_14s0030g01080	No hit		No hit
VIT_14s0030g01060	No hit		No hit
VIT_14s0030g01000	No hit		No hit
VIT_14s0030g00990	R protein disease resistance protein	vv34627R_proteins_from_Plant-pathogen_interaction	Response to stimulus.Stress response.Biotic stress response.Plant-pathogen interaction.R proteins from Plant-pathogen interaction
VIT_14s0030g00980	DNA-directed RNA polymerase III subunit C25	vv23020RNA_polymerase	Metabolism.Primary metabolism.Nucleobase, nucleoside, nucleotide, nucleic acid metabolism.Nucleic acid metabolism.RNA metabolism.RNA polymerase
VIT_14s0030g00920	Alcohol dehydrogenase	vv10010Glycolysis vv10071Fatty_acid_metabolism vv10350Tyrosine_metabolism	Metabolism.Primary metabolism.Carbohydrate metabolism.Glycolysis Gluconeogenesis
VIT_14s0030g00910	SOD Cu/Zn superoxide dismutase	vv44146Peroxisome	Cellular process.Cellular component organization and biogenesis.Organelle organization and biogenesis.Peroxisome organization and biogenesis.Peroxisome membrane organization and biogenesis
VIT_14s0030g00890	No hit		No hit
VIT_14s0030g00880	No hit		No hit
VIT_14s0030g00870	CC-NBS-LRR class		Diverse functions.Gene family with diverse functions.NBS-LRR superfamily
VIT_14s0030g00830	SOD Cu/Zn superoxide dismutase	vv44146Peroxisome	Cellular process.Cellular component organization and biogenesis.Organelle organization and biogenesis.Peroxisome organization and biogenesis.Peroxisome membrane organization and biogenesis
VIT_14s0030g00700	Transport protein particle (TRAPP) component Bet3	vv50110Protein_coat	Transport overview.Macromolecule transport.Protein transport.Protein coat
VIT_14s0030g00660	Shikimate dehydrogenase	vv10400Phenylalanine_tyrosine_and_tryptophan_biosynthesis	Metabolism.Primary metabolism.Amino acid metabolism.Aromatic amino acid metabolism.Aromatic amino acid biosynthesis
VIT_14s0030g00620	Unknown protein		Unknown
VIT_14s0030g00600	Copine BON3 (BONZAI 3)		Diverse functions.Gene family with diverse functions.Copine family
VIT_14s0030g00510	No hit		No hit
VIT_14s0030g00490	Zinc finger (DHHC type)	vv60079Other_zf-DHHC	Regulation overview.Regulation of gene expression.Regulation of transcription.Transcription factor.Zinc finger DHHC family transcription factor
VIT_14s0030g00480	HAT dimerisation domain-containing protein		Metabolism.Primary metabolism.Nucleobase, nucleoside, nucleotide, nucleic acid metabolism.Nucleic acid metabolism.DNA metabolism
VIT_14s0030g00450	Histone H2AXb HTA3		Cellular process.Cellular component organization and biogenesis.Nucleus.Chromosome organization and biogenesis.Chromatin assembly
VIT_14s0030g00420	Inosine-uridine preferring nucleoside hydrolase family protein	vv10230Purine_metabolism vv10760Nicotinate_and_nicotinamide_metabolism	Metabolism.Primary metabolism.Nucleobase, nucleoside, nucleotide, nucleic acid metabolism.Nucleotide metabolism.Purine metabolism
VIT_14s0030g00340	Sugar transporter ERD6-like 8	vv50121Porters_cat_1_to_6	Transport overview.Electrochemical Potential-driven Transporters.Porters.Major Facilitator Superfamily.Sugar Porter
VIT_14s0030g00330	Sugar transporter ERD6-like 8	vv50121Porters_cat_1_to_6	Transport overview.Electrochemical Potential-driven Transporters.Porters.Major Facilitator Superfamily.Sugar Porter
VIT_14s0030g00320	Sugar transporter ERD6-like 5	vv50121Porters_cat_1_to_6	Transport overview.Electrochemical Potential-driven Transporters.Porters.Major Facilitator Superfamily.Sugar Porter
VIT_14s0030g00300	Sugar transporter ERD6-like 3	vv50121Porters_cat_1_to_6	Transport overview.Electrochemical Potential-driven Transporters.Porters.Major Facilitator Superfamily.Sugar Porter
VIT_14s0030g00230	Sugar transporter ERD6-like 5	vv50121Porters_cat_1_to_6	Transport overview.Electrochemical Potential-driven Transporters.Porters.Major Facilitator Superfamily.Sugar Porter
VIT_14s0030g00220	Sugar transporter ERD6-like 5	vv50121Porters_cat_1_to_6	Transport overview.Electrochemical Potential-driven Transporters.Porters.Major Facilitator Superfamily.Sugar Porter
VIT_14s0030g00130	RPS2 (resistant to p. syringae 2)	vv34626Plant-pathogen_interaction	Response to stimulus.Stress response.Biotic stress response.Plant-pathogen interaction
VIT_14s0030g00120	No hit		No hit
VIT_14s0030g00040	Disease resistance protein (CC-NBS-LRR class)		Diverse functions.Gene family with diverse functions.NBS-LRR superfamily
VIT_14s0030g00030	Glutathione synthetase, chloroplast precursor	vv10251Glutamate_metabolism vv10480Glutathione_metabolism	Metabolism.Primary metabolism.Amino acid metabolism.Glutamate metabolism
VIT_14s0006g03280	Nuclear matrix constituent protein 1		Unclear
VIT_14s0006g03250	AWPM-19	vv30001ABA_signaling	Signaling.Hormone Signaling.ABA Signaling.ABA-mediated Signaling pathway
VIT_14s0006g03220	Unknown protein		Unknown
VIT_14s0006g03200	Chaperonin		Metabolism.Primary metabolism.Protein metabolism and modification.Protein folding.Chaperone-mediated protein folding
VIT_14s0006g03150	HEAT repeat-containing protein		Unclear
VIT_14s0006g02770	Proton-dependent oligopeptide transport (POT) family protein	vv50122Porters_cat_7_to_17	Transport overview.Electrochemical Potential-driven Transporters.Porters.Proton-dependent Oligopeptide Transporter
VIT_14s0006g02680	Chloroplastic RNA splicing factor 1		Metabolism.Primary metabolism.Nucleobase, nucleoside, nucleotide, nucleic acid metabolism.Nucleic acid metabolism.RNA metabolism.RNA biosynthesis.mRNA biosynthesis
VIT_14s0006g02620	Cgi67 serine protease		Metabolism.Primary metabolism.Protein metabolism and modification.Proteolysis.Peptidase proteins
VIT_14s0006g02610	Unknown protein		Unknown
VIT_14s0006g02340	No hit		No hit
VIT_14s0006g02280	Cyclin-dependent kinase D1;2	vv23420Nucleotide_excision_repair vv44110Cell_cycle	Metabolism.Primary metabolism.Nucleobase, nucleoside, nucleotide, nucleic acid metabolism.Nucleic acid metabolism.DNA metabolism.DNA recombination and repair.repair.Nucleotide excision repair
VIT_14s0006g02270	MATE efflux family protein	vv50125Porters_cat_66_to_94	Transport overview.Electrochemical Potential-driven Transporters.Porters.Multidrug/Oligosaccharidyl-lipid/Polysaccharide Flippase.Multi Antimicrobial Extrusion
VIT_14s0006g02230	Unknown protein		Unknown
VIT_14s0006g02220	Histone chaperone ASF1B (Anti-silencing 1b)		Metabolism.Primary metabolism.Nucleobase, nucleoside, nucleotide, nucleic acid metabolism.Nucleic acid metabolism.DNA metabolism.DNA replication
VIT_14s0006g02190	ATP dependent DNA ligase	vv23030DNA_replication vv23410Base_excision_repair vv23420Nucleotide_excision_repair vv23430Mismatch_repair	Metabolism.Primary metabolism.Nucleobase, nucleoside, nucleotide, nucleic acid metabolism.Nucleic acid metabolism.DNA metabolism.DNA replication
VIT_14s0006g02080	S locus-linked protein SLL2		Metabolism.Cellular metabolism.Amino acid derivative metabolism.S-adenosylmethionine metabolism
VIT_14s0006g01870	E3 ubiquitin-protein ligase SIAH2	vv24120Ubiquitin_mediated_proteolysis	Metabolism.Primary metabolism.Protein metabolism and modification.Proteolysis.cytoplasmic and nuclear protein degradation.Ubiquitin-mediated proteolysis
VIT_14s0006g01740	AAR2 protein		Metabolism.Primary metabolism.Nucleobase, nucleoside, nucleotide, nucleic acid metabolism.Nucleic acid metabolism.RNA metabolism.RNA processing.mRNA processing.mRNA splicing
VIT_14s0006g01660	Pyridoxal kinase	vv10750Vitamin_B6_metabolism	Metabolism.Primary metabolism.Coenzyme and prosthetic group metabolism.Pyridoxine metabolism
VIT_14s0006g01540	Aquaporin NIP4;1	vv50101Channels_and_pores	Transport overview.Channels and pores.a-Type channels.Major Intrinsic Protein
VIT_14s0006g01530	Armadillo/beta-catenin repeat		Unknown
VIT_14s0006g01480	No hit		No hit
VIT_14s0006g01450	Quinolizidine alkaloid O-tigloyltransferase		Metabolism.Secondary metabolism.Primary amino acids derivated metabolism.Alkaloid metabolism.Alkaloid biosynthesis
VIT_14s0006g01440	Double-stranded RNA binding protein		Unknown
VIT_14s0006g01390	Pentatricopeptide (PPR) repeat		Diverse functions.Gene family with diverse functions.Pentatricopeptide domain family
VIT_14s0006g01380	No hit		No hit
VIT_14s0006g01370	VTC2	vv10053Ascorbate_and_aldarate_metabolism	Metabolism.Primary metabolism.Organic acid metabolism.Ascorbate and aldarate metabolism
VIT_14s0006g01360	No hit		No hit
VIT_14s0006g01320	No hit		No hit
VIT_14s0006g01200	Adenine phosphoribosyltransferase	vv10230Purine_metabolism	Metabolism.Primary metabolism.Nucleobase, nucleoside, nucleotide, nucleic acid metabolism.Nucleotide metabolism.Purine metabolism
VIT_14s0006g01190	No hit		No hit
VIT_14s0006g01080	Atypical receptor kinase MARK		Signaling.Signaling pathway.Protein kinase
VIT_14s0006g00880	Protein phosphatase 2C		Signaling.Signaling pathway.Protein phosphatase.PP2C
VIT_14s0006g00850	Valine--tRNA ligase	vv10290Valine_leucine_and_isoleucine_biosynthesis vv20970Aminoacyl-tRNA_biosynthesis	Metabolism.Primary metabolism.Amino acid metabolism.Valine, leucine, and isoleucine metabolism.Valine, leucine, and isoleucine biosynthesis
VIT_14s0006g00840	No hit		No hit
VIT_14s0006g00800	Tubulin alpha-2 chain	vv44145Phagosome vv44810Regulation_of_actin_cytoskeleton	Cellular process.Cellular component organization and biogenesis.Cytoskeleton organization and biogenesis.Microtubule organization and biogenesis
VIT_14s0006g00780	No hit		No hit
VIT_14s0006g00720	No hit		No hit
VIT_14s0006g00710	TIP41		Signaling.Signaling pathway.TOR Signaling pathway
VIT_14s0006g00670	No hit		No hit
VIT_14s0006g00660	No hit		No hit
VIT_14s0006g00580	Zinc finger (DHHC type)		Regulation overview.Regulation of gene expression.Regulation of transcription.Transcription factor.Zinc finger DHHC family transcription factor
VIT_14s0006g00570	Unknown protein		Unknown
VIT_14s0006g00560	No hit		No hit
VIT_14s0006g00520	Glucan endo-1,3-beta-glucosidase 3 precursor	vv10500Starch_and_sucrose_metabolism	Metabolism.Primary metabolism.Carbohydrate metabolism.Polysaccharide metabolism.Starch and sucrose metabolism
VIT_14s0006g00510	No hit		No hit
VIT_14s0006g00500	No hit		No hit
VIT_14s0006g00480	No hit		No hit
VIT_14s0006g00460	No hit		No hit
VIT_14s0006g00450	Myb domain protein 20	vv60044MYB	Regulation overview.Regulation of gene expression.Regulation of transcription.Transcription factor.MYB family transcription factor
VIT_14s0006g00410	Binding		Unknown
VIT_14s0006g00380	Nicastrin		Unclear
VIT_14s0006g00360	No hit		No hit
VIT_14s0006g00330	No hit		No hit
VIT_14s0006g00270	No hit		No hit
VIT_14s0006g00230	Potassium channel SKOR	vv50101Channels_and_pores	Transport overview.Channels and pores.a-Type channels.The Voltage-gated Ion Channel.K+ channel
VIT_14s0006g00190	No hit		No hit
VIT_13s0320g00070	Myosin-like protein XIF	vv44810Regulation_of_actin_cytoskeleton	Cellular process.Cellular component organization and biogenesis.Cytoskeleton organization and biogenesis.Actin organization and biogenesis.Actin-driven movement
VIT_13s0320g00030	Unknown protein		Unknown
VIT_13s0175g00200	V-type H+-transporting ATPase subunit I	vv10190Oxidative_phosphorylation vv44145Phagosome vv50131Primary_active_transporter_cat_A2_to_A4	Metabolism.Primary metabolism.Generation of metabolite precursors and energy.Electron transport.Respiratory-chain phosphorylation
VIT_13s0175g00180	Catenin, beta like 1	vv23040Spliceosome vv44810Regulation_of_actin_cytoskeleton	Metabolism.Primary metabolism.Nucleobase, nucleoside, nucleotide, nucleic acid metabolism.Nucleic acid metabolism.RNA metabolism.RNA processing.mRNA processing.mRNA splicing
VIT_13s0175g00150	Armadillo repeat-containing protein		Unknown
VIT_13s0158g00430	R protein MLA10	vv34627R_proteins_from_Plant-pathogen_interaction	Response to stimulus.Stress response.Biotic stress response.Plant-pathogen interaction.R proteins from Plant-pathogen interaction
VIT_13s0158g00400	R protein MLA10	vv34627R_proteins_from_Plant-pathogen_interaction	Response to stimulus.Stress response.Biotic stress response.Plant-pathogen interaction.R proteins from Plant-pathogen interaction
VIT_13s0158g00360	Calcium-transporting ATPase 11 ACA11	vv34020Calcium_signaling_pathway vv50131Primary_active_transporter_cat_A2_to_A4	Signaling.Signaling pathway.Calcium sensors and Signaling
VIT_13s0158g00350	Unknown		Unknown
VIT_13s0158g00340	Glycerol-3-phosphate dehydrogenase	vv10564Glycerophospholipid_metabolism	Metabolism.Primary metabolism.Lipid metabolism.Glycerolipid metabolism.Glycerophospholipid metabolism.Glycerophospholipid biosynthesis
VIT_13s0158g00310	NBS-LRR type disease resistance protein		Diverse functions.Gene family with diverse functions.NBS-LRR superfamily
VIT_13s0158g00260	R protein MLA10	vv34627R_proteins_from_Plant-pathogen_interaction	Response to stimulus.Stress response.Biotic stress response.Plant-pathogen interaction.R proteins from Plant-pathogen interaction
VIT_13s0158g00200	R protein MLA10	vv34627R_proteins_from_Plant-pathogen_interaction	Response to stimulus.Stress response.Biotic stress response.Plant-pathogen interaction.R proteins from Plant-pathogen interaction
VIT_13s0158g00170	R protein MLA10	vv34627R_proteins_from_Plant-pathogen_interaction	Response to stimulus.Stress response.Biotic stress response.Plant-pathogen interaction.R proteins from Plant-pathogen interaction
VIT_13s0158g00130	Lactoylglutathione lyase	vv10620Pyruvate_metabolism	Metabolism.Primary metabolism.Carbohydrate metabolism.Monosaccharide metabolism.Pyruvate metabolism
VIT_13s0158g00080	Serine carboxypeptidase		Metabolism.Primary metabolism.Protein metabolism and modification.Proteolysis.Peptidase-mediated proteolysis
VIT_13s0158g00070	Serine carboxypeptidase		Metabolism.Primary metabolism.Protein metabolism and modification.Proteolysis.Peptidase-mediated proteolysis
VIT_13s0158g00060	Serine carboxypeptidase SCPL40		Metabolism.Primary metabolism.Protein metabolism and modification.Proteolysis.Peptidase-mediated proteolysis
VIT_13s0158g00050	Serine carboxypeptidase		Metabolism.Primary metabolism.Protein metabolism and modification.Proteolysis.Peptidase-mediated proteolysis
VIT_13s0158g00040	No hit		No hit
VIT_13s0158g00030	TIR-NBS-LRR disease resistance		Diverse functions.Gene family with diverse functions.NBS-LRR superfamily
VIT_13s0158g00010	R protein MLA10	vv34627R_proteins_from_Plant-pathogen_interaction	Response to stimulus.Stress response.Biotic stress response.Plant-pathogen interaction.R proteins from Plant-pathogen interaction
VIT_13s0156g00610	S-receptor kinase		Signaling.Signaling pathway.Protein kinase
VIT_13s0156g00590	S-receptor kinase		Signaling.Signaling pathway.Protein kinase
VIT_13s0156g00580	S-receptor kinase		Signaling.Signaling pathway.Protein kinase
VIT_13s0156g00570	S-receptor kinase		Signaling.Signaling pathway.Protein kinase
VIT_13s0156g00560	Disease resistance protein (TIR-NBS class)		Diverse functions.Gene family with diverse functions.NBS-LRR superfamily
VIT_13s0156g00540	Disease resistance protein (CC-NBS-LRR class)		Diverse functions.Gene family with diverse functions.NBS-LRR superfamily
VIT_13s0156g00530	No hit		No hit
VIT_13s0156g00500	R protein disease resistance protein	vv34627R_proteins_from_Plant-pathogen_interaction	Response to stimulus.Stress response.Biotic stress response.Plant-pathogen interaction.R proteins from Plant-pathogen interaction
VIT_13s0156g00480	R protein disease resistance protein	vv34627R_proteins_from_Plant-pathogen_interaction	Response to stimulus.Stress response.Biotic stress response.Plant-pathogen interaction.R proteins from Plant-pathogen interaction
VIT_13s0156g00450	R protein disease resistance protein	vv34627R_proteins_from_Plant-pathogen_interaction	Response to stimulus.Stress response.Biotic stress response.Plant-pathogen interaction.R proteins from Plant-pathogen interaction
VIT_13s0156g00430	No hit		No hit
VIT_13s0156g00410	No hit		No hit
VIT_13s0156g00390	Myb family	vv60029G2-like	Regulation overview.Regulation of gene expression.Regulation of transcription.Transcription factor.G2-like family transcription factor
VIT_13s0156g00380	No hit		No hit
VIT_13s0156g00370	Myb family	vv60029G2-like	Regulation overview.Regulation of gene expression.Regulation of transcription.Transcription factor.G2-like family transcription factor
VIT_13s0156g00350	Zeaxanthin epoxidase (ZEP) (ABA1)	vv10906Carotenoid_biosynthesis vv60028FHA	Metabolism.Secondary metabolism.Terpenoid metabolism.Tetraterpenoid metabolism.Tetraterpenoid biosynthesis.Carotenoid biosynthesis
VIT_13s0156g00210	Callose synthase	vv10500Starch_and_sucrose_metabolism	Metabolism.Primary metabolism.Carbohydrate metabolism.Polysaccharide metabolism.Starch and sucrose metabolism
VIT_13s0156g00170	Molybdopterin synthase (CNX2)	vv10790Folate_biosynthesis	Metabolism.Primary metabolism.Coenzyme and prosthetic group metabolism.Folate metabolism
VIT_13s0156g00080	Lactose permease	vv50121Porters_cat_1_to_6	Transport overview.Electrochemical Potential-driven Transporters.Porters.Glycoside-Pentoside-Hexuronide:Cation Symporter
VIT_13s0139g00470	No hit		No hit
VIT_13s0139g00310	DNA-directed RNA polymerase II subunit E	vv23020RNA_polymerase	Metabolism.Primary metabolism.Nucleobase, nucleoside, nucleotide, nucleic acid metabolism.Nucleic acid metabolism.RNA metabolism.RNA polymerase
VIT_13s0139g00290	R protein disease resistance protein	vv34627R_proteins_from_Plant-pathogen_interaction	Response to stimulus.Stress response.Biotic stress response.Plant-pathogen interaction.R proteins from Plant-pathogen interaction
VIT_13s0139g00280	Binding		Unknown
VIT_13s0139g00270	R protein MLA10	vv34627R_proteins_from_Plant-pathogen_interaction	Response to stimulus.Stress response.Biotic stress response.Plant-pathogen interaction.R proteins from Plant-pathogen interaction
VIT_13s0139g00130	R protein MLA10	vv34627R_proteins_from_Plant-pathogen_interaction	Response to stimulus.Stress response.Biotic stress response.Plant-pathogen interaction.R proteins from Plant-pathogen interaction
VIT_13s0139g00120	No hit		No hit
VIT_13s0139g00060	No hit		No hit
VIT_13s0139g00030	R protein MLA10	vv34627R_proteins_from_Plant-pathogen_interaction	Response to stimulus.Stress response.Biotic stress response.Plant-pathogen interaction.R proteins from Plant-pathogen interaction
VIT_13s0139g00010	R protein MLA10	vv34627R_proteins_from_Plant-pathogen_interaction	Response to stimulus.Stress response.Biotic stress response.Plant-pathogen interaction.R proteins from Plant-pathogen interaction
VIT_13s0106g00670	No hit		No hit
VIT_13s0106g00340	No hit		No hit
VIT_13s0106g00080	Ankyrin repeat	vv50108Accessory_factors_involved_in_transport	Transport overview.Accessory factors involved in transport.Auxiliary transport proteins.Ankyrin
VIT_13s0106g00020	RPM1 (resistance to p. syringae pv maculicola 1)	vv34626Plant-pathogen_interaction	Response to stimulus.Stress response.Biotic stress response.Plant-pathogen interaction
VIT_13s0101g00510	Ribonuclease H2 subunit A	vv23030DNA_replication	Metabolism.Primary metabolism.Nucleobase, nucleoside, nucleotide, nucleic acid metabolism.Nucleic acid metabolism.DNA metabolism.DNA replication
VIT_13s0101g00060	No hit		No hit
VIT_13s0084g00880	NADPH:quinone oxidoreductase	vv10100Biosynthesis_of_steroids	Metabolism.Primary metabolism.Lipid metabolism.Steroid metabolism.Steroid biosynthesis
VIT_13s0084g00850	NADPH:quinone oxidoreductase	vv10100Biosynthesis_of_steroids	Metabolism.Primary metabolism.Lipid metabolism.Steroid metabolism.Steroid biosynthesis
VIT_13s0084g00820	Pepsin A		Metabolism.Primary metabolism.Protein metabolism and modification.Proteolysis.Peptidase-mediated proteolysis
VIT_13s0084g00780	S-adenosylmethionine synthetase 5	vv10271Methionine_metabolism vv10450Selenoamino_acid_metabolism	Metabolism.Primary metabolism.Amino acid metabolism.Methionine metabolism
VIT_13s0084g00760	WD repeat-containing protein 61	vv23018RNA_degradation	Metabolism.Primary metabolism.Nucleobase, nucleoside, nucleotide, nucleic acid metabolism.Nucleic acid metabolism.RNA metabolism.RNA catabolism
VIT_13s0084g00750	R protein MLA10	vv34627R_proteins_from_Plant-pathogen_interaction	Response to stimulus.Stress response.Biotic stress response.Plant-pathogen interaction.R proteins from Plant-pathogen interaction
VIT_13s0084g00740	No hit		No hit
VIT_13s0084g00730	No hit		No hit
VIT_13s0084g00720	Disease resistance protein (NBS class)		Diverse functions.Gene family with diverse functions.NBS-LRR superfamily
VIT_13s0084g00620	Peptidyl-prolyl isomerase H (cyclophilin H)	vv23040Spliceosome	Metabolism.Primary metabolism.Nucleobase, nucleoside, nucleotide, nucleic acid metabolism.Nucleic acid metabolism.RNA metabolism.RNA processing.mRNA processing.mRNA splicing
VIT_13s0084g00580	Histone mRNA exonuclease 1		Metabolism.Primary metabolism.Nucleobase, nucleoside, nucleotide, nucleic acid metabolism.Nucleic acid metabolism.RNA metabolism
VIT_13s0084g00570	CF2	vv34626Plant-pathogen_interaction	Response to stimulus.Stress response.Biotic stress response.Plant-pathogen interaction
VIT_13s0084g00560	CF2	vv34626Plant-pathogen_interaction	Response to stimulus.Stress response.Biotic stress response.Plant-pathogen interaction
VIT_13s0084g00550	Aminotransferase		Unknown
VIT_13s0084g00540	Steroid sulfotransferase	vv10272Cysteine_metabolism	Metabolism.Primary metabolism.Amino acid metabolism.Cysteine metabolism
VIT_13s0084g00520	THO complex subunit 1	vv23013RNA_transport vv23040Spliceosome	Metabolism.Primary metabolism.Nucleobase, nucleoside, nucleotide, nucleic acid metabolism.Nucleic acid metabolism.RNA metabolism.RNA processing.mRNA processing.mRNA splicing
VIT_13s0084g00510	R protein MLA10	vv34627R_proteins_from_Plant-pathogen_interaction	Response to stimulus.Stress response.Biotic stress response.Plant-pathogen interaction.R proteins from Plant-pathogen interaction
VIT_13s0084g00500	Pol protein		Transposable elements viral and plasmid proteins.Protein from transposable element
VIT_13s0084g00490	No hit		No hit
VIT_13s0084g00460	Ankyrin repeat protein		Diverse functions.Gene family with diverse functions.Ankyrin domain family
VIT_13s0084g00450	NBS type disease resistance protein		Diverse functions.Gene family with diverse functions.NBS-LRR superfamily
VIT_13s0084g00420	R protein MLA10	vv34627R_proteins_from_Plant-pathogen_interaction	Response to stimulus.Stress response.Biotic stress response.Plant-pathogen interaction.R proteins from Plant-pathogen interaction
VIT_13s0084g00400	No hit		No hit
VIT_13s0084g00380	flavonol sulfotransferase	vv10941Flavonoid_biosynthesis	Metabolism.Secondary metabolism.Phenylpropanoid metabolism.Flavonoid metabolism.Flavonoid biosynthesis.Flavonoid-sulfate biosynthesis
VIT_13s0084g00370	THO complex subunit 1	vv23013RNA_transport vv23040Spliceosome	Metabolism.Primary metabolism.Nucleobase, nucleoside, nucleotide, nucleic acid metabolism.Nucleic acid metabolism.RNA metabolism.RNA processing.mRNA processing.mRNA splicing
VIT_13s0084g00360	R protein MLA10	vv34627R_proteins_from_Plant-pathogen_interaction	Response to stimulus.Stress response.Biotic stress response.Plant-pathogen interaction.R proteins from Plant-pathogen interaction
VIT_13s0084g00340	Unknown protein		Unknown
VIT_13s0084g00310	ACI112		Response to stimulus.Stress response.Biotic stress response
VIT_13s0084g00170	DNA-directed RNA polymerase III subunit C2	vv23020RNA_polymerase	Metabolism.Primary metabolism.Nucleobase, nucleoside, nucleotide, nucleic acid metabolism.Nucleic acid metabolism.RNA metabolism.RNA polymerase
VIT_13s0084g00080	MAP65/ASE1; t-snare	vv44810Regulation_of_actin_cytoskeleton	Signaling.Hormone Signaling.Ethylene Signaling.Ethylene-mediated Signaling pathway
VIT_13s0084g00030	Transcription termination factor mitochondrial mTERF	vv60085MTERF	Regulation overview.Regulation of gene expression.Regulation of transcription.Transcription factor.MTERF
VIT_13s0084g00020	No hit		No hit
VIT_13s0073g00680	Endonuclease/exonuclease/phosphatase family protein		Metabolism.Primary metabolism.Nucleobase, nucleoside, nucleotide, nucleic acid metabolism.Nucleic acid metabolism.DNA metabolism.DNA recombination and repair.repair
VIT_13s0073g00490	Serine/threonine-protein phosphatase BSL3	vv30005Brassinosteroids_signaling	Signaling.Hormone Signaling.Brassinosteroid Signaling.Brassinosteroid-mediated Signaling pathway
VIT_13s0073g00180	Rieske [2Fe-2S] domain		Metabolism.Primary metabolism.Generation of metabolite precursors and energy.Electron transport
VIT_13s0067g03790	Pinene synthase	vv10902Monoterpenoid_biosynthesis	Metabolism.Secondary metabolism.Terpenoid metabolism.Monoterpenoid metabolism.Monoterpenoid biosynthesis
VIT_13s0067g03690	Pinene synthase	vv10902Monoterpenoid_biosynthesis	Metabolism.Secondary metabolism.Terpenoid metabolism.Monoterpenoid metabolism.Monoterpenoid biosynthesis
VIT_13s0067g03610	No hit		No hit
VIT_13s0067g03590	R protein MLA10	vv34627R_proteins_from_Plant-pathogen_interaction	Response to stimulus.Stress response.Biotic stress response.Plant-pathogen interaction.R proteins from Plant-pathogen interaction
VIT_13s0067g03570	R protein MLA10	vv34627R_proteins_from_Plant-pathogen_interaction	Response to stimulus.Stress response.Biotic stress response.Plant-pathogen interaction.R proteins from Plant-pathogen interaction
VIT_13s0067g03490	ARR9 typeA	vv30007Cytokinin_signaling vv60072Orphans_Response_reg	Signaling.Hormone Signaling.Cytokinin Signaling.Cytokinin-mediated Signaling pathway
VIT_13s0067g03460	ARR9 Two-component response regulator ARR9 (Response reactor 4)	vv30007Cytokinin_signaling vv60072Orphans_Response_reg	Signaling.Hormone Signaling.Cytokinin Signaling.Cytokinin-mediated Signaling pathway
VIT_13s0067g03410	Serine/threonine Protein kinase BNK1		Signaling.Signaling pathway.Protein kinase
VIT_13s0067g03370	Unknown protein		Unknown
VIT_13s0067g03330	SNF2 domain-containing protein	vv60058SNF2	Regulation overview.Regulation of gene expression.Regulation of transcription.Transcription factor.SNF2 family transcription factor
VIT_13s0067g03000	Beta Galactosidase	vv10052Galactose_metabolism vv10511N-Glycan_degradation vv10600Sphingolipid_metabolism	Metabolism.Primary metabolism.Carbohydrate metabolism.Monosaccharide metabolism.Galactose metabolism
VIT_13s0067g02940	Amidohydrolase 3		Unclear
VIT_13s0067g02890	Unknown protein		Unknown
VIT_13s0067g02860	LRP1 (lateral root primordium 1)	vv30003Auxin_signaling vv60059SRS	Signaling.Hormone Signaling.Auxin Signaling.Auxin-mediated Signaling pathway
VIT_13s0067g02830	Cytochrome P450, family 79, subfamily A, polypeptide 2	vv10966Glucosinolate_biosynthesis	Metabolism.Secondary metabolism.Primary amino acids derivated metabolism.Glucosinolate metabolism
VIT_13s0067g02810	NADPH:quinone oxidoreductase	vv10100Biosynthesis_of_steroids	Metabolism.Primary metabolism.Lipid metabolism.Steroid metabolism.Steroid biosynthesis
VIT_13s0067g02770	Transcription factor related		Unclear
VIT_13s0067g02620	SAC3/GANP		Unclear
VIT_13s0067g02610	Unknown		Unknown
VIT_13s0067g02580	R protein MLA10	vv34627R_proteins_from_Plant-pathogen_interaction	Response to stimulus.Stress response.Biotic stress response.Plant-pathogen interaction.R proteins from Plant-pathogen interaction
VIT_13s0067g02550	Transcription factor related		Unclear
VIT_13s0067g02540	No hit		No hit
VIT_13s0067g02470	SAC3/GANP		Unclear
VIT_13s0067g02430	R protein MLA10	vv34627R_proteins_from_Plant-pathogen_interaction	Response to stimulus.Stress response.Biotic stress response.Plant-pathogen interaction.R proteins from Plant-pathogen interaction
VIT_13s0067g02410	No hit		No hit
VIT_13s0067g02370	SAC3/GANP		Unclear
VIT_13s0067g02270	CTV.22		Unknown
VIT_13s0067g02180	CTV.12		Unknown
VIT_13s0067g02100	Pentatricopeptide (PPR) repeat-containing protein		Diverse functions.Gene family with diverse functions.Pentatricopeptide domain family
VIT_13s0067g02090	Unknown protein		Unknown
VIT_13s0067g02080	Unknown		Unknown
VIT_13s0067g02040	CTV.22		Unknown
VIT_13s0067g01730	Steroid 5alpha-reductase	vv10905Brassinosteroid_biosynthesis	Signaling.Hormone Signaling.Brassinosteroid Signaling.Brassinosteroid metabolism.Brassinosteroid biosynthesis
VIT_13s0067g01700	Steroid 5alpha-reductase	vv10905Brassinosteroid_biosynthesis	Signaling.Hormone Signaling.Brassinosteroid Signaling.Brassinosteroid metabolism.Brassinosteroid biosynthesis
VIT_13s0067g01620	Dual-specific kinase DSK1		Signaling.Signaling pathway.Protein kinase
VIT_13s0067g01540	Pollen Ole e 1 allergen and extensin		Unknown
VIT_13s0067g01520	Transcription factor related		Unclear
VIT_13s0067g01310	R protein disease resistance protein	vv34627R_proteins_from_Plant-pathogen_interaction	Response to stimulus.Stress response.Biotic stress response.Plant-pathogen interaction.R proteins from Plant-pathogen interaction
VIT_13s0067g01300	AP2-associated kinase		Signaling.Signaling pathway.Protein kinase
VIT_13s0067g01280	No hit		No hit
VIT_13s0067g01260	SAC3/GANP		Unclear
VIT_13s0067g01230	AP2-associated kinase		Signaling.Signaling pathway.Protein kinase
VIT_13s0067g01160	No hit		No hit
VIT_13s0067g01100	RPM1 (resistance to p. syringae pv maculicola 1)	vv34626Plant-pathogen_interaction	Response to stimulus.Stress response.Biotic stress response.Plant-pathogen interaction
VIT_13s0067g01040	SAC3/GANP		Unclear
VIT_13s0067g00980	No hit		No hit
VIT_13s0067g00950	Transcription factor related		Unclear
VIT_13s0067g00910	R protein MLA10	vv34627R_proteins_from_Plant-pathogen_interaction	Response to stimulus.Stress response.Biotic stress response.Plant-pathogen interaction.R proteins from Plant-pathogen interaction
VIT_13s0067g00560	Cinnamyl alcohol dehydrogenase	vv10940Phenylpropanoid_biosynthesis	Metabolism.Secondary metabolism.Phenylpropanoid metabolism.Phenylpropanoid biosynthesis
VIT_13s0067g00500	Transcription elongation factor SPT6		Metabolism.Primary metabolism.Nucleobase, nucleoside, nucleotide, nucleic acid metabolism.Nucleic acid metabolism.RNA metabolism.RNA biosynthesis.mRNA biosynthesis
VIT_13s0067g00460	Cinnamyl alcohol dehydrogenase	vv10940Phenylpropanoid_biosynthesis	Metabolism.Secondary metabolism.Phenylpropanoid metabolism.Phenylpropanoid biosynthesis
VIT_13s0067g00430	GTB1 (global transcription factor group B1)	vv60076Other_GTF	Regulation overview.Regulation of gene expression.Regulation of transcription.Transcription factor.GTF family transcription factor
VIT_13s0067g00370	Pinene synthase	vv10902Monoterpenoid_biosynthesis	Metabolism.Secondary metabolism.Terpenoid metabolism.Monoterpenoid metabolism.Monoterpenoid biosynthesis
VIT_13s0067g00300	Pinene synthase	vv10902Monoterpenoid_biosynthesis	Metabolism.Secondary metabolism.Terpenoid metabolism.Monoterpenoid metabolism.Monoterpenoid biosynthesis
VIT_13s0067g00290	Pinene synthase	vv10902Monoterpenoid_biosynthesis	Metabolism.Secondary metabolism.Terpenoid metabolism.Monoterpenoid metabolism.Monoterpenoid biosynthesis
VIT_13s0067g00130	Pinene synthase	vv10902Monoterpenoid_biosynthesis	Metabolism.Secondary metabolism.Terpenoid metabolism.Monoterpenoid metabolism.Monoterpenoid biosynthesis
VIT_13s0064g01880	No hit		No hit
VIT_13s0064g01860	No hit		No hit
VIT_13s0064g01840	No hit		No hit
VIT_13s0064g01790	R protein MLA10	vv34627R_proteins_from_Plant-pathogen_interaction	Response to stimulus.Stress response.Biotic stress response.Plant-pathogen interaction.R proteins from Plant-pathogen interaction
VIT_13s0064g01770	No hit		No hit
VIT_13s0064g01750	Vicianin hydrolase	vv10460Cyanoamino_acid_metabolism	Metabolism.Cellular metabolism.Amino acid derivative metabolism.Cyanoamino acid metabolism
VIT_13s0064g01730	No hit		No hit
VIT_13s0064g01700	Glycosyl hydrolase family 1 protein	vv10530Aminosugars_metabolism	Metabolism.Primary metabolism.Carbohydrate metabolism.Monosaccharide metabolism.Amino sugar metabolism
VIT_13s0064g01690	Latex cyanogenic beta glucosidase	vv10500Starch_and_sucrose_metabolism vv10902Monoterpenoid_biosynthesis vv40006Cell_wall	Metabolism.Primary metabolism.Carbohydrate metabolism.Polysaccharide metabolism.Starch and sucrose metabolism
VIT_13s0064g01680	RNA polymerase beta''	vv23020RNA_polymerase	Metabolism.Primary metabolism.Nucleobase, nucleoside, nucleotide, nucleic acid metabolism.Nucleic acid metabolism.RNA metabolism.RNA polymerase
VIT_13s0064g01670	No hit		No hit
VIT_13s0064g01660	Prunasin hydrolase isoform PHA precursor	vv10460Cyanoamino_acid_metabolism	Metabolism.Cellular metabolism.Amino acid derivative metabolism.Cyanoamino acid metabolism
VIT_13s0064g01540	Beta-primeverosidase	vv11000Single_reactions	Metabolism.single reactions
VIT_13s0064g01350	TIF31 protein		Metabolism.Primary metabolism.Protein metabolism and modification.Protein synthesis.Translation.Translational initiation
VIT_13s0064g01340	Histone H3		Cellular process.Cellular component organization and biogenesis.Nucleus.Chromosome organization and biogenesis.Chromatin assembly
VIT_13s0064g01330	Unknown protein		Unknown
VIT_13s0064g01300	RAB GTPase SMG1		Cellular process.Cellular transport.Protein trafficking.Vesicle-mediated trafficking
VIT_13s0064g01270	TRNA/rRNA methyltransferase (SpoU)		Metabolism.Primary metabolism.Nucleobase, nucleoside, nucleotide, nucleic acid metabolism.Nucleic acid metabolism.RNA metabolism
VIT_13s0064g01260	DNA-damage-repair/toleration protein (DRT100)		Metabolism.Primary metabolism.Nucleobase, nucleoside, nucleotide, nucleic acid metabolism.Nucleic acid metabolism.DNA metabolism.DNA recombination and repair.repair
VIT_13s0064g01120	No hit		No hit
VIT_13s0064g01060	No transmitting tract	vv60017C2H2	Regulation overview.Regulation of gene expression.Regulation of transcription.Transcription factor.C2H2 family transcription factor
VIT_13s0064g01040	No hit		No hit
VIT_13s0064g01000	Telomerase reverse transcriptase (TERT)		Unclassified
VIT_13s0064g00980	Telomerase reverse transcriptase (TERT)		Unclassified
VIT_13s0064g00890	Cellulose synthase CESA3	vv30011Jasmonate_signaling vv40006Cell_wall	Signaling.Hormone Signaling.Jasmonate salicylate signaling.Jasmonate Signaling.Jasmonate-mediated Signaling pathway
VIT_13s0064g00780	Polygalacturonase GH28	vv40006Cell_wall	Cellular process.Cellular component organization and biogenesis.Cell wall organization and biogenesis.Cell wall metabolism.Cell wall modification.Pectin modification
VIT_13s0064g00760	Polygalacturonase GH28	vv40006Cell_wall	Cellular process.Cellular component organization and biogenesis.Cell wall organization and biogenesis.Cell wall metabolism.Cell wall modification.Pectin modification
VIT_13s0064g00730	Actin-related protein 7	vv44810Regulation_of_actin_cytoskeleton	Cellular process.Cellular component organization and biogenesis.Cytoskeleton organization and biogenesis.Actin organization and biogenesis
VIT_13s0064g00670	No hit		No hit
VIT_13s0064g00630	PHD finger transcription factor	vv60048PHD	Regulation overview.Regulation of gene expression.Regulation of transcription.Transcription factor.PHD family transcription factor
VIT_13s0064g00590	Cyclin-related	vv44110Cell_cycle	Cellular process.Cell growth and death
VIT_13s0064g00580	FK506-binding protein 4/5 TWD1 (twisted dwarf 1)	vv50108Accessory_factors_involved_in_transport	Transport overview.Accessory factors involved in transport.Auxiliary transport proteins.Immunophilin-like Prolyl:peptidyl Isomerase Regulator
VIT_13s0064g00570	Constans interacting protein 6	vv30009Flower_development	Development.Reproductive development.Flower development
VIT_13s0064g00530	R protein MLA10	vv34627R_proteins_from_Plant-pathogen_interaction	Response to stimulus.Stress response.Biotic stress response.Plant-pathogen interaction.R proteins from Plant-pathogen interaction
VIT_13s0064g00520	furcatin hydrolase		Unclassified
VIT_13s0064g00510	No hit		No hit
VIT_13s0064g00490	No hit		No hit
VIT_13s0064g00480	Beta-primeverosidase	vv11000Single_reactions	Metabolism.single reactions
VIT_13s0064g00470	Disease resistance protein (NBS-LRR class) RGH1		Diverse functions.Gene family with diverse functions.NBS-LRR superfamily
VIT_13s0064g00460	Unknown protein		Unknown
VIT_13s0064g00440	24-sterol C-methyltransferase	vv10100Biosynthesis_of_steroids vv50004Auxin_transport	Metabolism.Primary metabolism.Lipid metabolism.Steroid metabolism.Steroid biosynthesis.Sterol biosynthesis
VIT_13s0064g00430	Steroid sulfotransferase	vv11000Single_reactions	Metabolism.single reactions
VIT_13s0064g00420	Steroid sulfotransferase	vv10272Cysteine_metabolism	Metabolism.Primary metabolism.Amino acid metabolism.Cysteine metabolism
VIT_13s0064g00400	Ppr2		Cellular process.Cellular component organization and biogenesis.Organelle organization and biogenesis.Plastid organization and biogenesis
VIT_13s0064g00380	Unknown protein		Unknown
VIT_13s0064g00370	Alpha-N-acetylglucosaminidase	vv10511N-Glycan_degradation	Metabolism.Primary metabolism.Carbohydrate metabolism.Oligosaccharide metabolism.N-Glycan metabolism.N-Glycan catabolism
VIT_13s0064g00350	No hit		No hit
VIT_13s0064g00340	Cinnamyl alcohol dehydrogenase	vv10940Phenylpropanoid_biosynthesis	Metabolism.Secondary metabolism.Phenylpropanoid metabolism.Phenylpropanoid biosynthesis
VIT_13s0064g00330	Notchless-like protein		Unclear
VIT_13s0064g00320	R protein PRF disease resistance protein	vv34627R_proteins_from_Plant-pathogen_interaction	Response to stimulus.Stress response.Biotic stress response.Plant-pathogen interaction.R proteins from Plant-pathogen interaction
VIT_13s0064g00310	No hit		No hit
VIT_13s0064g00300	Separase		Metabolism.Primary metabolism.Protein metabolism and modification.Proteolysis.Peptidase proteins
VIT_13s0064g00290	Cinnamyl alcohol dehydrogenase	vv10940Phenylpropanoid_biosynthesis	Metabolism.Secondary metabolism.Phenylpropanoid metabolism.Phenylpropanoid biosynthesis
VIT_13s0064g00260	No hit		No hit
VIT_13s0064g00240	No hit		No hit
VIT_13s0064g00230	No hit		No hit
VIT_13s0064g00180	Structural maintenance of chromosomes (SMC) family protein (MSS2)	vv44110Cell_cycle	Cellular process.Cell growth and death
VIT_13s0064g00140	R protein disease resistance protein	vv34627R_proteins_from_Plant-pathogen_interaction	Response to stimulus.Stress response.Biotic stress response.Plant-pathogen interaction.R proteins from Plant-pathogen interaction
VIT_13s0064g00130	R protein disease resistance protein	vv34627R_proteins_from_Plant-pathogen_interaction	Response to stimulus.Stress response.Biotic stress response.Plant-pathogen interaction.R proteins from Plant-pathogen interaction
VIT_13s0064g00100	R protein disease resistance protein	vv34627R_proteins_from_Plant-pathogen_interaction	Response to stimulus.Stress response.Biotic stress response.Plant-pathogen interaction.R proteins from Plant-pathogen interaction
VIT_13s0064g00060	R protein MLA10	vv34627R_proteins_from_Plant-pathogen_interaction	Response to stimulus.Stress response.Biotic stress response.Plant-pathogen interaction.R proteins from Plant-pathogen interaction
VIT_13s0047g01240	CTV.12		Unknown
VIT_13s0047g01220	Ankyrin repeat	vv50108Accessory_factors_involved_in_transport	Transport overview.Accessory factors involved in transport.Auxiliary transport proteins.Ankyrin
VIT_13s0047g01190	NADH:cytochrome b5 reductase	vv50135Primary_active_transporter_cat_D3_to_E2	Transport overview.Primary Active Transporters.Oxidoreduction-driven transporters.a+-translocating NADH:Quinone Dhgenase
VIT_13s0047g01120	Unknown protein		Unknown
VIT_13s0047g01100	Vacuolar protein sorting 36	vv50111Tethering_factors	Transport overview.Macromolecule transport.Protein transport.Tethering factors
VIT_13s0047g01090	Valyl-tRNA synthetase	vv10290Valine_leucine_and_isoleucine_biosynthesis vv20970Aminoacyl-tRNA_biosynthesis	Metabolism.Primary metabolism.Amino acid metabolism.Valine, leucine, and isoleucine metabolism.Valine, leucine, and isoleucine biosynthesis
VIT_13s0047g01070	Calcium-binding EF-hand		Unknown
VIT_13s0047g01050	Valine--tRNA ligase	vv10290Valine_leucine_and_isoleucine_biosynthesis vv20970Aminoacyl-tRNA_biosynthesis	Metabolism.Primary metabolism.Amino acid metabolism.Valine, leucine, and isoleucine metabolism.Valine, leucine, and isoleucine biosynthesis
VIT_13s0047g01030	LysM receptor-like kinase		Signaling.Signaling pathway.Protein kinase
VIT_13s0047g01010	R protein MLA10	vv34627R_proteins_from_Plant-pathogen_interaction	Response to stimulus.Stress response.Biotic stress response.Plant-pathogen interaction.R proteins from Plant-pathogen interaction
VIT_13s0047g01000	No hit		No hit
VIT_13s0047g00990	Cinnamyl alcohol dehydrogenase	vv10940Phenylpropanoid_biosynthesis	Metabolism.Secondary metabolism.Phenylpropanoid metabolism.Phenylpropanoid biosynthesis
VIT_13s0047g00960	No hit		No hit
VIT_13s0047g00740	Disease resistance protein (NBS class)		Diverse functions.Gene family with diverse functions.NBS-LRR superfamily
VIT_13s0047g00730	R protein MLA10	vv34627R_proteins_from_Plant-pathogen_interaction	Response to stimulus.Stress response.Biotic stress response.Plant-pathogen interaction.R proteins from Plant-pathogen interaction
VIT_13s0047g00640	No hit		No hit
VIT_13s0047g00620	No hit		No hit
VIT_13s0047g00610	SAC3/GANP		Unclear
VIT_13s0047g00600	No hit		No hit
VIT_13s0047g00580	No hit		No hit
VIT_13s0047g00570	No hit		No hit
VIT_13s0047g00540	Cinnamyl alcohol dehydrogenase	vv10940Phenylpropanoid_biosynthesis	Metabolism.Secondary metabolism.Phenylpropanoid metabolism.Phenylpropanoid biosynthesis
VIT_13s0047g00500	3-hydroxyisobutyryl-CoA hydrolase	vv10280Valine_leucine_and_isoleucine_degradation vv10410Beta-alanine_metabolism vv10640Propanoate_metabolism	Metabolism.Primary metabolism.Amino acid metabolism.Valine, leucine, and isoleucine metabolism.Valine, leucine, and isoleucine catabolism
VIT_13s0047g00490	No hit		No hit
VIT_13s0047g00460	Essential for mitotic growth 1	vv23008Ribosome_biogenesis_in_Eukaryotes	Cellular process.Cellular component organization and biogenesis.Ribosome organization and biogenesis
VIT_13s0047g00390	3-hydroxyisobutyryl-CoA hydrolase	vv10280Valine_leucine_and_isoleucine_degradation vv10410Beta-alanine_metabolism vv10640Propanoate_metabolism	Metabolism.Primary metabolism.Amino acid metabolism.Valine, leucine, and isoleucine metabolism.Valine, leucine, and isoleucine catabolism
VIT_13s0047g00360	6-hydroxyisobutyryl-coenzyme A hydrolase	vv10280Valine_leucine_and_isoleucine_degradation vv10410Beta-alanine_metabolism vv10640Propanoate_metabolism	Metabolism.Primary metabolism.Amino acid metabolism.Valine, leucine, and isoleucine metabolism.Valine, leucine, and isoleucine catabolism
VIT_13s0047g00350	Unknown		Unknown
VIT_13s0047g00260	Calcium/calmodulin-dependent protein kinase (CaM kinase) II	vv34020Calcium_signaling_pathway	Signaling.Signaling pathway.Calcium sensors and Signaling
VIT_13s0047g00220	Ribosomal protein S19	vv23010Ribosome	Metabolism.Primary metabolism.Protein metabolism and modification.Protein synthesis.Ribosome
VIT_13s0047g00210	flavonol synthase	vv10941Flavonoid_biosynthesis	Metabolism.Secondary metabolism.Phenylpropanoid metabolism.Flavonoid metabolism.Flavonoid biosynthesis
VIT_13s0047g00200	Subtilisin		Metabolism.Primary metabolism.Protein metabolism and modification.Proteolysis.Peptidase-mediated proteolysis.Subtilase-mediated proteolysis
VIT_13s0047g00170	Ring finger protein		Unknown
VIT_13s0047g00110	Ripening regulated protein DDTFR8		Development.Reproductive development.Fruit development
VIT_13s0047g00050	ZIFL1 (Zinc induced facilitator 1)	vv50121Porters_cat_1_to_6	Transport overview.Electrochemical Potential-driven Transporters.Porters.Major Facilitator Superfamily.Drug:H+ Antiporter-1 (12 Spanner)
VIT_13s0047g00010	ZIFL2 (zinc induced facilitator-like 1)	vv50121Porters_cat_1_to_6	Transport overview.Electrochemical Potential-driven Transporters.Porters.Major Facilitator Superfamily.Drug:H+ Antiporter-1 (12 Spanner)
VIT_13s0019g04570	GCN5 N-acetyltransferase (GNAT)	vv60082GNAT	Regulation overview.Regulation of gene expression.Regulation of transcription.Transcription factor.GNAT
VIT_13s0019g04550	Protein kinase		Signaling.Signaling pathway.Protein kinase
VIT_13s0019g03830	Lateral organ boundaries protein 11	vv60007AS2	Regulation overview.Regulation of gene expression.Regulation of transcription.Transcription factor.AS2 family transcription factor
VIT_13s0019g03540	Regulator of nonsense transcripts 2 UPF2	vv23013RNA_transport vv23015mRNA_surveillance_pathway	Metabolism.Primary metabolism.Protein metabolism and modification.Protein synthesis.Translation.Translational initiation
VIT_13s0019g03010	Heat shock protein 17.6 kDa class I	vv24141Protein_processing_in_endoplasmic_reticulum	Metabolism.Primary metabolism.Protein metabolism and modification.Protein folding.Chaperone-mediated protein folding.HSP-mediated protein folding
VIT_13s0019g02830	No hit		No hit
VIT_13s0019g02810	Glucuronosyl transferase	vv10040Pentose_glucuronate_interconversion vv10500Starch_and_sucrose_metabolism	Metabolism.Primary metabolism.Carbohydrate metabolism.Monosaccharide metabolism.Pentose glucuronate interconversion
VIT_13s0019g01950	R protein MLA10	vv34627R_proteins_from_Plant-pathogen_interaction	Response to stimulus.Stress response.Biotic stress response.Plant-pathogen interaction.R proteins from Plant-pathogen interaction
VIT_13s0019g01880	R protein MLA10	vv34627R_proteins_from_Plant-pathogen_interaction	Response to stimulus.Stress response.Biotic stress response.Plant-pathogen interaction.R proteins from Plant-pathogen interaction
VIT_13s0019g01850	Transposon protein, putative, CACTA		Transposable elements viral and plasmid proteins.Protein from transposable element
VIT_13s0019g01720	Abscisic acid insensitive 8	vv30001ABA_signaling	Signaling.Hormone Signaling.ABA Signaling.ABA-mediated Signaling pathway
VIT_13s0019g01690	Ubiquitin-specific protease 24 (UBP24)		Metabolism.Primary metabolism.Protein metabolism and modification.Proteolysis.cytoplasmic and nuclear protein degradation.Ubiquitin-mediated proteolysis
VIT_13s0019g01560	Protease inhibitor/seed storage/lipid transfer protein (LTP)		Transport overview.Macromolecule transport.Lipid transport
VIT_13s0019g01500	Sugar transport protein 8 (STP8)	vv50121Porters_cat_1_to_6	Transport overview.Electrochemical Potential-driven Transporters.Porters.Major Facilitator Superfamily.Sugar Porter
VIT_13s0019g01490	C2 domain-containing protein		Signaling.Signaling pathway.Protein kinase
VIT_13s0019g01420	No hit		No hit
VIT_13s0019g01400	Sugar transport protein 13	vv50121Porters_cat_1_to_6	Transport overview.Electrochemical Potential-driven Transporters.Porters.Major Facilitator Superfamily.Sugar Porter
VIT_13s0019g01330	Sugar transport protein 8 (STP8)	vv50121Porters_cat_1_to_6	Transport overview.Electrochemical Potential-driven Transporters.Porters.Major Facilitator Superfamily.Sugar Porter
VIT_13s0019g01290	Crossover junction endonuclease MUS81	vv23440Homologous_recombination	Metabolism.Primary metabolism.Nucleobase, nucleoside, nucleotide, nucleic acid metabolism.Nucleic acid metabolism.DNA metabolism.DNA recombination and repair.recombination
VIT_13s0019g01250	Metallophosphoesterase		Unclear
VIT_13s0019g01190	Alpha galactosidase	vv10052Galactose_metabolism vv10561Glycerolipid_metabolism	Metabolism.Primary metabolism.Carbohydrate metabolism.Monosaccharide metabolism.Galactose metabolism
VIT_13s0019g01160	Cinnamoyl-CoA reductase	vv10940Phenylpropanoid_biosynthesis	Metabolism.Secondary metabolism.Phenylpropanoid metabolism.Phenylpropanoid biosynthesis
VIT_13s0019g01150	Alpha galactosidase	vv10052Galactose_metabolism vv10561Glycerolipid_metabolism	Metabolism.Primary metabolism.Carbohydrate metabolism.Monosaccharide metabolism.Galactose metabolism
VIT_13s0019g01140	R protein MLA10	vv34627R_proteins_from_Plant-pathogen_interaction	Response to stimulus.Stress response.Biotic stress response.Plant-pathogen interaction.R proteins from Plant-pathogen interaction
VIT_13s0019g01090	Triosephosphate isomerase, cytosolic	vv10010Glycolysis vv10051Fructose_and_mannose_metabolism vv10710Carbon_fixation	Metabolism.Primary metabolism.Carbohydrate metabolism.Glycolysis Gluconeogenesis
VIT_13s0019g00880	Intron-binding protein aquarius	vv23040Spliceosome	Metabolism.Primary metabolism.Nucleobase, nucleoside, nucleotide, nucleic acid metabolism.Nucleic acid metabolism.RNA metabolism.RNA processing.mRNA processing.mRNA splicing
VIT_13s0019g00790	Early-responsive to dehydration		Response to stimulus.Stress response.Abiotic stress response.Drought stress response
VIT_13s0019g00770	Lipase GDSL 7		Unclear
VIT_13s0019g00750	Annexin ANN4	vv50101Channels_and_pores	Transport overview.Channels and pores.a-Type channels.Annexin
VIT_13s0019g00660	Dimethylaniline monooxygenase, N-oxide-forming	vv11000Single_reactions	Metabolism.single reactions
VIT_13s0019g00620	Dimethylaniline monooxygenase, N-oxide-forming	vv11000Single_reactions	Metabolism.single reactions
VIT_13s0019g00540	Ethylene-responsive protein	vv30008Ethylene_signaling vv60011BHLH	Signaling.Hormone Signaling.Ethylene Signaling.Ethylene-mediated Signaling pathway
VIT_13s0019g00380	R protein MLA10	vv34627R_proteins_from_Plant-pathogen_interaction	Response to stimulus.Stress response.Biotic stress response.Plant-pathogen interaction.R proteins from Plant-pathogen interaction
VIT_13s0019g00350	ARF GTPase activator, ARF-GAP Domain 13	vv50110Protein_coat	Transport overview.Macromolecule transport.Protein transport.Protein coat
VIT_13s0019g00300	Sensitivity to red light reduced protein (SRR1)		Signaling.Signaling pathway.Circadian clock Signaling
VIT_13s0019g00110	Auxin response factor 1	vv30003Auxin_signaling vv60004ARF	Signaling.Hormone Signaling.Auxin Signaling.Auxin-mediated Signaling pathway
VIT_12s0178g00190	Unknown		Unknown
VIT_12s0178g00180	Diacylglycerol kinase 1	vv10561Glycerolipid_metabolism vv10564Glycerophospholipid_metabolism vv34070Phosphatidylinositol_signaling_system	Metabolism.Primary metabolism.Lipid metabolism.Glycerolipid metabolism.Glycerophospholipid metabolism
VIT_12s0178g00170	Diacylglycerol kinase 1	vv10561Glycerolipid_metabolism vv10564Glycerophospholipid_metabolism vv34070Phosphatidylinositol_signaling_system	Metabolism.Primary metabolism.Lipid metabolism.Glycerolipid metabolism.Glycerophospholipid metabolism
VIT_12s0178g00150	Unknown protein		Unknown
VIT_12s0178g00140	Diacylglycerol kinase 1	vv10561Glycerolipid_metabolism vv10564Glycerophospholipid_metabolism vv34070Phosphatidylinositol_signaling_system	Metabolism.Primary metabolism.Lipid metabolism.Glycerolipid metabolism.Glycerophospholipid metabolism
VIT_12s0178g00130	Unknown protein		Unknown
VIT_12s0178g00120	No hit		No hit
VIT_12s0178g00110	No hit		No hit
VIT_12s0178g00090	Diacylglycerol kinase 1	vv10561Glycerolipid_metabolism vv10564Glycerophospholipid_metabolism vv34070Phosphatidylinositol_signaling_system	Metabolism.Primary metabolism.Lipid metabolism.Glycerolipid metabolism.Glycerophospholipid metabolism
VIT_12s0178g00020	ERGIC and golgi 3	vv50109Incompletely_characterized_transport_systems	Transport overview.Incompletely characterized transport systems.Putative transport protein.Transporter unknown
VIT_12s0178g00010	PHP domain-containing protein		Metabolism.Primary metabolism.Nucleobase, nucleoside, nucleotide, nucleic acid metabolism.Nucleic acid metabolism.DNA metabolism
VIT_12s0142g00790	No hit		No hit
VIT_12s0142g00780	Leucine-rich repeat transmembrane protein kinase		Signaling.Signaling pathway.Protein kinase
VIT_12s0142g00760	Leucine-rich repeat protein kinase		Signaling.Signaling pathway.Protein kinase
VIT_12s0142g00700	MEKK1	vv24120Ubiquitin_mediated_proteolysis vv34626Plant-pathogen_interaction	Metabolism.Primary metabolism.Protein metabolism and modification.Proteolysis.cytoplasmic and nuclear protein degradation.Ubiquitin-mediated proteolysis
VIT_12s0142g00590	R protein L6	vv34627R_proteins_from_Plant-pathogen_interaction	Response to stimulus.Stress response.Biotic stress response.Plant-pathogen interaction.R proteins from Plant-pathogen interaction
VIT_12s0142g00520	AAA-type ATPase		Diverse functions.Gene family with diverse functions.AAA-type ATPase domain family
VIT_12s0142g00460	Basic helix-loop-helix (bHLH) family	vv60011BHLH	Regulation overview.Regulation of gene expression.Regulation of transcription.Transcription factor.bHLH family transcription factor
VIT_12s0142g00430	Alternative oxidase 2, (AOX2)	vv30001ABA_signaling	Signaling.Hormone Signaling.ABA Signaling.ABA-mediated Signaling pathway
VIT_12s0142g00330	Copper-transporting ATPase PAA1	vv50131Primary_active_transporter_cat_A2_to_A4	Transport overview.Primary Active Transporters.P-P-bond hydrolysis-driven transporters.P-type ATPase (P-ATPase).Cu2+-exporting ATPase
VIT_12s0142g00110	Splicing factor, arginine/serine-rich 2	vv23040Spliceosome	Metabolism.Primary metabolism.Nucleobase, nucleoside, nucleotide, nucleic acid metabolism.Nucleic acid metabolism.RNA metabolism.RNA processing.mRNA processing.mRNA splicing
VIT_12s0142g00090	Ribose-phosphate pyrophosphokinase 4	vv10030Pentose_phosphate vv10230Purine_metabolism	Metabolism.Primary metabolism.Carbohydrate metabolism.Monosaccharide metabolism.Monosaccharide catabolism.Pentose-phosphate shunt
VIT_12s0142g00030	No hit		No hit
VIT_12s0142g00020	No hit		No hit
VIT_12s0134g00410	frataxin protein	vv50109Incompletely_characterized_transport_systems	Transport overview.Incompletely characterized transport systems.Putative transport protein.Frataxin
VIT_12s0134g00380	S-locus lectin protein kinase family		Signaling.Signaling pathway.Protein kinase
VIT_12s0121g00410	Ubiquitin-specific protease 12		Metabolism.Primary metabolism.Protein metabolism and modification.Proteolysis.cytoplasmic and nuclear protein degradation.Ubiquitin-mediated proteolysis
VIT_12s0121g00390	Diacylglycerol kinase	vv10561Glycerolipid_metabolism vv10564Glycerophospholipid_metabolism vv34070Phosphatidylinositol_signaling_system	Metabolism.Primary metabolism.Lipid metabolism.Glycerolipid metabolism.Glycerophospholipid metabolism
VIT_12s0121g00370	NADH dehydrogenase (ubiquinone) flavoprotein 1	vv10190Oxidative_phosphorylation vv50134Primary_active_transporter_cat_D1	Metabolism.Primary metabolism.Generation of metabolite precursors and energy.Electron transport.Respiratory-chain phosphorylation
VIT_12s0121g00340	No hit		No hit
VIT_12s0121g00300	Brassinosteroid insensitive 1-associated receptor kinase 1	vv30005Brassinosteroids_signaling vv34626Plant-pathogen_interaction	Signaling.Hormone Signaling.Brassinosteroid Signaling.Brassinosteroid-mediated Signaling pathway
VIT_12s0121g00240	MuDR transposase; Zinc finger, SWIM-type; Malate synthase-like		Transposable elements viral and plasmid proteins.Protein from transposable element
VIT_12s0121g00130	No hit		No hit
VIT_12s0121g00110	No hit		No hit
VIT_12s0121g00100	No hit		No hit
VIT_12s0121g00090	YIP1	vv50110Protein_coat	Transport overview.Macromolecule transport.Protein transport.Protein coat
VIT_12s0121g00080	Copine BON3 (BONZAI 3)		Diverse functions.Gene family with diverse functions.Copine family
VIT_12s0121g00060	R protein MLA10	vv34627R_proteins_from_Plant-pathogen_interaction	Response to stimulus.Stress response.Biotic stress response.Plant-pathogen interaction.R proteins from Plant-pathogen interaction
VIT_12s0121g00050	R protein MLA10	vv34627R_proteins_from_Plant-pathogen_interaction	Response to stimulus.Stress response.Biotic stress response.Plant-pathogen interaction.R proteins from Plant-pathogen interaction
VIT_12s0059g02270	Glutamate receptor protein GLR3.4b	vv50101Channels_and_pores	Transport overview.Channels and pores.a-Type channels.Glutamate-gated Ion Channel of Neurotransmitter Receptors
VIT_12s0059g02220	MATE efflux family protein	vv50125Porters_cat_66_to_94	Transport overview.Electrochemical Potential-driven Transporters.Porters.Multidrug/Oligosaccharidyl-lipid/Polysaccharide Flippase.Multi Antimicrobial Extrusion
VIT_12s0059g02080	No hit		No hit
VIT_12s0059g01960	Unknown protein		Unknown
VIT_12s0059g01620	UPF0041		Unknown
VIT_12s0059g01610	No hit		No hit
VIT_12s0059g01600	Lipid-A-disaccharide synthase	vv10540Lipopolysaccharide_biosynthesis	Metabolism.Primary metabolism.Carbohydrate metabolism.Oligosaccharide metabolism.Glycan metabolism.Lipopolysaccharide biosynthesis
VIT_12s0059g01590	Lipase GDSL		Unclear
VIT_12s0059g01550	Triacylglycerol/steryl ester lipase	vv10561Glycerolipid_metabolism	Metabolism.Primary metabolism.Lipid metabolism.Glycerolipid metabolism.Glycerolipid catabolism
VIT_12s0059g01460	Ethylene-responsive element-binding factor 3	vv30008Ethylene_signaling vv60003AP2_EREBP	Signaling.Hormone Signaling.Ethylene Signaling.Ethylene-mediated Signaling pathway
VIT_12s0059g01430	Argonaute (AGO1)		Regulation overview.Regulation of gene expression.Gene silencing.Posttranscriptional gene silencing by RNA.mRNA cleavage involved in gene silencing by miRNA
VIT_12s0059g01350	Unknown protein		Unknown
VIT_12s0059g01310	SUM2 (small ubiquitin-like modifier 2)	vv23013RNA_transport	Metabolism.Primary metabolism.Protein metabolism and modification.Proteolysis.cytoplasmic and nuclear protein degradation.Ubiquitin-mediated proteolysis
VIT_12s0059g01300	Unknown protein		Unknown
VIT_12s0059g01250	Endo-1,4-beta-glucanase	vv40006Cell_wall	Cellular process.Cellular component organization and biogenesis.Cell wall organization and biogenesis.Cell wall metabolism.Cell wall catabolism.Cellulose catabolism
VIT_12s0059g01170	Protein phosphatase 2 (formerly 2A), regulatory subunit B'	vv23015mRNA_surveillance_pathway	Signaling.Signaling pathway.Calcium sensors and Signaling
VIT_12s0059g01150	Dehydrogenase		Unclear
VIT_12s0059g01130	CERK1 (chitin elicitor receptor kinase 1)	vv34626Plant-pathogen_interaction	Response to stimulus.Stress response.Biotic stress response.Plant-pathogen interaction
VIT_12s0059g01100	PRLI-interacting factor K	vv60017C2H2	Regulation overview.Regulation of gene expression.Regulation of transcription.Transcription factor.C2H2 family transcription factor
VIT_12s0059g01010	Cellulose synthase CSLB04	vv40006Cell_wall	Cellular process.Cellular component organization and biogenesis.Cell wall organization and biogenesis.Cell wall metabolism.Cell wall biosynthesis.Cellulose biosynthesis
VIT_12s0059g01000	Cellulose synthase CSLB04	vv40006Cell_wall	Cellular process.Cellular component organization and biogenesis.Cell wall organization and biogenesis.Cell wall metabolism.Cell wall biosynthesis.Cellulose biosynthesis
VIT_12s0059g00970	Cellulose synthase CSLB04	vv40006Cell_wall	Cellular process.Cellular component organization and biogenesis.Cell wall organization and biogenesis.Cell wall metabolism.Cell wall biosynthesis.Cellulose biosynthesis
VIT_12s0059g00800	DNA helicase SNF2 domain-containing protein	vv60058SNF2	Regulation overview.Regulation of gene expression.Regulation of transcription.Transcription factor.SNF2 family transcription factor
VIT_12s0059g00720	Cupin region		Unknown
VIT_12s0059g00700	MYB33 /GAMYB	vv30001ABA_signaling vv60044MYB	Signaling.Hormone Signaling.ABA Signaling.ABA-mediated Signaling pathway
VIT_12s0059g00610	Auxin-resistance protein AXR1 (AXR1)	vv30003Auxin_signaling	Signaling.Hormone Signaling.Auxin Signaling.Auxin-mediated Signaling pathway
VIT_12s0059g00590	Allergenic protein Pt2L4		Unclassified
VIT_12s0059g00500	No hit		No hit
VIT_12s0059g00490	Unknown		Unknown
VIT_12s0059g00460	No hit		No hit
VIT_12s0059g00340	EF hand		Signaling.Signaling pathway.Calcium sensors and Signaling
VIT_12s0059g00310	Unknown		Unknown
VIT_12s0059g00250	Polyol transporter 5	vv50121Porters_cat_1_to_6	Transport overview.Electrochemical Potential-driven Transporters.Porters.Major Facilitator Superfamily.Sugar Porter
VIT_12s0059g00230	Epoxide hydrolase 2		Metabolism.Cellular metabolism.Epoxide hydrolase family
VIT_12s0059g00220	Epoxide hydrolase		Metabolism.Cellular metabolism.Epoxide hydrolase family
VIT_12s0059g00120	Ankyrin repeat	vv50108Accessory_factors_involved_in_transport	Transport overview.Accessory factors involved in transport.Auxiliary transport proteins.Ankyrin
VIT_12s0059g00050	Ankyrin repeat	vv50108Accessory_factors_involved_in_transport	Transport overview.Accessory factors involved in transport.Auxiliary transport proteins.Ankyrin
VIT_12s0057g01620	No hit		No hit
VIT_12s0057g01540	Regulator of chromosome condensation (RCC1)	vv50112Nuclear_pore_complex	Transport overview.Nucleocytoplasmic transport.Nuclear pore complex
VIT_12s0057g01520	No hit		No hit
VIT_12s0057g01510	Unknown protein		Unknown
VIT_12s0057g01500	Calcium exchanger 5	vv50123Porters_cat_18_to_29	Transport overview.Electrochemical Potential-driven Transporters.Porters.Ca2+:Cation Antiporter
VIT_12s0057g01470	RAB GTPase RAB2		Cellular process.Cellular transport.Protein trafficking.Vesicle-mediated trafficking
VIT_12s0057g01270	Acyl-CoA synthetase long-chain member 8	vv10071Fatty_acid_metabolism vv44146Peroxisome vv50104Group_translocators	Metabolism.Primary metabolism.Lipid metabolism.Fatty acid metabolism
VIT_12s0057g01260	Unknown protein		Unknown
VIT_12s0057g01150	AarF domain containing kinase		Signaling.Signaling pathway.Protein kinase
VIT_12s0057g01120	No hit		No hit
VIT_12s0057g01110	Nudix hydrolase 2		Metabolism.Primary metabolism.Nucleobase, nucleoside, nucleotide, nucleic acid metabolism.Nudix hydrolase family
VIT_12s0057g01100	Nudix hydrolase 2		Metabolism.Primary metabolism.Nucleobase, nucleoside, nucleotide, nucleic acid metabolism.Nudix hydrolase family
VIT_12s0057g01090	Nudix hydrolase 2		Metabolism.Primary metabolism.Nucleobase, nucleoside, nucleotide, nucleic acid metabolism.Nudix hydrolase family
VIT_12s0057g01080	Kelch repeat-containing protein		Unknown
VIT_12s0057g01010	Nuclear transcription factor Y subunit B-3	vv60021CCAAT	Regulation overview.Regulation of gene expression.Regulation of transcription.Transcription factor.CCAAT family transcription factor.HAP3-type-type
VIT_12s0057g00920	Transcriptional adapter ADA2a	vv60045MYBrelated	Regulation overview.Regulation of gene expression.Regulation of transcription.Transcription factor.MYB-related family transcription factor
VIT_12s0057g00880	TAF15b (TBP-associated factor 15b) zf-ranBP	vv60080Other_zf	Regulation overview.Regulation of gene expression.Regulation of transcription.Transcription factor.Other zinc finger family transcription factor
VIT_12s0057g00870	CF9	vv34626Plant-pathogen_interaction	Response to stimulus.Stress response.Biotic stress response.Plant-pathogen interaction
VIT_12s0057g00860	CF9	vv34626Plant-pathogen_interaction	Response to stimulus.Stress response.Biotic stress response.Plant-pathogen interaction
VIT_12s0055g01190	Alpha-L-arabinosidase	vv10520Nucleotide_sugars_metabolism	Metabolism.Primary metabolism.Carbohydrate metabolism.Monosaccharide metabolism.Nucleotide sugar metabolism
VIT_12s0055g01170	Diacylglycerol kinase 1	vv10561Glycerolipid_metabolism vv10564Glycerophospholipid_metabolism vv34070Phosphatidylinositol_signaling_system	Metabolism.Primary metabolism.Lipid metabolism.Glycerolipid metabolism.Glycerophospholipid metabolism
VIT_12s0055g01160	Brassinosteroid insensitive 1-associated receptor kinase 1	vv30005Brassinosteroids_signaling vv34626Plant-pathogen_interaction	Signaling.Hormone Signaling.Brassinosteroid Signaling.Brassinosteroid-mediated Signaling pathway
VIT_12s0055g01150	Brassinosteroid insensitive 1-associated receptor kinase 1	vv30005Brassinosteroids_signaling vv34626Plant-pathogen_interaction	Signaling.Hormone Signaling.Brassinosteroid Signaling.Brassinosteroid-mediated Signaling pathway
VIT_12s0055g01130	BTH-induced protein phosphatase 1		Signaling.Signaling pathway.Protein phosphatase
VIT_12s0055g01120	Unknown		Unknown
VIT_12s0055g01110	LHCB6 (light harvesting complex PSII)	vv10196Photosynthesis_antenna_proteins vv50105Transport_electron_carriers	Metabolism.Primary metabolism.Generation of metabolite precursors and energy.Photosynthesis.Antenna proteins
[truncated: 3,460 more rows]

## Sheet: SNVs
Table S7. SNVs shared by the three 'Nebbiolo' clones and impact on genes.
chr	coordinate	Ne423	Ne185	Ne71	SNPeff	Impact	Vitis_geneID
chrUn	43200705	0/1	0/1	0/1	INTRON	MODIFIER	VIT_00s2879g00020
chrUn	43130008	1/1	1/1	1/1	INTRON	MODIFIER	VIT_00s2851g00010
chrUn	43098575	1/1	1/1	1/1	INTRON	MODIFIER	VIT_00s2839g00010
chrUn	43098505	1/1	1/1	1/1	INTRON	MODIFIER	VIT_00s2839g00010
chrUn	42255984	1/1	1/1	1/1	SYNONYMOUS_CODING	LOW	VIT_00s2525g00010
chrUn	42206117	1/1	1/1	1/1	DOWNSTREAM	MODIFIER	VIT_00s2507g00010
chrUn	42205924	1/1	1/1	1/1	DOWNSTREAM	MODIFIER	VIT_00s2507g00010
chrUn	42205917	1/1	1/1	1/1	DOWNSTREAM	MODIFIER	VIT_00s2507g00010
chrUn	42205737	1/1	1/1	1/1	DOWNSTREAM	MODIFIER	VIT_00s2507g00010
chrUn	42127343	1/1	1/1	1/1	DOWNSTREAM	MODIFIER	VIT_00s2480g00010
chrUn	42084874	1/1	1/1	1/1	UTR_5_PRIME	MODIFIER	VIT_00s2466g00010
chrUn	41947061	0/1	0/1	0/1	INTRON	MODIFIER	VIT_00s2419g00010
chrUn	41947026	0/1	0/1	0/1	INTRON	MODIFIER	VIT_00s2419g00010
chrUn	41833462	1/1	1/1	1/1	DOWNSTREAM	MODIFIER	VIT_00s2381g00010
chrUn	41832428	1/1	1/1	1/1	DOWNSTREAM	MODIFIER	VIT_00s2381g00010
chrUn	41823852	0/1	0/1	0/1	DOWNSTREAM	MODIFIER	VIT_00s2376g00010
chrUn	41823730	0/1	0/1	0/1	DOWNSTREAM	MODIFIER	VIT_00s2376g00010
chrUn	41786451	1/1	1/1	1/1	DOWNSTREAM	MODIFIER	VIT_00s2364g00010
chrUn	41785749	1/1	1/1	1/1	DOWNSTREAM	MODIFIER	VIT_00s2364g00010
chrUn	41785736	1/1	1/1	1/1	DOWNSTREAM	MODIFIER	VIT_00s2364g00010
chrUn	41738454	0/1	0/1	0/1	UTR_5_PRIME	MODIFIER	VIT_00s2349g00010
chrUn	41512992	1/1	1/1	1/1	NON_SYNONYMOUS_CODING	MODERATE	VIT_00s2271g00010
chrUn	41512957	1/1	1/1	1/1	SYNONYMOUS_CODING	LOW	VIT_00s2271g00010
chrUn	41512502	1/1	1/1	1/1	DOWNSTREAM	MODIFIER	VIT_00s2269g00010
chrUn	41505620	0/1	0/1	0/1	SYNONYMOUS_CODING	LOW	VIT_00s2269g00010
chrUn	41428039	0/1	0/1	0/1	SYNONYMOUS_CODING	LOW	VIT_00s2244g00010
chrUn	41428023	1/1	1/1	1/1	NON_SYNONYMOUS_CODING	MODERATE	VIT_00s2244g00010
chrUn	41310984	1/1	1/1	1/1	INTRON	MODIFIER	VIT_00s2205g00010
chrUn	41310970	1/1	1/1	1/1	INTRON	MODIFIER	VIT_00s2205g00010
chrUn	41310960	1/1	1/1	1/1	INTRON	MODIFIER	VIT_00s2205g00010
chrUn	41310925	1/1	1/1	1/1	INTRON	MODIFIER	VIT_00s2205g00010
chrUn	41310673	1/1	1/1	1/1	UTR_5_PRIME	MODIFIER	VIT_00s2205g00010
chrUn	41310672	1/1	1/1	1/1	UTR_5_PRIME	MODIFIER	VIT_00s2205g00010
chrUn	41310670	1/1	1/1	1/1	START_GAINED	LOW	VIT_00s2205g00010
chrUn	41297128	1/1	1/1	1/1	INTRON	MODIFIER	VIT_00s2201g00010
chrUn	41297032	1/1	1/1	1/1	INTRON	MODIFIER	VIT_00s2201g00010
chrUn	40997754	0/1	0/1	0/1	SYNONYMOUS_CODING	LOW	VIT_00s2071g00010
chrUn	40717570	0/1	0/1	0/1	SYNONYMOUS_CODING	LOW	VIT_00s1927g00020
chrUn	40715678	1/1	1/1	1/1	DOWNSTREAM	MODIFIER	VIT_00s1927g00020
chrUn	40688809	1/1	1/1	1/1	DOWNSTREAM	MODIFIER	VIT_00s1914g00010
chrUn	40688096	1/1	1/1	1/1	DOWNSTREAM	MODIFIER	VIT_00s1914g00010
chrUn	40646025	1/1	1/1	1/1	NON_SYNONYMOUS_CODING	MODERATE	VIT_00s1881g00010
chrUn	40645675	1/1	1/1	1/1	NON_SYNONYMOUS_CODING	MODERATE	VIT_00s1881g00010
chrUn	40642832	1/1	1/1	1/1	DOWNSTREAM	MODIFIER	VIT_00s1881g00010
chrUn	40642728	0/1	0/1	0/1	DOWNSTREAM	MODIFIER	VIT_00s1881g00010
chrUn	40642566	1/1	1/1	1/1	DOWNSTREAM	MODIFIER	VIT_00s1881g00010
chrUn	40642523	1/1	1/1	1/1	DOWNSTREAM	MODIFIER	VIT_00s1881g00010
chrUn	40598520	0/1	0/1	0/1	UTR_3_PRIME	MODIFIER	VIT_00s1860g00010
chrUn	40598490	0/1	0/1	0/1	UTR_3_PRIME	MODIFIER	VIT_00s1860g00010
chrUn	40598233	1/1	1/1	1/1	UTR_3_PRIME	MODIFIER	VIT_00s1860g00010
chrUn	40543886	1/1	1/1	1/1	SYNONYMOUS_CODING	LOW	VIT_00s1830g00010
chrUn	40155057	0/1	0/1	0/1	INTRON	MODIFIER	VIT_00s1683g00010
chrUn	40154394	1/1	1/1	1/1	INTRON	MODIFIER	VIT_00s1683g00010
chrUn	40154285	1/1	1/1	1/1	INTRON	MODIFIER	VIT_00s1683g00010
chrUn	40120774	0/1	0/1	0/1	DOWNSTREAM	MODIFIER	VIT_00s1674g00010
chrUn	40071111	1/1	1/1	1/1	INTRON	MODIFIER	VIT_00s1665g00010
chrUn	40071106	1/1	1/1	1/1	INTRON	MODIFIER	VIT_00s1665g00010
chrUn	39857473	0/1	0/1	0/1	INTRON	MODIFIER	VIT_00s1618g00010
chrUn	39579601	1/1	1/1	1/1	INTRON	MODIFIER	VIT_00s1553g00010
chrUn	39538281	1/1	1/1	1/1	SYNONYMOUS_CODING	LOW	VIT_00s1543g00010
chrUn	39538161	1/1	1/1	1/1	NON_SYNONYMOUS_CODING	MODERATE	VIT_00s1543g00010
chrUn	39538153	1/1	1/1	1/1	SYNONYMOUS_CODING	LOW	VIT_00s1543g00010
chrUn	39538152	1/1	1/1	1/1	NON_SYNONYMOUS_CODING	MODERATE	VIT_00s1543g00010
chrUn	39537984	1/1	1/1	1/1	NON_SYNONYMOUS_CODING	MODERATE	VIT_00s1543g00010
chrUn	39383179	1/1	1/1	1/1	INTRON	MODIFIER	VIT_00s1506g00010
chrUn	39199495	1/1	1/1	1/1	INTRON	MODIFIER	VIT_00s1450g00010
chrUn	39065757	1/1	1/1	1/1	INTRON	MODIFIER	VIT_00s1406g00010
chrUn	39054957	0/1	0/1	0/1	NON_SYNONYMOUS_CODING	MODERATE	VIT_00s1405g00020
chrUn	39008971	1/1	1/1	1/1	DOWNSTREAM	MODIFIER	VIT_00s1397g00010
chrUn	39008889	1/1	1/1	1/1	DOWNSTREAM	MODIFIER	VIT_00s1397g00010
chrUn	39008828	1/1	1/1	1/1	DOWNSTREAM	MODIFIER	VIT_00s1397g00010
chrUn	39008821	0/1	0/1	0/1	DOWNSTREAM	MODIFIER	VIT_00s1397g00010
chrUn	39007893	0/1	0/1	0/1	DOWNSTREAM	MODIFIER	VIT_00s1397g00020
chrUn	39006881	1/1	1/1	1/1	DOWNSTREAM	MODIFIER	VIT_00s1397g00020
chrUn	38990104	1/1	1/1	1/1	SYNONYMOUS_CODING	LOW	VIT_00s1395g00010
chrUn	38956542	1/1	1/1	1/1	INTRON	MODIFIER	VIT_00s1389g00010
chrUn	38956487	1/1	1/1	1/1	INTRON	MODIFIER	VIT_00s1389g00010
chrUn	38924094	1/1	1/1	1/1	DOWNSTREAM	MODIFIER	VIT_00s1380g00020
chrUn	38924027	1/1	1/1	1/1	DOWNSTREAM	MODIFIER	VIT_00s1380g00020
chrUn	38923995	1/1	1/1	1/1	DOWNSTREAM	MODIFIER	VIT_00s1380g00020
chrUn	38855752	0/1	0/1	0/1	INTRON	MODIFIER	VIT_00s1365g00010
chrUn	38855729	0/1	0/1	0/1	INTRON	MODIFIER	VIT_00s1365g00010
chrUn	38855722	0/1	0/1	0/1	INTRON	MODIFIER	VIT_00s1365g00010
chrUn	38853897	0/1	0/1	0/1	INTRON	MODIFIER	VIT_00s1365g00010
chrUn	38853735	1/1	1/1	1/1	INTRON	MODIFIER	VIT_00s1365g00010
chrUn	38845198	1/1	1/1	1/1	DOWNSTREAM	MODIFIER	VIT_00s1364g00010
chrUn	38804825	1/1	1/1	1/1	NON_SYNONYMOUS_CODING	MODERATE	VIT_00s1359g00020
chrUn	38754868	0/1	0/1	0/1	UTR_5_PRIME	MODIFIER	VIT_00s1353g00010
chrUn	38716146	1/1	1/1	1/1	DOWNSTREAM	MODIFIER	VIT_00s1348g00010
chrUn	38715763	0/1	0/1	0/1	DOWNSTREAM	MODIFIER	VIT_00s1348g00010
chrUn	38715758	0/1	0/1	0/1	DOWNSTREAM	MODIFIER	VIT_00s1348g00010
chrUn	38715753	0/1	0/1	0/1	DOWNSTREAM	MODIFIER	VIT_00s1348g00010
chrUn	38715744	1/1	1/1	1/1	DOWNSTREAM	MODIFIER	VIT_00s1348g00010
chrUn	38715567	1/1	1/1	1/1	DOWNSTREAM	MODIFIER	VIT_00s1348g00010
chrUn	38712736	0/1	0/1	0/1	DOWNSTREAM	MODIFIER	VIT_00s1348g00010
chrUn	38712027	0/1	0/1	0/1	INTRON	MODIFIER	VIT_00s1348g00010
chrUn	38711681	0/1	0/1	0/1	INTRON	MODIFIER	VIT_00s1348g00010
chrUn	38664663	1/1	1/1	1/1	DOWNSTREAM	MODIFIER	VIT_00s1338g00010
chrUn	38660592	1/1	1/1	1/1	INTRON	MODIFIER	VIT_00s1338g00010
chrUn	38660591	1/1	1/1	1/1	INTRON	MODIFIER	VIT_00s1338g00010
chrUn	38660590	1/1	1/1	1/1	INTRON	MODIFIER	VIT_00s1338g00010
chrUn	38660561	1/1	1/1	1/1	INTRON	MODIFIER	VIT_00s1338g00010
chrUn	38660556	1/1	1/1	1/1	INTRON	MODIFIER	VIT_00s1338g00010
chrUn	38660554	1/1	1/1	1/1	INTRON	MODIFIER	VIT_00s1338g00010
chrUn	38517411	1/1	1/1	1/1	NON_SYNONYMOUS_CODING	MODERATE	VIT_00s1321g00010
chrUn	38476241	0/1	0/1	0/1	DOWNSTREAM	MODIFIER	VIT_00s1313g00010
chrUn	38464660	1/1	1/1	1/1	INTRON	MODIFIER	VIT_00s1311g00010
chrUn	38419778	1/1	1/1	1/1	INTRON	MODIFIER	VIT_00s1306g00010
chrUn	38369469	0/1	0/1	0/1	DOWNSTREAM	MODIFIER	VIT_00s1287g00010
chrUn	38272594	1/1	1/1	1/1	INTRON	MODIFIER	VIT_00s1274g00010
chrUn	38272588	1/1	1/1	1/1	INTRON	MODIFIER	VIT_00s1274g00010
chrUn	38272174	0/1	0/1	0/1	INTRON	MODIFIER	VIT_00s1274g00010
chrUn	38272150	0/1	0/1	0/1	INTRON	MODIFIER	VIT_00s1274g00010
chrUn	38272129	0/1	0/1	0/1	INTRON	MODIFIER	VIT_00s1274g00010
chrUn	38272128	0/1	0/1	0/1	INTRON	MODIFIER	VIT_00s1274g00010
chrUn	38272043	0/1	0/1	0/1	INTRON	MODIFIER	VIT_00s1274g00010
chrUn	38194451	0/1	0/1	0/1	DOWNSTREAM	MODIFIER	VIT_00s1255g00020
chrUn	38194375	0/1	0/1	0/1	DOWNSTREAM	MODIFIER	VIT_00s1255g00020
chrUn	38190793	1/1	1/1	1/1	DOWNSTREAM	MODIFIER	VIT_00s1255g00010
chrUn	38060069	0/1	0/1	0/1	DOWNSTREAM	MODIFIER	VIT_00s1231g00010
chrUn	37955821	1/1	1/1	1/1	DOWNSTREAM	MODIFIER	VIT_00s1213g00020
chrUn	37955685	1/1	1/1	1/1	DOWNSTREAM	MODIFIER	VIT_00s1213g00020
chrUn	37943918	1/1	1/1	1/1	DOWNSTREAM	MODIFIER	VIT_00s1211g00020
chrUn	37943910	1/1	1/1	1/1	DOWNSTREAM	MODIFIER	VIT_00s1211g00020
chrUn	37942829	1/1	1/1	1/1	DOWNSTREAM	MODIFIER	VIT_00s1211g00020
chrUn	37942200	1/1	1/1	1/1	DOWNSTREAM	MODIFIER	VIT_00s1211g00020
chrUn	37755628	0/1	0/1	0/1	INTRON	MODIFIER	VIT_00s1190g00010
chrUn	37583195	1/1	1/1	1/1	INTRON	MODIFIER	VIT_00s1034g00010
chrUn	37562540	1/1	1/1	1/1	INTRON	MODIFIER	VIT_00s1022g00010
chrUn	37560711	1/1	1/1	1/1	UTR_5_PRIME	MODIFIER	VIT_00s1022g00010
chrUn	37394809	1/1	1/1	1/1	DOWNSTREAM	MODIFIER	VIT_00s0989g00010
chrUn	37374116	1/1	1/1	1/1	DOWNSTREAM	MODIFIER	VIT_00s0988g00010
chrUn	37370553	0/1	0/1	0/1	DOWNSTREAM	MODIFIER	VIT_00s0988g00020
chrUn	37295175	1/1	1/1	1/1	DOWNSTREAM	MODIFIER	VIT_00s0981g00010
chrUn	37294959	1/1	1/1	1/1	DOWNSTREAM	MODIFIER	VIT_00s0981g00010
chrUn	37013994	1/1	1/1	1/1	UTR_3_PRIME	MODIFIER	VIT_00s0945g00010
chrUn	37012447	0/1	0/1	0/1	DOWNSTREAM	MODIFIER	VIT_00s0941g00020
chrUn	37006654	0/1	0/1	0/1	NON_SYNONYMOUS_CODING	MODERATE	VIT_00s0941g00020
chrUn	36989091	0/1	0/1	0/1	INTRON	MODIFIER	VIT_00s0936g00010
chrUn	36847620	1/1	1/1	1/1	NON_SYNONYMOUS_CODING	MODERATE	VIT_00s0920g00020
chrUn	36840321	0/1	0/1	0/1	INTRON	MODIFIER	VIT_00s0920g00010
chrUn	36840314	0/1	0/1	0/1	INTRON	MODIFIER	VIT_00s0920g00010
chrUn	36840313	0/1	0/1	0/1	INTRON	MODIFIER	VIT_00s0920g00010
chrUn	36623775	0/1	0/1	0/1	NON_SYNONYMOUS_CODING	MODERATE	VIT_00s0901g00010
chrUn	36469897	1/1	1/1	1/1	INTRON	MODIFIER	VIT_00s0883g00010
chrUn	36462813	1/1	1/1	1/1	INTRON	MODIFIER	VIT_00s0883g00010
chrUn	36419056	0/1	0/1	0/1	DOWNSTREAM	MODIFIER	VIT_00s0875g00010
chrUn	36377958	0/1	0/1	0/1	INTRON	MODIFIER	VIT_00s0872g00010
chrUn	36314651	1/1	1/1	1/1	SYNONYMOUS_CODING	LOW	VIT_00s0868g00010
chrUn	36294324	0/1	0/1	0/1	DOWNSTREAM	MODIFIER	VIT_00s0865g00030
chrUn	36294311	0/1	0/1	0/1	DOWNSTREAM	MODIFIER	VIT_00s0865g00030
chrUn	36294302	0/1	0/1	0/1	DOWNSTREAM	MODIFIER	VIT_00s0865g00030
chrUn	36215540	1/1	1/1	1/1	INTRON	MODIFIER	VIT_00s0857g00010
chrUn	36215506	1/1	1/1	1/1	NON_SYNONYMOUS_CODING	MODERATE	VIT_00s0857g00010
chrUn	36132699	0/1	0/1	0/1	INTRON	MODIFIER	VIT_00s0852g00010
chrUn	36067079	1/1	1/1	1/1	UTR_3_PRIME	MODIFIER	VIT_00s0847g00010
chrUn	35948199	1/1	1/1	1/1	DOWNSTREAM	MODIFIER	VIT_00s0838g00010
chrUn	35944597	1/1	1/1	1/1	DOWNSTREAM	MODIFIER	VIT_00s0838g00020
chrUn	35944573	1/1	1/1	1/1	DOWNSTREAM	MODIFIER	VIT_00s0838g00020
chrUn	35943689	1/1	1/1	1/1	DOWNSTREAM	MODIFIER	VIT_00s0838g00020
chrUn	35819502	1/1	1/1	1/1	DOWNSTREAM	MODIFIER	VIT_00s0827g00040
chrUn	35788703	1/1	1/1	1/1	INTRON	MODIFIER	VIT_00s0823g00020
chrUn	35788438	1/1	1/1	1/1	INTRON	MODIFIER	VIT_00s0823g00020
chrUn	35504767	0/1	0/1	0/1	INTRON	MODIFIER	VIT_00s0802g00010
chrUn	35488238	1/1	1/1	1/1	DOWNSTREAM	MODIFIER	VIT_00s0800g00020
chrUn	35487794	1/1	1/1	1/1	DOWNSTREAM	MODIFIER	VIT_00s0800g00020
chrUn	35474277	0/1	0/1	0/1	SYNONYMOUS_CODING	LOW	VIT_00s0800g00010
chrUn	35361046	1/1	1/1	1/1	DOWNSTREAM	MODIFIER	VIT_00s0787g00010
chrUn	35311787	0/1	0/1	0/1	SYNONYMOUS_CODING	LOW	VIT_00s0780g00010
chrUn	35311760	0/1	0/1	0/1	SYNONYMOUS_CODING	LOW	VIT_00s0780g00010
chrUn	35303006	1/1	1/1	1/1	SYNONYMOUS_CODING	LOW	VIT_00s0779g00020
chrUn	35281112	1/1	1/1	1/1	INTRON	MODIFIER	VIT_00s0776g00020
chrUn	35280693	1/1	1/1	1/1	INTRON	MODIFIER	VIT_00s0776g00020
chrUn	35280667	1/1	1/1	1/1	INTRON	MODIFIER	VIT_00s0776g00020
chrUn	35276532	1/1	1/1	1/1	DOWNSTREAM	MODIFIER	VIT_00s0776g00010
chrUn	35276528	1/1	1/1	1/1	DOWNSTREAM	MODIFIER	VIT_00s0776g00010
chrUn	35199575	1/1	1/1	1/1	DOWNSTREAM	MODIFIER	VIT_00s0768g00040
chrUn	35058999	0/1	0/1	0/1	DOWNSTREAM	MODIFIER	VIT_00s0757g00010
chrUn	35058429	0/1	0/1	0/1	START_GAINED	LOW	VIT_00s0753g00030
chrUn	35045313	1/1	1/1	1/1	NON_SYNONYMOUS_CODING	MODERATE	VIT_00s0753g00010
chrUn	35045307	1/1	1/1	1/1	NON_SYNONYMOUS_CODING	MODERATE	VIT_00s0753g00010
chrUn	35045303	1/1	1/1	1/1	NON_SYNONYMOUS_CODING	MODERATE	VIT_00s0753g00010
chrUn	35045298	1/1	1/1	1/1	NON_SYNONYMOUS_CODING	MODERATE	VIT_00s0753g00010
chrUn	35045294	1/1	1/1	1/1	NON_SYNONYMOUS_CODING	MODERATE	VIT_00s0753g00010
chrUn	34820757	0/1	0/1	0/1	INTRON	MODIFIER	VIT_00s0734g00030
chrUn	34820742	0/1	0/1	0/1	INTRON	MODIFIER	VIT_00s0734g00030
chrUn	34755149	1/1	1/1	1/1	SYNONYMOUS_CODING	LOW	VIT_00s0731g00010
chrUn	34405045	1/1	1/1	1/1	INTRON	MODIFIER	VIT_00s0699g00010
chrUn	34391770	1/1	1/1	1/1	INTRON	MODIFIER	VIT_00s0698g00010
chrUn	34391758	1/1	1/1	1/1	INTRON	MODIFIER	VIT_00s0698g00010
chrUn	34390993	1/1	1/1	1/1	INTRON	MODIFIER	VIT_00s0698g00010
chrUn	33951759	0/1	0/1	0/1	SYNONYMOUS_CODING	LOW	VIT_00s0670g00020
chrUn	33789893	1/1	1/1	1/1	UTR_5_PRIME	MODIFIER	VIT_00s0663g00030
chrUn	33712371	1/1	1/1	1/1	DOWNSTREAM	MODIFIER	VIT_00s0658g00010
chrUn	33712362	1/1	1/1	1/1	DOWNSTREAM	MODIFIER	VIT_00s0658g00010
chrUn	33712350	1/1	1/1	1/1	DOWNSTREAM	MODIFIER	VIT_00s0658g00010
chrUn	33712235	0/1	0/1	0/1	DOWNSTREAM	MODIFIER	VIT_00s0658g00010
chrUn	33712201	1/1	1/1	1/1	DOWNSTREAM	MODIFIER	VIT_00s0658g00010
chrUn	33712164	1/1	1/1	1/1	DOWNSTREAM	MODIFIER	VIT_00s0658g00010
chrUn	33711180	1/1	1/1	1/1	DOWNSTREAM	MODIFIER	VIT_00s0658g00010
chrUn	33711140	1/1	1/1	1/1	DOWNSTREAM	MODIFIER	VIT_00s0658g00010
chrUn	33710346	1/1	1/1	1/1	DOWNSTREAM	MODIFIER	VIT_00s0658g00010
chrUn	33707382	1/1	1/1	1/1	INTRON	MODIFIER	VIT_00s0658g00010
chrUn	33707380	1/1	1/1	1/1	INTRON	MODIFIER	VIT_00s0658g00010
chrUn	33707319	1/1	1/1	1/1	NON_SYNONYMOUS_CODING	MODERATE	VIT_00s0658g00010
chrUn	33707215	1/1	1/1	1/1	NON_SYNONYMOUS_CODING	MODERATE	VIT_00s0658g00010
chrUn	33587484	1/1	1/1	1/1	DOWNSTREAM	MODIFIER	VIT_00s0652g00010
chrUn	33531719	0/1	0/1	0/1	INTRON	MODIFIER	VIT_00s0647g00010
chrUn	33530612	0/1	0/1	0/1	INTRON	MODIFIER	VIT_00s0647g00010
chrUn	33379784	1/1	1/1	1/1	INTRON	MODIFIER	VIT_00s0640g00010
chrUn	33378900	1/1	1/1	1/1	INTRON	MODIFIER	VIT_00s0640g00010
chrUn	33378876	1/1	1/1	1/1	INTRON	MODIFIER	VIT_00s0640g00010
chrUn	33378598	1/1	1/1	1/1	NON_SYNONYMOUS_CODING	MODERATE	VIT_00s0640g00010
chrUn	33175936	1/1	1/1	1/1	DOWNSTREAM	MODIFIER	VIT_00s0629g00020
chrUn	33155921	0/1	0/1	0/1	INTRON	MODIFIER	VIT_00s0625g00020
chrUn	32987998	1/1	1/1	1/1	INTRON	MODIFIER	VIT_00s0615g00030
chrUn	32971566	1/1	1/1	1/1	DOWNSTREAM	MODIFIER	VIT_00s0615g00010
chrUn	32914254	0/1	0/1	0/1	INTRON	MODIFIER	VIT_00s0612g00020
chrUn	32906302	0/1	0/1	0/1	DOWNSTREAM	MODIFIER	VIT_00s0612g00010
chrUn	32906244	0/1	0/1	0/1	DOWNSTREAM	MODIFIER	VIT_00s0612g00010
chrUn	32804824	1/1	1/1	1/1	INTRON	MODIFIER	VIT_00s0607g00010
chrUn	32804609	1/1	1/1	1/1	INTRON	MODIFIER	VIT_00s0607g00010
chrUn	32759493	0/1	0/1	0/1	INTRON	MODIFIER	VIT_00s0603g00010
chrUn	32754871	1/1	1/1	1/1	INTRON	MODIFIER	VIT_00s0603g00010
chrUn	32750852	0/1	0/1	0/1	UTR_3_PRIME	MODIFIER	VIT_00s0603g00010
chrUn	32729819	1/1	1/1	1/1	INTRON	MODIFIER	VIT_00s0601g00030
chrUn	32706893	1/1	1/1	1/1	INTRON	MODIFIER	VIT_00s0600g00010
chrUn	32706856	1/1	1/1	1/1	INTRON	MODIFIER	VIT_00s0600g00010
chrUn	32706844	1/1	1/1	1/1	INTRON	MODIFIER	VIT_00s0600g00010
chrUn	32638345	0/1	0/1	0/1	INTRON	MODIFIER	VIT_00s0598g00010
chrUn	32528882	1/1	1/1	1/1	UTR_3_PRIME	MODIFIER	VIT_00s0593g00010
chrUn	32528671	1/1	1/1	1/1	UTR_3_PRIME	MODIFIER	VIT_00s0593g00010
chrUn	32494411	0/1	0/1	0/1	DOWNSTREAM	MODIFIER	VIT_00s0591g00020
chrUn	32404364	1/1	1/1	1/1	DOWNSTREAM	MODIFIER	VIT_00s0586g00020
chrUn	32401544	1/1	1/1	1/1	DOWNSTREAM	MODIFIER	VIT_00s0586g00020
chrUn	32401458	1/1	1/1	1/1	DOWNSTREAM	MODIFIER	VIT_00s0586g00020
chrUn	32401143	0/1	0/1	0/1	DOWNSTREAM	MODIFIER	VIT_00s0586g00020
chrUn	32401020	1/1	1/1	1/1	DOWNSTREAM	MODIFIER	VIT_00s0586g00020
chrUn	32362844	0/1	0/1	0/1	INTRON	MODIFIER	VIT_00s0585g00030
chrUn	32349353	0/1	0/1	0/1	INTRON	MODIFIER	VIT_00s0585g00020
chrUn	32334804	1/1	1/1	1/1	INTRON	MODIFIER	VIT_00s0583g00040
chrUn	32302674	1/1	1/1	1/1	INTRON	MODIFIER	VIT_00s0582g00030
chrUn	32302671	1/1	1/1	1/1	INTRON	MODIFIER	VIT_00s0582g00030
chrUn	32302655	1/1	1/1	1/1	INTRON	MODIFIER	VIT_00s0582g00030
chrUn	32291400	1/1	1/1	1/1	SYNONYMOUS_CODING	LOW	VIT_00s0582g00020
chrUn	32290914	1/1	1/1	1/1	NON_SYNONYMOUS_CODING	MODERATE	VIT_00s0582g00020
chrUn	32290429	1/1	1/1	1/1	INTRON	MODIFIER	VIT_00s0582g00020
chrUn	32290424	1/1	1/1	1/1	INTRON	MODIFIER	VIT_00s0582g00020
chrUn	32290420	1/1	1/1	1/1	INTRON	MODIFIER	VIT_00s0582g00020
chrUn	32288432	0/1	0/1	0/1	INTRON	MODIFIER	VIT_00s0582g00020
chrUn	32287890	1/1	1/1	1/1	UPSTREAM	MODIFIER	VIT_00s0581g00010
chrUn	32287859	1/1	1/1	1/1	UPSTREAM	MODIFIER	VIT_00s0581g00010
chrUn	32161842	1/1	1/1	1/1	NON_SYNONYMOUS_CODING	MODERATE	VIT_00s0575g00020
chrUn	32151771	1/1	1/1	1/1	INTRON	MODIFIER	VIT_00s0575g00010
chrUn	32150863	1/1	1/1	1/1	NON_SYNONYMOUS_CODING	MODERATE	VIT_00s0575g00010
chrUn	32150835	1/1	1/1	1/1	NON_SYNONYMOUS_CODING	MODERATE	VIT_00s0575g00010
chrUn	32017812	0/1	0/1	0/1	SYNONYMOUS_CODING	LOW	VIT_00s0568g00010
chrUn	31990852	1/1	1/1	1/1	INTRON	MODIFIER	VIT_00s0567g00010
chrUn	31990321	1/1	1/1	1/1	INTRON	MODIFIER	VIT_00s0567g00010
chrUn	31990314	1/1	1/1	1/1	INTRON	MODIFIER	VIT_00s0567g00010
chrUn	31884040	0/1	0/1	0/1	INTRON	MODIFIER	VIT_00s0561g00030
chrUn	31884039	0/1	0/1	0/1	INTRON	MODIFIER	VIT_00s0561g00030
chrUn	31876197	0/1	0/1	0/1	INTRON	MODIFIER	VIT_00s0561g00030
chrUn	31783942	1/1	1/1	1/1	INTRON	MODIFIER	VIT_00s0558g00020
chrUn	31783941	1/1	1/1	1/1	INTRON	MODIFIER	VIT_00s0558g00020
chrUn	31759665	0/1	0/1	0/1	INTRON	MODIFIER	VIT_00s0557g00020
chrUn	31759664	1/1	1/1	1/1	INTRON	MODIFIER	VIT_00s0557g00020
chrUn	31758693	1/1	1/1	1/1	INTRON	MODIFIER	VIT_00s0557g00020
chrUn	31758538	1/1	1/1	1/1	INTRON	MODIFIER	VIT_00s0557g00020
chrUn	31758534	1/1	1/1	1/1	INTRON	MODIFIER	VIT_00s0557g00020
chrUn	31758528	1/1	1/1	1/1	INTRON	MODIFIER	VIT_00s0557g00020
chrUn	31758231	1/1	1/1	1/1	INTRON	MODIFIER	VIT_00s0557g00020
chrUn	31758189	1/1	1/1	1/1	INTRON	MODIFIER	VIT_00s0557g00020
chrUn	31682714	0/1	0/1	0/1	NON_SYNONYMOUS_CODING	MODERATE	VIT_00s0555g00010
chrUn	31682656	0/1	0/1	0/1	INTRON	MODIFIER	VIT_00s0555g00010
chrUn	31682628	0/1	0/1	0/1	INTRON	MODIFIER	VIT_00s0555g00010
chrUn	31682621	0/1	0/1	0/1	INTRON	MODIFIER	VIT_00s0555g00010
chrUn	31682620	0/1	0/1	0/1	INTRON	MODIFIER	VIT_00s0555g00010
chrUn	31682579	0/1	0/1	0/1	SYNONYMOUS_CODING	LOW	VIT_00s0555g00010
chrUn	31654876	1/1	1/1	1/1	UPSTREAM	MODIFIER	VIT_00s0551g00020
chrUn	31654871	1/1	1/1	1/1	UPSTREAM	MODIFIER	VIT_00s0551g00020
chrUn	31541054	1/1	1/1	1/1	DOWNSTREAM	MODIFIER	VIT_00s0539g00020
chrUn	31476746	1/1	1/1	1/1	DOWNSTREAM	MODIFIER	VIT_00s0533g00050
chrUn	31476624	0/1	0/1	0/1	DOWNSTREAM	MODIFIER	VIT_00s0533g00050
chrUn	31469527	1/1	1/1	1/1	DOWNSTREAM	MODIFIER	VIT_00s0533g00030
chrUn	31436495	1/1	1/1	1/1	DOWNSTREAM	MODIFIER	VIT_00s0532g00060
chrUn	31432801	1/1	1/1	1/1	DOWNSTREAM	MODIFIER	VIT_00s0532g00020
chrUn	31408983	0/1	0/1	0/1	DOWNSTREAM	MODIFIER	VIT_00s0531g00060
chrUn	31408976	0/1	0/1	0/1	DOWNSTREAM	MODIFIER	VIT_00s0531g00060
chrUn	31399767	1/1	1/1	1/1	DOWNSTREAM	MODIFIER	VIT_00s0531g00020
chrUn	31296755	1/1	1/1	1/1	SYNONYMOUS_CODING	LOW	VIT_00s0527g00020
chrUn	31296752	1/1	1/1	1/1	SYNONYMOUS_CODING	LOW	VIT_00s0527g00020
chrUn	31207251	0/1	0/1	0/1	DOWNSTREAM	MODIFIER	VIT_00s0524g00040
chrUn	31060437	1/1	1/1	1/1	SYNONYMOUS_STOP	LOW	VIT_00s0516g00020
chrUn	31056425	1/1	1/1	1/1	DOWNSTREAM	MODIFIER	VIT_00s0516g00010
chrUn	31056424	1/1	1/1	1/1	DOWNSTREAM	MODIFIER	VIT_00s0516g00010
chrUn	31052412	1/1	1/1	1/1	INTRON	MODIFIER	VIT_00s0516g00010
chrUn	31052410	1/1	1/1	1/1	INTRON	MODIFIER	VIT_00s0516g00010
chrUn	31052082	0/1	0/1	0/1	SYNONYMOUS_CODING	LOW	VIT_00s0516g00010
chrUn	31018097	0/1	0/1	0/1	DOWNSTREAM	MODIFIER	VIT_00s0515g00010
chrUn	31017167	1/1	1/1	1/1	DOWNSTREAM	MODIFIER	VIT_00s0515g00010
chrUn	31008132	1/1	1/1	1/1	SYNONYMOUS_CODING	LOW	VIT_00s0515g00010
chrUn	31008081	1/1	1/1	1/1	INTRON	MODIFIER	VIT_00s0515g00010
chrUn	31006091	1/1	1/1	1/1	INTRON	MODIFIER	VIT_00s0515g00010
chrUn	30930035	0/1	0/1	0/1	SYNONYMOUS_CODING	LOW	VIT_00s0508g00050
chrUn	30929967	1/1	1/1	1/1	NON_SYNONYMOUS_CODING	MODERATE	VIT_00s0508g00050
chrUn	30921123	1/1	1/1	1/1	DOWNSTREAM	MODIFIER	VIT_00s0508g00040
chrUn	30921122	1/1	1/1	1/1	DOWNSTREAM	MODIFIER	VIT_00s0508g00040
chrUn	30921121	1/1	1/1	1/1	DOWNSTREAM	MODIFIER	VIT_00s0508g00040
chrUn	30921004	1/1	1/1	1/1	DOWNSTREAM	MODIFIER	VIT_00s0508g00040
chrUn	30920840	1/1	1/1	1/1	DOWNSTREAM	MODIFIER	VIT_00s0508g00040
chrUn	30920737	1/1	1/1	1/1	DOWNSTREAM	MODIFIER	VIT_00s0508g00040
chrUn	30760752	1/1	1/1	1/1	UTR_3_PRIME	MODIFIER	VIT_00s0504g00020
chrUn	30760249	1/1	1/1	1/1	SYNONYMOUS_CODING	LOW	VIT_00s0504g00020
chrUn	30693355	1/1	1/1	1/1	DOWNSTREAM	MODIFIER	VIT_00s0499g00020
chrUn	30692506	1/1	1/1	1/1	DOWNSTREAM	MODIFIER	VIT_00s0499g00020
chrUn	30692500	1/1	1/1	1/1	DOWNSTREAM	MODIFIER	VIT_00s0499g00020
chrUn	30675542	0/1	0/1	0/1	INTRON	MODIFIER	VIT_00s0499g00010
chrUn	30674643	0/1	0/1	0/1	INTRON	MODIFIER	VIT_00s0499g00010
chrUn	30672853	0/1	0/1	0/1	INTRON	MODIFIER	VIT_00s0499g00010
chrUn	30662648	0/1	0/1	0/1	SYNONYMOUS_CODING	LOW	VIT_00s0496g00010
chrUn	30662646	0/1	0/1	0/1	NON_SYNONYMOUS_CODING	MODERATE	VIT_00s0496g00010
chrUn	30662150	1/1	1/1	1/1	INTRON	MODIFIER	VIT_00s0496g00010
chrUn	30656833	1/1	1/1	1/1	NON_SYNONYMOUS_CODING	MODERATE	VIT_00s0496g00010
chrUn	30656768	1/1	1/1	1/1	INTRON	MODIFIER	VIT_00s0496g00010
chrUn	30357581	0/1	0/1	0/1	SYNONYMOUS_CODING	LOW	VIT_00s0485g00010
chrUn	30348954	1/1	1/1	1/1	DOWNSTREAM	MODIFIER	VIT_00s0484g00030
chrUn	30348908	1/1	1/1	1/1	DOWNSTREAM	MODIFIER	VIT_00s0484g00030
chrUn	30348904	1/1	1/1	1/1	DOWNSTREAM	MODIFIER	VIT_00s0484g00030
chrUn	30348903	1/1	1/1	1/1	DOWNSTREAM	MODIFIER	VIT_00s0484g00030
chrUn	30348832	1/1	1/1	1/1	DOWNSTREAM	MODIFIER	VIT_00s0484g00030
chrUn	30343753	1/1	1/1	1/1	INTRON	MODIFIER	VIT_00s0484g00030
chrUn	30343739	1/1	1/1	1/1	INTRON	MODIFIER	VIT_00s0484g00030
chrUn	30343729	1/1	1/1	1/1	INTRON	MODIFIER	VIT_00s0484g00030
chrUn	30343724	1/1	1/1	1/1	INTRON	MODIFIER	VIT_00s0484g00030
chrUn	30343721	1/1	1/1	1/1	INTRON	MODIFIER	VIT_00s0484g00030
chrUn	30343320	0/1	0/1	0/1	INTRON	MODIFIER	VIT_00s0484g00030
chrUn	30343319	1/1	1/1	1/1	INTRON	MODIFIER	VIT_00s0484g00030
chrUn	30342967	1/1	1/1	1/1	NON_SYNONYMOUS_CODING	MODERATE	VIT_00s0484g00030
chrUn	30276868	0/1	0/1	0/1	INTRON	MODIFIER	VIT_00s0483g00010
chrUn	30276845	0/1	0/1	0/1	INTRON	MODIFIER	VIT_00s0483g00010
chrUn	30276833	0/1	0/1	0/1	INTRON	MODIFIER	VIT_00s0483g00010
chrUn	30209555	1/1	1/1	1/1	DOWNSTREAM	MODIFIER	VIT_00s0481g00010
chrUn	30209350	1/1	1/1	1/1	DOWNSTREAM	MODIFIER	VIT_00s0481g00010
chrUn	30132402	1/1	1/1	1/1	INTRON	MODIFIER	VIT_00s0479g00010
chrUn	30132397	1/1	1/1	1/1	INTRON	MODIFIER	VIT_00s0479g00010
chr14	30060950	1/1	1/1	1/1	INTRON	MODIFIER	VIT_14s0108g01520
chr14	30040141	1/1	1/1	1/1	DOWNSTREAM	MODIFIER	VIT_14s0108g01490
chr14	30040140	1/1	1/1	1/1	DOWNSTREAM	MODIFIER	VIT_14s0108g01490
chr14	30040133	1/1	1/1	1/1	DOWNSTREAM	MODIFIER	VIT_14s0108g01490
chr14	30040055	1/1	1/1	1/1	DOWNSTREAM	MODIFIER	VIT_14s0108g01490
chr14	30036147	1/1	1/1	1/1	DOWNSTREAM	MODIFIER	VIT_14s0108g01500
chr14	30036102	1/1	1/1	1/1	DOWNSTREAM	MODIFIER	VIT_14s0108g01500
chr14	30036101	1/1	1/1	1/1	DOWNSTREAM	MODIFIER	VIT_14s0108g01500
chr14	30036091	1/1	1/1	1/1	DOWNSTREAM	MODIFIER	VIT_14s0108g01500
chrUn	29984284	1/1	1/1	1/1	DOWNSTREAM	MODIFIER	VIT_00s0475g00040
chrUn	29984283	1/1	1/1	1/1	DOWNSTREAM	MODIFIER	VIT_00s0475g00040
chrUn	29984278	1/1	1/1	1/1	DOWNSTREAM	MODIFIER	VIT_00s0475g00040
chr14	29980525	1/1	1/1	1/1	DOWNSTREAM	MODIFIER	VIT_00s0475g00050
chrUn	29980525	1/1	1/1	1/1	DOWNSTREAM	MODIFIER	VIT_00s0475g00050
chrUn	29980524	1/1	1/1	1/1	DOWNSTREAM	MODIFIER	VIT_00s0475g00050
chrUn	29980519	1/1	1/1	1/1	DOWNSTREAM	MODIFIER	VIT_00s0475g00050
chrUn	29966977	1/1	1/1	1/1	SYNONYMOUS_CODING	LOW	VIT_00s0475g00020
chrUn	29949591	0/1	0/1	0/1	INTRON	MODIFIER	VIT_00s0475g00010
chr14	29943920	1/1	1/1	1/1	INTRON	MODIFIER	VIT_14s0108g01330
chr14	29943415	1/1	1/1	1/1	INTRON	MODIFIER	VIT_14s0108g01330
chr14	29943413	1/1	1/1	1/1	INTRON	MODIFIER	VIT_14s0108g01330
chr14	29942121	1/1	1/1	1/1	INTRON	MODIFIER	VIT_14s0108g01330
chr14	29939192	1/1	1/1	1/1	INTRON	MODIFIER	VIT_14s0108g01330
chr14	29939190	1/1	1/1	1/1	INTRON	MODIFIER	VIT_14s0108g01330
chrUn	29822068	1/1	1/1	1/1	UTR_3_PRIME	MODIFIER	VIT_00s0469g00010
chrUn	29802502	1/1	1/1	1/1	INTRON	MODIFIER	VIT_00s0467g00030
chrUn	29801928	1/1	1/1	1/1	INTRON	MODIFIER	VIT_00s0467g00030
chrUn	29791423	0/1	0/1	0/1	DOWNSTREAM	MODIFIER	VIT_00s0467g00020
chrUn	29791378	1/1	1/1	1/1	DOWNSTREAM	MODIFIER	VIT_00s0467g00020
chrUn	29791372	1/1	1/1	1/1	DOWNSTREAM	MODIFIER	VIT_00s0467g00020
chrUn	29791355	1/1	1/1	1/1	DOWNSTREAM	MODIFIER	VIT_00s0467g00020
chrUn	29791350	1/1	1/1	1/1	DOWNSTREAM	MODIFIER	VIT_00s0467g00020
chrUn	29791126	1/1	1/1	1/1	DOWNSTREAM	MODIFIER	VIT_00s0467g00020
chrUn	29791097	1/1	1/1	1/1	DOWNSTREAM	MODIFIER	VIT_00s0467g00020
chrUn	29788443	1/1	1/1	1/1	NON_SYNONYMOUS_CODING	MODERATE	VIT_00s0467g00010
chrUn	29788228	1/1	1/1	1/1	SYNONYMOUS_CODING	LOW	VIT_00s0467g00010
chr14	29762631	1/1	1/1	1/1	INTRON	MODIFIER	VIT_14s0108g01110
chr14	29762628	1/1	1/1	1/1	INTRON	MODIFIER	VIT_14s0108g01110
chr14	29762627	1/1	1/1	1/1	INTRON	MODIFIER	VIT_14s0108g01110
chr14	29751370	1/1	1/1	1/1	INTRON	MODIFIER	VIT_14s0108g01090
chr14	29751369	1/1	1/1	1/1	INTRON	MODIFIER	VIT_14s0108g01090
chr14	29751344	1/1	1/1	1/1	INTRON	MODIFIER	VIT_14s0108g01090
chr14	29751341	1/1	1/1	1/1	INTRON	MODIFIER	VIT_14s0108g01090
chr14	29751339	1/1	1/1	1/1	INTRON	MODIFIER	VIT_14s0108g01090
chr14	29750336	1/1	1/1	1/1	INTRON	MODIFIER	VIT_14s0108g01090
chr14	29750117	1/1	1/1	1/1	INTRON	MODIFIER	VIT_14s0108g01090
chr14	29748217	1/1	1/1	1/1	INTRON	MODIFIER	VIT_14s0108g01090
chrUn	29717807	1/1	1/1	1/1	INTRON	MODIFIER	VIT_00s0463g00030
chr14	29706331	1/1	1/1	1/1	INTRON	MODIFIER	VIT_14s0108g01070
chr14	29706321	1/1	1/1	1/1	INTRON	MODIFIER	VIT_14s0108g01070
chrUn	29697424	0/1	0/1	0/1	DOWNSTREAM	MODIFIER	VIT_00s0463g00020
chr14	29693613	1/1	1/1	1/1	DOWNSTREAM	MODIFIER	VIT_14s0108g01060
chr14	29678549	1/1	1/1	1/1	NON_SYNONYMOUS_CODING	MODERATE	VIT_14s0108g01040
chr14	29660118	1/1	1/1	1/1	INTRON	MODIFIER	VIT_14s0108g01030
chr14	29658025	1/1	1/1	1/1	INTRON	MODIFIER	VIT_14s0108g01030
chrUn	29637885	0/1	0/1	0/1	DOWNSTREAM	MODIFIER	VIT_00s0459g00020
chrUn	29637769	1/1	1/1	1/1	DOWNSTREAM	MODIFIER	VIT_00s0459g00020
chrUn	29602432	1/1	1/1	1/1	NON_SYNONYMOUS_CODING	MODERATE	VIT_00s0456g00040
chr14	29576149	1/1	1/1	1/1	INTRON	MODIFIER	VIT_14s0108g00930
chrUn	29571958	0/1	0/1	0/1	UTR_3_PRIME	MODIFIER	VIT_00s0456g00020
chr14	29571958	1/1	1/1	1/1	UTR_3_PRIME	MODIFIER	VIT_00s0456g00020
chrUn	29569316	1/1	1/1	1/1	NON_SYNONYMOUS_CODING	MODERATE	VIT_00s0456g00020
chr14	29564036	1/1	1/1	1/1	UPSTREAM	MODIFIER	VIT_14s0108g00900
chr14	29564026	1/1	1/1	1/1	UPSTREAM	MODIFIER	VIT_14s0108g00900
chrUn	29546658	1/1	1/1	1/1	DOWNSTREAM	MODIFIER	VIT_00s0455g00030
chr14	29543030	0/1	0/1	0/1	NON_SYNONYMOUS_CODING	MODERATE	VIT_14s0108g00870
chrUn	29540663	1/1	1/1	1/1	INTRON	MODIFIER	VIT_00s0455g00020
chrUn	29538409	1/1	1/1	1/1	INTRON	MODIFIER	VIT_00s0455g00020
chrUn	29534895	0/1	0/1	0/1	SYNONYMOUS_CODING	LOW	VIT_00s0455g00020
chrUn	29533353	0/1	0/1	0/1	INTRON	MODIFIER	VIT_00s0455g00020
chrUn	29533299	0/1	0/1	0/1	INTRON	MODIFIER	VIT_00s0455g00020
chrUn	29531677	0/1	0/1	0/1	INTRON	MODIFIER	VIT_00s0455g00020
chr14	29524777	0/1	0/1	0/1	SYNONYMOUS_CODING	LOW	VIT_14s0108g00840
chrUn	29501330	1/1	1/1	1/1	NON_SYNONYMOUS_CODING	MODERATE	VIT_00s0454g00040
chrUn	29501208	1/1	1/1	1/1	NON_SYNONYMOUS_CODING	MODERATE	VIT_00s0454g00040
chrUn	29500909	1/1	1/1	1/1	INTRON	MODIFIER	VIT_00s0454g00040
chrUn	29500902	1/1	1/1	1/1	INTRON	MODIFIER	VIT_00s0454g00040
chrUn	29500365	1/1	1/1	1/1	SYNONYMOUS_CODING	LOW	VIT_00s0454g00040
chrUn	29498326	0/1	0/1	0/1	DOWNSTREAM	MODIFIER	VIT_00s0454g00030
chrUn	29485616	1/1	1/1	1/1	INTRON	MODIFIER	VIT_00s0454g00030
chrUn	29484788	1/1	1/1	1/1	INTRON	MODIFIER	VIT_00s0454g00030
chrUn	29477838	1/1	1/1	1/1	DOWNSTREAM	MODIFIER	VIT_00s0454g00010
chrUn	29477833	1/1	1/1	1/1	DOWNSTREAM	MODIFIER	VIT_00s0454g00010
chrUn	29477832	1/1	1/1	1/1	DOWNSTREAM	MODIFIER	VIT_00s0454g00010
chrUn	29472645	1/1	1/1	1/1	INTRON	MODIFIER	VIT_00s0454g00010
chr14	29454116	1/1	1/1	1/1	INTRON	MODIFIER	VIT_14s0108g00750
chr14	29454115	1/1	1/1	1/1	INTRON	MODIFIER	VIT_14s0108g00750
chr14	29453801	1/1	1/1	1/1	INTRON	MODIFIER	VIT_14s0108g00750
chr14	29453800	1/1	1/1	1/1	INTRON	MODIFIER	VIT_14s0108g00750
chr14	29452738	1/1	1/1	1/1	INTRON	MODIFIER	VIT_14s0108g00750
chr14	29452737	1/1	1/1	1/1	INTRON	MODIFIER	VIT_14s0108g00750
chr14	29452732	1/1	1/1	1/1	INTRON	MODIFIER	VIT_14s0108g00750
chr14	29452129	1/1	1/1	1/1	INTRON	MODIFIER	VIT_14s0108g00750
chr14	29451969	1/1	1/1	1/1	INTRON	MODIFIER	VIT_14s0108g00750
chr14	29451042	1/1	1/1	1/1	INTRON	MODIFIER	VIT_14s0108g00750
chr14	29449844	1/1	1/1	1/1	INTRON	MODIFIER	VIT_14s0108g00750
chr14	29449816	1/1	1/1	1/1	INTRON	MODIFIER	VIT_14s0108g00750
chr14	29449815	1/1	1/1	1/1	INTRON	MODIFIER	VIT_14s0108g00750
chr14	29449806	1/1	1/1	1/1	INTRON	MODIFIER	VIT_14s0108g00750
chr14	29449743	0/1	0/1	0/1	INTRON	MODIFIER	VIT_14s0108g00750
chr14	29449735	1/1	1/1	1/1	INTRON	MODIFIER	VIT_14s0108g00750
chr14	29449715	1/1	1/1	1/1	INTRON	MODIFIER	VIT_14s0108g00750
chr14	29447288	0/1	0/1	0/1	DOWNSTREAM	MODIFIER	VIT_14s0108g00730
chr14	29442821	1/1	1/1	1/1	DOWNSTREAM	MODIFIER	VIT_14s0108g00740
chr14	29442819	1/1	1/1	1/1	DOWNSTREAM	MODIFIER	VIT_14s0108g00740
chr14	29442793	1/1	1/1	1/1	DOWNSTREAM	MODIFIER	VIT_14s0108g00740
chr14	29442759	1/1	1/1	1/1	DOWNSTREAM	MODIFIER	VIT_14s0108g00740
chr14	29438997	1/1	1/1	1/1	UTR_5_PRIME	MODIFIER	VIT_14s0108g00730
chr14	29438797	1/1	1/1	1/1	INTRON	MODIFIER	VIT_14s0108g00730
chr14	29438796	1/1	1/1	1/1	INTRON	MODIFIER	VIT_14s0108g00730
chr14	29438795	1/1	1/1	1/1	INTRON	MODIFIER	VIT_14s0108g00730
chr14	29438787	1/1	1/1	1/1	INTRON	MODIFIER	VIT_14s0108g00730
chr14	29437478	1/1	1/1	1/1	UTR_5_PRIME	MODIFIER	VIT_14s0108g00730
chr14	29437470	0/1	0/1	0/1	UTR_5_PRIME	MODIFIER	VIT_14s0108g00730
chr14	29437468	1/1	1/1	1/1	UTR_5_PRIME	MODIFIER	VIT_14s0108g00730
chr14	29437463	1/1	1/1	1/1	UTR_5_PRIME	MODIFIER	VIT_14s0108g00730
chr14	29421737	1/1	1/1	1/1	INTRON	MODIFIER	VIT_14s0108g00710
chr14	29421735	1/1	1/1	1/1	INTRON	MODIFIER	VIT_14s0108g00710
chr14	29421581	1/1	1/1	1/1	INTRON	MODIFIER	VIT_14s0108g00710
chr14	29421580	1/1	1/1	1/1	INTRON	MODIFIER	VIT_14s0108g00710
chr14	29421571	1/1	1/1	1/1	INTRON	MODIFIER	VIT_14s0108g00710
chr14	29421570	1/1	1/1	1/1	INTRON	MODIFIER	VIT_14s0108g00710
chr14	29421568	1/1	1/1	1/1	INTRON	MODIFIER	VIT_14s0108g00710
chr14	29419612	1/1	1/1	1/1	INTRON	MODIFIER	VIT_14s0108g00710
chr14	29415346	1/1	1/1	1/1	INTRON	MODIFIER	VIT_14s0108g00710
chr14	29412191	1/1	1/1	1/1	DOWNSTREAM	MODIFIER	VIT_14s0108g00700
chr14	29411517	0/1	0/1	0/1	DOWNSTREAM	MODIFIER	VIT_14s0108g00700
chr14	29408837	1/1	1/1	1/1	DOWNSTREAM	MODIFIER	VIT_14s0108g00710
chr14	29408519	1/1	1/1	1/1	DOWNSTREAM	MODIFIER	VIT_14s0108g00710
chr14	29408518	1/1	1/1	1/1	DOWNSTREAM	MODIFIER	VIT_14s0108g00710
chr14	29407457	1/1	1/1	1/1	DOWNSTREAM	MODIFIER	VIT_14s0108g00710
chr14	29407453	1/1	1/1	1/1	DOWNSTREAM	MODIFIER	VIT_14s0108g00710
chr14	29407451	1/1	1/1	1/1	DOWNSTREAM	MODIFIER	VIT_14s0108g00710
chr14	29392343	0/1	0/1	0/1	SYNONYMOUS_CODING	LOW	VIT_14s0108g00690
chr14	29379911	1/1	1/1	1/1	SYNONYMOUS_CODING	LOW	VIT_14s0108g00670
chr14	29376754	1/1	1/1	1/1	DOWNSTREAM	MODIFIER	VIT_14s0108g00660
chr14	29376525	1/1	1/1	1/1	DOWNSTREAM	MODIFIER	VIT_14s0108g00660
chr14	29375959	1/1	1/1	1/1	DOWNSTREAM	MODIFIER	VIT_14s0108g00640
chr14	29372894	0/1	0/1	0/1	DOWNSTREAM	MODIFIER	VIT_14s0108g00640
chr14	29367293	1/1	1/1	1/1	DOWNSTREAM	MODIFIER	VIT_14s0108g00650
chr14	29366981	1/1	1/1	1/1	INTRON	MODIFIER	VIT_14s0108g00640
chr14	29366942	1/1	1/1	1/1	INTRON	MODIFIER	VIT_14s0108g00640
chr14	29366173	1/1	1/1	1/1	INTRON	MODIFIER	VIT_14s0108g00640
chr14	29366036	1/1	1/1	1/1	INTRON	MODIFIER	VIT_14s0108g00640
chr14	29366033	0/1	0/1	0/1	INTRON	MODIFIER	VIT_14s0108g00640
chr14	29340858	1/1	1/1	1/1	DOWNSTREAM	MODIFIER	VIT_14s0108g00600
chr14	29340857	1/1	1/1	1/1	DOWNSTREAM	MODIFIER	VIT_14s0108g00600
chr14	29340856	1/1	1/1	1/1	DOWNSTREAM	MODIFIER	VIT_14s0108g00600
chr14	29340855	1/1	1/1	1/1	DOWNSTREAM	MODIFIER	VIT_14s0108g00600
chr14	29322090	0/1	0/1	0/1	INTRON	MODIFIER	VIT_14s0108g00580
chr14	29320084	1/1	1/1	1/1	INTRON	MODIFIER	VIT_14s0108g00580
chrUn	29308815	1/1	1/1	1/1	SYNONYMOUS_CODING	LOW	VIT_00s0448g00020
chrUn	29308768	1/1	1/1	1/1	NON_SYNONYMOUS_CODING	MODERATE	VIT_00s0448g00020
chrUn	29308672	1/1	1/1	1/1	NON_SYNONYMOUS_CODING	MODERATE	VIT_00s0448g00020
chrUn	29308028	1/1	1/1	1/1	NON_SYNONYMOUS_CODING	MODERATE	VIT_00s0448g00020
chrUn	29306929	1/1	1/1	1/1	NON_SYNONYMOUS_CODING	MODERATE	VIT_00s0448g00020
chrUn	29227098	1/1	1/1	1/1	UTR_3_PRIME	MODIFIER	VIT_00s0445g00060
chrUn	29221297	1/1	1/1	1/1	NON_SYNONYMOUS_CODING	MODERATE	VIT_00s0445g00050
chrUn	29221275	0/1	0/1	0/1	SYNONYMOUS_CODING	LOW	VIT_00s0445g00050
chrUn	29220590	1/1	1/1	1/1	NON_SYNONYMOUS_CODING	MODERATE	VIT_00s0445g00050
chrUn	29218428	1/1	1/1	1/1	DOWNSTREAM	MODIFIER	VIT_00s0445g00050
chrUn	29218421	1/1	1/1	1/1	DOWNSTREAM	MODIFIER	VIT_00s0445g00050
chrUn	29217681	1/1	1/1	1/1	DOWNSTREAM	MODIFIER	VIT_00s0445g00050
chrUn	29217226	1/1	1/1	1/1	DOWNSTREAM	MODIFIER	VIT_00s0445g00050
chrUn	29215503	0/1	0/1	0/1	DOWNSTREAM	MODIFIER	VIT_00s0445g00030
chr18	29207079	0/1	0/1	0/1	INTRON	MODIFIER	VIT_18s0089g01300
chr18	29157867	1/1	1/1	1/1	INTRON	MODIFIER	VIT_18s0089g01250
chr18	29157865	1/1	1/1	1/1	INTRON	MODIFIER	VIT_18s0089g01250
chr18	29157858	1/1	1/1	1/1	INTRON	MODIFIER	VIT_18s0089g01250
chrUn	29148470	0/1	0/1	0/1	INTRON	MODIFIER	VIT_00s0444g00010
chrUn	29143935	1/1	1/1	1/1	INTRON	MODIFIER	VIT_00s0444g00010
chr14	29125032	1/1	1/1	1/1	DOWNSTREAM	MODIFIER	VIT_14s0108g00330
chr14	29125030	1/1	1/1	1/1	DOWNSTREAM	MODIFIER	VIT_14s0108g00330
chr14	29125029	1/1	1/1	1/1	DOWNSTREAM	MODIFIER	VIT_14s0108g00330
chr14	29124984	1/1	1/1	1/1	DOWNSTREAM	MODIFIER	VIT_14s0108g00330
chr14	29124983	1/1	1/1	1/1	DOWNSTREAM	MODIFIER	VIT_14s0108g00330
chr14	29124976	1/1	1/1	1/1	DOWNSTREAM	MODIFIER	VIT_14s0108g00330
chr14	29124975	1/1	1/1	1/1	DOWNSTREAM	MODIFIER	VIT_14s0108g00330
chr14	29124958	1/1	1/1	1/1	DOWNSTREAM	MODIFIER	VIT_14s0108g00330
chr14	29124957	1/1	1/1	1/1	DOWNSTREAM	MODIFIER	VIT_14s0108g00330
chr14	29124955	1/1	1/1	1/1	DOWNSTREAM	MODIFIER	VIT_14s0108g00330
chr14	29124499	1/1	1/1	1/1	DOWNSTREAM	MODIFIER	VIT_14s0108g00330
chr14	29124495	1/1	1/1	1/1	DOWNSTREAM	MODIFIER	VIT_14s0108g00330
chr14	29124491	1/1	1/1	1/1	DOWNSTREAM	MODIFIER	VIT_14s0108g00330
chr14	29124489	1/1	1/1	1/1	DOWNSTREAM	MODIFIER	VIT_14s0108g00330
chr14	29124477	1/1	1/1	1/1	DOWNSTREAM	MODIFIER	VIT_14s0108g00330
chr14	29124476	1/1	1/1	1/1	DOWNSTREAM	MODIFIER	VIT_14s0108g00330
chr14	29124472	1/1	1/1	1/1	DOWNSTREAM	MODIFIER	VIT_14s0108g00330
chr14	29124469	1/1	1/1	1/1	DOWNSTREAM	MODIFIER	VIT_14s0108g00330
chr14	29124326	1/1	1/1	1/1	DOWNSTREAM	MODIFIER	VIT_14s0108g00330
chr14	29124323	1/1	1/1	1/1	DOWNSTREAM	MODIFIER	VIT_14s0108g00330
chr14	29124319	1/1	1/1	1/1	DOWNSTREAM	MODIFIER	VIT_14s0108g00330
chr14	29124313	1/1	1/1	1/1	DOWNSTREAM	MODIFIER	VIT_14s0108g00330
chr14	29124312	1/1	1/1	1/1	DOWNSTREAM	MODIFIER	VIT_14s0108g00330
chr14	29124300	1/1	1/1	1/1	DOWNSTREAM	MODIFIER	VIT_14s0108g00330
chr14	29124233	1/1	1/1	1/1	DOWNSTREAM	MODIFIER	VIT_14s0108g00330
chr18	29092564	1/1	1/1	1/1	INTRON	MODIFIER	VIT_18s0089g01200
chr18	29092436	1/1	1/1	1/1	INTRON	MODIFIER	VIT_18s0089g01200
chr18	29092416	1/1	1/1	1/1	INTRON	MODIFIER	VIT_18s0089g01200
chr18	29092407	1/1	1/1	1/1	INTRON	MODIFIER	VIT_18s0089g01200
chr14	29056205	0/1	0/1	0/1	INTRON	MODIFIER	VIT_14s0108g00280
chr14	29056047	1/1	1/1	1/1	INTRON	MODIFIER	VIT_14s0108g00280
chr14	29055602	0/1	0/1	0/1	INTRON	MODIFIER	VIT_14s0108g00280
chr14	29055477	1/1	1/1	1/1	INTRON	MODIFIER	VIT_14s0108g00280
chr14	29055463	1/1	1/1	1/1	INTRON	MODIFIER	VIT_14s0108g00280
chr14	29055415	1/1	1/1	1/1	INTRON	MODIFIER	VIT_14s0108g00280
chr14	29052562	1/1	1/1	1/1	INTRON	MODIFIER	VIT_14s0108g00280
chr14	29049038	1/1	1/1	1/1	INTRON	MODIFIER	VIT_14s0108g00280
chr14	29049035	1/1	1/1	1/1	INTRON	MODIFIER	VIT_14s0108g00280
chr14	29049032	1/1	1/1	1/1	INTRON	MODIFIER	VIT_14s0108g00280
chr14	29047407	1/1	1/1	1/1	NON_SYNONYMOUS_CODING	MODERATE	VIT_14s0108g00280
chr14	29047393	1/1	1/1	1/1	NON_SYNONYMOUS_CODING	MODERATE	VIT_14s0108g00280
chrUn	29038801	0/1	0/1	0/1	INTRON	MODIFIER	VIT_00s0437g00070
chrUn	29038754	1/1	1/1	1/1	INTRON	MODIFIER	VIT_00s0437g00070
chrUn	29038747	1/1	1/1	1/1	INTRON	MODIFIER	VIT_00s0437g00070
chrUn	29037987	1/1	1/1	1/1	INTRON	MODIFIER	VIT_00s0437g00070
chrUn	29037819	1/1	1/1	1/1	SYNONYMOUS_CODING	LOW	VIT_00s0437g00070
chrUn	29037384	1/1	1/1	1/1	INTRON	MODIFIER	VIT_00s0437g00070
chrUn	29037122	1/1	1/1	1/1	NON_SYNONYMOUS_CODING	MODERATE	VIT_00s0437g00070
chrUn	29036838	1/1	1/1	1/1	INTRON	MODIFIER	VIT_00s0437g00070
chrUn	29022438	1/1	1/1	1/1	DOWNSTREAM	MODIFIER	VIT_00s0437g00050
chrUn	29022436	1/1	1/1	1/1	DOWNSTREAM	MODIFIER	VIT_00s0437g00050
chrUn	29022350	1/1	1/1	1/1	DOWNSTREAM	MODIFIER	VIT_00s0437g00050
chrUn	29022344	1/1	1/1	1/1	DOWNSTREAM	MODIFIER	VIT_00s0437g00050
chrUn	29020945	1/1	1/1	1/1	UPSTREAM	MODIFIER	VIT_00s0437g00060
chrUn	29020939	1/1	1/1	1/1	START_GAINED	LOW	VIT_00s0437g00050
chrUn	29020935	1/1	1/1	1/1	UPSTREAM	MODIFIER	VIT_00s0437g00060
chrUn	29020933	1/1	1/1	1/1	START_GAINED	LOW	VIT_00s0437g00050
chrUn	29020930	1/1	1/1	1/1	UPSTREAM	MODIFIER	VIT_00s0437g00060
chrUn	29020912	1/1	1/1	1/1	START_GAINED	LOW	VIT_00s0437g00050
chrUn	29020911	1/1	1/1	1/1	UPSTREAM	MODIFIER	VIT_00s0437g00060
chrUn	29005103	1/1	1/1	1/1	DOWNSTREAM	MODIFIER	VIT_00s0437g00010
chrUn	29005098	1/1	1/1	1/1	DOWNSTREAM	MODIFIER	VIT_00s0437g00010
chrUn	29005096	1/1	1/1	1/1	DOWNSTREAM	MODIFIER	VIT_00s0437g00010
chrUn	29004691	1/1	1/1	1/1	DOWNSTREAM	MODIFIER	VIT_00s0437g00010
chrUn	29004690	1/1	1/1	1/1	DOWNSTREAM	MODIFIER	VIT_00s0437g00010
chrUn	29004474	1/1	1/1	1/1	DOWNSTREAM	MODIFIER	VIT_00s0437g00010
chrUn	29004473	1/1	1/1	1/1	DOWNSTREAM	MODIFIER	VIT_00s0437g00010
chrUn	29004469	1/1	1/1	1/1	DOWNSTREAM	MODIFIER	VIT_00s0437g00010
chrUn	29003827	1/1	1/1	1/1	DOWNSTREAM	MODIFIER	VIT_00s0437g00010
chrUn	29003826	1/1	1/1	1/1	DOWNSTREAM	MODIFIER	VIT_00s0437g00010
chrUn	29003822	1/1	1/1	1/1	DOWNSTREAM	MODIFIER	VIT_00s0437g00010
chrUn	29003800	1/1	1/1	1/1	DOWNSTREAM	MODIFIER	VIT_00s0437g00010
chrUn	29003797	1/1	1/1	1/1	DOWNSTREAM	MODIFIER	VIT_00s0437g00010
chrUn	29003796	1/1	1/1	1/1	DOWNSTREAM	MODIFIER	VIT_00s0437g00010
chrUn	29003795	1/1	1/1	1/1	DOWNSTREAM	MODIFIER	VIT_00s0437g00010
chrUn	29003794	1/1	1/1	1/1	DOWNSTREAM	MODIFIER	VIT_00s0437g00010
chrUn	29001867	1/1	1/1	1/1	UPSTREAM	MODIFIER	VIT_00s0437g00020
chrUn	29001646	1/1	1/1	1/1	INTRON	MODIFIER	VIT_00s0437g00010
chrUn	29001624	1/1	1/1	1/1	INTRON	MODIFIER	VIT_00s0437g00010
chrUn	29000766	1/1	1/1	1/1	UPSTREAM	MODIFIER	VIT_00s0437g00020
chrUn	29000762	1/1	1/1	1/1	UPSTREAM	MODIFIER	VIT_00s0437g00020
chr14	28987556	1/1	1/1	1/1	NON_SYNONYMOUS_CODING	MODERATE	VIT_14s0108g00190
chr18	28985446	1/1	1/1	1/1	INTRON	MODIFIER	VIT_18s0089g01090
chr14	28967397	1/1	1/1	1/1	NON_SYNONYMOUS_CODING	MODERATE	VIT_14s0108g00170
chr14	28952916	1/1	1/1	1/1	DOWNSTREAM	MODIFIER	VIT_14s0108g00150
chrUn	28936582	1/1	1/1	1/1	DOWNSTREAM	MODIFIER	VIT_00s0434g00080
chr18	28928762	1/1	1/1	1/1	DOWNSTREAM	MODIFIER	VIT_18s0089g01030
chr14	28928677	1/1	1/1	1/1	DOWNSTREAM	MODIFIER	VIT_14s0108g00120
chr14	28917810	1/1	1/1	1/1	DOWNSTREAM	MODIFIER	VIT_14s0108g00090
chr14	28917807	1/1	1/1	1/1	DOWNSTREAM	MODIFIER	VIT_14s0108g00090
chr14	28917806	1/1	1/1	1/1	DOWNSTREAM	MODIFIER	VIT_14s0108g00090
chr14	28917571	1/1	1/1	1/1	DOWNSTREAM	MODIFIER	VIT_14s0108g00090
chr14	28917570	1/1	1/1	1/1	DOWNSTREAM	MODIFIER	VIT_14s0108g00090
chr14	28917552	1/1	1/1	1/1	DOWNSTREAM	MODIFIER	VIT_14s0108g00090
chr14	28917468	1/1	1/1	1/1	DOWNSTREAM	MODIFIER	VIT_14s0108g00090
chr14	28917467	1/1	1/1	1/1	DOWNSTREAM	MODIFIER	VIT_14s0108g00090
chr14	28917466	1/1	1/1	1/1	DOWNSTREAM	MODIFIER	VIT_14s0108g00090
chr14	28917435	1/1	1/1	1/1	DOWNSTREAM	MODIFIER	VIT_14s0108g00090
chr14	28917431	1/1	1/1	1/1	DOWNSTREAM	MODIFIER	VIT_14s0108g00090
chr14	28917430	1/1	1/1	1/1	DOWNSTREAM	MODIFIER	VIT_14s0108g00090
chr14	28917429	1/1	1/1	1/1	DOWNSTREAM	MODIFIER	VIT_14s0108g00090
chr14	28917385	1/1	1/1	1/1	DOWNSTREAM	MODIFIER	VIT_14s0108g00090
chr14	28917384	1/1	1/1	1/1	DOWNSTREAM	MODIFIER	VIT_14s0108g00090
chr14	28917379	1/1	1/1	1/1	DOWNSTREAM	MODIFIER	VIT_14s0108g00090
chr14	28917358	1/1	1/1	1/1	DOWNSTREAM	MODIFIER	VIT_14s0108g00090
chr14	28917352	0/1	0/1	0/1	DOWNSTREAM	MODIFIER	VIT_14s0108g00090
chr14	28917349	1/1	1/1	1/1	DOWNSTREAM	MODIFIER	VIT_14s0108g00090
chr14	28917344	1/1	1/1	1/1	DOWNSTREAM	MODIFIER	VIT_14s0108g00090
chr14	28917298	1/1	1/1	1/1	DOWNSTREAM	MODIFIER	VIT_14s0108g00090
chr14	28917296	0/1	0/1	0/1	DOWNSTREAM	MODIFIER	VIT_14s0108g00090
chr14	28917292	1/1	1/1	1/1	DOWNSTREAM	MODIFIER	VIT_14s0108g00090
chr14	28917073	1/1	1/1	1/1	DOWNSTREAM	MODIFIER	VIT_14s0108g00090
chr14	28917056	1/1	1/1	1/1	DOWNSTREAM	MODIFIER	VIT_14s0108g00090
chr14	28917052	0/1	0/1	0/1	DOWNSTREAM	MODIFIER	VIT_14s0108g00090
chr14	28917050	0/1	0/1	0/1	DOWNSTREAM	MODIFIER	VIT_14s0108g00090
chr14	28916966	1/1	1/1	1/1	DOWNSTREAM	MODIFIER	VIT_14s0108g00090
chr14	28916958	1/1	1/1	1/1	DOWNSTREAM	MODIFIER	VIT_14s0108g00090
chr14	28916896	1/1	1/1	1/1	DOWNSTREAM	MODIFIER	VIT_14s0108g00090
chr14	28916865	0/1	0/1	0/1	DOWNSTREAM	MODIFIER	VIT_14s0108g00090
chr14	28916860	1/1	1/1	1/1	DOWNSTREAM	MODIFIER	VIT_14s0108g00090
chr14	28916793	1/1	1/1	1/1	DOWNSTREAM	MODIFIER	VIT_14s0108g00090
chr14	28916760	0/1	0/1	0/1	DOWNSTREAM	MODIFIER	VIT_14s0108g00090
chr14	28916736	0/1	0/1	0/1	DOWNSTREAM	MODIFIER	VIT_14s0108g00090
chr14	28916698	0/1	0/1	0/1	DOWNSTREAM	MODIFIER	VIT_14s0108g00090
chr14	28916697	0/1	0/1	0/1	DOWNSTREAM	MODIFIER	VIT_14s0108g00090
chr14	28916689	0/1	0/1	0/1	DOWNSTREAM	MODIFIER	VIT_14s0108g00090
chr18	28911007	1/1	1/1	1/1	INTRON	MODIFIER	VIT_18s0089g01020
chr18	28911004	1/1	1/1	1/1	INTRON	MODIFIER	VIT_18s0089g01020
chr18	28910842	1/1	1/1	1/1	INTRON	MODIFIER	VIT_18s0089g01020
chr18	28910833	1/1	1/1	1/1	INTRON	MODIFIER	VIT_18s0089g01020
chr18	28910832	1/1	1/1	1/1	INTRON	MODIFIER	VIT_18s0089g01020
chr18	28910829	1/1	1/1	1/1	INTRON	MODIFIER	VIT_18s0089g01020
chr18	28910792	1/1	1/1	1/1	INTRON	MODIFIER	VIT_18s0089g01020
chr18	28910791	1/1	1/1	1/1	INTRON	MODIFIER	VIT_18s0089g01020
chr18	28910789	1/1	1/1	1/1	INTRON	MODIFIER	VIT_18s0089g01020
chr18	28910656	1/1	1/1	1/1	INTRON	MODIFIER	VIT_18s0089g01020
chr18	28909576	0/1	0/1	0/1	INTRON	MODIFIER	VIT_18s0089g01020
chr18	28909353	1/1	1/1	1/1	INTRON	MODIFIER	VIT_18s0089g01020
chr18	28908902	1/1	1/1	1/1	INTRON	MODIFIER	VIT_18s0089g01020
chr18	28908220	1/1	1/1	1/1	INTRON	MODIFIER	VIT_18s0089g01020
chr18	28907453	1/1	1/1	1/1	INTRON	MODIFIER	VIT_18s0089g01020
chr18	28907444	1/1	1/1	1/1	INTRON	MODIFIER	VIT_18s0089g01020
chr18	28907423	1/1	1/1	1/1	INTRON	MODIFIER	VIT_18s0089g01020
chr14	28892405	1/1	1/1	1/1	DOWNSTREAM	MODIFIER	VIT_14s0108g00080
chr18	28885059	0/1	0/1	0/1	SYNONYMOUS_CODING	LOW	VIT_18s0089g01010
chr18	28885051	0/1	0/1	0/1	NON_SYNONYMOUS_CODING	MODERATE	VIT_18s0089g01010
chr14	28821983	1/1	1/1	1/1	INTRON	MODIFIER	VIT_14s0066g02680
chr14	28821974	1/1	1/1	1/1	INTRON	MODIFIER	VIT_14s0066g02680
chr14	28821973	1/1	1/1	1/1	INTRON	MODIFIER	VIT_14s0066g02680
chrUn	28766981	1/1	1/1	1/1	INTRON	MODIFIER	VIT_00s0429g00030
chrUn	28766956	0/1	0/1	0/1	INTRON	MODIFIER	VIT_00s0429g00030
chrUn	28766922	0/1	0/1	0/1	INTRON	MODIFIER	VIT_00s0429g00030
chrUn	28752510	1/1	1/1	1/1	UTR_3_PRIME	MODIFIER	VIT_00s0429g00020
chrUn	28752464	0/1	0/1	0/1	NON_SYNONYMOUS_CODING	MODERATE	VIT_00s0429g00020
chrUn	28736737	1/1	1/1	1/1	NON_SYNONYMOUS_CODING	MODERATE	VIT_00s0429g00010
chrUn	28736730	1/1	1/1	1/1	SYNONYMOUS_CODING	LOW	VIT_00s0429g00010
chrUn	28736728	1/1	1/1	1/1	NON_SYNONYMOUS_CODING	MODERATE	VIT_00s0429g00010
chr18	28729556	1/1	1/1	1/1	INTRON	MODIFIER	VIT_18s0089g00880
chr18	28729554	1/1	1/1	1/1	INTRON	MODIFIER	VIT_18s0089g00880
chrUn	28712242	1/1	1/1	1/1	NON_SYNONYMOUS_CODING	MODERATE	VIT_00s0426g00060
chrUn	28710481	1/1	1/1	1/1	DOWNSTREAM	MODIFIER	VIT_00s0426g00060
chrUn	28710448	1/1	1/1	1/1	DOWNSTREAM	MODIFIER	VIT_00s0426g00060
chrUn	28709606	1/1	1/1	1/1	DOWNSTREAM	MODIFIER	VIT_00s0426g00060
chrUn	28709476	1/1	1/1	1/1	DOWNSTREAM	MODIFIER	VIT_00s0426g00020
chrUn	28705741	1/1	1/1	1/1	DOWNSTREAM	MODIFIER	VIT_00s0426g00020
chrUn	28705740	1/1	1/1	1/1	DOWNSTREAM	MODIFIER	VIT_00s0426g00020
chrUn	28705683	1/1	1/1	1/1	DOWNSTREAM	MODIFIER	VIT_00s0426g00020
chrUn	28705666	1/1	1/1	1/1	DOWNSTREAM	MODIFIER	VIT_00s0426g00020
chrUn	28704239	0/1	0/1	0/1	DOWNSTREAM	MODIFIER	VIT_00s0426g00030
chrUn	28704232	0/1	0/1	0/1	DOWNSTREAM	MODIFIER	VIT_00s0426g00030
chrUn	28704206	1/1	1/1	1/1	DOWNSTREAM	MODIFIER	VIT_00s0426g00030
chr18	28657421	1/1	1/1	1/1	INTRON	MODIFIER	VIT_18s0089g00830
chr18	28631733	1/1	1/1	1/1	INTRON	MODIFIER	VIT_18s0089g00820
chr18	28628892	0/1	0/1	0/1	DOWNSTREAM	MODIFIER	VIT_18s0089g00820
chrUn	28578086	1/1	1/1	1/1	UTR_3_PRIME	MODIFIER	VIT_00s0424g00030
chrUn	28578035	0/1	0/1	0/1	DOWNSTREAM	MODIFIER	VIT_00s0424g00020
chrUn	28578028	0/1	0/1	0/1	DOWNSTREAM	MODIFIER	VIT_00s0424g00020
chrUn	28577917	1/1	1/1	1/1	DOWNSTREAM	MODIFIER	VIT_00s0424g00020
chrUn	28577882	1/1	1/1	1/1	DOWNSTREAM	MODIFIER	VIT_00s0424g00020
chrUn	28570804	1/1	1/1	1/1	NON_SYNONYMOUS_CODING	MODERATE	VIT_00s0424g00020
chrUn	28566337	0/1	0/1	0/1	SYNONYMOUS_CODING	LOW	VIT_00s0424g00010
chrUn	28537444	1/1	1/1	1/1	UTR_3_PRIME	MODIFIER	VIT_00s0421g00040
chr18	28533258	0/1	0/1	0/1	SYNONYMOUS_CODING	LOW	VIT_18s0089g00700
chrUn	28527499	1/1	1/1	1/1	UTR_3_PRIME	MODIFIER	VIT_00s0421g00030
chr18	28526883	1/1	1/1	1/1	INTRON	MODIFIER	VIT_18s0089g00690
chr18	28526878	1/1	1/1	1/1	INTRON	MODIFIER	VIT_18s0089g00690
chr18	28526832	1/1	1/1	1/1	INTRON	MODIFIER	VIT_18s0089g00690
chr18	28526768	1/1	1/1	1/1	INTRON	MODIFIER	VIT_18s0089g00690
chr18	28526764	1/1	1/1	1/1	INTRON	MODIFIER	VIT_18s0089g00690
chr18	28526571	1/1	1/1	1/1	INTRON	MODIFIER	VIT_18s0089g00690
chr18	28526543	1/1	1/1	1/1	INTRON	MODIFIER	VIT_18s0089g00690
chr18	28526483	1/1	1/1	1/1	INTRON	MODIFIER	VIT_18s0089g00690
chr18	28526476	1/1	1/1	1/1	INTRON	MODIFIER	VIT_18s0089g00690
chr18	28526463	1/1	1/1	1/1	INTRON	MODIFIER	VIT_18s0089g00690
chr18	28523822	1/1	1/1	1/1	INTRON	MODIFIER	VIT_18s0089g00690
chr18	28523817	1/1	1/1	1/1	INTRON	MODIFIER	VIT_18s0089g00690
chr18	28523812	1/1	1/1	1/1	INTRON	MODIFIER	VIT_18s0089g00690
chr18	28523793	1/1	1/1	1/1	INTRON	MODIFIER	VIT_18s0089g00690
chr18	28523783	1/1	1/1	1/1	INTRON	MODIFIER	VIT_18s0089g00690
chr18	28523536	1/1	1/1	1/1	INTRON	MODIFIER	VIT_18s0089g00690
chr18	28523535	1/1	1/1	1/1	INTRON	MODIFIER	VIT_18s0089g00690
chr18	28523533	1/1	1/1	1/1	INTRON	MODIFIER	VIT_18s0089g00690
chr18	28523469	1/1	1/1	1/1	INTRON	MODIFIER	VIT_18s0089g00690
chr18	28522587	1/1	1/1	1/1	INTRON	MODIFIER	VIT_18s0089g00690
chr18	28519718	1/1	1/1	1/1	INTRON	MODIFIER	VIT_18s0089g00690
chr18	28519430	1/1	1/1	1/1	INTRON	MODIFIER	VIT_18s0089g00690
chr18	28519426	1/1	1/1	1/1	INTRON	MODIFIER	VIT_18s0089g00690
chr18	28519421	1/1	1/1	1/1	INTRON	MODIFIER	VIT_18s0089g00690
chrUn	28518715	1/1	1/1	1/1	DOWNSTREAM	MODIFIER	VIT_00s0421g00020
chr18	28517198	1/1	1/1	1/1	NON_SYNONYMOUS_CODING	MODERATE	VIT_18s0089g00690
chr18	28517163	0/1	0/1	0/1	SYNONYMOUS_CODING	LOW	VIT_18s0089g00690
chr18	28517126	1/1	1/1	1/1	NON_SYNONYMOUS_CODING	MODERATE	VIT_18s0089g00690
chr18	28511283	1/1	1/1	1/1	SYNONYMOUS_CODING	LOW	VIT_18s0089g00680
chr18	28511095	1/1	1/1	1/1	NON_SYNONYMOUS_CODING	MODERATE	VIT_18s0089g00680
chr18	28510993	1/1	1/1	1/1	NON_SYNONYMOUS_CODING	MODERATE	VIT_18s0089g00680
chr18	28510959	1/1	1/1	1/1	NON_SYNONYMOUS_CODING	MODERATE	VIT_18s0089g00680
chr18	28499950	0/1	0/1	0/1	INTRON	MODIFIER	VIT_18s0089g00670
chr18	28499898	1/1	1/1	1/1	INTRON	MODIFIER	VIT_18s0089g00670
chr18	28499893	1/1	1/1	1/1	INTRON	MODIFIER	VIT_18s0089g00670
chr18	28499891	1/1	1/1	1/1	INTRON	MODIFIER	VIT_18s0089g00670
chr18	28499856	1/1	1/1	1/1	INTRON	MODIFIER	VIT_18s0089g00670
chr18	28499328	1/1	1/1	1/1	DOWNSTREAM	MODIFIER	VIT_18s0089g00660
chr18	28499317	1/1	1/1	1/1	DOWNSTREAM	MODIFIER	VIT_18s0089g00660
chr18	28498579	0/1	0/1	0/1	DOWNSTREAM	MODIFIER	VIT_18s0089g00660
chr18	28494456	1/1	1/1	1/1	DOWNSTREAM	MODIFIER	VIT_18s0089g00670
chr18	28493967	1/1	1/1	1/1	DOWNSTREAM	MODIFIER	VIT_18s0089g00670
chrUn	28493755	1/1	1/1	1/1	SYNONYMOUS_CODING	LOW	VIT_00s0420g00030
chr18	28490912	1/1	1/1	1/1	DOWNSTREAM	MODIFIER	VIT_18s0089g00670
chr18	28490859	1/1	1/1	1/1	DOWNSTREAM	MODIFIER	VIT_18s0089g00670
chr18	28490816	1/1	1/1	1/1	DOWNSTREAM	MODIFIER	VIT_18s0089g00670
chr18	28490806	1/1	1/1	1/1	DOWNSTREAM	MODIFIER	VIT_18s0089g00670
chr18	28490749	1/1	1/1	1/1	DOWNSTREAM	MODIFIER	VIT_18s0089g00670
chr18	28490542	1/1	1/1	1/1	INTRON	MODIFIER	VIT_18s0089g00660
chr18	28490366	1/1	1/1	1/1	INTRON	MODIFIER	VIT_18s0089g00660
chr18	28490344	1/1	1/1	1/1	INTRON	MODIFIER	VIT_18s0089g00660
chr18	28489792	1/1	1/1	1/1	INTRON	MODIFIER	VIT_18s0089g00660
chr18	28489790	1/1	1/1	1/1	INTRON	MODIFIER	VIT_18s0089g00660
chr18	28489619	1/1	1/1	1/1	INTRON	MODIFIER	VIT_18s0089g00660
chr18	28489544	1/1	1/1	1/1	INTRON	MODIFIER	VIT_18s0089g00660
chr18	28489540	1/1	1/1	1/1	INTRON	MODIFIER	VIT_18s0089g00660
chr18	28489512	1/1	1/1	1/1	INTRON	MODIFIER	VIT_18s0089g00660
chr18	28489241	1/1	1/1	1/1	INTRON	MODIFIER	VIT_18s0089g00660
chr18	28489122	1/1	1/1	1/1	INTRON	MODIFIER	VIT_18s0089g00660
chr18	28489121	1/1	1/1	1/1	INTRON	MODIFIER	VIT_18s0089g00660
chr18	28489088	1/1	1/1	1/1	INTRON	MODIFIER	VIT_18s0089g00660
chr18	28489077	1/1	1/1	1/1	INTRON	MODIFIER	VIT_18s0089g00660
chr18	28486099	1/1	1/1	1/1	INTRON	MODIFIER	VIT_18s0089g00660
chr18	28484361	1/1	1/1	1/1	INTRON	MODIFIER	VIT_18s0089g00660
chr18	28483809	0/1	0/1	0/1	INTRON	MODIFIER	VIT_18s0089g00660
chr18	28483443	1/1	1/1	1/1	INTRON	MODIFIER	VIT_18s0089g00660
chrUn	28477501	1/1	1/1	1/1	INTRON	MODIFIER	VIT_00s0420g00010
chr18	28474679	1/1	1/1	1/1	NON_SYNONYMOUS_CODING	MODERATE	VIT_18s0089g00650
chr18	28473721	1/1	1/1	1/1	SYNONYMOUS_CODING	LOW	VIT_18s0089g00650
chr18	28472874	1/1	1/1	1/1	INTRON	MODIFIER	VIT_18s0089g00650
chr18	28464530	1/1	1/1	1/1	DOWNSTREAM	MODIFIER	VIT_18s0089g00640
chr18	28464510	1/1	1/1	1/1	DOWNSTREAM	MODIFIER	VIT_18s0089g00640
chr18	28464505	1/1	1/1	1/1	DOWNSTREAM	MODIFIER	VIT_18s0089g00640
chr18	28464494	0/1	0/1	0/1	DOWNSTREAM	MODIFIER	VIT_18s0089g00640
chr18	28464213	1/1	1/1	1/1	DOWNSTREAM	MODIFIER	VIT_18s0089g00640
chr18	28463968	1/1	1/1	1/1	DOWNSTREAM	MODIFIER	VIT_18s0089g00640
chr18	28463523	0/1	0/1	0/1	DOWNSTREAM	MODIFIER	VIT_18s0089g00640
chr18	28463409	1/1	1/1	1/1	SYNONYMOUS_CODING	LOW	VIT_18s0089g00630
chr18	28461943	1/1	1/1	1/1	INTRON	MODIFIER	VIT_18s0089g00630
chr18	28447357	0/1	0/1	0/1	INTRON	MODIFIER	VIT_18s0089g00620
chr18	28443601	1/1	1/1	1/1	UPSTREAM	MODIFIER	VIT_18s0089g00620
chr18	28443599	1/1	1/1	1/1	UPSTREAM	MODIFIER	VIT_18s0089g00620
chr18	28443568	1/1	1/1	1/1	UPSTREAM	MODIFIER	VIT_18s0089g00620
chr18	28443567	0/1	0/1	0/1	UPSTREAM	MODIFIER	VIT_18s0089g00620
chr18	28443213	1/1	1/1	1/1	INTRON	MODIFIER	VIT_18s0089g00610
chr18	28443212	1/1	1/1	1/1	INTRON	MODIFIER	VIT_18s0089g00610
chr18	28443192	1/1	1/1	1/1	INTRON	MODIFIER	VIT_18s0089g00610
chr18	28443128	1/1	1/1	1/1	INTRON	MODIFIER	VIT_18s0089g00610
chr18	28443119	1/1	1/1	1/1	INTRON	MODIFIER	VIT_18s0089g00610
chr18	28443118	1/1	1/1	1/1	INTRON	MODIFIER	VIT_18s0089g00610
chr18	28443111	1/1	1/1	1/1	INTRON	MODIFIER	VIT_18s0089g00610
chr18	28441947	1/1	1/1	1/1	INTRON	MODIFIER	VIT_18s0089g00610
chr18	28441946	1/1	1/1	1/1	INTRON	MODIFIER	VIT_18s0089g00610
chr18	28441945	1/1	1/1	1/1	INTRON	MODIFIER	VIT_18s0089g00610
chr18	28441655	1/1	1/1	1/1	INTRON	MODIFIER	VIT_18s0089g00610
chr18	28441349	1/1	1/1	1/1	INTRON	MODIFIER	VIT_18s0089g00610
chr18	28441348	1/1	1/1	1/1	INTRON	MODIFIER	VIT_18s0089g00610
chr18	28441346	1/1	1/1	1/1	INTRON	MODIFIER	VIT_18s0089g00610
chr18	28440663	1/1	1/1	1/1	INTRON	MODIFIER	VIT_18s0089g00610
chr18	28440652	1/1	1/1	1/1	INTRON	MODIFIER	VIT_18s0089g00610
chr18	28440613	1/1	1/1	1/1	INTRON	MODIFIER	VIT_18s0089g00610
chr18	28440610	1/1	1/1	1/1	INTRON	MODIFIER	VIT_18s0089g00610
chr18	28440603	1/1	1/1	1/1	INTRON	MODIFIER	VIT_18s0089g00610
chr18	28440413	1/1	1/1	1/1	INTRON	MODIFIER	VIT_18s0089g00610
chr18	28440263	1/1	1/1	1/1	INTRON	MODIFIER	VIT_18s0089g00610
chr18	28435115	1/1	1/1	1/1	DOWNSTREAM	MODIFIER	VIT_18s0089g00610
chr18	28434856	1/1	1/1	1/1	DOWNSTREAM	MODIFIER	VIT_18s0089g00610
chr18	28434811	0/1	0/1	0/1	DOWNSTREAM	MODIFIER	VIT_18s0089g00610
chr18	28434728	1/1	1/1	1/1	DOWNSTREAM	MODIFIER	VIT_18s0089g00610
chr18	28434592	1/1	1/1	1/1	DOWNSTREAM	MODIFIER	VIT_18s0089g00610
chr18	28434587	1/1	1/1	1/1	DOWNSTREAM	MODIFIER	VIT_18s0089g00610
chr18	28434565	1/1	1/1	1/1	DOWNSTREAM	MODIFIER	VIT_18s0089g00610
chr18	28433979	1/1	1/1	1/1	INTRON	MODIFIER	VIT_18s0089g00600
chr18	28431488	1/1	1/1	1/1	NON_SYNONYMOUS_CODING	MODERATE	VIT_18s0089g00600
chr18	28431478	1/1	1/1	1/1	SYNONYMOUS_CODING	LOW	VIT_18s0089g00600
chr18	28431473	1/1	1/1	1/1	NON_SYNONYMOUS_CODING	MODERATE	VIT_18s0089g00600
chr18	28419964	1/1	1/1	1/1	INTRON	MODIFIER	VIT_18s0089g00590
chr18	28415118	1/1	1/1	1/1	INTRON	MODIFIER	VIT_18s0089g00590
chr18	28359699	0/1	0/1	0/1	INTRON	MODIFIER	VIT_18s0089g00570
chr18	28358675	1/1	1/1	1/1	NON_SYNONYMOUS_CODING	MODERATE	VIT_18s0089g00570
chr18	28358133	0/1	0/1	0/1	INTRON	MODIFIER	VIT_18s0089g00570
chr18	28357587	1/1	1/1	1/1	DOWNSTREAM	MODIFIER	VIT_18s0089g00570
chr18	28357585	0/1	0/1	0/1	DOWNSTREAM	MODIFIER	VIT_18s0089g00570
chr18	28357579	0/1	0/1	0/1	DOWNSTREAM	MODIFIER	VIT_18s0089g00570
chr18	28357148	1/1	1/1	1/1	DOWNSTREAM	MODIFIER	VIT_18s0089g00570
chr18	28356848	1/1	1/1	1/1	DOWNSTREAM	MODIFIER	VIT_18s0089g00570
chr18	28356827	1/1	1/1	1/1	DOWNSTREAM	MODIFIER	VIT_18s0089g00570
chr18	28353574	1/1	1/1	1/1	DOWNSTREAM	MODIFIER	VIT_18s0089g00570
chr18	28353444	1/1	1/1	1/1	DOWNSTREAM	MODIFIER	VIT_18s0089g00570
chr18	28344975	1/1	1/1	1/1	NON_SYNONYMOUS_CODING	MODERATE	VIT_18s0089g00550
chr18	28344970	1/1	1/1	1/1	SYNONYMOUS_CODING	LOW	VIT_18s0089g00550
chr18	28344969	0/1	0/1	0/1	NON_SYNONYMOUS_CODING	MODERATE	VIT_18s0089g00550
chr18	28344836	1/1	1/1	1/1	NON_SYNONYMOUS_CODING	MODERATE	VIT_18s0089g00550
chr18	28344827	1/1	1/1	1/1	NON_SYNONYMOUS_CODING	MODERATE	VIT_18s0089g00550
chr18	28344826	1/1	1/1	1/1	SYNONYMOUS_CODING	LOW	VIT_18s0089g00550
chr18	28344383	1/1	1/1	1/1	NON_SYNONYMOUS_CODING	MODERATE	VIT_18s0089g00550
chr18	28315051	1/1	1/1	1/1	INTRON	MODIFIER	VIT_18s0089g00520
chr18	28309446	1/1	1/1	1/1	INTRON	MODIFIER	VIT_18s0089g00520
chrUn	28303820	0/1	0/1	0/1	INTRON	MODIFIER	VIT_00s0415g00040
chrUn	28303310	1/1	1/1	1/1	INTRON	MODIFIER	VIT_00s0415g00040
chrUn	28303306	1/1	1/1	1/1	INTRON	MODIFIER	VIT_00s0415g00040
chrUn	28303210	0/1	0/1	0/1	INTRON	MODIFIER	VIT_00s0415g00040
chrUn	28302284	1/1	1/1	1/1	INTRON	MODIFIER	VIT_00s0415g00040
chrUn	28302209	1/1	1/1	1/1	INTRON	MODIFIER	VIT_00s0415g00040
chrUn	28301647	0/1	0/1	0/1	INTRON	MODIFIER	VIT_00s0415g00040
chrUn	28301281	0/1	0/1	0/1	SYNONYMOUS_CODING	LOW	VIT_00s0415g00040
chrUn	28298015	0/1	0/1	0/1	DOWNSTREAM	MODIFIER	VIT_00s0415g00030
chrUn	28298013	0/1	0/1	0/1	DOWNSTREAM	MODIFIER	VIT_00s0415g00030
chrUn	28297686	1/1	1/1	1/1	DOWNSTREAM	MODIFIER	VIT_00s0415g00030
chrUn	28280171	0/1	0/1	0/1	INTRON	MODIFIER	VIT_00s0415g00010
chrUn	28280164	0/1	0/1	0/1	INTRON	MODIFIER	VIT_00s0415g00010
chr18	28273322	1/1	1/1	1/1	NON_SYNONYMOUS_CODING	MODERATE	VIT_18s0089g00460
chrUn	28271783	1/1	1/1	1/1	DOWNSTREAM	MODIFIER	VIT_00s0414g00050
chrUn	28271680	1/1	1/1	1/1	DOWNSTREAM	MODIFIER	VIT_00s0414g00050
chr18	28213652	1/1	1/1	1/1	INTRON	MODIFIER	VIT_18s0089g00410
chr18	28213605	1/1	1/1	1/1	INTRON	MODIFIER	VIT_18s0089g00410
chr18	28212203	1/1	1/1	1/1	INTRON	MODIFIER	VIT_18s0089g00410
chr18	28210425	1/1	1/1	1/1	INTRON	MODIFIER	VIT_18s0089g00410
chr18	28210423	1/1	1/1	1/1	INTRON	MODIFIER	VIT_18s0089g00410
chr18	28210419	1/1	1/1	1/1	INTRON	MODIFIER	VIT_18s0089g00410
chr18	28210416	1/1	1/1	1/1	INTRON	MODIFIER	VIT_18s0089g00410
chr18	28210413	1/1	1/1	1/1	INTRON	MODIFIER	VIT_18s0089g00410
chr18	28210376	1/1	1/1	1/1	INTRON	MODIFIER	VIT_18s0089g00410
chrUn	28195856	1/1	1/1	1/1	INTRON	MODIFIER	VIT_00s0413g00020
chrUn	28195833	1/1	1/1	1/1	INTRON	MODIFIER	VIT_00s0413g00020
chrUn	28167444	1/1	1/1	1/1	SYNONYMOUS_CODING	LOW	VIT_00s0413g00010
chr14	28145158	0/1	0/1	0/1	DOWNSTREAM	MODIFIER	VIT_14s0066g01820
chr14	28145157	0/1	0/1	0/1	DOWNSTREAM	MODIFIER	VIT_14s0066g01820
chr14	28145032	0/1	0/1	0/1	DOWNSTREAM	MODIFIER	VIT_14s0066g01820
chrUn	28061075	1/1	1/1	1/1	INTRON	MODIFIER	VIT_00s0411g00010
chrUn	28061071	1/1	1/1	1/1	INTRON	MODIFIER	VIT_00s0411g00010
chrUn	28060889	1/1	1/1	1/1	INTRON	MODIFIER	VIT_00s0411g00010
chrUn	28060888	1/1	1/1	1/1	INTRON	MODIFIER	VIT_00s0411g00010
chrUn	28058709	0/1	0/1	0/1	INTRON	MODIFIER	VIT_00s0411g00010
chrUn	28058653	0/1	0/1	0/1	INTRON	MODIFIER	VIT_00s0411g00010
chrUn	28058650	1/1	1/1	1/1	INTRON	MODIFIER	VIT_00s0411g00010
chrUn	28058626	0/1	0/1	0/1	INTRON	MODIFIER	VIT_00s0411g00010
chrUn	28058570	1/1	1/1	1/1	INTRON	MODIFIER	VIT_00s0411g00010
chrUn	28058367	0/1	0/1	0/1	INTRON	MODIFIER	VIT_00s0411g00010
chrUn	28058194	1/1	1/1	1/1	INTRON	MODIFIER	VIT_00s0411g00010
chrUn	28054204	0/1	0/1	0/1	SYNONYMOUS_CODING	LOW	VIT_00s0411g00010
chrUn	28053765	1/1	1/1	1/1	INTRON	MODIFIER	VIT_00s0411g00010
chr14	28010421	0/1	0/1	0/1	INTRON	MODIFIER	VIT_14s0066g01670
chr14	28010419	0/1	0/1	0/1	INTRON	MODIFIER	VIT_14s0066g01670
chr14	28010418	0/1	0/1	0/1	INTRON	MODIFIER	VIT_14s0066g01670
chrUn	27968686	1/1	1/1	1/1	DOWNSTREAM	MODIFIER	VIT_00s0409g00050
chrUn	27938213	1/1	1/1	1/1	DOWNSTREAM	MODIFIER	VIT_00s0409g00030
chrUn	27938075	1/1	1/1	1/1	DOWNSTREAM	MODIFIER	VIT_00s0409g00030
chr18	27937267	0/1	0/1	0/1	INTRON	MODIFIER	VIT_18s0089g00200
chrUn	27937175	1/1	1/1	1/1	DOWNSTREAM	MODIFIER	VIT_00s0409g00030
chrUn	27937106	1/1	1/1	1/1	DOWNSTREAM	MODIFIER	VIT_00s0409g00030
chrUn	27929902	1/1	1/1	1/1	INTRON	MODIFIER	VIT_00s0409g00010
chrUn	27929899	1/1	1/1	1/1	INTRON	MODIFIER	VIT_00s0409g00010
chrUn	27929228	1/1	1/1	1/1	INTRON	MODIFIER	VIT_00s0409g00010
chrUn	27929224	1/1	1/1	1/1	INTRON	MODIFIER	VIT_00s0409g00010
chrUn	27928742	1/1	1/1	1/1	NON_SYNONYMOUS_CODING	MODERATE	VIT_00s0409g00010
chr18	27896490	1/1	1/1	1/1	INTRON	MODIFIER	VIT_18s0089g00140
chr18	27896180	1/1	1/1	1/1	INTRON	MODIFIER	VIT_18s0089g00140
chr18	27896149	1/1	1/1	1/1	INTRON	MODIFIER	VIT_18s0089g00140
chr18	27896141	1/1	1/1	1/1	INTRON	MODIFIER	VIT_18s0089g00140
chr18	27896140	1/1	1/1	1/1	INTRON	MODIFIER	VIT_18s0089g00140
chr18	27896013	1/1	1/1	1/1	INTRON	MODIFIER	VIT_18s0089g00140
chr18	27896010	1/1	1/1	1/1	INTRON	MODIFIER	VIT_18s0089g00140
chr18	27895837	1/1	1/1	1/1	INTRON	MODIFIER	VIT_18s0089g00140
chr18	27895836	1/1	1/1	1/1	INTRON	MODIFIER	VIT_18s0089g00140
chr18	27895833	1/1	1/1	1/1	INTRON	MODIFIER	VIT_18s0089g00140
chr18	27895686	1/1	1/1	1/1	INTRON	MODIFIER	VIT_18s0089g00140
chr18	27895634	1/1	1/1	1/1	INTRON	MODIFIER	VIT_18s0089g00140
chr18	27895630	1/1	1/1	1/1	INTRON	MODIFIER	VIT_18s0089g00140
chr18	27895628	1/1	1/1	1/1	INTRON	MODIFIER	VIT_18s0089g00140
chr18	27895625	1/1	1/1	1/1	INTRON	MODIFIER	VIT_18s0089g00140
chr18	27895622	1/1	1/1	1/1	INTRON	MODIFIER	VIT_18s0089g00140
chr18	27895621	1/1	1/1	1/1	INTRON	MODIFIER	VIT_18s0089g00140
chr18	27895613	1/1	1/1	1/1	INTRON	MODIFIER	VIT_18s0089g00140
chr18	27895227	1/1	1/1	1/1	INTRON	MODIFIER	VIT_18s0089g00140
chr18	27894523	1/1	1/1	1/1	INTRON	MODIFIER	VIT_18s0089g00140
chr18	27894481	1/1	1/1	1/1	INTRON	MODIFIER	VIT_18s0089g00140
chr18	27894463	1/1	1/1	1/1	INTRON	MODIFIER	VIT_18s0089g00140
chr18	27893251	1/1	1/1	1/1	INTRON	MODIFIER	VIT_18s0089g00140
chr18	27893248	1/1	1/1	1/1	INTRON	MODIFIER	VIT_18s0089g00140
chr18	27893245	1/1	1/1	1/1	INTRON	MODIFIER	VIT_18s0089g00140
chr18	27892558	1/1	1/1	1/1	NON_SYNONYMOUS_CODING	MODERATE	VIT_18s0089g00140
chr18	27870464	1/1	1/1	1/1	INTRON	MODIFIER	VIT_18s0089g00120
chr18	27870457	1/1	1/1	1/1	INTRON	MODIFIER	VIT_18s0089g00120
chr18	27870297	0/1	0/1	0/1	INTRON	MODIFIER	VIT_18s0089g00120
chr18	27870222	1/1	1/1	1/1	INTRON	MODIFIER	VIT_18s0089g00120
chr18	27870216	1/1	1/1	1/1	INTRON	MODIFIER	VIT_18s0089g00120
chr18	27870201	1/1	1/1	1/1	INTRON	MODIFIER	VIT_18s0089g00120
chr18	27870197	1/1	1/1	1/1	INTRON	MODIFIER	VIT_18s0089g00120
chr18	27869862	0/1	0/1	0/1	INTRON	MODIFIER	VIT_18s0089g00120
chr18	27869487	1/1	1/1	1/1	INTRON	MODIFIER	VIT_18s0089g00120
chr18	27869071	1/1	1/1	1/1	INTRON	MODIFIER	VIT_18s0089g00120
chr18	27869067	1/1	1/1	1/1	INTRON	MODIFIER	VIT_18s0089g00120
chr18	27869056	1/1	1/1	1/1	INTRON	MODIFIER	VIT_18s0089g00120
chr18	27868728	1/1	1/1	1/1	INTRON	MODIFIER	VIT_18s0089g00120
chr18	27868725	1/1	1/1	1/1	INTRON	MODIFIER	VIT_18s0089g00120
chr18	27868719	1/1	1/1	1/1	INTRON	MODIFIER	VIT_18s0089g00120
chr18	27868554	1/1	1/1	1/1	INTRON	MODIFIER	VIT_18s0089g00120
chr18	27868548	1/1	1/1	1/1	INTRON	MODIFIER	VIT_18s0089g00120
chr18	27860087	1/1	1/1	1/1	INTRON	MODIFIER	VIT_18s0089g00110
chr18	27860081	1/1	1/1	1/1	SYNONYMOUS_CODING	LOW	VIT_18s0089g00110
chrUn	27850102	1/1	1/1	1/1	DOWNSTREAM	MODIFIER	VIT_00s0407g00080
chr18	27848692	1/1	1/1	1/1	NON_SYNONYMOUS_CODING	MODERATE	VIT_18s0089g00100
chr18	27847048	1/1	1/1	1/1	INTRON	MODIFIER	VIT_18s0089g00100
chr18	27846769	1/1	1/1	1/1	INTRON	MODIFIER	VIT_18s0089g00100
chr18	27846758	0/1	0/1	0/1	INTRON	MODIFIER	VIT_18s0089g00100
chr18	27846664	1/1	1/1	1/1	NON_SYNONYMOUS_CODING	MODERATE	VIT_18s0089g00100
chr18	27846653	1/1	1/1	1/1	NON_SYNONYMOUS_CODING	MODERATE	VIT_18s0089g00100
chr18	27846623	1/1	1/1	1/1	NON_SYNONYMOUS_CODING	MODERATE	VIT_18s0089g00100
chr18	27846545	1/1	1/1	1/1	NON_SYNONYMOUS_CODING	MODERATE	VIT_18s0089g00100
chr18	27846521	1/1	1/1	1/1	NON_SYNONYMOUS_CODING	MODERATE	VIT_18s0089g00100
chr18	27846509	1/1	1/1	1/1	NON_SYNONYMOUS_CODING	MODERATE	VIT_18s0089g00100
chr18	27846504	1/1	1/1	1/1	SYNONYMOUS_CODING	LOW	VIT_18s0089g00100
chr18	27846503	1/1	1/1	1/1	NON_SYNONYMOUS_CODING	MODERATE	VIT_18s0089g00100
chr18	27846493	1/1	1/1	1/1	NON_SYNONYMOUS_CODING	MODERATE	VIT_18s0089g00100
chr18	27846481	1/1	1/1	1/1	NON_SYNONYMOUS_CODING	MODERATE	VIT_18s0089g00100
chr18	27830636	1/1	1/1	1/1	INTRON	MODIFIER	VIT_18s0089g00100
chrUn	27822214	1/1	1/1	1/1	INTRON	MODIFIER	VIT_00s0407g00030
chrUn	27822166	1/1	1/1	1/1	INTRON	MODIFIER	VIT_00s0407g00030
chrUn	27819522	1/1	1/1	1/1	INTRON	MODIFIER	VIT_00s0407g00030
chrUn	27819401	1/1	1/1	1/1	INTRON	MODIFIER	VIT_00s0407g00030
chrUn	27790961	0/1	0/1	0/1	INTRON	MODIFIER	VIT_00s0406g00010
chrUn	27790960	0/1	0/1	0/1	INTRON	MODIFIER	VIT_00s0406g00010
chr18	27785235	1/1	1/1	1/1	NON_SYNONYMOUS_CODING	MODERATE	VIT_18s0089g00090
chr18	27785232	1/1	1/1	1/1	NON_SYNONYMOUS_CODING	MODERATE	VIT_18s0089g00090
chr18	27785228	1/1	1/1	1/1	SYNONYMOUS_CODING	LOW	VIT_18s0089g00090
chr18	27785060	1/1	1/1	1/1	INTRON	MODIFIER	VIT_18s0089g00090
chr18	27784638	1/1	1/1	1/1	INTRON	MODIFIER	VIT_18s0089g00090
chrUn	27784352	1/1	1/1	1/1	INTRON	MODIFIER	VIT_00s0406g00010
chr18	27784330	1/1	1/1	1/1	INTRON	MODIFIER	VIT_18s0089g00090
chr18	27784325	1/1	1/1	1/1	INTRON	MODIFIER	VIT_18s0089g00090
chr18	27784320	1/1	1/1	1/1	INTRON	MODIFIER	VIT_18s0089g00090
chrUn	27784319	1/1	1/1	1/1	INTRON	MODIFIER	VIT_00s0406g00010
chrUn	27784081	1/1	1/1	1/1	INTRON	MODIFIER	VIT_00s0406g00010
chrUn	27784063	1/1	1/1	1/1	INTRON	MODIFIER	VIT_00s0406g00010
chrUn	27784054	1/1	1/1	1/1	INTRON	MODIFIER	VIT_00s0406g00010
chrUn	27784046	1/1	1/1	1/1	INTRON	MODIFIER	VIT_00s0406g00010
chrUn	27784044	1/1	1/1	1/1	INTRON	MODIFIER	VIT_00s0406g00010
chrUn	27784037	1/1	1/1	1/1	INTRON	MODIFIER	VIT_00s0406g00010
chrUn	27784019	1/1	1/1	1/1	INTRON	MODIFIER	VIT_00s0406g00010
chr18	27783976	1/1	1/1	1/1	SYNONYMOUS_CODING	LOW	VIT_18s0089g00090
chr18	27783975	1/1	1/1	1/1	NON_SYNONYMOUS_CODING	MODERATE	VIT_18s0089g00090
chr18	27783967	1/1	1/1	1/1	NON_SYNONYMOUS_CODING	MODERATE	VIT_18s0089g00090
chr18	27783333	1/1	1/1	1/1	NON_SYNONYMOUS_CODING	MODERATE	VIT_18s0089g00090
chr18	27783328	1/1	1/1	1/1	NON_SYNONYMOUS_CODING	MODERATE	VIT_18s0089g00090
chr18	27783325	1/1	1/1	1/1	NON_SYNONYMOUS_CODING	MODERATE	VIT_18s0089g00090
chr18	27782552	1/1	1/1	1/1	SYNONYMOUS_CODING	LOW	VIT_18s0089g00090
chr18	27782382	1/1	1/1	1/1	NON_SYNONYMOUS_CODING	MODERATE	VIT_18s0089g00090
chr18	27782355	1/1	1/1	1/1	NON_SYNONYMOUS_CODING	MODERATE	VIT_18s0089g00090
chr18	27781576	1/1	1/1	1/1	INTRON	MODIFIER	VIT_18s0089g00090
chr18	27781563	1/1	1/1	1/1	INTRON	MODIFIER	VIT_18s0089g00090
chr18	27781193	1/1	1/1	1/1	INTRON	MODIFIER	VIT_18s0089g00090
chr18	27781118	1/1	1/1	1/1	INTRON	MODIFIER	VIT_18s0089g00090
chr18	27780603	1/1	1/1	1/1	INTRON	MODIFIER	VIT_18s0089g00090
chr18	27780601	1/1	1/1	1/1	INTRON	MODIFIER	VIT_18s0089g00090
chr18	27780432	1/1	1/1	1/1	INTRON	MODIFIER	VIT_18s0089g00090
chr18	27779991	1/1	1/1	1/1	INTRON	MODIFIER	VIT_18s0089g00090
chr18	27779990	1/1	1/1	1/1	INTRON	MODIFIER	VIT_18s0089g00090
chr18	27779985	1/1	1/1	1/1	INTRON	MODIFIER	VIT_18s0089g00090
chr18	27765560	1/1	1/1	1/1	NON_SYNONYMOUS_CODING	MODERATE	VIT_18s0089g00080
chr18	27765555	1/1	1/1	1/1	NON_SYNONYMOUS_CODING	MODERATE	VIT_18s0089g00080
chr18	27765380	1/1	1/1	1/1	NON_SYNONYMOUS_CODING	MODERATE	VIT_18s0089g00080
chr18	27765228	1/1	1/1	1/1	NON_SYNONYMOUS_CODING	MODERATE	VIT_18s0089g00080
chr18	27765156	0/1	0/1	0/1	NON_SYNONYMOUS_CODING	MODERATE	VIT_18s0089g00080
chr18	27765155	0/1	0/1	0/1	NON_SYNONYMOUS_CODING	MODERATE	VIT_18s0089g00080
chr14	27761434	0/1	0/1	0/1	DOWNSTREAM	MODIFIER	VIT_14s0066g01310
chr18	27718215	0/1	0/1	0/1	INTRON	MODIFIER	VIT_18s0089g00050
chrUn	27710840	1/1	1/1	1/1	NON_SYNONYMOUS_CODING	MODERATE	VIT_00s0404g00040
chrUn	27710793	1/1	1/1	1/1	NON_SYNONYMOUS_CODING	MODERATE	VIT_00s0404g00040
chr18	27672504	0/1	0/1	0/1	DOWNSTREAM	MODIFIER	VIT_18s0089g00020
chr18	27672503	0/1	0/1	0/1	DOWNSTREAM	MODIFIER	VIT_18s0089g00020
chr18	27672500	1/1	1/1	1/1	DOWNSTREAM	MODIFIER	VIT_18s0089g00020
chr18	27672493	1/1	1/1	1/1	DOWNSTREAM	MODIFIER	VIT_18s0089g00020
chr18	27607122	0/1	0/1	0/1	INTRON	MODIFIER	VIT_18s0041g02450
chrUn	27593693	1/1	1/1	1/1	INTRON	MODIFIER	VIT_00s0400g00050
chrUn	27593464	1/1	1/1	1/1	INTRON	MODIFIER	VIT_00s0400g00050
chrUn	27593376	1/1	1/1	1/1	INTRON	MODIFIER	VIT_00s0400g00050
chrUn	27558979	0/1	0/1	0/1	INTRON	MODIFIER	VIT_00s0399g00060
chrUn	27536298	1/1	1/1	1/1	SYNONYMOUS_CODING	LOW	VIT_00s0399g00030
chrUn	27504444	1/1	1/1	1/1	UPSTREAM	MODIFIER	VIT_00s0399g00010
chrUn	27504425	1/1	1/1	1/1	UPSTREAM	MODIFIER	VIT_00s0399g00010
chrUn	27504401	1/1	1/1	1/1	UPSTREAM	MODIFIER	VIT_00s0399g00010
chrUn	27504393	1/1	1/1	1/1	UPSTREAM	MODIFIER	VIT_00s0399g00010
chrUn	27504343	1/1	1/1	1/1	INTRON	MODIFIER	VIT_00s0399g00020
chrUn	27504342	1/1	1/1	1/1	INTRON	MODIFIER	VIT_00s0399g00020
chrUn	27504334	1/1	1/1	1/1	INTRON	MODIFIER	VIT_00s0399g00020
chrUn	27503928	0/1	0/1	0/1	INTRON	MODIFIER	VIT_00s0399g00020
chr14	27494003	0/1	0/1	0/1	INTRON	MODIFIER	VIT_14s0066g01050
chr14	27493996	0/1	0/1	0/1	INTRON	MODIFIER	VIT_14s0066g01050
chr14	27493994	0/1	0/1	0/1	INTRON	MODIFIER	VIT_14s0066g01050
chrUn	27481644	1/1	1/1	1/1	SYNONYMOUS_CODING	LOW	VIT_00s0398g00060
chrUn	27460738	1/1	1/1	1/1	NON_SYNONYMOUS_CODING	MODERATE	VIT_00s0398g00050
chrUn	27460717	1/1	1/1	1/1	NON_SYNONYMOUS_CODING	MODERATE	VIT_00s0398g00050
chrUn	27456022	1/1	1/1	1/1	NON_SYNONYMOUS_CODING	MODERATE	VIT_00s0398g00040
chrUn	27455736	1/1	1/1	1/1	SYNONYMOUS_CODING	LOW	VIT_00s0398g00040
chrUn	27411855	1/1	1/1	1/1	UTR_5_PRIME	MODIFIER	VIT_00s0397g00050
chrUn	27411556	1/1	1/1	1/1	UTR_5_PRIME	MODIFIER	VIT_00s0397g00050
chrUn	27411554	0/1	0/1	0/1	UTR_5_PRIME	MODIFIER	VIT_00s0397g00050
chrUn	27411525	0/1	0/1	0/1	UTR_5_PRIME	MODIFIER	VIT_00s0397g00050
chrUn	27410201	0/1	0/1	0/1	INTRON	MODIFIER	VIT_00s0397g00050
chrUn	27410158	1/1	1/1	1/1	INTRON	MODIFIER	VIT_00s0397g00050
chrUn	27409879	1/1	1/1	1/1	INTRON	MODIFIER	VIT_00s0397g00050
chrUn	27392004	1/1	1/1	1/1	NON_SYNONYMOUS_CODING	MODERATE	VIT_00s0397g00030
chrUn	27391949	0/1	0/1	0/1	SYNONYMOUS_CODING	LOW	VIT_00s0397g00030
chrUn	27383564	1/1	1/1	1/1	NON_SYNONYMOUS_CODING	MODERATE	VIT_00s0397g00020
chrUn	27383474	1/1	1/1	1/1	NON_SYNONYMOUS_CODING	MODERATE	VIT_00s0397g00020
chr14	27375149	0/1	0/1	0/1	INTRON	MODIFIER	VIT_14s0066g00920
chrUn	27220599	1/1	1/1	1/1	INTRON	MODIFIER	VIT_00s0392g00040
chrUn	27220592	1/1	1/1	1/1	INTRON	MODIFIER	VIT_00s0392g00040
chrUn	27220295	0/1	0/1	0/1	INTRON	MODIFIER	VIT_00s0392g00040
chrUn	27220283	0/1	0/1	0/1	INTRON	MODIFIER	VIT_00s0392g00040
chrUn	27219919	1/1	1/1	1/1	INTRON	MODIFIER	VIT_00s0392g00040
chrUn	27219866	0/1	0/1	0/1	INTRON	MODIFIER	VIT_00s0392g00040
chrUn	27185392	0/1	0/1	0/1	DOWNSTREAM	MODIFIER	VIT_00s0392g00010
chr14	27105697	0/1	0/1	0/1	INTRON	MODIFIER	VIT_14s0066g00610
chr14	27104338	0/1	0/1	0/1	NON_SYNONYMOUS_CODING	MODERATE	VIT_14s0066g00610
chrUn	27056363	1/1	1/1	1/1	DOWNSTREAM	MODIFIER	VIT_00s0389g00010
chrUn	27046965	0/1	0/1	0/1	DOWNSTREAM	MODIFIER	VIT_00s0388g00070
chrUn	27045018	1/1	1/1	1/1	DOWNSTREAM	MODIFIER	VIT_00s0388g00070
chrUn	27044433	1/1	1/1	1/1	INTRON	MODIFIER	VIT_00s0388g00070
chrUn	27033567	1/1	1/1	1/1	NON_SYNONYMOUS_CODING	MODERATE	VIT_00s0388g00060
chrUn	27006759	1/1	1/1	1/1	SYNONYMOUS_CODING	LOW	VIT_00s0388g00030
chrUn	27004795	0/1	0/1	0/1	INTRON	MODIFIER	VIT_00s0388g00030
chrUn	27003929	1/1	1/1	1/1	NON_SYNONYMOUS_CODING	MODERATE	VIT_00s0388g00030
chr18	26889590	0/1	0/1	0/1	INTRON	MODIFIER	VIT_18s0041g01880
chr18	26889588	0/1	0/1	0/1	INTRON	MODIFIER	VIT_18s0041g01880
chr14	26786495	0/1	0/1	0/1	INTRON	MODIFIER	VIT_14s0066g00240
chr14	26786488	0/1	0/1	0/1	NON_SYNONYMOUS_CODING	MODERATE	VIT_14s0066g00240
chr14	26786487	0/1	0/1	0/1	NON_SYNONYMOUS_CODING	MODERATE	VIT_14s0066g00240
chr14	26786486	0/1	0/1	0/1	SYNONYMOUS_CODING	LOW	VIT_14s0066g00240
chr14	26786485	0/1	0/1	0/1	NON_SYNONYMOUS_CODING	MODERATE	VIT_14s0066g00240
chr14	26771959	0/1	0/1	0/1	INTRON	MODIFIER	VIT_14s0066g00210
chr14	26771779	0/1	0/1	0/1	INTRON	MODIFIER	VIT_14s0066g00210
chr18	26685787	0/1	0/1	0/1	NON_SYNONYMOUS_CODING	MODERATE	VIT_18s0041g01790
chrUn	26542159	1/1	1/1	1/1	INTRON	MODIFIER	VIT_00s0379g00020
chrUn	26542157	1/1	1/1	1/1	INTRON	MODIFIER	VIT_00s0379g00020
chrUn	26542155	1/1	1/1	1/1	INTRON	MODIFIER	VIT_00s0379g00020
chrUn	26542154	1/1	1/1	1/1	INTRON	MODIFIER	VIT_00s0379g00020
chrUn	26447844	1/1	1/1	1/1	INTRON	MODIFIER	VIT_00s0375g00050
chrUn	26447706	1/1	1/1	1/1	INTRON	MODIFIER	VIT_00s0375g00050
chrUn	26435178	1/1	1/1	1/1	INTRON	MODIFIER	VIT_00s0375g00030
chrUn	26430343	0/1	0/1	0/1	INTRON	MODIFIER	VIT_00s0375g00030
chrUn	26430333	1/1	1/1	1/1	INTRON	MODIFIER	VIT_00s0375g00030
chrUn	26430306	0/1	0/1	0/1	INTRON	MODIFIER	VIT_00s0375g00030
chrUn	26430200	0/1	0/1	0/1	INTRON	MODIFIER	VIT_00s0375g00030
chrUn	26252853	0/1	0/1	0/1	DOWNSTREAM	MODIFIER	VIT_00s0373g00020
chrUn	26252757	0/1	0/1	0/1	DOWNSTREAM	MODIFIER	VIT_00s0373g00020
chrUn	26220973	1/1	1/1	1/1	DOWNSTREAM	MODIFIER	VIT_00s0372g00080
chrUn	26189032	1/1	1/1	1/1	DOWNSTREAM	MODIFIER	VIT_00s0372g00030
chrUn	26187196	1/1	1/1	1/1	DOWNSTREAM	MODIFIER	VIT_00s0372g00020
chrUn	26170295	1/1	1/1	1/1	INTRON	MODIFIER	VIT_00s0371g00100
chrUn	26169858	0/1	0/1	0/1	SYNONYMOUS_CODING	LOW	VIT_00s0371g00100
chrUn	26165794	1/1	1/1	1/1	DOWNSTREAM	MODIFIER	VIT_00s0371g00100
chrUn	26160364	1/1	1/1	1/1	DOWNSTREAM	MODIFIER	VIT_00s0371g00080
chrUn	26160355	0/1	0/1	0/1	DOWNSTREAM	MODIFIER	VIT_00s0371g00080
chrUn	26141842	1/1	1/1	1/1	NON_SYNONYMOUS_CODING	MODERATE	VIT_00s0371g00050
chrUn	26141806	1/1	1/1	1/1	NON_SYNONYMOUS_CODING	MODERATE	VIT_00s0371g00050
chrUn	26125783	1/1	1/1	1/1	INTRON	MODIFIER	VIT_00s0371g00040
chrUn	26101003	1/1	1/1	1/1	UTR_5_PRIME	MODIFIER	VIT_00s0370g00090
chrUn	26100999	1/1	1/1	1/1	UTR_5_PRIME	MODIFIER	VIT_00s0370g00090
chrUn	26091923	1/1	1/1	1/1	INTRON	MODIFIER	VIT_00s0370g00070
chrUn	26090843	1/1	1/1	1/1	DOWNSTREAM	MODIFIER	VIT_00s0370g00050
chrUn	26090831	1/1	1/1	1/1	DOWNSTREAM	MODIFIER	VIT_00s0370g00050
chrUn	26090630	1/1	1/1	1/1	DOWNSTREAM	MODIFIER	VIT_00s0370g00050
chrUn	26090629	1/1	1/1	1/1	DOWNSTREAM	MODIFIER	VIT_00s0370g00050
chrUn	26090494	1/1	1/1	1/1	DOWNSTREAM	MODIFIER	VIT_00s0370g00050
chrUn	26090485	1/1	1/1	1/1	DOWNSTREAM	MODIFIER	VIT_00s0370g00050
chrUn	26090481	1/1	1/1	1/1	DOWNSTREAM	MODIFIER	VIT_00s0370g00050
chrUn	26088643	1/1	1/1	1/1	DOWNSTREAM	MODIFIER	VIT_00s0370g00050
chrUn	26088219	1/1	1/1	1/1	DOWNSTREAM	MODIFIER	VIT_00s0370g00050
chrUn	26085543	1/1	1/1	1/1	DOWNSTREAM	MODIFIER	VIT_00s0370g00060
chrUn	26052748	0/1	0/1	0/1	DOWNSTREAM	MODIFIER	VIT_00s0370g00010
chrUn	26052153	0/1	0/1	0/1	DOWNSTREAM	MODIFIER	VIT_00s0370g00010
chr14	25979601	1/1	1/1	1/1	DOWNSTREAM	MODIFIER	VIT_14s0171g00100
chr14	25952641	1/1	1/1	1/1	SYNONYMOUS_CODING	LOW	VIT_14s0171g00080
chr14	25940073	1/1	1/1	1/1	NON_SYNONYMOUS_CODING	MODERATE	VIT_14s0171g00060
chr14	25919738	1/1	1/1	1/1	SYNONYMOUS_CODING	LOW	VIT_14s0171g00040
chr14	25884263	1/1	1/1	1/1	DOWNSTREAM	MODIFIER	VIT_14s0068g02310
chr14	25881161	1/1	1/1	1/1	DOWNSTREAM	MODIFIER	VIT_14s0068g02330
chr14	25875440	1/1	1/1	1/1	DOWNSTREAM	MODIFIER	VIT_14s0068g02290
chr14	25875285	1/1	1/1	1/1	DOWNSTREAM	MODIFIER	VIT_14s0068g02290
chr14	25868490	1/1	1/1	1/1	SYNONYMOUS_CODING	LOW	VIT_14s0068g02290
chr14	25825175	1/1	1/1	1/1	NON_SYNONYMOUS_CODING	MODERATE	VIT_14s0068g02250
chr14	25825037	1/1	1/1	1/1	NON_SYNONYMOUS_CODING	MODERATE	VIT_14s0068g02250
chr14	25825017	1/1	1/1	1/1	SYNONYMOUS_CODING	LOW	VIT_14s0068g02250
chr14	25679718	1/1	1/1	1/1	DOWNSTREAM	MODIFIER	VIT_14s0068g02040
chr14	25679715	1/1	1/1	1/1	DOWNSTREAM	MODIFIER	VIT_14s0068g02040
chr14	25679706	1/1	1/1	1/1	DOWNSTREAM	MODIFIER	VIT_14s0068g02040
chrUn	25662641	1/1	1/1	1/1	NON_SYNONYMOUS_CODING	MODERATE	VIT_00s0361g00100
chr14	25656274	1/1	1/1	1/1	INTRON	MODIFIER	VIT_14s0068g02010
chr14	25656267	1/1	1/1	1/1	INTRON	MODIFIER	VIT_14s0068g02010
chr14	25647330	1/1	1/1	1/1	SYNONYMOUS_CODING	LOW	VIT_14s0068g02000
chrUn	25644126	1/1	1/1	1/1	INTRON	MODIFIER	VIT_00s0361g00080
chrUn	25644090	1/1	1/1	1/1	INTRON	MODIFIER	VIT_00s0361g00080
chrUn	25644082	1/1	1/1	1/1	INTRON	MODIFIER	VIT_00s0361g00080
chr14	25638448	1/1	1/1	1/1	DOWNSTREAM	MODIFIER	VIT_14s0068g01970
chr14	25638444	1/1	1/1	1/1	DOWNSTREAM	MODIFIER	VIT_14s0068g01970
chr14	25636578	1/1	1/1	1/1	DOWNSTREAM	MODIFIER	VIT_14s0068g01970
chr14	25636523	1/1	1/1	1/1	DOWNSTREAM	MODIFIER	VIT_14s0068g01970
chr14	25636093	0/1	0/1	0/1	DOWNSTREAM	MODIFIER	VIT_14s0068g01970
chrUn	25627693	1/1	1/1	1/1	DOWNSTREAM	MODIFIER	VIT_00s0361g00060
chrUn	25626362	0/1	0/1	0/1	DOWNSTREAM	MODIFIER	VIT_00s0361g00060
chr14	25580639	1/1	1/1	1/1	INTRON	MODIFIER	VIT_14s0068g01880
chr14	25580246	1/1	1/1	1/1	INTRON	MODIFIER	VIT_14s0068g01880
chr14	25580244	1/1	1/1	1/1	INTRON	MODIFIER	VIT_14s0068g01880
chr14	25579207	1/1	1/1	1/1	INTRON	MODIFIER	VIT_14s0068g01880
chr14	25579149	1/1	1/1	1/1	INTRON	MODIFIER	VIT_14s0068g01880
chr14	25576637	0/1	0/1	0/1	DOWNSTREAM	MODIFIER	VIT_14s0068g01870
chrUn	25545718	1/1	1/1	1/1	INTRON	MODIFIER	VIT_00s0360g00050
chrUn	25541768	1/1	1/1	1/1	DOWNSTREAM	MODIFIER	VIT_00s0360g00040
chrUn	25541641	1/1	1/1	1/1	DOWNSTREAM	MODIFIER	VIT_00s0360g00040
chrUn	25541640	1/1	1/1	1/1	DOWNSTREAM	MODIFIER	VIT_00s0360g00040
chrUn	25541634	1/1	1/1	1/1	DOWNSTREAM	MODIFIER	VIT_00s0360g00040
chr14	25461165	1/1	1/1	1/1	INTRON	MODIFIER	VIT_14s0068g01760
chr14	25460926	1/1	1/1	1/1	INTRON	MODIFIER	VIT_14s0068g01760
chr14	25460925	1/1	1/1	1/1	INTRON	MODIFIER	VIT_14s0068g01760
chr14	25460919	1/1	1/1	1/1	INTRON	MODIFIER	VIT_14s0068g01760
chr14	25460918	1/1	1/1	1/1	INTRON	MODIFIER	VIT_14s0068g01760
chr18	25359601	1/1	1/1	1/1	INTRON	MODIFIER	VIT_18s0041g00870
chr14	25313040	0/1	0/1	0/1	DOWNSTREAM	MODIFIER	VIT_14s0068g01610
chr14	25313038	0/1	0/1	0/1	DOWNSTREAM	MODIFIER	VIT_14s0068g01610
chr14	25272135	0/1	0/1	0/1	SYNONYMOUS_CODING	LOW	VIT_14s0068g01560
chr14	25250275	1/1	1/1	1/1	DOWNSTREAM	MODIFIER	VIT_14s0068g01550
chr14	25250268	1/1	1/1	1/1	DOWNSTREAM	MODIFIER	VIT_14s0068g01550
chr14	25250265	1/1	1/1	1/1	DOWNSTREAM	MODIFIER	VIT_14s0068g01550
chr14	25250259	1/1	1/1	1/1	DOWNSTREAM	MODIFIER	VIT_14s0068g01550
chrUn	25204608	1/1	1/1	1/1	SYNONYMOUS_CODING	LOW	VIT_00s0353g00060
chrUn	25184592	1/1	1/1	1/1	INTRON	MODIFIER	VIT_00s0353g00050
chrUn	25184589	1/1	1/1	1/1	INTRON	MODIFIER	VIT_00s0353g00050
chrUn	25184126	1/1	1/1	1/1	UTR_5_PRIME	MODIFIER	VIT_00s0353g00050
chrUn	25184119	1/1	1/1	1/1	UTR_5_PRIME	MODIFIER	VIT_00s0353g00050
chrUn	25184118	1/1	1/1	1/1	UTR_5_PRIME	MODIFIER	VIT_00s0353g00050
chr18	25061949	0/1	0/1	0/1	INTRON	MODIFIER	VIT_18s0041g00600
chr18	25037471	1/1	1/1	1/1	DOWNSTREAM	MODIFIER	VIT_18s0041g00580
chr18	25037469	1/1	1/1	1/1	DOWNSTREAM	MODIFIER	VIT_18s0041g00580
chr18	25035715	1/1	1/1	1/1	DOWNSTREAM	MODIFIER	VIT_18s0041g00580
chr18	25035646	1/1	1/1	1/1	DOWNSTREAM	MODIFIER	VIT_18s0041g00580
chr18	25035645	1/1	1/1	1/1	DOWNSTREAM	MODIFIER	VIT_18s0041g00580
chr18	25035590	1/1	1/1	1/1	INTRON	MODIFIER	VIT_18s0041g00570
chr18	25035574	1/1	1/1	1/1	INTRON	MODIFIER	VIT_18s0041g00570
chr18	25035512	1/1	1/1	1/1	INTRON	MODIFIER	VIT_18s0041g00570
chr18	25035238	1/1	1/1	1/1	INTRON	MODIFIER	VIT_18s0041g00570
chr18	25035220	1/1	1/1	1/1	INTRON	MODIFIER	VIT_18s0041g00570
chr18	25035142	1/1	1/1	1/1	INTRON	MODIFIER	VIT_18s0041g00570
chr18	25035115	1/1	1/1	1/1	INTRON	MODIFIER	VIT_18s0041g00570
chr18	25035109	1/1	1/1	1/1	INTRON	MODIFIER	VIT_18s0041g00570
chr18	25034868	1/1	1/1	1/1	INTRON	MODIFIER	VIT_18s0041g00570
chr18	25034681	0/1	0/1	0/1	INTRON	MODIFIER	VIT_18s0041g00570
chr18	25034257	1/1	1/1	1/1	INTRON	MODIFIER	VIT_18s0041g00570
chr14	25022418	0/1	0/1	0/1	DOWNSTREAM	MODIFIER	VIT_14s0068g01260
chr14	25022393	1/1	1/1	1/1	DOWNSTREAM	MODIFIER	VIT_14s0068g01260
chr14	24986301	1/1	1/1	1/1	SYNONYMOUS_CODING	LOW	VIT_14s0068g01220
chr14	24986298	1/1	1/1	1/1	SYNONYMOUS_CODING	LOW	VIT_14s0068g01220
chr5	24979362	1/1	1/1	1/1	UTR_5_PRIME	MODIFIER	VIT_05s0094g01680
chr5	24979352	1/1	1/1	1/1	UTR_5_PRIME	MODIFIER	VIT_05s0094g01680
chr5	24979344	1/1	1/1	1/1	UTR_5_PRIME	MODIFIER	VIT_05s0094g01680
chr5	24979061	1/1	1/1	1/1	NON_SYNONYMOUS_CODING	MODERATE	VIT_05s0094g01680
chr5	24979058	1/1	1/1	1/1	NON_SYNONYMOUS_CODING	MODERATE	VIT_05s0094g01680
chr5	24979033	1/1	1/1	1/1	SYNONYMOUS_CODING	LOW	VIT_05s0094g01680
chr5	24979030	1/1	1/1	1/1	SYNONYMOUS_CODING	LOW	VIT_05s0094g01680
chr14	24970225	1/1	1/1	1/1	INTRON	MODIFIER	VIT_14s0068g01200
chr14	24970224	1/1	1/1	1/1	INTRON	MODIFIER	VIT_14s0068g01200
chr14	24970217	1/1	1/1	1/1	INTRON	MODIFIER	VIT_14s0068g01200
chr14	24970213	1/1	1/1	1/1	INTRON	MODIFIER	VIT_14s0068g01200
chr14	24970212	1/1	1/1	1/1	INTRON	MODIFIER	VIT_14s0068g01200
chr14	24970204	1/1	1/1	1/1	INTRON	MODIFIER	VIT_14s0068g01200
chr5	24968816	1/1	1/1	1/1	UTR_3_PRIME	MODIFIER	VIT_05s0094g01670
chr18	24957300	1/1	1/1	1/1	DOWNSTREAM	MODIFIER	VIT_18s0041g00500
chr5	24948268	1/1	1/1	1/1	DOWNSTREAM	MODIFIER	VIT_05s0094g01640
chr5	24948264	1/1	1/1	1/1	DOWNSTREAM	MODIFIER	VIT_05s0094g01640
chr5	24943264	1/1	1/1	1/1	SYNONYMOUS_CODING	LOW	VIT_05s0094g01640
chr14	24920114	1/1	1/1	1/1	DOWNSTREAM	MODIFIER	VIT_14s0068g01120
chr14	24919707	0/1	0/1	0/1	DOWNSTREAM	MODIFIER	VIT_14s0068g01120
chr14	24919706	0/1	0/1	0/1	DOWNSTREAM	MODIFIER	VIT_14s0068g01120
chr14	24919705	0/1	0/1	0/1	DOWNSTREAM	MODIFIER	VIT_14s0068g01120
chr14	24919703	0/1	0/1	0/1	DOWNSTREAM	MODIFIER	VIT_14s0068g01120
chr14	24917247	1/1	1/1	1/1	INTRON	MODIFIER	VIT_14s0068g01120
chr14	24917246	1/1	1/1	1/1	INTRON	MODIFIER	VIT_14s0068g01120
chr14	24917202	1/1	1/1	1/1	INTRON	MODIFIER	VIT_14s0068g01120
chr14	24916099	1/1	1/1	1/1	INTRON	MODIFIER	VIT_14s0068g01120
chr14	24916098	1/1	1/1	1/1	INTRON	MODIFIER	VIT_14s0068g01120
chr14	24916096	1/1	1/1	1/1	INTRON	MODIFIER	VIT_14s0068g01120
chr5	24901265	1/1	1/1	1/1	INTRON	MODIFIER	VIT_05s0094g01620
chr5	24900740	1/1	1/1	1/1	INTRON	MODIFIER	VIT_05s0094g01620
chr5	24899354	1/1	1/1	1/1	INTRON	MODIFIER	VIT_05s0094g01620
chr14	24895852	1/1	1/1	1/1	INTRON	MODIFIER	VIT_14s0068g01110
chr5	24894575	1/1	1/1	1/1	DOWNSTREAM	MODIFIER	VIT_05s0094g01600
chr5	24891621	1/1	1/1	1/1	DOWNSTREAM	MODIFIER	VIT_05s0094g01600
chr5	24891511	1/1	1/1	1/1	DOWNSTREAM	MODIFIER	VIT_05s0094g01600
chr5	24890854	1/1	1/1	1/1	DOWNSTREAM	MODIFIER	VIT_05s0094g01620
chr5	24890853	1/1	1/1	1/1	DOWNSTREAM	MODIFIER	VIT_05s0094g01620
chr5	24887433	1/1	1/1	1/1	DOWNSTREAM	MODIFIER	VIT_05s0094g01620
chr5	24887103	1/1	1/1	1/1	INTRON	MODIFIER	VIT_05s0094g01600
chr5	24886556	1/1	1/1	1/1	INTRON	MODIFIER	VIT_05s0094g01600
chr5	24886257	1/1	1/1	1/1	INTRON	MODIFIER	VIT_05s0094g01600
chr5	24886249	1/1	1/1	1/1	INTRON	MODIFIER	VIT_05s0094g01600
chr5	24884571	1/1	1/1	1/1	INTRON	MODIFIER	VIT_05s0094g01600
chr5	24884565	1/1	1/1	1/1	INTRON	MODIFIER	VIT_05s0094g01600
chr5	24884553	1/1	1/1	1/1	INTRON	MODIFIER	VIT_05s0094g01600
chr5	24884552	1/1	1/1	1/1	INTRON	MODIFIER	VIT_05s0094g01600
chr5	24884431	1/1	1/1	1/1	INTRON	MODIFIER	VIT_05s0094g01600
chr5	24884163	1/1	1/1	1/1	INTRON	MODIFIER	VIT_05s0094g01600
chr5	24884141	1/1	1/1	1/1	INTRON	MODIFIER	VIT_05s0094g01600
chr5	24883688	1/1	1/1	1/1	INTRON	MODIFIER	VIT_05s0094g01600
chr5	24883617	1/1	1/1	1/1	INTRON	MODIFIER	VIT_05s0094g01600
chr5	24883485	1/1	1/1	1/1	INTRON	MODIFIER	VIT_05s0094g01600
chr5	24883480	1/1	1/1	1/1	INTRON	MODIFIER	VIT_05s0094g01600
chr5	24883461	1/1	1/1	1/1	INTRON	MODIFIER	VIT_05s0094g01600
chr5	24882672	1/1	1/1	1/1	INTRON	MODIFIER	VIT_05s0094g01600
chr5	24882566	1/1	1/1	1/1	INTRON	MODIFIER	VIT_05s0094g01600
chr5	24880164	1/1	1/1	1/1	INTRON	MODIFIER	VIT_05s0094g01600
chr5	24867016	1/1	1/1	1/1	INTRON	MODIFIER	VIT_05s0094g01590
chr5	24866513	1/1	1/1	1/1	INTRON	MODIFIER	VIT_05s0094g01590
chr5	24866509	1/1	1/1	1/1	INTRON	MODIFIER	VIT_05s0094g01590
chrUn	24862890	1/1	1/1	1/1	DOWNSTREAM	MODIFIER	VIT_00s0347g00070
chrUn	24862883	1/1	1/1	1/1	DOWNSTREAM	MODIFIER	VIT_00s0347g00070
chrUn	24862876	1/1	1/1	1/1	DOWNSTREAM	MODIFIER	VIT_00s0347g00070
chrUn	24862870	1/1	1/1	1/1	DOWNSTREAM	MODIFIER	VIT_00s0347g00070
chrUn	24862860	1/1	1/1	1/1	DOWNSTREAM	MODIFIER	VIT_00s0347g00070
chrUn	24862765	1/1	1/1	1/1	DOWNSTREAM	MODIFIER	VIT_00s0347g00070
chrUn	24862701	0/1	0/1	0/1	DOWNSTREAM	MODIFIER	VIT_00s0347g00070
chrUn	24862696	0/1	0/1	0/1	DOWNSTREAM	MODIFIER	VIT_00s0347g00070
chrUn	24862691	0/1	0/1	0/1	DOWNSTREAM	MODIFIER	VIT_00s0347g00070
chrUn	24862446	1/1	1/1	1/1	DOWNSTREAM	MODIFIER	VIT_00s0347g00070
chrUn	24862445	1/1	1/1	1/1	DOWNSTREAM	MODIFIER	VIT_00s0347g00070
chrUn	24862392	1/1	1/1	1/1	DOWNSTREAM	MODIFIER	VIT_00s0347g00070
chrUn	24862387	1/1	1/1	1/1	DOWNSTREAM	MODIFIER	VIT_00s0347g00070
chrUn	24862381	1/1	1/1	1/1	DOWNSTREAM	MODIFIER	VIT_00s0347g00070
chrUn	24862337	1/1	1/1	1/1	DOWNSTREAM	MODIFIER	VIT_00s0347g00070
chrUn	24861916	1/1	1/1	1/1	DOWNSTREAM	MODIFIER	VIT_00s0347g00070
chrUn	24861903	1/1	1/1	1/1	DOWNSTREAM	MODIFIER	VIT_00s0347g00070
chrUn	24861848	1/1	1/1	1/1	DOWNSTREAM	MODIFIER	VIT_00s0347g00070
chrUn	24861838	1/1	1/1	1/1	DOWNSTREAM	MODIFIER	VIT_00s0347g00070
chrUn	24851207	1/1	1/1	1/1	INTRON	MODIFIER	VIT_00s0347g00070
chr18	24850943	1/1	1/1	1/1	DOWNSTREAM	MODIFIER	VIT_18s0041g00410
chr18	24850913	1/1	1/1	1/1	DOWNSTREAM	MODIFIER	VIT_18s0041g00410
chr18	24850909	1/1	1/1	1/1	DOWNSTREAM	MODIFIER	VIT_18s0041g00410
chr18	24850823	1/1	1/1	1/1	DOWNSTREAM	MODIFIER	VIT_18s0041g00410
chrUn	24849027	1/1	1/1	1/1	DOWNSTREAM	MODIFIER	VIT_00s0347g00060
chrUn	24847809	1/1	1/1	1/1	DOWNSTREAM	MODIFIER	VIT_00s0347g00060
chr14	24846860	0/1	0/1	0/1	INTRON	MODIFIER	VIT_14s0068g01090
chr14	24846859	1/1	1/1	1/1	INTRON	MODIFIER	VIT_14s0068g01090
chr5	24846300	1/1	1/1	1/1	DOWNSTREAM	MODIFIER	VIT_05s0094g01560
chr5	24846292	1/1	1/1	1/1	DOWNSTREAM	MODIFIER	VIT_05s0094g01560
chr5	24845550	1/1	1/1	1/1	DOWNSTREAM	MODIFIER	VIT_05s0094g01560
chr18	24826144	1/1	1/1	1/1	SYNONYMOUS_CODING	LOW	VIT_18s0041g00380
chr18	24826142	1/1	1/1	1/1	NON_SYNONYMOUS_CODING	MODERATE	VIT_18s0041g00380
chr14	24825184	1/1	1/1	1/1	DOWNSTREAM	MODIFIER	VIT_14s0068g01050
chr14	24823557	1/1	1/1	1/1	DOWNSTREAM	MODIFIER	VIT_14s0068g01050
chr14	24817882	1/1	1/1	1/1	DOWNSTREAM	MODIFIER	VIT_14s0068g01060
chr14	24817244	1/1	1/1	1/1	INTRON	MODIFIER	VIT_14s0068g01040
chr14	24817240	1/1	1/1	1/1	INTRON	MODIFIER	VIT_14s0068g01040
chr14	24817231	1/1	1/1	1/1	INTRON	MODIFIER	VIT_14s0068g01040
chrUn	24816707	1/1	1/1	1/1	DOWNSTREAM	MODIFIER	VIT_00s0347g00040
chrUn	24816607	1/1	1/1	1/1	DOWNSTREAM	MODIFIER	VIT_00s0347g00040
chr5	24807468	1/1	1/1	1/1	DOWNSTREAM	MODIFIER	VIT_05s0094g01520
chr5	24807084	1/1	1/1	1/1	DOWNSTREAM	MODIFIER	VIT_05s0094g01520
chr5	24799474	1/1	1/1	1/1	DOWNSTREAM	MODIFIER	VIT_05s0094g01510
chr5	24799473	1/1	1/1	1/1	DOWNSTREAM	MODIFIER	VIT_05s0094g01510
chr5	24799070	1/1	1/1	1/1	DOWNSTREAM	MODIFIER	VIT_05s0094g01510
chr5	24799065	1/1	1/1	1/1	DOWNSTREAM	MODIFIER	VIT_05s0094g01510
chr5	24799064	1/1	1/1	1/1	DOWNSTREAM	MODIFIER	VIT_05s0094g01510
chrUn	24797721	1/1	1/1	1/1	SYNONYMOUS_CODING	LOW	VIT_00s0346g00120
chr5	24797424	1/1	1/1	1/1	DOWNSTREAM	MODIFIER	VIT_05s0094g01510
chr5	24795401	1/1	1/1	1/1	DOWNSTREAM	MODIFIER	VIT_05s0094g01500
chr5	24794673	1/1	1/1	1/1	DOWNSTREAM	MODIFIER	VIT_05s0094g01500
chr14	24794670	1/1	1/1	1/1	DOWNSTREAM	MODIFIER	VIT_14s0068g01020
chr14	24791237	1/1	1/1	1/1	DOWNSTREAM	MODIFIER	VIT_14s0068g01030
chr5	24790194	1/1	1/1	1/1	DOWNSTREAM	MODIFIER	VIT_05s0094g01490
chr5	24790192	1/1	1/1	1/1	DOWNSTREAM	MODIFIER	VIT_05s0094g01490
chr5	24790189	1/1	1/1	1/1	DOWNSTREAM	MODIFIER	VIT_05s0094g01490
chr18	24772112	1/1	1/1	1/1	INTRON	MODIFIER	VIT_18s0041g00330
chr18	24772111	1/1	1/1	1/1	INTRON	MODIFIER	VIT_18s0041g00330
chrUn	24771363	1/1	1/1	1/1	INTRON	MODIFIER	VIT_00s0346g00090
chrUn	24770705	1/1	1/1	1/1	INTRON	MODIFIER	VIT_00s0346g00090
chrUn	24770650	1/1	1/1	1/1	INTRON	MODIFIER	VIT_00s0346g00090
chrUn	24770646	1/1	1/1	1/1	INTRON	MODIFIER	VIT_00s0346g00090
chrUn	24770176	1/1	1/1	1/1	INTRON	MODIFIER	VIT_00s0346g00090
chrUn	24770171	1/1	1/1	1/1	INTRON	MODIFIER	VIT_00s0346g00090
chrUn	24770168	1/1	1/1	1/1	INTRON	MODIFIER	VIT_00s0346g00090
chrUn	24770167	1/1	1/1	1/1	INTRON	MODIFIER	VIT_00s0346g00090
chrUn	24770163	1/1	1/1	1/1	INTRON	MODIFIER	VIT_00s0346g00090
chrUn	24770155	1/1	1/1	1/1	INTRON	MODIFIER	VIT_00s0346g00090
chrUn	24770152	1/1	1/1	1/1	INTRON	MODIFIER	VIT_00s0346g00090
chrUn	24770133	1/1	1/1	1/1	INTRON	MODIFIER	VIT_00s0346g00090
chr18	24766468	1/1	1/1	1/1	INTRON	MODIFIER	VIT_18s0041g00330
chr18	24766461	1/1	1/1	1/1	INTRON	MODIFIER	VIT_18s0041g00330
chr18	24765959	0/1	0/1	0/1	INTRON	MODIFIER	VIT_18s0041g00330
chr18	24765958	1/1	1/1	1/1	INTRON	MODIFIER	VIT_18s0041g00330
chr18	24764198	1/1	1/1	1/1	NON_SYNONYMOUS_CODING	MODERATE	VIT_18s0041g00330
chr14	24763657	1/1	1/1	1/1	INTRON	MODIFIER	VIT_14s0068g01000
chr14	24763647	1/1	1/1	1/1	INTRON	MODIFIER	VIT_14s0068g01000
chrUn	24762028	1/1	1/1	1/1	DOWNSTREAM	MODIFIER	VIT_00s0346g00080
chrUn	24762024	1/1	1/1	1/1	DOWNSTREAM	MODIFIER	VIT_00s0346g00080
chr5	24761035	1/1	1/1	1/1	DOWNSTREAM	MODIFIER	VIT_05s0094g01480
chrUn	24760862	1/1	1/1	1/1	DOWNSTREAM	MODIFIER	VIT_00s0346g00080
chrUn	24760757	1/1	1/1	1/1	DOWNSTREAM	MODIFIER	VIT_00s0346g00080
chrUn	24760532	0/1	0/1	0/1	SYNONYMOUS_CODING	LOW	VIT_00s0346g00080
chr5	24759790	1/1	1/1	1/1	DOWNSTREAM	MODIFIER	VIT_05s0094g01480
chr14	24758200	1/1	1/1	1/1	DOWNSTREAM	MODIFIER	VIT_14s0068g00990
chr14	24758196	1/1	1/1	1/1	DOWNSTREAM	MODIFIER	VIT_14s0068g00990
chr5	24755967	1/1	1/1	1/1	INTRON	MODIFIER	VIT_05s0094g01470
chr5	24755962	1/1	1/1	1/1	INTRON	MODIFIER	VIT_05s0094g01470
chr5	24755961	1/1	1/1	1/1	INTRON	MODIFIER	VIT_05s0094g01470
chr5	24752767	1/1	1/1	1/1	DOWNSTREAM	MODIFIER	VIT_05s0094g01470
chrUn	24751870	1/1	1/1	1/1	INTRON	MODIFIER	VIT_00s0346g00070
chrUn	24749687	1/1	1/1	1/1	INTRON	MODIFIER	VIT_00s0346g00070
chrUn	24749686	1/1	1/1	1/1	INTRON	MODIFIER	VIT_00s0346g00070
chrUn	24749685	1/1	1/1	1/1	INTRON	MODIFIER	VIT_00s0346g00070
chrUn	24749684	1/1	1/1	1/1	INTRON	MODIFIER	VIT_00s0346g00070
chrUn	24749683	1/1	1/1	1/1	INTRON	MODIFIER	VIT_00s0346g00070
chr5	24748794	1/1	1/1	1/1	DOWNSTREAM	MODIFIER	VIT_05s0094g01440
chrUn	24737837	0/1	0/1	0/1	DOWNSTREAM	MODIFIER	VIT_00s0346g00050
chrUn	24737011	1/1	1/1	1/1	DOWNSTREAM	MODIFIER	VIT_00s0346g00050
chrUn	24734177	1/1	1/1	1/1	INTRON	MODIFIER	VIT_00s0346g00040
chr5	24725351	1/1	1/1	1/1	INTRON	MODIFIER	VIT_05s0094g01420
chr5	24725314	1/1	1/1	1/1	INTRON	MODIFIER	VIT_05s0094g01420
chr5	24724643	1/1	1/1	1/1	INTRON	MODIFIER	VIT_05s0094g01420
chr5	24724641	1/1	1/1	1/1	INTRON	MODIFIER	VIT_05s0094g01420
chr5	24724633	1/1	1/1	1/1	INTRON	MODIFIER	VIT_05s0094g01420
chr5	24721882	1/1	1/1	1/1	SYNONYMOUS_CODING	LOW	VIT_05s0094g01420
chr5	24721881	1/1	1/1	1/1	NON_SYNONYMOUS_CODING	MODERATE	VIT_05s0094g01420
chr5	24721875	1/1	1/1	1/1	NON_SYNONYMOUS_CODING	MODERATE	VIT_05s0094g01420
chr14	24718454	1/1	1/1	1/1	SYNONYMOUS_CODING	LOW	VIT_14s0068g00950
chr14	24718453	0/1	0/1	0/1	NON_SYNONYMOUS_CODING	MODERATE	VIT_14s0068g00950
chr14	24718447	0/1	0/1	0/1	NON_SYNONYMOUS_CODING	MODERATE	VIT_14s0068g00950
chr5	24716113	1/1	1/1	1/1	INTRON	MODIFIER	VIT_05s0094g01410
chr5	24714468	1/1	1/1	1/1	INTRON	MODIFIER	VIT_05s0094g01410
chr5	24672610	1/1	1/1	1/1	DOWNSTREAM	MODIFIER	VIT_05s0094g01400
chr18	24656465	1/1	1/1	1/1	DOWNSTREAM	MODIFIER	VIT_18s0041g00260
chr18	24656464	1/1	1/1	1/1	DOWNSTREAM	MODIFIER	VIT_18s0041g00260
chr18	24656461	1/1	1/1	1/1	DOWNSTREAM	MODIFIER	VIT_18s0041g00260
chr18	24634441	1/1	1/1	1/1	SYNONYMOUS_CODING	LOW	VIT_18s0041g00250
chr18	24634419	0/1	0/1	0/1	NON_SYNONYMOUS_CODING	MODERATE	VIT_18s0041g00250
chr18	24634310	1/1	1/1	1/1	NON_SYNONYMOUS_CODING	MODERATE	VIT_18s0041g00250
chr18	24634261	0/1	0/1	0/1	SYNONYMOUS_CODING	LOW	VIT_18s0041g00250
chr18	24613284	1/1	1/1	1/1	INTRON	MODIFIER	VIT_18s0041g00240
chr18	24597905	1/1	1/1	1/1	DOWNSTREAM	MODIFIER	VIT_18s0041g00230
chr18	24593750	1/1	1/1	1/1	DOWNSTREAM	MODIFIER	VIT_18s0041g00210
chr5	24593458	1/1	1/1	1/1	DOWNSTREAM	MODIFIER	VIT_05s0094g01350
chr5	24593454	1/1	1/1	1/1	DOWNSTREAM	MODIFIER	VIT_05s0094g01350
chr5	24593333	1/1	1/1	1/1	DOWNSTREAM	MODIFIER	VIT_05s0094g01350
chr5	24593329	1/1	1/1	1/1	DOWNSTREAM	MODIFIER	VIT_05s0094g01350
chr5	24593327	1/1	1/1	1/1	DOWNSTREAM	MODIFIER	VIT_05s0094g01350
chr5	24593320	1/1	1/1	1/1	DOWNSTREAM	MODIFIER	VIT_05s0094g01350
chr5	24593319	1/1	1/1	1/1	DOWNSTREAM	MODIFIER	VIT_05s0094g01350
chr18	24593213	0/1	0/1	0/1	DOWNSTREAM	MODIFIER	VIT_18s0041g00210
chr18	24593168	1/1	1/1	1/1	DOWNSTREAM	MODIFIER	VIT_18s0041g00210
chr18	24592679	1/1	1/1	1/1	DOWNSTREAM	MODIFIER	VIT_18s0041g00210
chr5	24588972	1/1	1/1	1/1	DOWNSTREAM	MODIFIER	VIT_05s0094g01350
chr5	24588971	1/1	1/1	1/1	DOWNSTREAM	MODIFIER	VIT_05s0094g01350
chr18	24579903	0/1	0/1	0/1	NON_SYNONYMOUS_CODING	MODERATE	VIT_18s0041g00190
chr5	24576932	1/1	1/1	1/1	DOWNSTREAM	MODIFIER	VIT_05s0094g01330
chr5	24576926	1/1	1/1	1/1	DOWNSTREAM	MODIFIER	VIT_05s0094g01330
chr18	24576160	1/1	1/1	1/1	INTRON	MODIFIER	VIT_18s0041g00190
chr18	24575889	1/1	1/1	1/1	INTRON	MODIFIER	VIT_18s0041g00190
chr18	24575821	1/1	1/1	1/1	INTRON	MODIFIER	VIT_18s0041g00190
chr5	24554572	1/1	1/1	1/1	SYNONYMOUS_CODING	LOW	VIT_05s0094g01300
chr14	24552570	1/1	1/1	1/1	INTRON	MODIFIER	VIT_14s0068g00780
chr14	24543743	0/1	0/1	0/1	DOWNSTREAM	MODIFIER	VIT_14s0068g00780
chr14	24543742	0/1	0/1	0/1	DOWNSTREAM	MODIFIER	VIT_14s0068g00780
chr14	24543741	0/1	0/1	0/1	DOWNSTREAM	MODIFIER	VIT_14s0068g00780
chr14	24543740	0/1	0/1	0/1	DOWNSTREAM	MODIFIER	VIT_14s0068g00780
chr14	24543599	0/1	0/1	0/1	DOWNSTREAM	MODIFIER	VIT_14s0068g00780
chr5	24543015	1/1	1/1	1/1	DOWNSTREAM	MODIFIER	VIT_05s0094g01290
chr5	24543010	1/1	1/1	1/1	DOWNSTREAM	MODIFIER	VIT_05s0094g01290
chr5	24543009	1/1	1/1	1/1	DOWNSTREAM	MODIFIER	VIT_05s0094g01290
chr5	24543005	1/1	1/1	1/1	DOWNSTREAM	MODIFIER	VIT_05s0094g01290
chr5	24542997	1/1	1/1	1/1	DOWNSTREAM	MODIFIER	VIT_05s0094g01290
chr5	24542996	1/1	1/1	1/1	DOWNSTREAM	MODIFIER	VIT_05s0094g01290
chr5	24542992	1/1	1/1	1/1	DOWNSTREAM	MODIFIER	VIT_05s0094g01290
chr5	24542661	1/1	1/1	1/1	DOWNSTREAM	MODIFIER	VIT_05s0094g01290
chr5	24542657	1/1	1/1	1/1	DOWNSTREAM	MODIFIER	VIT_05s0094g01290
chr5	24542656	1/1	1/1	1/1	DOWNSTREAM	MODIFIER	VIT_05s0094g01290
chr5	24542655	1/1	1/1	1/1	DOWNSTREAM	MODIFIER	VIT_05s0094g01290
chr18	24533734	1/1	1/1	1/1	INTRON	MODIFIER	VIT_18s0041g00180
chr18	24533727	1/1	1/1	1/1	INTRON	MODIFIER	VIT_18s0041g00180
chr18	24533511	1/1	1/1	1/1	INTRON	MODIFIER	VIT_18s0041g00180
chr18	24533507	1/1	1/1	1/1	INTRON	MODIFIER	VIT_18s0041g00180
chr18	24533502	1/1	1/1	1/1	INTRON	MODIFIER	VIT_18s0041g00180
chr18	24533501	1/1	1/1	1/1	INTRON	MODIFIER	VIT_18s0041g00180
chr18	24532693	1/1	1/1	1/1	INTRON	MODIFIER	VIT_18s0041g00180
chr18	24532605	1/1	1/1	1/1	INTRON	MODIFIER	VIT_18s0041g00180
chr18	24532155	1/1	1/1	1/1	INTRON	MODIFIER	VIT_18s0041g00180
chr18	24532152	1/1	1/1	1/1	INTRON	MODIFIER	VIT_18s0041g00180
chr18	24531762	1/1	1/1	1/1	UTR_5_PRIME	MODIFIER	VIT_18s0041g00180
chr18	24531757	1/1	1/1	1/1	UTR_5_PRIME	MODIFIER	VIT_18s0041g00180
chr18	24531751	1/1	1/1	1/1	UTR_5_PRIME	MODIFIER	VIT_18s0041g00180
chr18	24531347	1/1	1/1	1/1	INTRON	MODIFIER	VIT_18s0041g00180
chr5	24527290	1/1	1/1	1/1	INTRON	MODIFIER	VIT_05s0094g01230
chr5	24526424	1/1	1/1	1/1	INTRON	MODIFIER	VIT_05s0094g01230
chr5	24526203	1/1	1/1	1/1	INTRON	MODIFIER	VIT_05s0094g01230
chr18	24521645	1/1	1/1	1/1	DOWNSTREAM	MODIFIER	VIT_18s0041g00160
chr18	24520710	1/1	1/1	1/1	DOWNSTREAM	MODIFIER	VIT_18s0041g00160
chr18	24520709	1/1	1/1	1/1	DOWNSTREAM	MODIFIER	VIT_18s0041g00160
chr18	24520704	1/1	1/1	1/1	DOWNSTREAM	MODIFIER	VIT_18s0041g00160
chr18	24516434	1/1	1/1	1/1	INTRON	MODIFIER	VIT_18s0041g00160
chr18	24516424	1/1	1/1	1/1	INTRON	MODIFIER	VIT_18s0041g00160
chr5	24509036	1/1	1/1	1/1	DOWNSTREAM	MODIFIER	VIT_05s0094g01200
chr18	24495877	1/1	1/1	1/1	SYNONYMOUS_CODING	LOW	VIT_18s0041g00150
chr14	24493927	1/1	1/1	1/1	DOWNSTREAM	MODIFIER	VIT_14s0068g00710
chr14	24493923	1/1	1/1	1/1	DOWNSTREAM	MODIFIER	VIT_14s0068g00710
chr14	24493920	1/1	1/1	1/1	DOWNSTREAM	MODIFIER	VIT_14s0068g00710
chr14	24492085	1/1	1/1	1/1	DOWNSTREAM	MODIFIER	VIT_14s0068g00700
chr14	24492082	1/1	1/1	1/1	DOWNSTREAM	MODIFIER	VIT_14s0068g00700
chr14	24491814	1/1	1/1	1/1	DOWNSTREAM	MODIFIER	VIT_14s0068g00700
chr14	24491812	1/1	1/1	1/1	DOWNSTREAM	MODIFIER	VIT_14s0068g00700
chr14	24491807	1/1	1/1	1/1	DOWNSTREAM	MODIFIER	VIT_14s0068g00700
chr18	24490730	1/1	1/1	1/1	DOWNSTREAM	MODIFIER	VIT_18s0041g00150
chr5	24483340	1/1	1/1	1/1	NON_SYNONYMOUS_CODING	MODERATE	VIT_05s0094g01170
chr5	24479532	1/1	1/1	1/1	UPSTREAM	MODIFIER	VIT_05s0094g01150
chr5	24479530	1/1	1/1	1/1	START_GAINED	LOW	VIT_05s0094g01160
chr5	24479527	1/1	1/1	1/1	UPSTREAM	MODIFIER	VIT_05s0094g01150
chr5	24479526	1/1	1/1	1/1	UPSTREAM	MODIFIER	VIT_05s0094g01150
chr5	24476941	1/1	1/1	1/1	DOWNSTREAM	MODIFIER	VIT_05s0094g01160
chr5	24476436	1/1	1/1	1/1	DOWNSTREAM	MODIFIER	VIT_05s0094g01160
chr5	24476373	1/1	1/1	1/1	DOWNSTREAM	MODIFIER	VIT_05s0094g01160
chr5	24475939	1/1	1/1	1/1	DOWNSTREAM	MODIFIER	VIT_05s0094g01160
chr5	24475937	1/1	1/1	1/1	DOWNSTREAM	MODIFIER	VIT_05s0094g01160
chr5	24475287	1/1	1/1	1/1	DOWNSTREAM	MODIFIER	VIT_05s0094g01160
chr5	24475286	1/1	1/1	1/1	DOWNSTREAM	MODIFIER	VIT_05s0094g01160
chr5	24475280	1/1	1/1	1/1	DOWNSTREAM	MODIFIER	VIT_05s0094g01160
chr5	24475199	1/1	1/1	1/1	DOWNSTREAM	MODIFIER	VIT_05s0094g01160
chr5	24475193	1/1	1/1	1/1	DOWNSTREAM	MODIFIER	VIT_05s0094g01160
chr5	24474469	1/1	1/1	1/1	DOWNSTREAM	MODIFIER	VIT_05s0094g01160
chr5	24474462	1/1	1/1	1/1	DOWNSTREAM	MODIFIER	VIT_05s0094g01160
chr5	24473950	1/1	1/1	1/1	DOWNSTREAM	MODIFIER	VIT_05s0094g01160
chr5	24473947	1/1	1/1	1/1	DOWNSTREAM	MODIFIER	VIT_05s0094g01160
chr5	24473456	1/1	1/1	1/1	DOWNSTREAM	MODIFIER	VIT_05s0094g01160
chr5	24473447	1/1	1/1	1/1	DOWNSTREAM	MODIFIER	VIT_05s0094g01160
chr5	24473446	1/1	1/1	1/1	DOWNSTREAM	MODIFIER	VIT_05s0094g01160
chr5	24473287	1/1	1/1	1/1	DOWNSTREAM	MODIFIER	VIT_05s0094g01160
chr5	24473285	1/1	1/1	1/1	DOWNSTREAM	MODIFIER	VIT_05s0094g01160
chr5	24473284	1/1	1/1	1/1	DOWNSTREAM	MODIFIER	VIT_05s0094g01160
chr5	24472173	1/1	1/1	1/1	DOWNSTREAM	MODIFIER	VIT_05s0094g01150
chr5	24472168	1/1	1/1	1/1	DOWNSTREAM	MODIFIER	VIT_05s0094g01150
chr5	24472094	1/1	1/1	1/1	DOWNSTREAM	MODIFIER	VIT_05s0094g01150
chr5	24472090	1/1	1/1	1/1	DOWNSTREAM	MODIFIER	VIT_05s0094g01150
chr5	24472084	1/1	1/1	1/1	DOWNSTREAM	MODIFIER	VIT_05s0094g01150
chr5	24472065	1/1	1/1	1/1	DOWNSTREAM	MODIFIER	VIT_05s0094g01150
chr5	24472061	1/1	1/1	1/1	DOWNSTREAM	MODIFIER	VIT_05s0094g01150
chr5	24471470	1/1	1/1	1/1	DOWNSTREAM	MODIFIER	VIT_05s0094g01150
chr5	24471468	1/1	1/1	1/1	DOWNSTREAM	MODIFIER	VIT_05s0094g01150
chr5	24471460	1/1	1/1	1/1	DOWNSTREAM	MODIFIER	VIT_05s0094g01150
chr5	24471215	1/1	1/1	1/1	DOWNSTREAM	MODIFIER	VIT_05s0094g01150
chr5	24471214	1/1	1/1	1/1	DOWNSTREAM	MODIFIER	VIT_05s0094g01150
chr5	24471208	1/1	1/1	1/1	DOWNSTREAM	MODIFIER	VIT_05s0094g01150
chr5	24470338	1/1	1/1	1/1	DOWNSTREAM	MODIFIER	VIT_05s0094g01150
chr5	24470337	1/1	1/1	1/1	DOWNSTREAM	MODIFIER	VIT_05s0094g01150
chr5	24470330	1/1	1/1	1/1	DOWNSTREAM	MODIFIER	VIT_05s0094g01150
chr5	24470329	1/1	1/1	1/1	DOWNSTREAM	MODIFIER	VIT_05s0094g01150
chr5	24470325	1/1	1/1	1/1	DOWNSTREAM	MODIFIER	VIT_05s0094g01150
chr5	24469263	1/1	1/1	1/1	DOWNSTREAM	MODIFIER	VIT_05s0094g01150
chr5	24465458	1/1	1/1	1/1	DOWNSTREAM	MODIFIER	VIT_05s0094g01140
chr5	24465455	1/1	1/1	1/1	DOWNSTREAM	MODIFIER	VIT_05s0094g01140
chr5	24465084	1/1	1/1	1/1	DOWNSTREAM	MODIFIER	VIT_05s0094g01140
chr5	24465080	1/1	1/1	1/1	DOWNSTREAM	MODIFIER	VIT_05s0094g01140
chr5	24465067	1/1	1/1	1/1	DOWNSTREAM	MODIFIER	VIT_05s0094g01140
chr5	24465060	1/1	1/1	1/1	DOWNSTREAM	MODIFIER	VIT_05s0094g01140
chr5	24465053	1/1	1/1	1/1	DOWNSTREAM	MODIFIER	VIT_05s0094g01140
chr5	24465051	1/1	1/1	1/1	DOWNSTREAM	MODIFIER	VIT_05s0094g01140
chr5	24465041	1/1	1/1	1/1	DOWNSTREAM	MODIFIER	VIT_05s0094g01140
chr5	24462295	1/1	1/1	1/1	DOWNSTREAM	MODIFIER	VIT_05s0094g01130
chr5	24461459	1/1	1/1	1/1	DOWNSTREAM	MODIFIER	VIT_05s0094g01130
chr5	24461452	1/1	1/1	1/1	DOWNSTREAM	MODIFIER	VIT_05s0094g01130
chr5	24461356	1/1	1/1	1/1	DOWNSTREAM	MODIFIER	VIT_05s0094g01130
chr5	24461338	1/1	1/1	1/1	DOWNSTREAM	MODIFIER	VIT_05s0094g01130
chr5	24461279	1/1	1/1	1/1	DOWNSTREAM	MODIFIER	VIT_05s0094g01130
chr5	24461271	1/1	1/1	1/1	DOWNSTREAM	MODIFIER	VIT_05s0094g01130
chr5	24461270	1/1	1/1	1/1	DOWNSTREAM	MODIFIER	VIT_05s0094g01130
chr5	24461224	1/1	1/1	1/1	DOWNSTREAM	MODIFIER	VIT_05s0094g01130
chr5	24461113	1/1	1/1	1/1	DOWNSTREAM	MODIFIER	VIT_05s0094g01130
chr5	24461111	1/1	1/1	1/1	DOWNSTREAM	MODIFIER	VIT_05s0094g01130
chr5	24461109	1/1	1/1	1/1	DOWNSTREAM	MODIFIER	VIT_05s0094g01130
chr5	24461085	1/1	1/1	1/1	DOWNSTREAM	MODIFIER	VIT_05s0094g01130
chr5	24461084	1/1	1/1	1/1	DOWNSTREAM	MODIFIER	VIT_05s0094g01130
chr5	24461082	1/1	1/1	1/1	DOWNSTREAM	MODIFIER	VIT_05s0094g01130
chr5	24461026	1/1	1/1	1/1	DOWNSTREAM	MODIFIER	VIT_05s0094g01130
chr5	24461020	1/1	1/1	1/1	DOWNSTREAM	MODIFIER	VIT_05s0094g01130
chr5	24461005	1/1	1/1	1/1	DOWNSTREAM	MODIFIER	VIT_05s0094g01130
chr5	24460994	1/1	1/1	1/1	DOWNSTREAM	MODIFIER	VIT_05s0094g01130
chr5	24460990	1/1	1/1	1/1	DOWNSTREAM	MODIFIER	VIT_05s0094g01130
chr5	24460964	1/1	1/1	1/1	DOWNSTREAM	MODIFIER	VIT_05s0094g01130
chr5	24460957	1/1	1/1	1/1	DOWNSTREAM	MODIFIER	VIT_05s0094g01130
chr5	24460950	1/1	1/1	1/1	DOWNSTREAM	MODIFIER	VIT_05s0094g01130
chr5	24460928	1/1	1/1	1/1	DOWNSTREAM	MODIFIER	VIT_05s0094g01130
chr5	24460923	1/1	1/1	1/1	DOWNSTREAM	MODIFIER	VIT_05s0094g01130
chr5	24460921	1/1	1/1	1/1	DOWNSTREAM	MODIFIER	VIT_05s0094g01130
chr5	24460721	1/1	1/1	1/1	DOWNSTREAM	MODIFIER	VIT_05s0094g01130
chr5	24460148	0/1	0/1	0/1	DOWNSTREAM	MODIFIER	VIT_05s0094g01130
chr5	24460056	1/1	1/1	1/1	DOWNSTREAM	MODIFIER	VIT_05s0094g01130
chr5	24460054	1/1	1/1	1/1	DOWNSTREAM	MODIFIER	VIT_05s0094g01130
chr5	24460053	1/1	1/1	1/1	DOWNSTREAM	MODIFIER	VIT_05s0094g01130
chr5	24460050	1/1	1/1	1/1	DOWNSTREAM	MODIFIER	VIT_05s0094g01130
chr5	24460038	1/1	1/1	1/1	DOWNSTREAM	MODIFIER	VIT_05s0094g01130
chr5	24460031	1/1	1/1	1/1	DOWNSTREAM	MODIFIER	VIT_05s0094g01130
chr5	24460030	1/1	1/1	1/1	DOWNSTREAM	MODIFIER	VIT_05s0094g01130
chr5	24460029	1/1	1/1	1/1	DOWNSTREAM	MODIFIER	VIT_05s0094g01130
chr5	24460028	1/1	1/1	1/1	DOWNSTREAM	MODIFIER	VIT_05s0094g01130
chr5	24459956	1/1	1/1	1/1	DOWNSTREAM	MODIFIER	VIT_05s0094g01130
chr5	24459837	1/1	1/1	1/1	DOWNSTREAM	MODIFIER	VIT_05s0094g01130
chr5	24459833	1/1	1/1	1/1	DOWNSTREAM	MODIFIER	VIT_05s0094g01130
chr5	24459790	1/1	1/1	1/1	DOWNSTREAM	MODIFIER	VIT_05s0094g01130
chr5	24459787	1/1	1/1	1/1	DOWNSTREAM	MODIFIER	VIT_05s0094g01130
chr5	24459689	1/1	1/1	1/1	DOWNSTREAM	MODIFIER	VIT_05s0094g01130
chr5	24459684	1/1	1/1	1/1	DOWNSTREAM	MODIFIER	VIT_05s0094g01130
chr5	24458742	1/1	1/1	1/1	DOWNSTREAM	MODIFIER	VIT_05s0094g01130
chr5	24458725	1/1	1/1	1/1	DOWNSTREAM	MODIFIER	VIT_05s0094g01130
chr5	24456904	1/1	1/1	1/1	DOWNSTREAM	MODIFIER	VIT_05s0094g01110
chr5	24456900	1/1	1/1	1/1	DOWNSTREAM	MODIFIER	VIT_05s0094g01110
chr5	24456897	1/1	1/1	1/1	DOWNSTREAM	MODIFIER	VIT_05s0094g01110
chr5	24456837	1/1	1/1	1/1	DOWNSTREAM	MODIFIER	VIT_05s0094g01110
chr5	24456834	1/1	1/1	1/1	DOWNSTREAM	MODIFIER	VIT_05s0094g01110
chr5	24452775	1/1	1/1	1/1	DOWNSTREAM	MODIFIER	VIT_05s0094g01120
chr5	24452772	1/1	1/1	1/1	DOWNSTREAM	MODIFIER	VIT_05s0094g01120
chr5	24452769	1/1	1/1	1/1	DOWNSTREAM	MODIFIER	VIT_05s0094g01120
chr5	24427033	1/1	1/1	1/1	NON_SYNONYMOUS_CODING	MODERATE	VIT_05s0094g01090
chrUn	24427021	0/1	0/1	0/1	DOWNSTREAM	MODIFIER	VIT_00s0341g00060
chrUn	24427003	1/1	1/1	1/1	DOWNSTREAM	MODIFIER	VIT_00s0341g00060
chrUn	24426897	1/1	1/1	1/1	DOWNSTREAM	MODIFIER	VIT_00s0341g00060
chrUn	24426892	1/1	1/1	1/1	DOWNSTREAM	MODIFIER	VIT_00s0341g00060
chr5	24426882	1/1	1/1	1/1	SYNONYMOUS_CODING	LOW	VIT_05s0094g01090
chr5	24426875	1/1	1/1	1/1	NON_SYNONYMOUS_CODING	MODERATE	VIT_05s0094g01090
chrUn	24426668	1/1	1/1	1/1	DOWNSTREAM	MODIFIER	VIT_00s0341g00060
chrUn	24426662	0/1	0/1	0/1	DOWNSTREAM	MODIFIER	VIT_00s0341g00060
chrUn	24420402	1/1	1/1	1/1	DOWNSTREAM	MODIFIER	VIT_00s0341g00040
chrUn	24420397	1/1	1/1	1/1	DOWNSTREAM	MODIFIER	VIT_00s0341g00040
chrUn	24420394	1/1	1/1	1/1	DOWNSTREAM	MODIFIER	VIT_00s0341g00040
chrUn	24419793	1/1	1/1	1/1	DOWNSTREAM	MODIFIER	VIT_00s0341g00040
chrUn	24419791	1/1	1/1	1/1	DOWNSTREAM	MODIFIER	VIT_00s0341g00040
chr13	24389569	1/1	1/1	1/1	INTRON	MODIFIER	VIT_13s0320g00070
chr13	24389565	1/1	1/1	1/1	INTRON	MODIFIER	VIT_13s0320g00070
chr13	24389564	1/1	1/1	1/1	INTRON	MODIFIER	VIT_13s0320g00070
chr13	24385855	1/1	1/1	1/1	INTRON	MODIFIER	VIT_13s0320g00070
chr13	24380659	0/1	0/1	0/1	INTRON	MODIFIER	VIT_13s0320g00070
chr13	24380658	1/1	1/1	1/1	INTRON	MODIFIER	VIT_13s0320g00070
chr13	24380655	1/1	1/1	1/1	INTRON	MODIFIER	VIT_13s0320g00070
chr18	24343952	1/1	1/1	1/1	UTR_3_PRIME	MODIFIER	VIT_18s0041g00070
chr18	24343949	1/1	1/1	1/1	UTR_3_PRIME	MODIFIER	VIT_18s0041g00070
chr18	24342490	0/1	0/1	0/1	INTRON	MODIFIER	VIT_18s0041g00070
chr18	24342483	0/1	0/1	0/1	INTRON	MODIFIER	VIT_18s0041g00070
chr18	24342174	1/1	1/1	1/1	DOWNSTREAM	MODIFIER	VIT_18s0041g00060
chr18	24342145	1/1	1/1	1/1	DOWNSTREAM	MODIFIER	VIT_18s0041g00060
chr18	24342103	1/1	1/1	1/1	DOWNSTREAM	MODIFIER	VIT_18s0041g00060
chr18	24342097	1/1	1/1	1/1	DOWNSTREAM	MODIFIER	VIT_18s0041g00060
chr5	24342084	1/1	1/1	1/1	INTRON	MODIFIER	VIT_05s0094g01030
chr18	24341971	1/1	1/1	1/1	DOWNSTREAM	MODIFIER	VIT_18s0041g00060
chr18	24340859	1/1	1/1	1/1	DOWNSTREAM	MODIFIER	VIT_18s0041g00060
chr18	24340854	1/1	1/1	1/1	DOWNSTREAM	MODIFIER	VIT_18s0041g00060
chr18	24340851	1/1	1/1	1/1	DOWNSTREAM	MODIFIER	VIT_18s0041g00060
chr18	24340683	1/1	1/1	1/1	DOWNSTREAM	MODIFIER	VIT_18s0041g00060
chr18	24340680	1/1	1/1	1/1	DOWNSTREAM	MODIFIER	VIT_18s0041g00060
chr18	24340679	1/1	1/1	1/1	DOWNSTREAM	MODIFIER	VIT_18s0041g00060
chr18	24337000	1/1	1/1	1/1	UPSTREAM	MODIFIER	VIT_18s0041g00070
chr18	24336287	1/1	1/1	1/1	INTRON	MODIFIER	VIT_18s0041g00060
chr18	24336286	1/1	1/1	1/1	INTRON	MODIFIER	VIT_18s0041g00060
chr18	24336139	1/1	1/1	1/1	INTRON	MODIFIER	VIT_18s0041g00060
chr18	24336129	1/1	1/1	1/1	INTRON	MODIFIER	VIT_18s0041g00060
chr18	24336101	1/1	1/1	1/1	INTRON	MODIFIER	VIT_18s0041g00060
chr18	24335663	1/1	1/1	1/1	INTRON	MODIFIER	VIT_18s0041g00060
chr18	24335658	1/1	1/1	1/1	INTRON	MODIFIER	VIT_18s0041g00060
chr18	24335657	1/1	1/1	1/1	INTRON	MODIFIER	VIT_18s0041g00060
chr13	24324423	1/1	1/1	1/1	NON_SYNONYMOUS_CODING	MODERATE	VIT_13s0320g00030
chr18	24319067	0/1	0/1	0/1	INTRON	MODIFIER	VIT_18s0041g00050
chr5	24310660	0/1	0/1	0/1	UTR_3_PRIME	MODIFIER	VIT_05s0094g00980
chr5	24310658	0/1	0/1	0/1	UTR_3_PRIME	MODIFIER	VIT_05s0094g00980
chr5	24310621	0/1	0/1	0/1	INTRON	MODIFIER	VIT_05s0094g00980
chr5	24278479	1/1	1/1	1/1	DOWNSTREAM	MODIFIER	VIT_05s0094g00940
chr13	24267483	0/1	0/1	0/1	DOWNSTREAM	MODIFIER	VIT_13s0156g00610
chr13	24266870	1/1	1/1	1/1	DOWNSTREAM	MODIFIER	VIT_13s0156g00610
chr13	24266869	1/1	1/1	1/1	DOWNSTREAM	MODIFIER	VIT_13s0156g00610
chr5	24260398	1/1	1/1	1/1	INTRON	MODIFIER	VIT_05s0094g00920
chr5	24260395	1/1	1/1	1/1	INTRON	MODIFIER	VIT_05s0094g00920
chr5	24260392	1/1	1/1	1/1	INTRON	MODIFIER	VIT_05s0094g00920
chr5	24260390	1/1	1/1	1/1	INTRON	MODIFIER	VIT_05s0094g00920
chr5	24259381	1/1	1/1	1/1	INTRON	MODIFIER	VIT_05s0094g00920
chr5	24259378	1/1	1/1	1/1	INTRON	MODIFIER	VIT_05s0094g00920
chr5	24259162	1/1	1/1	1/1	INTRON	MODIFIER	VIT_05s0094g00920
chr5	24259154	1/1	1/1	1/1	INTRON	MODIFIER	VIT_05s0094g00920
chr5	24259152	1/1	1/1	1/1	INTRON	MODIFIER	VIT_05s0094g00920
chr5	24259150	1/1	1/1	1/1	INTRON	MODIFIER	VIT_05s0094g00920
chr5	24259136	1/1	1/1	1/1	INTRON	MODIFIER	VIT_05s0094g00920
chr5	24258843	1/1	1/1	1/1	INTRON	MODIFIER	VIT_05s0094g00920
chr5	24258317	1/1	1/1	1/1	INTRON	MODIFIER	VIT_05s0094g00920
chr18	24257743	1/1	1/1	1/1	INTRON	MODIFIER	VIT_18s0041g00020
chr18	24257742	1/1	1/1	1/1	INTRON	MODIFIER	VIT_18s0041g00020
chr18	24257721	1/1	1/1	1/1	INTRON	MODIFIER	VIT_18s0041g00020
chr18	24257719	1/1	1/1	1/1	INTRON	MODIFIER	VIT_18s0041g00020
chr18	24257660	1/1	1/1	1/1	INTRON	MODIFIER	VIT_18s0041g00020
chr18	24257654	1/1	1/1	1/1	INTRON	MODIFIER	VIT_18s0041g00020
chr18	24257501	1/1	1/1	1/1	INTRON	MODIFIER	VIT_18s0041g00020
chr5	24257484	1/1	1/1	1/1	INTRON	MODIFIER	VIT_05s0094g00920
chr18	24257479	1/1	1/1	1/1	INTRON	MODIFIER	VIT_18s0041g00020
chr5	24257392	1/1	1/1	1/1	INTRON	MODIFIER	VIT_05s0094g00920
chr18	24256951	1/1	1/1	1/1	INTRON	MODIFIER	VIT_18s0041g00020
chr18	24256937	1/1	1/1	1/1	INTRON	MODIFIER	VIT_18s0041g00020
chr18	24256924	1/1	1/1	1/1	INTRON	MODIFIER	VIT_18s0041g00020
chr18	24256798	0/1	0/1	0/1	INTRON	MODIFIER	VIT_18s0041g00020
chr18	24254503	1/1	1/1	1/1	NON_SYNONYMOUS_CODING	MODERATE	VIT_18s0041g00020
chr13	24254118	0/1	0/1	0/1	DOWNSTREAM	MODIFIER	VIT_13s0156g00590
chr18	24253779	0/1	0/1	0/1	SYNONYMOUS_CODING	LOW	VIT_18s0041g00020
chr18	24253771	1/1	1/1	1/1	NON_SYNONYMOUS_CODING	MODERATE	VIT_18s0041g00020
chr18	24253763	1/1	1/1	1/1	NON_SYNONYMOUS_CODING	MODERATE	VIT_18s0041g00020
chr18	24253743	1/1	1/1	1/1	STOP_GAINED	HIGH	VIT_18s0041g00020
chr18	24253617	0/1	0/1	0/1	INTRON	MODIFIER	VIT_18s0041g00020
chr18	24253593	1/1	1/1	1/1	INTRON	MODIFIER	VIT_18s0041g00020
chr18	24253587	0/1	0/1	0/1	INTRON	MODIFIER	VIT_18s0041g00020
chr18	24253584	0/1	0/1	0/1	INTRON	MODIFIER	VIT_18s0041g00020
chr18	24253517	1/1	1/1	1/1	NON_SYNONYMOUS_CODING	MODERATE	VIT_18s0041g00020
chr18	24253515	1/1	1/1	1/1	SYNONYMOUS_CODING	LOW	VIT_18s0041g00020
chr18	24253503	1/1	1/1	1/1	SYNONYMOUS_CODING	LOW	VIT_18s0041g00020
chr18	24253499	1/1	1/1	1/1	NON_SYNONYMOUS_CODING	MODERATE	VIT_18s0041g00020
chr18	24253493	1/1	1/1	1/1	NON_SYNONYMOUS_CODING	MODERATE	VIT_18s0041g00020
chr18	24253411	1/1	1/1	1/1	NON_SYNONYMOUS_CODING	MODERATE	VIT_18s0041g00020
chr18	24253402	1/1	1/1	1/1	NON_SYNONYMOUS_CODING	MODERATE	VIT_18s0041g00020
chr18	24253349	0/1	0/1	0/1	INTRON	MODIFIER	VIT_18s0041g00020
chr18	24253195	1/1	1/1	1/1	NON_SYNONYMOUS_CODING	MODERATE	VIT_18s0041g00020
chr18	24253187	1/1	1/1	1/1	SYNONYMOUS_CODING	LOW	VIT_18s0041g00020
chr18	24253158	1/1	1/1	1/1	NON_SYNONYMOUS_CODING	MODERATE	VIT_18s0041g00020
chr18	24252977	1/1	1/1	1/1	SYNONYMOUS_CODING	LOW	VIT_18s0041g00020
chr13	24248644	0/1	0/1	0/1	DOWNSTREAM	MODIFIER	VIT_13s0156g00580
chr13	24248577	0/1	0/1	0/1	DOWNSTREAM	MODIFIER	VIT_13s0156g00580
chr13	24247132	1/1	1/1	1/1	DOWNSTREAM	MODIFIER	VIT_13s0156g00580
chr13	24246886	1/1	1/1	1/1	SYNONYMOUS_CODING	LOW	VIT_13s0156g00570
chr13	24246847	1/1	1/1	1/1	SYNONYMOUS_CODING	LOW	VIT_13s0156g00570
chr5	24242338	1/1	1/1	1/1	DOWNSTREAM	MODIFIER	VIT_05s0094g00900
chr13	24241280	1/1	1/1	1/1	DOWNSTREAM	MODIFIER	VIT_13s0156g00570
chr13	24241275	1/1	1/1	1/1	DOWNSTREAM	MODIFIER	VIT_13s0156g00570
chr13	24240827	1/1	1/1	1/1	INTRON	MODIFIER	VIT_13s0156g00560
chr13	24240801	1/1	1/1	1/1	INTRON	MODIFIER	VIT_13s0156g00560
chr13	24240670	1/1	1/1	1/1	INTRON	MODIFIER	VIT_13s0156g00560
chr13	24240668	1/1	1/1	1/1	INTRON	MODIFIER	VIT_13s0156g00560
chr13	24240666	1/1	1/1	1/1	INTRON	MODIFIER	VIT_13s0156g00560
chr13	24239453	1/1	1/1	1/1	INTRON	MODIFIER	VIT_13s0156g00560
chr5	24231468	1/1	1/1	1/1	INTRON	MODIFIER	VIT_05s0094g00900
chr5	24231464	1/1	1/1	1/1	INTRON	MODIFIER	VIT_05s0094g00900
chr18	24230538	1/1	1/1	1/1	NON_SYNONYMOUS_CODING	MODERATE	VIT_18s0041g00010
chr18	24230537	1/1	1/1	1/1	SYNONYMOUS_CODING	LOW	VIT_18s0041g00010
chr18	24230534	1/1	1/1	1/1	SYNONYMOUS_CODING	LOW	VIT_18s0041g00010
chr18	24230532	1/1	1/1	1/1	NON_SYNONYMOUS_CODING	MODERATE	VIT_18s0041g00010
chr18	24230529	1/1	1/1	1/1	NON_SYNONYMOUS_CODING	MODERATE	VIT_18s0041g00010
chr5	24229791	1/1	1/1	1/1	INTRON	MODIFIER	VIT_05s0094g00900
chr5	24229782	1/1	1/1	1/1	INTRON	MODIFIER	VIT_05s0094g00900
chr18	24229748	1/1	1/1	1/1	SYNONYMOUS_CODING	LOW	VIT_18s0041g00010
chr18	24229747	1/1	1/1	1/1	NON_SYNONYMOUS_CODING	MODERATE	VIT_18s0041g00010
chr18	24229568	1/1	1/1	1/1	NON_SYNONYMOUS_CODING	MODERATE	VIT_18s0041g00010
chr18	24229562	1/1	1/1	1/1	SYNONYMOUS_CODING	LOW	VIT_18s0041g00010
chr18	24229554	1/1	1/1	1/1	NON_SYNONYMOUS_CODING	MODERATE	VIT_18s0041g00010
chr18	24229517	1/1	1/1	1/1	SYNONYMOUS_CODING	LOW	VIT_18s0041g00010
chr18	24229511	1/1	1/1	1/1	SYNONYMOUS_CODING	LOW	VIT_18s0041g00010
chr18	24229437	1/1	1/1	1/1	INTRON	MODIFIER	VIT_18s0041g00010
chr18	24229428	1/1	1/1	1/1	INTRON	MODIFIER	VIT_18s0041g00010
chr18	24229393	1/1	1/1	1/1	INTRON	MODIFIER	VIT_18s0041g00010
chr18	24229390	1/1	1/1	1/1	INTRON	MODIFIER	VIT_18s0041g00010
chr18	24228326	1/1	1/1	1/1	NON_SYNONYMOUS_CODING	MODERATE	VIT_18s0041g00010
chr18	24228316	1/1	1/1	1/1	NON_SYNONYMOUS_CODING	MODERATE	VIT_18s0041g00010
chr18	24228311	1/1	1/1	1/1	NON_SYNONYMOUS_CODING	MODERATE	VIT_18s0041g00010
chr18	24228310	1/1	1/1	1/1	NON_SYNONYMOUS_CODING	MODERATE	VIT_18s0041g00010
chr18	24228283	1/1	1/1	1/1	NON_SYNONYMOUS_CODING	MODERATE	VIT_18s0041g00010
chr18	24228281	1/1	1/1	1/1	NON_SYNONYMOUS_CODING	MODERATE	VIT_18s0041g00010
chr18	24228280	1/1	1/1	1/1	NON_SYNONYMOUS_CODING	MODERATE	VIT_18s0041g00010
chr18	24228273	1/1	1/1	1/1	SYNONYMOUS_CODING	LOW	VIT_18s0041g00010
chr18	24228268	1/1	1/1	1/1	NON_SYNONYMOUS_CODING	MODERATE	VIT_18s0041g00010
chr18	24228264	1/1	1/1	1/1	SYNONYMOUS_CODING	LOW	VIT_18s0041g00010
chr18	24228040	1/1	1/1	1/1	NON_SYNONYMOUS_CODING	MODERATE	VIT_18s0041g00010
chr13	24215993	1/1	1/1	1/1	NON_SYNONYMOUS_CODING	MODERATE	VIT_13s0156g00540
chr5	24215283	1/1	1/1	1/1	INTRON	MODIFIER	VIT_05s0094g00890
chr5	24215282	1/1	1/1	1/1	INTRON	MODIFIER	VIT_05s0094g00890
chr5	24214675	1/1	1/1	1/1	INTRON	MODIFIER	VIT_05s0094g00890
chr5	24214666	1/1	1/1	1/1	INTRON	MODIFIER	VIT_05s0094g00890
chr5	24214665	1/1	1/1	1/1	INTRON	MODIFIER	VIT_05s0094g00890
chr5	24214664	1/1	1/1	1/1	INTRON	MODIFIER	VIT_05s0094g00890
chr5	24214638	1/1	1/1	1/1	INTRON	MODIFIER	VIT_05s0094g00890
chr5	24214493	1/1	1/1	1/1	INTRON	MODIFIER	VIT_05s0094g00890
chr5	24214271	1/1	1/1	1/1	INTRON	MODIFIER	VIT_05s0094g00890
chr5	24214270	1/1	1/1	1/1	INTRON	MODIFIER	VIT_05s0094g00890
chr5	24214261	1/1	1/1	1/1	INTRON	MODIFIER	VIT_05s0094g00890
chr5	24211007	1/1	1/1	1/1	DOWNSTREAM	MODIFIER	VIT_05s0094g00870
chr5	24211003	1/1	1/1	1/1	DOWNSTREAM	MODIFIER	VIT_05s0094g00870
chr5	24210997	1/1	1/1	1/1	DOWNSTREAM	MODIFIER	VIT_05s0094g00870
chr5	24210979	1/1	1/1	1/1	DOWNSTREAM	MODIFIER	VIT_05s0094g00870
chr5	24210976	1/1	1/1	1/1	DOWNSTREAM	MODIFIER	VIT_05s0094g00870
chr5	24210761	1/1	1/1	1/1	DOWNSTREAM	MODIFIER	VIT_05s0094g00870
chr5	24210739	1/1	1/1	1/1	DOWNSTREAM	MODIFIER	VIT_05s0094g00870
chr5	24209298	1/1	1/1	1/1	DOWNSTREAM	MODIFIER	VIT_05s0094g00870
chr5	24209291	1/1	1/1	1/1	DOWNSTREAM	MODIFIER	VIT_05s0094g00870
chr5	24209234	1/1	1/1	1/1	DOWNSTREAM	MODIFIER	VIT_05s0094g00870
chr5	24209225	1/1	1/1	1/1	DOWNSTREAM	MODIFIER	VIT_05s0094g00870
chr5	24208272	1/1	1/1	1/1	DOWNSTREAM	MODIFIER	VIT_05s0094g00870
chr13	24205068	1/1	1/1	1/1	INTRON	MODIFIER	VIT_13s0156g00530
chr13	24205064	1/1	1/1	1/1	INTRON	MODIFIER	VIT_13s0156g00530
chr13	24205062	1/1	1/1	1/1	INTRON	MODIFIER	VIT_13s0156g00530
chr13	24204770	1/1	1/1	1/1	INTRON	MODIFIER	VIT_13s0156g00530
chr13	24204762	1/1	1/1	1/1	INTRON	MODIFIER	VIT_13s0156g00530
chr13	24204760	1/1	1/1	1/1	INTRON	MODIFIER	VIT_13s0156g00530
chr13	24204403	1/1	1/1	1/1	INTRON	MODIFIER	VIT_13s0156g00530
chr5	24200920	1/1	1/1	1/1	NON_SYNONYMOUS_CODING	MODERATE	VIT_05s0094g00860
chr18	24186217	0/1	0/1	0/1	NON_SYNONYMOUS_CODING	MODERATE	VIT_18s0117g00620
chr13	24168824	1/1	1/1	1/1	NON_SYNONYMOUS_CODING	MODERATE	VIT_13s0156g00500
chr13	24168823	1/1	1/1	1/1	SYNONYMOUS_CODING	LOW	VIT_13s0156g00500
chr13	24168822	1/1	1/1	1/1	NON_SYNONYMOUS_CODING	MODERATE	VIT_13s0156g00500
chr13	24168821	1/1	1/1	1/1	NON_SYNONYMOUS_CODING	MODERATE	VIT_13s0156g00500
chr13	24167610	1/1	1/1	1/1	INTRON	MODIFIER	VIT_13s0156g00500
chr13	24167609	1/1	1/1	1/1	INTRON	MODIFIER	VIT_13s0156g00500
chr13	24167603	1/1	1/1	1/1	INTRON	MODIFIER	VIT_13s0156g00500
chr13	24167582	1/1	1/1	1/1	INTRON	MODIFIER	VIT_13s0156g00500
chr13	24167579	1/1	1/1	1/1	INTRON	MODIFIER	VIT_13s0156g00500
chr13	24167575	1/1	1/1	1/1	INTRON	MODIFIER	VIT_13s0156g00500
chr13	24167360	1/1	1/1	1/1	INTRON	MODIFIER	VIT_13s0156g00500
chr13	24167350	1/1	1/1	1/1	INTRON	MODIFIER	VIT_13s0156g00500
chr13	24167331	1/1	1/1	1/1	INTRON	MODIFIER	VIT_13s0156g00500
chr13	24166896	0/1	0/1	0/1	NON_SYNONYMOUS_CODING	MODERATE	VIT_13s0156g00500
chr13	24166894	0/1	0/1	0/1	STOP_GAINED	HIGH	VIT_13s0156g00500
chr13	24166892	1/1	1/1	1/1	NON_SYNONYMOUS_CODING	MODERATE	VIT_13s0156g00500
chr13	24166570	1/1	1/1	1/1	NON_SYNONYMOUS_CODING	MODERATE	VIT_13s0156g00500
chr14	24157782	1/1	1/1	1/1	INTRON	MODIFIER	VIT_14s0068g00410
chr13	24152964	1/1	1/1	1/1	INTRON	MODIFIER	VIT_13s0156g00480
chr13	24152836	1/1	1/1	1/1	INTRON	MODIFIER	VIT_13s0156g00480
chr13	24152830	1/1	1/1	1/1	INTRON	MODIFIER	VIT_13s0156g00480
chr13	24152826	1/1	1/1	1/1	INTRON	MODIFIER	VIT_13s0156g00480
chr13	24152739	1/1	1/1	1/1	INTRON	MODIFIER	VIT_13s0156g00480
chr13	24152729	1/1	1/1	1/1	INTRON	MODIFIER	VIT_13s0156g00480
chr13	24152727	1/1	1/1	1/1	INTRON	MODIFIER	VIT_13s0156g00480
chr13	24152411	1/1	1/1	1/1	INTRON	MODIFIER	VIT_13s0156g00480
chr13	24151154	0/1	0/1	0/1	INTRON	MODIFIER	VIT_13s0156g00480
chr13	24151149	0/1	0/1	0/1	INTRON	MODIFIER	VIT_13s0156g00480
chr13	24151118	1/1	1/1	1/1	INTRON	MODIFIER	VIT_13s0156g00480
chr13	24150845	1/1	1/1	1/1	INTRON	MODIFIER	VIT_13s0156g00480
chr13	24150844	1/1	1/1	1/1	INTRON	MODIFIER	VIT_13s0156g00480
chr13	24150841	1/1	1/1	1/1	INTRON	MODIFIER	VIT_13s0156g00480
chr13	24150836	1/1	1/1	1/1	INTRON	MODIFIER	VIT_13s0156g00480
chr13	24150832	0/1	0/1	0/1	INTRON	MODIFIER	VIT_13s0156g00480
chr13	24150830	1/1	1/1	1/1	INTRON	MODIFIER	VIT_13s0156g00480
chr13	24150765	1/1	1/1	1/1	INTRON	MODIFIER	VIT_13s0156g00480
chr13	24150641	1/1	1/1	1/1	INTRON	MODIFIER	VIT_13s0156g00480
chr13	24150576	1/1	1/1	1/1	INTRON	MODIFIER	VIT_13s0156g00480
chr13	24150550	1/1	1/1	1/1	INTRON	MODIFIER	VIT_13s0156g00480
chr13	24150538	1/1	1/1	1/1	INTRON	MODIFIER	VIT_13s0156g00480
chr13	24150536	0/1	0/1	0/1	INTRON	MODIFIER	VIT_13s0156g00480
chr13	24150505	0/1	0/1	0/1	INTRON	MODIFIER	VIT_13s0156g00480
chr13	24150487	1/1	1/1	1/1	INTRON	MODIFIER	VIT_13s0156g00480
chr13	24150402	1/1	1/1	1/1	INTRON	MODIFIER	VIT_13s0156g00480
chr13	24150371	0/1	0/1	0/1	INTRON	MODIFIER	VIT_13s0156g00480
chr13	24150357	1/1	1/1	1/1	INTRON	MODIFIER	VIT_13s0156g00480
chr13	24150150	1/1	1/1	1/1	INTRON	MODIFIER	VIT_13s0156g00480
chr13	24150139	1/1	1/1	1/1	INTRON	MODIFIER	VIT_13s0156g00480
chr13	24149747	1/1	1/1	1/1	SYNONYMOUS_CODING	LOW	VIT_13s0156g00480
chr13	24149713	1/1	1/1	1/1	NON_SYNONYMOUS_CODING	MODERATE	VIT_13s0156g00480
chr13	24149309	1/1	1/1	1/1	NON_SYNONYMOUS_CODING	MODERATE	VIT_13s0156g00480
chrUn	24129647	0/1	0/1	0/1	INTRON	MODIFIER	VIT_00s0338g00010
chrUn	24129405	1/1	1/1	1/1	INTRON	MODIFIER	VIT_00s0338g00010
chrUn	24128411	1/1	1/1	1/1	INTRON	MODIFIER	VIT_00s0338g00010
chr13	24110969	1/1	1/1	1/1	DOWNSTREAM	MODIFIER	VIT_13s0156g00450
chr13	24110441	1/1	1/1	1/1	DOWNSTREAM	MODIFIER	VIT_13s0156g00450
chr13	24110418	1/1	1/1	1/1	DOWNSTREAM	MODIFIER	VIT_13s0156g00450
chr13	24105215	1/1	1/1	1/1	DOWNSTREAM	MODIFIER	VIT_13s0156g00430
chr13	24105214	1/1	1/1	1/1	DOWNSTREAM	MODIFIER	VIT_13s0156g00430
chr13	24105174	1/1	1/1	1/1	DOWNSTREAM	MODIFIER	VIT_13s0156g00430
chr13	24105173	1/1	1/1	1/1	DOWNSTREAM	MODIFIER	VIT_13s0156g00430
chr13	24105165	1/1	1/1	1/1	DOWNSTREAM	MODIFIER	VIT_13s0156g00430
chr13	24105103	1/1	1/1	1/1	DOWNSTREAM	MODIFIER	VIT_13s0156g00430
chr13	24105101	1/1	1/1	1/1	DOWNSTREAM	MODIFIER	VIT_13s0156g00430
chr13	24105090	1/1	1/1	1/1	DOWNSTREAM	MODIFIER	VIT_13s0156g00430
chr13	24100194	1/1	1/1	1/1	DOWNSTREAM	MODIFIER	VIT_13s0156g00410
chr13	24100191	1/1	1/1	1/1	DOWNSTREAM	MODIFIER	VIT_13s0156g00410
chr13	24100187	1/1	1/1	1/1	DOWNSTREAM	MODIFIER	VIT_13s0156g00410
chr13	24093347	1/1	1/1	1/1	DOWNSTREAM	MODIFIER	VIT_13s0156g00380
chr13	24093346	1/1	1/1	1/1	DOWNSTREAM	MODIFIER	VIT_13s0156g00380
chr13	24089229	0/1	0/1	0/1	DOWNSTREAM	MODIFIER	VIT_13s0156g00390
chr13	24088214	0/1	0/1	0/1	DOWNSTREAM	MODIFIER	VIT_13s0156g00390
chr13	24088212	0/1	0/1	0/1	DOWNSTREAM	MODIFIER	VIT_13s0156g00390
chr13	24085027	0/1	0/1	0/1	INTRON	MODIFIER	VIT_13s0156g00370
chr13	24085019	1/1	1/1	1/1	INTRON	MODIFIER	VIT_13s0156g00370
chr13	24084916	1/1	1/1	1/1	INTRON	MODIFIER	VIT_13s0156g00370
chr13	24084909	1/1	1/1	1/1	INTRON	MODIFIER	VIT_13s0156g00370
chr13	24084455	1/1	1/1	1/1	INTRON	MODIFIER	VIT_13s0156g00370
chr13	24084451	1/1	1/1	1/1	INTRON	MODIFIER	VIT_13s0156g00370
chr13	24084449	0/1	0/1	0/1	INTRON	MODIFIER	VIT_13s0156g00370
chr13	24084445	1/1	1/1	1/1	INTRON	MODIFIER	VIT_13s0156g00370
chr14	24079828	1/1	1/1	1/1	DOWNSTREAM	MODIFIER	VIT_14s0068g00370
chr14	24079824	1/1	1/1	1/1	DOWNSTREAM	MODIFIER	VIT_14s0068g00370
chr18	24077733	0/1	0/1	0/1	INTRON	MODIFIER	VIT_18s0117g00570
chr13	24074226	1/1	1/1	1/1	UPSTREAM	MODIFIER	VIT_13s0156g00350
chrUn	24035827	1/1	1/1	1/1	SYNONYMOUS_CODING	LOW	VIT_00s0337g00010
chr14	24002602	1/1	1/1	1/1	INTRON	MODIFIER	VIT_14s0068g00310
chr14	24002561	1/1	1/1	1/1	INTRON	MODIFIER	VIT_14s0068g00310
chr14	24002505	1/1	1/1	1/1	INTRON	MODIFIER	VIT_14s0068g00310
chr14	24002504	1/1	1/1	1/1	INTRON	MODIFIER	VIT_14s0068g00310
chr14	24002437	1/1	1/1	1/1	INTRON	MODIFIER	VIT_14s0068g00310
chr14	24002316	1/1	1/1	1/1	INTRON	MODIFIER	VIT_14s0068g00310
chr14	24002313	1/1	1/1	1/1	INTRON	MODIFIER	VIT_14s0068g00310
chr14	24002285	1/1	1/1	1/1	INTRON	MODIFIER	VIT_14s0068g00310
chr5	24002269	0/1	0/1	0/1	INTRON	MODIFIER	VIT_05s0094g00650
chr14	24002269	1/1	1/1	1/1	INTRON	MODIFIER	VIT_05s0094g00650
chr14	24002247	1/1	1/1	1/1	INTRON	MODIFIER	VIT_14s0068g00310
chr14	24002246	0/1	0/1	0/1	INTRON	MODIFIER	VIT_14s0068g00310
chr14	24002240	1/1	1/1	1/1	INTRON	MODIFIER	VIT_14s0068g00310
chr14	24002235	1/1	1/1	1/1	INTRON	MODIFIER	VIT_14s0068g00310
chr14	24002225	1/1	1/1	1/1	INTRON	MODIFIER	VIT_14s0068g00310
chr13	23985403	0/1	0/1	0/1	INTRON	MODIFIER	VIT_13s0156g00210
chr13	23985402	0/1	0/1	0/1	INTRON	MODIFIER	VIT_13s0156g00210
chr13	23985400	0/1	0/1	0/1	INTRON	MODIFIER	VIT_13s0156g00210
chrUn	23936033	1/1	1/1	1/1	NON_SYNONYMOUS_CODING	MODERATE	VIT_00s0335g00080
chrUn	23935402	1/1	1/1	1/1	UPSTREAM	MODIFIER	VIT_00s0335g00070
chrUn	23935370	1/1	1/1	1/1	UPSTREAM	MODIFIER	VIT_00s0335g00070
chrUn	23935368	1/1	1/1	1/1	UPSTREAM	MODIFIER	VIT_00s0335g00070
chrUn	23935366	1/1	1/1	1/1	UPSTREAM	MODIFIER	VIT_00s0335g00070
chr13	23919877	1/1	1/1	1/1	INTRON	MODIFIER	VIT_13s0156g00170
chr13	23919873	1/1	1/1	1/1	INTRON	MODIFIER	VIT_13s0156g00170
chr13	23912516	1/1	1/1	1/1	INTRON	MODIFIER	VIT_13s0156g00170
chr13	23912235	1/1	1/1	1/1	INTRON	MODIFIER	VIT_13s0156g00170
chr18	23909797	1/1	1/1	1/1	NON_SYNONYMOUS_CODING	MODERATE	VIT_18s0117g00470
chr13	23909556	1/1	1/1	1/1	INTRON	MODIFIER	VIT_13s0156g00170
chr13	23909555	1/1	1/1	1/1	INTRON	MODIFIER	VIT_13s0156g00170
chr13	23909553	1/1	1/1	1/1	INTRON	MODIFIER	VIT_13s0156g00170
chr13	23909384	1/1	1/1	1/1	INTRON	MODIFIER	VIT_13s0156g00170
chr13	23909376	1/1	1/1	1/1	INTRON	MODIFIER	VIT_13s0156g00170
chr13	23909375	1/1	1/1	1/1	INTRON	MODIFIER	VIT_13s0156g00170
chr13	23909366	1/1	1/1	1/1	INTRON	MODIFIER	VIT_13s0156g00170
chr13	23909263	1/1	1/1	1/1	INTRON	MODIFIER	VIT_13s0156g00170
chr13	23909180	1/1	1/1	1/1	INTRON	MODIFIER	VIT_13s0156g00170
chr18	23907710	1/1	1/1	1/1	INTRON	MODIFIER	VIT_18s0117g00470
chr18	23907668	0/1	0/1	0/1	INTRON	MODIFIER	VIT_18s0117g00470
chr18	23905226	1/1	1/1	1/1	INTRON	MODIFIER	VIT_18s0117g00470
chr5	23872848	0/1	0/1	0/1	INTRON	MODIFIER	VIT_05s0094g00510
chrUn	23869020	0/1	0/1	0/1	DOWNSTREAM	MODIFIER	VIT_00s0335g00010
chrUn	23868983	0/1	0/1	0/1	DOWNSTREAM	MODIFIER	VIT_00s0335g00010
chrUn	23868841	1/1	1/1	1/1	DOWNSTREAM	MODIFIER	VIT_00s0335g00010
chr13	23855774	1/1	1/1	1/1	DOWNSTREAM	MODIFIER	VIT_13s0156g00080
chr13	23855772	1/1	1/1	1/1	DOWNSTREAM	MODIFIER	VIT_13s0156g00080
chr13	23855767	1/1	1/1	1/1	DOWNSTREAM	MODIFIER	VIT_13s0156g00080
chr19	23843159	0/1	0/1	0/1	INTRON	MODIFIER	VIT_19s0085g01160
chr19	23843158	0/1	0/1	0/1	INTRON	MODIFIER	VIT_19s0085g01160
chr14	23825576	1/1	1/1	1/1	DOWNSTREAM	MODIFIER	VIT_14s0068g00110
chr14	23824993	1/1	1/1	1/1	DOWNSTREAM	MODIFIER	VIT_14s0068g00110
chr14	23824837	1/1	1/1	1/1	DOWNSTREAM	MODIFIER	VIT_14s0068g00110
chr14	23824321	1/1	1/1	1/1	DOWNSTREAM	MODIFIER	VIT_14s0068g00110
chr14	23824019	1/1	1/1	1/1	UPSTREAM	MODIFIER	VIT_14s0068g00120
chr14	23823800	1/1	1/1	1/1	INTRON	MODIFIER	VIT_14s0068g00110
chr14	23823683	1/1	1/1	1/1	INTRON	MODIFIER	VIT_14s0068g00110
chr14	23823645	1/1	1/1	1/1	INTRON	MODIFIER	VIT_14s0068g00110
chr14	23823617	1/1	1/1	1/1	INTRON	MODIFIER	VIT_14s0068g00110
chr14	23823614	1/1	1/1	1/1	INTRON	MODIFIER	VIT_14s0068g00110
chr14	23823601	1/1	1/1	1/1	INTRON	MODIFIER	VIT_14s0068g00110
chr14	23823531	1/1	1/1	1/1	INTRON	MODIFIER	VIT_14s0068g00110
chr14	23823481	1/1	1/1	1/1	INTRON	MODIFIER	VIT_14s0068g00110
chr14	23823480	1/1	1/1	1/1	INTRON	MODIFIER	VIT_14s0068g00110
chr14	23822758	1/1	1/1	1/1	INTRON	MODIFIER	VIT_14s0068g00110
chr14	23822752	1/1	1/1	1/1	INTRON	MODIFIER	VIT_14s0068g00110
chr14	23822732	1/1	1/1	1/1	INTRON	MODIFIER	VIT_14s0068g00110
chr14	23822728	1/1	1/1	1/1	INTRON	MODIFIER	VIT_14s0068g00110
chr14	23813272	0/1	0/1	0/1	INTRON	MODIFIER	VIT_14s0068g00110
chr14	23813270	0/1	0/1	0/1	INTRON	MODIFIER	VIT_14s0068g00110
chr14	23813268	0/1	0/1	0/1	INTRON	MODIFIER	VIT_14s0068g00110
chrUn	23810088	0/1	0/1	0/1	INTRON	MODIFIER	VIT_00s0333g00060
chrUn	23810080	0/1	0/1	0/1	INTRON	MODIFIER	VIT_00s0333g00060
chr14	23804923	1/1	1/1	1/1	SYNONYMOUS_CODING	LOW	VIT_14s0068g00100
chr14	23804899	1/1	1/1	1/1	SYNONYMOUS_CODING	LOW	VIT_14s0068g00100
chr18	23797698	1/1	1/1	1/1	INTRON	MODIFIER	VIT_18s0117g00430
chr18	23797676	1/1	1/1	1/1	INTRON	MODIFIER	VIT_18s0117g00430
chr18	23797675	1/1	1/1	1/1	INTRON	MODIFIER	VIT_18s0117g00430
chr18	23797674	1/1	1/1	1/1	INTRON	MODIFIER	VIT_18s0117g00430
chr18	23797673	1/1	1/1	1/1	INTRON	MODIFIER	VIT_18s0117g00430
chr18	23797670	1/1	1/1	1/1	INTRON	MODIFIER	VIT_18s0117g00430
chr18	23797333	1/1	1/1	1/1	INTRON	MODIFIER	VIT_18s0117g00430
chr18	23796386	1/1	1/1	1/1	INTRON	MODIFIER	VIT_18s0117g00430
chr18	23796383	1/1	1/1	1/1	INTRON	MODIFIER	VIT_18s0117g00430
chr14	23795578	1/1	1/1	1/1	SYNONYMOUS_CODING	LOW	VIT_14s0068g00090
chr14	23795554	1/1	1/1	1/1	SYNONYMOUS_CODING	LOW	VIT_14s0068g00090
chr14	23795082	1/1	1/1	1/1	NON_SYNONYMOUS_CODING	MODERATE	VIT_14s0068g00090
chr14	23795061	0/1	0/1	0/1	NON_SYNONYMOUS_CODING	MODERATE	VIT_14s0068g00090
chr14	23795041	1/1	1/1	1/1	SYNONYMOUS_CODING	LOW	VIT_14s0068g00090
chr14	23795040	1/1	1/1	1/1	NON_SYNONYMOUS_CODING	MODERATE	VIT_14s0068g00090
chr14	23794999	1/1	1/1	1/1	NON_SYNONYMOUS_CODING	MODERATE	VIT_14s0068g00090
chr14	23794990	1/1	1/1	1/1	SYNONYMOUS_CODING	LOW	VIT_14s0068g00090
chr14	23794980	1/1	1/1	1/1	NON_SYNONYMOUS_CODING	MODERATE	VIT_14s0068g00090
chr14	23794976	1/1	1/1	1/1	NON_SYNONYMOUS_CODING	MODERATE	VIT_14s0068g00090
chr14	23794970	1/1	1/1	1/1	NON_SYNONYMOUS_CODING	MODERATE	VIT_14s0068g00090
chr14	23794945	1/1	1/1	1/1	NON_SYNONYMOUS_CODING	MODERATE	VIT_14s0068g00090
chr14	23794940	1/1	1/1	1/1	NON_SYNONYMOUS_CODING	MODERATE	VIT_14s0068g00090
chr14	23794935	1/1	1/1	1/1	NON_SYNONYMOUS_CODING	MODERATE	VIT_14s0068g00090
chr14	23794932	1/1	1/1	1/1	NON_SYNONYMOUS_CODING	MODERATE	VIT_14s0068g00090
chr14	23794931	1/1	1/1	1/1	NON_SYNONYMOUS_CODING	MODERATE	VIT_14s0068g00090
chr14	23794930	1/1	1/1	1/1	SYNONYMOUS_CODING	LOW	VIT_14s0068g00090
chr14	23794929	1/1	1/1	1/1	NON_SYNONYMOUS_CODING	MODERATE	VIT_14s0068g00090
chr14	23794922	1/1	1/1	1/1	NON_SYNONYMOUS_CODING	MODERATE	VIT_14s0068g00090
chr14	23794913	1/1	1/1	1/1	NON_SYNONYMOUS_CODING	MODERATE	VIT_14s0068g00090
chr14	23794912	1/1	1/1	1/1	SYNONYMOUS_CODING	LOW	VIT_14s0068g00090
chr14	23794910	1/1	1/1	1/1	NON_SYNONYMOUS_CODING	MODERATE	VIT_14s0068g00090
chr14	23794648	1/1	1/1	1/1	NON_SYNONYMOUS_CODING	MODERATE	VIT_14s0068g00090
chr14	23794498	1/1	1/1	1/1	SYNONYMOUS_CODING	LOW	VIT_14s0068g00090
chr14	23793634	1/1	1/1	1/1	NON_SYNONYMOUS_CODING	MODERATE	VIT_14s0068g00090
chr14	23793633	1/1	1/1	1/1	NON_SYNONYMOUS_CODING	MODERATE	VIT_14s0068g00090
chr14	23793632	1/1	1/1	1/1	NON_SYNONYMOUS_CODING	MODERATE	VIT_14s0068g00090
chr14	23793497	1/1	1/1	1/1	NON_SYNONYMOUS_CODING	MODERATE	VIT_14s0068g00090
chr14	23793185	1/1	1/1	1/1	NON_SYNONYMOUS_CODING	MODERATE	VIT_14s0068g00080
chr14	23793184	1/1	1/1	1/1	NON_SYNONYMOUS_CODING	MODERATE	VIT_14s0068g00080
chr14	23793180	1/1	1/1	1/1	SYNONYMOUS_CODING	LOW	VIT_14s0068g00080
chr14	23793177	1/1	1/1	1/1	NON_SYNONYMOUS_CODING	MODERATE	VIT_14s0068g00080
chr14	23792489	1/1	1/1	1/1	INTRON	MODIFIER	VIT_14s0068g00080
chr14	23792488	1/1	1/1	1/1	INTRON	MODIFIER	VIT_14s0068g00080
chr14	23792485	1/1	1/1	1/1	INTRON	MODIFIER	VIT_14s0068g00080
[truncated: 25,267 more rows]
