# Supplementary material for: Whole-genome sequencing and SNV genotyping of ‘Nebbiolo’ (Vitis vinifera L.) clones
Source: Sci Rep. 2017 Dec 11;7:17294. doi: 10.1038/s41598-017-17405-y (PMC5725591; doi:10.1038/s41598-017-17405-y)
Supplement: Supplementary file 4 — Table S8 [file 41598_2017_17405_MOESM4_ESM.xlsx]

## Sheet: Table S8
Table S8. Genes interested by at least one SNV common to the three 'Nebbiolo' clones having "HIGH" impact on the gene according to SNPeff ver. 3.0 with a potential loss of function of the relative protein. The symbol "+" indicates the presence of the same mutation in 'Corvina' and/or 'Tannat'; "nd" low coverage.
Gene_id	Gene Annotation	EC or Kegg ID	Network	Functional Cathegory	Corvina	Tannat	Nebbiolo-specific	SNPs in promoter
VIT_00s0144g00020	No hit			no hit			Yes
VIT_00s0144g00110	HcrVf2 protein			Response to Stress			Yes
VIT_00s0144g00220	R protein disease resistance protein	RPROT	VIT_34627R_proteins_from_Plant-pathogen_interaction	Response to Stress			Yes	+
VIT_00s0186g00070	No hit			no hit			Yes
VIT_00s0203g00060	3'(2'),5'-bisphosphate nucleotidase	E3_1_3_7	VIT_10920Sulfur_metabolism	Cellular Amino Acids and Derivative Metabolic Process	+	+
VIT_00s0203g00210	Zinc finger (B-box type)	ZFBBOX_12	VIT_60073Orphans_zf-b_box	Transcription Factor Activity		+
VIT_00s0214g00020	TORMOZembryo defective UTP13	K14555	VIT_23008Ribosome_biogenesis_in_Eukaryotes	DNA/RNA Metabolic Process			Yes
VIT_00s0222g00130	Disease resistance protein (CC-NBS-LRR class)			Response to Stress	+
VIT_00s0233g00090	Vacuolar protein sorting 41 (VPS41)	VPS41	VIT_50110Protein_coat	Transport	+
VIT_00s0245g00010	Integral membrane protein			unknown			Yes
VIT_00s0251g00050	No hit			no hit	+	+
VIT_00s0258g00100	Receptor serine/threonine kinase			Signal Transduction			Yes
VIT_00s0262g00030	CRK10 (cysteine-rich RLK10)			Signal Transduction	+	+
VIT_00s0264g00080	DNA-directed RNA polymerase II subunit A	K03006	VIT_23020RNA_polymerase	DNA/RNA Metabolic Process	+	+
VIT_00s0266g00070	Linalool synthase	E4_2_3_26	VIT_10900Terpenoid_biosynthesis	Secondary Metabolic Process			Yes
VIT_00s0270g00040	Ribosomal protein S18 30S	K02963	VIT_23010Ribosome	DNA/RNA Metabolic Process	+
VIT_00s0271g00050	Pentatricopeptide (PPR) repeat-containing protein			Pentatricopeptide (PPR) repeat-containing protein		+
VIT_00s0271g00070	Pentatricopeptide (PPR) repeat-containing protein			Pentatricopeptide (PPR) repeat-containing protein			Yes	+
VIT_00s0286g00030	S-locus protein kinase			Signal Transduction		+
VIT_00s0346g00040	Receptor protein kinase RK20-1			Signal Transduction		+
VIT_00s0346g00060	Concanavalin A lectin			Cellular Process	+	+
VIT_00s0370g00010	LRR receptor-like serine/threonine-protein kinase			Signal Transduction	+	+
VIT_00s0386g00060	E3 ubiquitin-protein ligase FANCL	K10606	VIT_24120Ubiquitin_mediated_proteolysis	Cellular Homeostasis	+	+
VIT_00s0388g00070	ABC transporter B member 14	ABCB14	VIT_52010ABC_transporters	Transport	+	+
VIT_00s0398g00010	Protein kinase CRK10			Signal Transduction			Yes
VIT_00s0437g00010	CRK10 (cysteine-rich RLK10)			Signal Transduction		+
VIT_00s0437g00020	No hit			no hit		+
VIT_00s0445g00010	Strubbelig receptor family 1			Signal Transduction			Yes
VIT_00s0454g00030	Subtilisin protease			Cellular Homeostasis			Yes	+
VIT_00s0454g00040	Subtilisin protease			Cellular Homeostasis			Yes
VIT_00s0477g00020	No hit			no hit			Yes
VIT_00s0484g00040	S-locus lectin protein kinase			Signal Transduction			Yes	+
VIT_01s0011g02680	Myb-related protein 3R-1 (Plant c-MYB-like protein 1) MYB3R1	MYB3R1_5	VIT_44110Cell_cycle VIT_60044MYB	Developmental Process			Yes
VIT_02s0025g00160	Unknown			unknown	+	+
VIT_02s0025g00280	Heat shock protein 90-1	K04079	VIT_24141Protein_processing_in_endoplasmic_reticulum VIT_34626Plant-pathogen_interaction	Response to Stress	+
VIT_02s0025g00590	No hit			no hit			Yes
VIT_02s0025g01390	Protein phosphatase 2C DBP	DBPPP2C_5	VIT_60024DBP	Transcription Factor Activity	+	+
VIT_02s0025g01410	Acyl-CoA synthetase long-chain member 2	E6_2_1_3_LACS2	VIT_10071Fatty_acid_metabolism VIT_44146Peroxisome VIT_50104Group_translocators	Lipid Metabolic Process			Yes
VIT_02s0025g01890	Cellulose synthase CSLG3	E2_4_1_12_CSLG3	VIT_40006Cell_wall	Cell Wall Metabolism			Yes	+
VIT_02s0025g02060	RWP-RK domain-containing protein	RWPRKDOM_1	VIT_60052RWP-RK	Transcription Factor Activity	+
VIT_02s0025g02210	MYB Domain protein 6 MybPA1	MYB6_1	VIT_60044MYB	Transcription Factor Activity	+
VIT_02s0025g03490	Carrier protein, Mitochondrial	K03454	VIT_50123Porters_cat_18_to_29	Transport	+
VIT_02s0025g04670	Senescence-inducible chloroplast stay-green protein 2			Developmental Process	+
VIT_02s0025g04870	No hit			no hit	+	+
VIT_02s0033g00090	DNA replication licensing factor MCM2			DNA/RNA Metabolic Process	+	+
VIT_02s0087g00800	Unknown protein			unknown	+
VIT_02s0109g00190	No hit			no hit			Yes
VIT_02s0109g00420	Disease resistance protein (CC-NBS-LRR class)			Response to Stress	+
VIT_02s0154g00340	No hit			no hit	+
VIT_02s0241g00190	No hit			no hit			Yes
VIT_03s0038g00090	Epoxide hydrolase-like protein	E3_3_2_10		Response to Stress	+	+
VIT_03s0038g00220	Purple acid phosphatase 10 ATPAP10/PAP10	E3_1_3_2	VIT_10740Riboflavin_metabolism	Generation of Energy	+
VIT_03s0038g01590	Disease resistance protein (CC-NBS-LRR class)			Response to Stress	+	+
VIT_03s0038g01970	Amidase	E3_5_1_4	VIT_10220Urea_cycle_and_metabolism_of_amino_groups VIT_10360Phenylalanine_metabolism VIT_11002Auxin_biosynthesis VIT_50133Primary_active_transporter_cat_A9_to_A18	Cellular Amino Acids and Derivative Metabolic Process	+
VIT_03s0038g02110	Co-chaperone-curved DNA binding protein A	K05516	VIT_50132Primary_active_transporter_cat_A5_to_A8	Transport			Yes
VIT_03s0038g04540	S-adenosyl-L-methionine:salicylic acid carboxyl methyltransferase	SAMTBSCMT	VIT_10360Phenylalanine_metabolism	Cellular Amino Acids and Derivative Metabolic Process	nd	nd
VIT_03s0063g00260	Hydrogenobyrinic acid a,c-diamide synthase	E6_3_5_9	VIT_50101Channels_and_pores	Transport	+	+
VIT_03s0063g01280	Gibberellin 20 oxidase 2	E1_14_11_12	VIT_10904Diterpenoid_biosynthesis	Secondary Metabolic Process	+
VIT_03s0063g01490	CYP82C1p			Cellular Process	+	+
VIT_03s0063g01810	No hit			no hit		+
VIT_03s0063g02370	Unknown			unknown			Yes
VIT_03s0063g02430	Major Facilitator Superfamily	MFS	VIT_50121Porters_cat_1_to_6	Transport	+	+
VIT_03s0091g00140	Plant basic secretory protein (BSP) family			unknown	+	+
VIT_03s0091g00280	Cyclin A3;4	CYCA3_4	VIT_44110Cell_cycle	Developmental Process	+	+
VIT_03s0091g00580	Protein Mpv17	K13348	VIT_44146Peroxisome	DNA/RNA Metabolic Process	+	+
VIT_03s0097g00080	Lectin protein kinase			Signal Transduction			Yes
VIT_03s0097g00370	No hit			no hit		+
VIT_03s0110g00420	No hit			no hit			Yes
VIT_03s0132g00410	Wall-associated receptor kinase-like 9			Signal Transduction		+
VIT_04s0008g01550	Small molecular heat shock protein 17.5			Response to Stress			Yes	+
VIT_04s0008g02600	fasciclin arabinogalactan-protein (FLA14)	FLA14	VIT_40006Cell_wall	Cell Wall Metabolism		+
VIT_04s0008g03420	Exostosin family protein	K02366	VIT_11030Glycan_structures-biosynthesis1	Carbohydrate Metabolic Process		+
VIT_04s0008g03510	Lignostilbene-alpha,beta-dioxygenase and related enzymes	E1_14_99_36	VIT_10906Carotenoid_biosynthesis	Secondary Metabolic Process		+
VIT_04s0008g04180	Arsenite transport protein (ArsB)	ARSB	VIT_50124Porters_cat_30_to_64	Transport	+	+
VIT_04s0008g06360	No hit			no hit	+
VIT_04s0008g06370	TPR1 (topless-related 1)	TPR1	VIT_30003Auxin_signaling	Response to Hormone Stimulus	+
VIT_04s0008g06460	Beta-glucuronidase	E3_2_1_31	VIT_10040Pentose_glucuronate_interconversion VIT_10500Starch_and_sucrose_metabolism	Carbohydrate Metabolic Process	+	+
VIT_04s0008g06550	NAC domain-containing protein 25	NAC025_1	VIT_60046NAC	Transcription Factor Activity	+	+
VIT_04s0008g06720	Protein phosphatase 2C	E3_1_3_16		Signal Transduction		+
VIT_04s0008g06820	Unknown			unknown			Yes
VIT_04s0008g07380	Conserved oligomeric Golgi complex 7	COG7	VIT_50111Tethering_factors	Transport			Yes
VIT_04s0023g00630	No hit			no hit	+	+
VIT_04s0023g01310	No hit			no hit	+	+
VIT_04s0023g01730	Unknown protein			unknown		+
VIT_04s0023g02950	Zinc finger (CCCH-type) family protein	CCCHFAM_21	VIT_60018C3H	Transcription Factor Activity		+
VIT_04s0023g03650	Galactose mutarotase-like	E5_1_3_3	VIT_10010Glycolysis	Carbohydrate Metabolic Process			Yes	+
VIT_04s0043g00320	No hit			no hit		+
VIT_04s0043g00450	No hit			no hit	+	+
VIT_04s0043g00710	Hypoxia up-regulated 1 HSP70	K09486	VIT_50101Channels_and_pores	Transport	+
VIT_04s0044g01020	Pectinesterase family	E3_1_1_11	VIT_40006Cell_wall	Cell Wall Metabolism			Yes
VIT_04s0044g01190	Maternal effect embryo arrest 50			DNA/RNA Metabolic Process	+
VIT_04s0069g00260	Glutamate receptor 2.8	GLR2_8	VIT_50101Channels_and_pores	Transport		+
VIT_04s0069g00300	Gamma-aminobutyrate transaminase subunit precursor isozyme 3	E2_6_1_19	VIT_10251Glutamate_metabolism VIT_10252Alanine_and_aspartate_metabolism VIT_10410Beta-alanine_metabolism VIT_10650Butanoate_metabolism	Cellular Amino Acids and Derivative Metabolic Process		nd
VIT_04s0069g00430	Vacuolar protein sorting 4	VPS4	VIT_50111Tethering_factors	Transport		+
VIT_04s0079g00110	Kinesin 4 motor protein	K10395	VIT_44810Regulation_of_actin_cytoskeleton	Developmental Process		+
VIT_04s0079g00160	Auxin response factor 8	ARF8_1	VIT_30003Auxin_signaling VIT_60004ARF	Response to Hormone Stimulus		+
VIT_04s0079g00270	No hit			no hit	+
VIT_04s0079g00570	Protein binding / zinc ion binding			Cellular Homeostasis			Yes	+
VIT_04s0079g00760	Ras-related protein Rab-5A	K07887	VIT_44145Phagosome	Cellular Process	+
VIT_05s0020g02780	No hit			no hit			Yes	+
VIT_05s0020g04270	Ca2+-ATPase 13 ACA13, plasma membrane	K01537	VIT_34020Calcium_signaling_pathway VIT_50131Primary_active_transporter_cat_A2_to_A4	Transport	+
VIT_05s0020g04750	Ankyrin repeat protein	K10380	VIT_50108Accessory_factors_involved_in_transport	Transport			Yes
VIT_05s0029g00250	No hit			no hit			Yes
VIT_05s0029g00750	R protein L6	K13477	VIT_34627R_proteins_from_Plant-pathogen_interaction	Response to Stress	+	+
VIT_05s0029g00860	Unknown protein			unknown	+	+
VIT_05s0051g00060	flavin-containing monooxygenase YUCCA3	E1_14_13_8	VIT_11000Single_reactions	Secondary Metabolic Process			Yes
VIT_05s0062g00160	No hit			no hit	+	+
VIT_05s0062g00970	Pyruvate decarboxylase isozyme 2	E4_1_1_1	VIT_10010Glycolysis	Carbohydrate Metabolic Process			Yes
VIT_05s0062g01280	Cyclo-DOPA 5-O-glucosyltransferase	CD5OGT	VIT_10350Tyrosine_metabolism	Cellular Amino Acids and Derivative Metabolic Process			Yes
VIT_05s0077g00120	DNA replication protein			DNA/RNA Metabolic Process		+
VIT_05s0077g00990	Protein kinase			Signal Transduction	+
VIT_05s0094g00920	formin protein AHF1	FH1	VIT_44810Regulation_of_actin_cytoskeleton	Developmental Process			Yes
VIT_05s0094g01010	Indole-3-acetate beta-glucosyltransferase	E2_4_1_121	VIT_11002Auxin_biosynthesis	Response to Hormone Stimulus	+
VIT_05s0094g01590	Kelch repeat-containing F-box protein			unknown	+	+
VIT_05s0094g01680	A/G-specific adenine glycosylase	K03575	VIT_23410Base_excision_repair	DNA/RNA Metabolic Process	+
VIT_05s0124g00290	Anthocyanin membrane protein 2			Secondary Metabolic Process			Yes
VIT_05s0124g00310	Male sterility 2			Lipid Metabolic Process			Yes
VIT_05s0136g00100	Maturase			DNA/RNA Metabolic Process		+
VIT_06s0004g00340	Hcr2-p4.1			Response to Stress	+	+
VIT_06s0004g00520	No hit			no hit	+
VIT_06s0004g01030	Dirigent protein			Response to Stress	+
VIT_06s0004g01330	Pentatricopeptide (PPR) repeat-containing protein			Pentatricopeptide (PPR) repeat-containing protein	+	+
VIT_06s0004g01380	S-receptor kinase			Signal Transduction	+
VIT_06s0004g02020	No hit			no hit	+	+
VIT_06s0004g06000	Rename pre-mRNA-splicing factor RBM22/SLT11	K12872_1	VIT_23040Spliceosome VIT_60018C3H	DNA/RNA Metabolic Process	+	+
VIT_06s0004g06990	Phytol kinase 2, chloroplast precursor	VTE5	VIT_10860Porphyrin_and_chlorophyll_metabolism	Generation of Energy			Yes
VIT_06s0004g07220	Indole-3-acetate beta-glucosyltransferase	E2_4_1_121	VIT_11002Auxin_biosynthesis	Response to Hormone Stimulus	+	+
VIT_06s0004g07340	Nucleotide binding			DNA/RNA Metabolic Process			Yes
VIT_06s0009g00430	No hit			no hit	+
VIT_06s0009g01100	DegP1 protease	E3_4_21_107		Cellular Homeostasis			Yes
VIT_06s0009g01350	R protein PRF disease resistance protein	K13453	VIT_34627R_proteins_from_Plant-pathogen_interaction	Response to Stress			Yes
VIT_06s0009g02690	Kinesin family member 2/24	K10393	VIT_44810Regulation_of_actin_cytoskeleton	Developmental Process			Yes
VIT_07s0005g00550	Ribosomal protein S12 (RPS12C) 40S	K02950	VIT_23010Ribosome	DNA/RNA Metabolic Process		+
VIT_07s0005g00830	Subtilisin protease			Cellular Homeostasis	+
VIT_07s0005g01110	Aminotransferases class I pyridoxal-phosphate-binding site	E2_6_1_1	VIT_10252Alanine_and_aspartate_metabolism VIT_10272Cysteine_metabolism VIT_10330Arginine_and_proline_metabolism VIT_10350Tyrosine_metabolism VIT_10360Phenylalanine_metabolism VIT_10400Phenylalanine_tyrosine_and_tryptophan_biosynthesis VIT_10710Carbon_fixation VIT_10950Alkaloid_biosynthesis_I	Cellular Amino Acids and Derivative Metabolic Process			Yes
VIT_07s0005g02200	Autophagy 8i (APG8i)	K08341	VIT_44140Regulation_of_autophagy VIT_50101Channels_and_pores	Transport	+
VIT_07s0005g02210	Transducin protein			Signal Transduction	+
VIT_07s0005g02240	ABC transporter G member 21	ABCG21	VIT_52010ABC_transporters	Transport			Yes	+
VIT_07s0031g02380	No hit			no hit			Yes
VIT_07s0031g02850	UVB-resistance protein UVR8			Response to Stress		+
VIT_07s0104g00840	RKF3 (receptor-like kinase IN in flowers 3)			Signal Transduction		+
VIT_07s0130g00120	Tetratricopeptide repeat (TPR)-containing			unknown		+
VIT_07s0141g00650	No hit			no hit			Yes
VIT_07s0151g00980	No hit			no hit			Yes
VIT_07s0197g00180	No hit			no hit	+	+
VIT_07s0205g00140	Kinesin motor protein	KMOTOR	VIT_44810Regulation_of_actin_cytoskeleton	Developmental Process		+
VIT_07s0289g00060	UDP-glucose:salicylic acid glucosyltransferase	E2_4_1_35	VIT_10500Starch_and_sucrose_metabolism	Carbohydrate Metabolic Process	+	+
VIT_08s0007g01640	Fructokinase	E2_7_1_4	VIT_10051Fructose_and_mannose_metabolism VIT_10500Starch_and_sucrose_metabolism	Carbohydrate Metabolic Process		+
VIT_08s0007g02720	Secoisolariciresinol dehydrogenase	SIRD	VIT_10940Phenylpropanoid_biosynthesis	Secondary Metabolic Process			Yes
VIT_08s0007g06600	Lectin protein kinase			Signal Transduction			Yes
VIT_08s0007g06610	Lectin protein kinase			Signal Transduction			Yes
VIT_08s0007g06770	Unknown protein			unknown	+
VIT_08s0032g00020	Histone H2A.4 HTA12	H2A4		DNA/RNA Metabolic Process			Yes
VIT_08s0032g00120	Light repressible receptor protein kinase			Signal Transduction			Yes
VIT_08s0032g00390	Myosin-like protein	MYOSINXIK	VIT_44810Regulation_of_actin_cytoskeleton	Developmental Process		+
VIT_08s0040g02430	Unknown protein			unknown			Yes
VIT_08s0056g01630	No hit			no hit			Yes
VIT_08s0058g00100	Disease resistance protein SlVe2 precursor			Response to Stress			Yes
VIT_08s0058g00230	Unknown			unknown	+	+
VIT_08s0058g00280	Lectin protein kinase			Signal Transduction	+	+
VIT_09s0002g00020	Binding			unknown	+	+
VIT_09s0002g01140	Tetratricopeptide helical			unknown	+
VIT_09s0002g01220	Unknown protein			unknown			Yes
VIT_09s0002g01250	Unknown protein			unknown		+
VIT_09s0002g01390	Autophagy 12a (APG12a)	K08336	VIT_44140Regulation_of_autophagy	Transport		+
VIT_09s0002g01400	Myb domain protein 7	MYB7_1	VIT_60044MYB	Transcription Factor Activity		+
VIT_09s0002g01930	Unknown			unknown	+	+
VIT_09s0002g02770	FRK1 (FLG22-induced receptor-like kinase 1)	FRK1	VIT_34626Plant-pathogen_interaction	Response to Stress			Yes
VIT_09s0002g03030	FRK1 (FLG22-induced receptor-like kinase 1)	FRK1	VIT_34626Plant-pathogen_interaction	Response to Stress	nd
VIT_09s0002g03180	DNA repair protein			DNA/RNA Metabolic Process			Yes
VIT_09s0002g03230	Acid phosphatase	E3_1_3_2	VIT_10740Riboflavin_metabolism	Generation of Energy			Yes	+
VIT_09s0002g03300	RPS5 (resistant to p. syringae 5)	K13460	VIT_34627R_proteins_from_Plant-pathogen_interaction	Response to Stress			Yes
VIT_09s0002g04540	RNA polymerase beta''	K03046	VIT_23020RNA_polymerase	DNA/RNA Metabolic Process	+	+
VIT_09s0002g05840	RPS5 (resistant to p. syringae 5)	K13460	VIT_34627R_proteins_from_Plant-pathogen_interaction	Response to Stress			Yes
VIT_09s0002g05870	RPS5 (resistant to p. syringae 5)	K13460	VIT_34627R_proteins_from_Plant-pathogen_interaction	Response to Stress		+
VIT_09s0002g06440	CYP81B2v2			Cellular Process			Yes
VIT_09s0002g06690	DNA-directed RNA polymerase III subunit C34	K03025	VIT_23020RNA_polymerase	DNA/RNA Metabolic Process		+
VIT_09s0002g07110	KEG (keep on going)	KEG	VIT_30001ABA_signaling	Response to Hormone Stimulus	+	+
VIT_09s0002g07230	No hit			no hit			Yes
VIT_09s0002g07710	Disease resistance protein			Response to Stress			Yes
VIT_09s0002g07770	Beta-galactosidase	E3_2_1_23	VIT_10052Galactose_metabolism VIT_10511N-Glycan_degradation VIT_10600Sphingolipid_metabolism	Carbohydrate Metabolic Process	+	+
VIT_09s0002g07790	Ubiquitin-conjugating enzyme 16 UBC16	K10688	VIT_24120Ubiquitin_mediated_proteolysis	Cellular Homeostasis	+
VIT_09s0002g07830	Leucine-rich repeat protein kinase			Signal Transduction	nd	nd
VIT_09s0002g09020	No hit			no hit			Yes
VIT_09s0018g00440	Leucine-rich repeat family			Response to Stress			Yes
VIT_09s0018g00490	No hit			no hit			Yes
VIT_09s0018g00530	No hit			no hit	+
VIT_09s0018g00900	ABC transporter g family pleiotropic drug resistance 12 PDR12	ABCGPDR12	VIT_52010ABC_transporters	Transport		+
VIT_09s0018g01080	EFR (EF-TU receptor)	K13428	VIT_34626Plant-pathogen_interaction	Response to Stress			Yes
VIT_09s0018g01140	Protein phosphatase 2C	E3_1_3_16		Signal Transduction			Yes
VIT_09s0018g01350	No hit			no hit			Yes	+
VIT_09s0018g01430	No hit			no hit		+
VIT_09s0018g01500	No hit			no hit	nd	+
VIT_09s0054g00240	Cation efflux family protein MTPc4	MTPC4	VIT_50121Porters_cat_1_to_6	Transport			Yes
VIT_09s0054g00490	No hit			no hit		+
VIT_09s0054g01180	Cycloartenol synthase	E5_4_99_8	VIT_10100Biosynthesis_of_steroids	Lipid Metabolic Process		+
VIT_09s0054g01250	Cycloartenol synthase	E5_4_99_8	VIT_10100Biosynthesis_of_steroids	Lipid Metabolic Process		+
VIT_09s0054g01290	Beta-amyrin synthase	E5_4_99_BAS	VIT_10900Terpenoid_biosynthesis	Secondary Metabolic Process		+
VIT_09s0054g01820	Indeterminate(ID)-domain 2	IDD2_3	VIT_60017C2H2	Transcription Factor Activity			Yes
VIT_09s0054g01900	No hit			no hit	+	+
VIT_09s0070g01030	AAA-type ATPase			Transport			Yes
VIT_10s0003g00790	Glutamate receptor protein	GLR2_7	VIT_50101Channels_and_pores	Transport		+
VIT_10s0003g01350	MAP3K delta-1 protein kinase			Signal Transduction	+	+
VIT_10s0003g01360	Cysteine protease	E3_4_22_x		Cellular Homeostasis	+	+
VIT_10s0003g01400	MRH1 (morphogenesis of root hair 1)			Signal Transduction	+	+
VIT_10s0003g01990	RKF1 (receptor-like kinase in flowers 1)			Signal Transduction		+
VIT_10s0003g02090	Lipase GDSL			Lipid Metabolic Process			Yes	+
VIT_10s0003g02140	Unknown protein			unknown	+	+
VIT_10s0003g02430	flavonol synthase	E1_14_11_23	VIT_10941Flavonoid_biosynthesis	Secondary Metabolic Process		+
VIT_10s0003g03210	No hit			no hit			Yes
VIT_10s0003g03290	Intron maturase, type II			DNA/RNA Metabolic Process		+
VIT_10s0003g03440	No hit			no hit			Yes
VIT_10s0003g03470	Multidrug resistance-associated protein 5	MRP5	VIT_52010ABC_transporters	Transport			Yes
VIT_10s0003g03590	Beta-amyrin synthase	E5_4_99_BAS	VIT_10900Terpenoid_biosynthesis	Secondary Metabolic Process	+	+
VIT_10s0003g03680	No hit			no hit	+	+
VIT_10s0003g04450	ABC transporter C member 11	K05671	VIT_52010ABC_transporters	Transport	+	+
VIT_10s0003g04770	Leucine-rich repeat transmembrane protein kinase			Signal Transduction	+	+
VIT_10s0003g04830	Protein kinase Xa21	K13437	VIT_34626Plant-pathogen_interaction	Response to Stress			Yes	+
VIT_10s0003g04930	No hit			no hit		+
VIT_10s0003g05110	ATP binding			unknown	+	+
VIT_10s0003g05150	Peptidoglycan-binding LysM			Signal Transduction	+
VIT_10s0042g00250	R protein disease resistance protein	RPROT	VIT_34627R_proteins_from_Plant-pathogen_interaction	Response to Stress	nd	+
VIT_10s0042g00410	No hit			no hit		+
VIT_10s0042g00480	ABC transporter g family pleiotropic drug resistance 12 PDR12	ABCGPDR12	VIT_52010ABC_transporters	Transport		+
VIT_10s0042g00610	Leucine-rich repeat transmembrane protein kinase			Signal Transduction			Yes
VIT_10s0042g00670	SET domain-containing protein 2	SDG2_1	VIT_60056SET_PCG	Transcription Factor Activity		+
VIT_10s0042g00840	Stilbene synthase [Vitis pseudoreticulata]	E2_3_1_95	VIT_10940Phenylpropanoid_biosynthesis	Secondary Metabolic Process	+	+
VIT_10s0042g00910	Stilbene synthase [Vitis pseudoreticulata]	E2_3_1_95	VIT_10940Phenylpropanoid_biosynthesis	Secondary Metabolic Process		+
VIT_10s0042g00970	Methionine synthase	E2_1_1_13	VIT_10271Methionine_metabolism VIT_10670One_carbon_pool_by_folate	Cellular Amino Acids and Derivative Metabolic Process			Yes
VIT_10s0042g01080	No hit			no hit			Yes	+
VIT_10s0071g00070	Sucrose synthase	E2_4_1_13	VIT_10500Starch_and_sucrose_metabolism	Carbohydrate Metabolic Process		+
VIT_10s0071g00230	HcrVf1 protein			Response to Stress	+	+
VIT_10s0071g00680	Cell division cycle protein 48	K13525	VIT_24141Protein_processing_in_endoplasmic_reticulum VIT_44110Cell_cycle VIT_50133Primary_active_transporter_cat_A9_to_A18	Developmental Process	+	+
VIT_10s0071g00890	Unknown protein			unknown			Yes
VIT_10s0071g01000	No hit			no hit	+
VIT_10s0116g00070	Unknown			unknown	+	+
VIT_10s0116g01070	Oxidosqualene cyclase	E5_4_99_7	VIT_10100Biosynthesis_of_steroids	Lipid Metabolic Process		+
VIT_10s0405g00030	VTC4 3'(2'),5'-bisphosphate nucleotidase	K10047	VIT_10053Ascorbate_and_aldarate_metabolism	Lipid Metabolic Process		+
VIT_11s0016g00160	forminy 2 domain-containing protein	FH2	VIT_44810Regulation_of_actin_cytoskeleton	Developmental Process			Yes
VIT_11s0016g00230	Proteasome 26S AAA-ATPase subunit (RPT1a)	K03061	VIT_23050Proteasome	Cellular Homeostasis	+	+
VIT_11s0016g00950	No hit			no hit			Yes
VIT_11s0016g01010	Serine/threonine-protein kinase NAK			Signal Transduction	+	+
VIT_11s0016g02500	Pentatricopeptide (PPR) repeat-containing protein			Pentatricopeptide (PPR) repeat-containing protein	+	+
VIT_11s0016g02730	Beta-carotene 15,15'-monooxygenase	E1_14_99_36	VIT_10906Carotenoid_biosynthesis	Secondary Metabolic Process			Yes
VIT_11s0016g03730	No hit			no hit	+	+
VIT_11s0016g04590	ABC transporter g family pleiotropic drug resistance 12 PDR12	ABCGPDR12	VIT_52010ABC_transporters	Transport	+	+
VIT_11s0016g04680	No hit			no hit	+
VIT_11s0016g04720	Blight-associated protein p12 precursor			Response to Stress	+	+
VIT_11s0016g05150	Pentatricopeptide (PPR) repeat-containing protein			Pentatricopeptide (PPR) repeat-containing protein	+	+
VIT_11s0016g05850	Vesicle-associated membrane protein 7C	K08515	VIT_24130SNARE_interactions_in_vesicular_transport VIT_50101Channels_and_pores	Transport	+	+
VIT_11s0037g00580	Anthranilate N-hydroxycinnamoyl/benzoyltransferase	E2_3_1_144	VIT_10400Phenylalanine_tyrosine_and_tryptophan_biosynthesis	Cellular Amino Acids and Derivative Metabolic Process			Yes
VIT_11s0037g00710	Trehalose-phosphate phosphatase	E3_1_3_12	VIT_10500Starch_and_sucrose_metabolism	Carbohydrate Metabolic Process			Yes	+
VIT_11s0037g01100	Mannosyltransferase, putative	K05286	VIT_10563Glycosylphosphatidylinositol-anchor_biosynthesis	Lipid Metabolic Process	+	+
VIT_11s0037g01300	No hit			no hit	+	+
VIT_11s0037g01370	Ankyrin	K10380		Cellular Process			Yes
VIT_11s0052g00220	Unknown protein			unknown			Yes
VIT_11s0052g00630	Metallothionein			Cellular Homeostasis	+	+
VIT_11s0052g00870	IAA33	IAA33	VIT_30003Auxin_signaling VIT_60008AUXIAA	Response to Hormone Stimulus	+
VIT_11s0052g00910	No hit			no hit	+	+
VIT_11s0052g01340	Xyloglucan endo-transglycosylase, C-terminal	E2_4_1_207	VIT_40006Cell_wall	Cell Wall Metabolism			Yes	+
VIT_11s0065g00060	ATP binding			unknown		+
VIT_11s0065g00560	Small G protein / RhoGAP	RHOGAP	VIT_50109Incompletely_characterized_transport_systems	Transport			Yes
VIT_11s0065g00570	Glutamate carboxypeptidase (AMP1)	E3_4_17_21		Cellular Homeostasis	+	+
VIT_11s0065g00580	No hit			no hit			Yes
VIT_11s0078g00280	Pol polyprotein			Cellular Homeostasis			Yes	+
VIT_11s0103g00040	High-affinity K+ transporter 1 (HKT1)	HKT1	VIT_50124Porters_cat_30_to_64	Transport	+	+
VIT_11s0103g00410	No hit			no hit			Yes
VIT_11s0118g00100	Unknown			unknown			Yes
VIT_11s0118g00160	Disease resistance protein			Response to Stress			Yes
VIT_11s0206g00020	Isopentenyl diphosphate isomerase 2	E5_3_3_2	VIT_10100Biosynthesis_of_steroids VIT_10900Terpenoid_biosynthesis	Lipid Metabolic Process	+
VIT_12s0028g00120	No hit			no hit	+
VIT_12s0028g00380	DTDP-glucose 4-6-dehydratase	E4_2_1_46	VIT_10520Nucleotide_sugars_metabolism	Carbohydrate Metabolic Process		+
VIT_12s0028g01040	Protein kinase			Signal Transduction		+
VIT_12s0028g01860	Protein kinase Xa21	K13437	VIT_34626Plant-pathogen_interaction	Response to Stress			Yes
VIT_12s0028g03000	No hit			no hit	+
VIT_12s0028g03080	Homeobox transcription factor	DDTHB_3	VIT_60025DDT	Transcription Factor Activity		+
VIT_12s0034g00010	No hit			no hit			Yes
VIT_12s0034g00020	No hit			no hit	+	+
VIT_12s0034g00370	R protein L6	K13477	VIT_34627R_proteins_from_Plant-pathogen_interaction	Response to Stress	+	+
VIT_12s0034g00380	R protein L6	K13477	VIT_34627R_proteins_from_Plant-pathogen_interaction	Response to Stress			Yes
VIT_12s0034g00820	No hit			no hit		+
VIT_12s0034g01040	No hit			no hit	+	nd
VIT_12s0034g01070	R protein MLA10	K13475	VIT_34627R_proteins_from_Plant-pathogen_interaction	Response to Stress			Yes
VIT_12s0034g01260	R protein L6	K13477	VIT_34627R_proteins_from_Plant-pathogen_interaction	Response to Stress	+
VIT_12s0034g01350	R protein L6	K13477	VIT_34627R_proteins_from_Plant-pathogen_interaction	Response to Stress			Yes
VIT_12s0034g01480	Disease resistance protein (NBS-LRR class) Rps1-k-2			Response to Stress			Yes
VIT_12s0034g01740	R protein MLA10	K13475	VIT_34627R_proteins_from_Plant-pathogen_interaction	Response to Stress		+
VIT_12s0034g01960	No hit			no hit			Yes
VIT_12s0034g02020	Chlororespiratory reduction 2 (CRR2)			Generation of Energy			Yes
VIT_12s0035g00580	No hit			no hit	+	+
VIT_12s0055g00560	RPS2 (resistant to p. syringae 2)			Response to Stress	+
VIT_12s0055g00680	Leucine-rich repeat protein kinase			Signal Transduction			Yes	+
VIT_12s0055g00980	Peroxidase precursor	E1_11_1_7	VIT_10360Phenylalanine_metabolism VIT_10680Methane_metabolism	Cellular Amino Acids and Derivative Metabolic Process			Yes
VIT_12s0057g00870	CF9	K13446	VIT_34626Plant-pathogen_interaction	Response to Stress	+	+
VIT_12s0057g01120	No hit			no hit	+	+
VIT_12s0059g00720	Cupin region			Response to Stress			Yes
VIT_12s0121g00050	R protein MLA10	K13475	VIT_34627R_proteins_from_Plant-pathogen_interaction	Response to Stress	+
VIT_12s0121g00400	No hit			no hit		+
VIT_12s0142g00540	3-phosphoshikimate 1-carboxyvinyltransferase, chloroplast precursor	E2_5_1_19	VIT_10400Phenylalanine_tyrosine_and_tryptophan_biosynthesis	Cellular Amino Acids and Derivative Metabolic Process			Yes	+
VIT_12s0178g00150	Unknown protein			unknown	nd	nd
VIT_13s0019g00380	R protein MLA10	K13475	VIT_34627R_proteins_from_Plant-pathogen_interaction	Response to Stress			Yes
VIT_13s0019g01140	R protein MLA10	K13475	VIT_34627R_proteins_from_Plant-pathogen_interaction	Response to Stress			Yes
VIT_13s0019g03070	Heat shock protein 17.6 kDa class I	K13993	VIT_24141Protein_processing_in_endoplasmic_reticulum	Response to Stress	+
VIT_13s0047g00990	bifunctional dihydroflavonol 4-reductase flavanone 4-reductase-like	E1_1_1_219	VIT_10940Phenylpropanoid_biosynthesis	Secondary Metabolic Process			Yes
VIT_13s0064g00100	R protein disease resistance protein	RPROT	VIT_34627R_proteins_from_Plant-pathogen_interaction	Response to Stress	+	+
VIT_13s0064g00140	R protein disease resistance protein	RPROT	VIT_34627R_proteins_from_Plant-pathogen_interaction	Response to Stress	+
VIT_13s0064g00530	R protein MLA10	K13475	VIT_34627R_proteins_from_Plant-pathogen_interaction	Response to Stress	+
VIT_13s0064g01000	Telomerase reverse transcriptase (TERT)	K00992		DNA/RNA Metabolic Process	+	+
VIT_13s0064g01490	Lipoxygenase	E1_13_11_12	VIT_10592alpha-Linolenic_acid_metabolism	Lipid Metabolic Process	+
VIT_13s0064g01640	Beta-primeverosidase	E3_2_1_149	VIT_11000Single_reactions	Secondary Metabolic Process			Yes
VIT_13s0064g01740	Glycosyl hydrolase family 1 protein			Carbohydrate Metabolic Process	+
VIT_13s0064g01850	R protein MLA10	K13475	VIT_34627R_proteins_from_Plant-pathogen_interaction	Response to Stress			Yes	+
VIT_13s0064g01880	No hit			no hit	+
VIT_13s0067g02460	SAC3/GANP			unknown			Yes
VIT_13s0067g03570	R protein MLA10	K13475	VIT_34627R_proteins_from_Plant-pathogen_interaction	Response to Stress		+
VIT_13s0084g00360	R protein MLA10	K13475	VIT_34627R_proteins_from_Plant-pathogen_interaction	Response to Stress			Yes
VIT_13s0084g00380	flavonol sulfotransferase	E2_8_2_27	VIT_10941Flavonoid_biosynthesis	Secondary Metabolic Process	+
VIT_13s0084g00460	Ankyrin repeat protein			Cellular Process	+	+
VIT_13s0139g00290	R protein disease resistance protein	RPROT	VIT_34627R_proteins_from_Plant-pathogen_interaction	Response to Stress			Yes
VIT_13s0139g00320	R protein MLA10	K13475	VIT_34627R_proteins_from_Plant-pathogen_interaction	Response to Stress		+
VIT_13s0139g00340	R protein MLA10	K13475	VIT_34627R_proteins_from_Plant-pathogen_interaction	Response to Stress		+
VIT_13s0156g00500	R protein disease resistance protein	RPROT	VIT_34627R_proteins_from_Plant-pathogen_interaction	Response to Stress			Yes
VIT_13s0158g00260	R protein MLA10	K13475	VIT_34627R_proteins_from_Plant-pathogen_interaction	Response to Stress	+	+
VIT_13s0158g00310	NBS-LRR type disease resistance protein			Response to Stress	+	+
VIT_14s0006g00560	No hit			no hit			Yes
VIT_14s0006g00800	Tubulin alpha-2 chain	K07374	VIT_44145Phagosome VIT_44810Regulation_of_actin_cytoskeleton	Developmental Process			Yes
VIT_14s0006g01380	No hit			no hit		+
VIT_14s0006g02770	Proton-dependent oligopeptide transport (POT) family protein	POT	VIT_50122Porters_cat_7_to_17	Transport	+
VIT_14s0030g00040	Disease resistance protein (CC-NBS-LRR class)			Response to Stress			Yes
VIT_14s0030g00880	No hit			no hit		+
VIT_14s0030g00980	DNA-directed RNA polymerase III subunit C25	K03022	VIT_23020RNA_polymerase	DNA/RNA Metabolic Process			Yes	+
VIT_14s0036g00020	R protein disease resistance protein	RPROT	VIT_34627R_proteins_from_Plant-pathogen_interaction	Response to Stress			Yes
VIT_14s0036g01090	Unknown protein			unknown	+
VIT_14s0060g00800	Galactinol synthase	E2_4_1_123	VIT_10052Galactose_metabolism	Carbohydrate Metabolic Process			Yes
VIT_14s0060g01450	3'-5' exoribonuclease	K01146		DNA/RNA Metabolic Process		+
VIT_14s0060g01640	Armadillo helical			Cellular Process	+	+
VIT_14s0066g00240	Alpha-L-fucosidase 2 precursor	E3_2_1_51	VIT_10511N-Glycan_degradation	Carbohydrate Metabolic Process			Yes
VIT_14s0066g00410	Aldose 1-epimerase	E5_1_3_3	VIT_10010Glycolysis	Carbohydrate Metabolic Process			Yes
VIT_14s0068g00770	FAR1-related sequence 5	FRS5_22	VIT_60071Orphans_far-red	Transcription Factor Activity			Yes
VIT_14s0068g00950	No hit			no hit			Yes
VIT_14s0068g01010	Unknown protein			unknown	+	+
VIT_14s0068g01330	Transport inhibitor response 1 protein	TIR1	VIT_30003Auxin_signaling	Response to Hormone Stimulus	+	+
VIT_14s0068g01770	WRKY DNA-binding protein 75	WRKY75_2	VIT_60066WRKY	Transcription Factor Activity	+	+
VIT_14s0083g00390	Calcium exchanger	CAEXUNK	VIT_50123Porters_cat_18_to_29	Transport		+
VIT_14s0108g00650	Chromosome condensation protein			DNA/RNA Metabolic Process		+
VIT_14s0128g00640	Germin-like protein 3 [Vitis vinifera]			Response to Stress			Yes
VIT_14s0128g00720	Acyl-CoA synthetase long-chain member 7	E6_2_1_3_LACS7	VIT_10071Fatty_acid_metabolism VIT_44146Peroxisome VIT_50104Group_translocators	Lipid Metabolic Process	+	+
VIT_14s0128g00790	Lipoxygenase (LOX1)	E1_13_11_12	VIT_10592alpha-Linolenic_acid_metabolism	Lipid Metabolic Process			Yes
VIT_15s0021g00950	1-aminocyclopropane-1-carboxylate oxidase	E1_14_17_4	VIT_10640Propanoate_metabolism VIT_30008Ethylene_signaling	Response to Hormone Stimulus		+
VIT_15s0024g00450	R protein disease resistance protein	RPROT	VIT_34627R_proteins_from_Plant-pathogen_interaction	Response to Stress	+	+
VIT_15s0024g01020	Amidase	E3_5_1_4	VIT_10220Urea_cycle_and_metabolism_of_amino_groups VIT_10360Phenylalanine_metabolism VIT_11002Auxin_biosynthesis VIT_50133Primary_active_transporter_cat_A9_to_A18	Cellular Amino Acids and Derivative Metabolic Process	+	+
VIT_15s0024g01100	Calmodulin-binding protein MPCBP			Signal Transduction			Yes	+
VIT_15s0024g01120	Vacuolar protein sorting 41 (VPS41)	VPS41	VIT_50110Protein_coat	Transport			Yes
VIT_15s0024g01760	R protein L6	K13477	VIT_34627R_proteins_from_Plant-pathogen_interaction	Response to Stress			Yes
VIT_15s0024g01810	No hit			no hit			Yes	+
VIT_15s0024g01850	Taxadiene 5-alpha-hydroxylase cytochrome P450	E1_14_99_37	VIT_10904Diterpenoid_biosynthesis	Secondary Metabolic Process			Yes
VIT_15s0045g00650	No hit			no hit		+
VIT_15s0045g01090	Unknown protein			unknown			Yes
VIT_15s0045g01210	No hit			no hit			Yes
VIT_15s0045g01270	No hit			no hit			Yes
VIT_15s0045g01430	No hit			no hit			Yes
VIT_15s0046g00810	Serine/threonine protein phosphatase 1; PP1	K06269	VIT_10500Starch_and_sucrose_metabolism	Carbohydrate Metabolic Process			Yes
VIT_15s0046g01990	UDP-glucosyltransferase	E2_4_1_81	VIT_10941Flavonoid_biosynthesis	Secondary Metabolic Process		+
VIT_15s0046g02510	2-oxo acid dehydrogenase, lipoyl-binding site	E1_2_4_1	VIT_10010Glycolysis VIT_10252Alanine_and_aspartate_metabolism VIT_10290Valine_leucine_and_isoleucine_biosynthesis VIT_10620Pyruvate_metabolism VIT_10650Butanoate_metabolism	Carbohydrate Metabolic Process	+
VIT_15s0046g02850	Ankyrin protein kinase			Cellular Process	+	+
VIT_15s0046g03210	Disease resistance protein RGA4			Response to Stress			Yes
VIT_15s0046g03340	Acetyl co-enzyme A carboxylase carboxyltransferase alpha subunit	E6_4_1_2	VIT_10061Fatty_acid_biosynthesis VIT_10620Pyruvate_metabolism	Lipid Metabolic Process			Yes
VIT_15s0048g01620	CYP76E3			Cellular Process	+	+
VIT_15s0048g02340	No hit			no hit	+	+
VIT_15s0107g00520	Glycine-rich RNA-binding protein, putative [Ricinus communis]			DNA/RNA Metabolic Process			Yes
VIT_16s0013g01040	No hit			no hit			Yes
VIT_16s0013g01500	Disease resistance protein			Response to Stress		+
VIT_16s0013g01830	Leucine-rich repeat family protein			Response to Stress			Yes
VIT_16s0013g02100	2-phosphoglycerate kinase	K05715	VIT_10010Glycolysis	Carbohydrate Metabolic Process			Yes
VIT_16s0022g00030	CCR4-NOT transcription complex, subunit 1	K12604	VIT_23018RNA_degradation	DNA/RNA Metabolic Process	+	+
VIT_16s0022g00130	No hit			no hit			Yes
VIT_16s0022g00300	Sulfate transporter protein	SULTRREL	VIT_50124Porters_cat_30_to_64	Transport	+	+
VIT_16s0022g00350	Receptor protein kinase			Signal Transduction	+	+
VIT_16s0022g00360	TMK1 (transmembrane kinase 1)			Signal Transduction			Yes
VIT_16s0022g01890	GTP-binding protein engA	ENGA		Signal Transduction			Yes
VIT_16s0022g02300	CXE carboxylesterase CXE20	E3_1_1_1		Lipid Metabolic Process			Yes
VIT_16s0039g00190	Leucine-rich repeat transmembrane protein kinase			Signal Transduction			Yes
VIT_16s0039g00800	GAG-POL precursor [Vitis vinifera]			Cellular Homeostasis	+
VIT_16s0039g01030	Cell division cycle 20, cofactor of APC complex	K03363	VIT_24120Ubiquitin_mediated_proteolysis VIT_44110Cell_cycle	Cellular Homeostasis	+
VIT_16s0039g01610	V-type H+-transporting ATPase 54 kD subunit	K02144	VIT_10190Oxidative_phosphorylation VIT_44145Phagosome VIT_50131Primary_active_transporter_cat_A2_to_A4	Generation of Energy	+	+
VIT_16s0039g02300	EIX receptor 2			Response to Stress			Yes
VIT_16s0039g02920	Cupin region			Response to Stress	+	+
VIT_16s0050g01960	Curculin (mannose-binding) lectin			unknown	+
VIT_16s0098g00020	Receptor serine/threonine kinase			Signal Transduction			Yes	+
VIT_16s0098g00510	Lipase class 3			Lipid Metabolic Process			Yes	+
VIT_16s0100g00280	EMB2758 (embryo defective 2758)			Developmental Process	+	+
VIT_16s0100g00760	Stilbene synthase 2 [Vitis sp. cv. 'Norton']	E2_3_1_95	VIT_10940Phenylpropanoid_biosynthesis	Secondary Metabolic Process		+
VIT_16s0100g01080	No hit			no hit	+
VIT_16s0115g00220	Myosin-like protein XIA	MYOSINXIA	VIT_44810Regulation_of_actin_cytoskeleton	Developmental Process			Yes	+
VIT_16s0148g00020	Ser/Thr receptor-like kinase1			Signal Transduction			Yes	+
VIT_16s0148g00090	GASA4	GASA4	VIT_30010Gibberellin_signaling	Response to Hormone Stimulus	nd
VIT_16s0148g00300	Receptor serine/threonine kinase			Signal Transduction	+	nd
VIT_17s0000g01570	No hit			no hit			Yes
VIT_17s0000g02490	No hit			no hit			Yes
VIT_17s0000g02620	No hit			no hit	+	+
VIT_17s0000g03080	R protein MLA10	K13475	VIT_34627R_proteins_from_Plant-pathogen_interaction	Response to Stress		+
VIT_17s0000g03340	Wall-associated kinase 4			Signal Transduction			Yes
VIT_17s0000g03520	Receptor kinase RK20-1			Signal Transduction		+
VIT_17s0000g04040	No hit			no hit			Yes
VIT_17s0000g04110	No hit			no hit		+
VIT_17s0000g04390	Cold-induced wall associated kinase			Signal Transduction		+
VIT_17s0000g06540	Exonuclease	E3_1_13_1		DNA/RNA Metabolic Process		+
VIT_17s0000g06850	No hit			no hit	+
VIT_18s0001g01320	Wall-associated receptor kinase 5			Signal Transduction			Yes	+
VIT_18s0001g03200	Emp24/gp25L/p24	EMP24	VIT_50110Protein_coat	Transport	+
VIT_18s0001g03650	No hit			no hit	+	+
VIT_18s0001g03710	R protein L6	K13477	VIT_34627R_proteins_from_Plant-pathogen_interaction	Response to Stress			Yes
VIT_18s0001g03900	R protein L6	K13477	VIT_34627R_proteins_from_Plant-pathogen_interaction	Response to Stress	+	+
VIT_18s0001g04070	No hit			no hit	+
VIT_18s0001g04820	(-)-germacrene D synthase	E4_2_3_22	VIT_10900Terpenoid_biosynthesis	Secondary Metabolic Process			Yes
VIT_18s0001g05380	TTL1 (tetratricopetide-repeat thioredoxin-like 1)			Cellular Homeostasis	+
VIT_18s0001g05470	(-)-germacrene D synthase	E4_2_3_22	VIT_10900Terpenoid_biosynthesis	Secondary Metabolic Process			Yes
VIT_18s0001g07500	Mechanosensitive ion channel MSCS-like 2	MSL2	VIT_50101Channels_and_pores	Transport	+
VIT_18s0001g07910	No hit			no hit	+
VIT_18s0001g10460	Defective chloroplasts and leaves protein / DCL protein			DNA/RNA Metabolic Process			Yes
VIT_18s0001g11720	EMB2756 (embryo defective 2756)			Developmental Process	+	+
VIT_18s0001g12190	CYP721A1			Cellular Process	+	+
VIT_18s0001g15540	No hit			no hit		+
VIT_18s0001g15570	Zinc finger (CCCH-type) family protein	CCCHFAM_5	VIT_60018C3H	Transcription Factor Activity			Yes
VIT_18s0041g00020	Wall-associated receptor kinase 2			Signal Transduction			Yes
VIT_18s0041g00070	No hit			no hit			Yes	+
VIT_18s0041g00160	Disease resistance protein (NBS class)			Response to Stress			Yes
VIT_18s0041g00260	R protein PRF disease resistance protein	K13453	VIT_34627R_proteins_from_Plant-pathogen_interaction	Response to Stress			Yes
VIT_18s0041g00280	T-complex protein 11			Cellular Homeostasis	+
VIT_18s0041g00490	Proton-dependent oligopeptide transport (POT) family protein	POT	VIT_50122Porters_cat_7_to_17	Transport	+	+
VIT_18s0075g00170	No hit			no hit			Yes
VIT_18s0075g00260	Molecular chaperone DnaK	K04043	VIT_23018RNA_degradation VIT_50101Channels_and_pores	DNA/RNA Metabolic Process	+
VIT_18s0075g00320	R protein L6	K13477	VIT_34627R_proteins_from_Plant-pathogen_interaction	Response to Stress	+
VIT_18s0075g00830	Laccase	E1_10_3_2	VIT_11000Single_reactions VIT_50109Incompletely_characterized_transport_systems	Secondary Metabolic Process			Yes
VIT_18s0086g00280	DNA mismatch repair protein MSH3	K08736	VIT_23430Mismatch_repair	DNA/RNA Metabolic Process		+
VIT_18s0086g00440	V-type H+-transporting ATPase 21kDa proteolipid subunit	K03661	VIT_10190Oxidative_phosphorylation VIT_44145Phagosome VIT_50131Primary_active_transporter_cat_A2_to_A4	Generation of Energy			Yes	+
VIT_18s0089g00100	R protein L6	K13477	VIT_34627R_proteins_from_Plant-pathogen_interaction	Response to Stress			Yes
VIT_18s0089g00120	No hit			no hit	+	+
VIT_18s0089g00550	TIR-NBS-TIR type disease resistance protein			Response to Stress	+	+
VIT_18s0089g00560	Acetyl Co-A acetyltransferase	E2_3_1_9	VIT_10071Fatty_acid_metabolism VIT_10072Synthesis_and_degradation_of_ketone_bodies VIT_10280Valine_leucine_and_isoleucine_degradation VIT_10380Tryptophan_metabolism VIT_10620Pyruvate_metabolism VIT_10650Butanoate_metabolism	Lipid Metabolic Process		+
VIT_18s0089g00690	CF9	K13446	VIT_34626Plant-pathogen_interaction	Response to Stress			Yes	+
VIT_18s0117g00280	Coatomer protein complex, subunit beta 2	COPB2	VIT_50110Protein_coat	Transport			Yes
VIT_18s0117g00360	R protein L6	K13477	VIT_34627R_proteins_from_Plant-pathogen_interaction	Response to Stress			Yes
VIT_18s0122g00840	EMB2261 (embryo defective 2261)			Developmental Process			Yes
VIT_18s0122g01000	No hit			no hit		+
VIT_18s0166g00010	Protein kinase Xa21	K13437	VIT_34626Plant-pathogen_interaction	Response to Stress			Yes
VIT_18s0166g00040	Protein kinase Xa21			Signal Transduction		+
VIT_18s0166g00280	Transcription factor related			unknown			Yes
VIT_19s0014g01130	No hit			no hit	nd
VIT_19s0014g01510	No hit			no hit			Yes
VIT_19s0014g01620	Ca2+-ATPase 13 ACA13, plasma membrane	K01537	VIT_34020Calcium_signaling_pathway VIT_50131Primary_active_transporter_cat_A2_to_A4	Transport		+
VIT_19s0014g01770	Glutamate receptor protein	GLR2_7	VIT_50101Channels_and_pores	Transport			Yes	+
VIT_19s0014g02580	(-)-germacrene D synthase	E4_2_3_22	VIT_10900Terpenoid_biosynthesis	Secondary Metabolic Process		+
VIT_19s0014g02850	Dynein light subunit lc6, flagellar outer arm	K10418	VIT_44810Regulation_of_actin_cytoskeleton	Developmental Process			Yes	+
VIT_19s0090g00270	Unknown protein			unknown	+	+
