# Supplementary material for: Whole-genome sequencing and SNV genotyping of ‘Nebbiolo’ (Vitis vinifera L.) clones
Source: Sci Rep. 2017 Dec 11;7:17294. doi: 10.1038/s41598-017-17405-y (PMC5725591; doi:10.1038/s41598-017-17405-y)
Supplement: Supplementary file 5 — Table S9 [file 41598_2017_17405_MOESM5_ESM.xlsx]

## Sheet: Genes
Table S9. Genes affected by at least one SNV shared by the three 'Nebbiolo' clones in the upstream region (5,000 nt) proximal to transcription start site.
Unique ID	Functional annotation	Network	Functionnal category
VIT_19s0177g00330	Unknown protein		Unknown
VIT_19s0177g00280	DNAJ heat shock N-terminal domain-containing	vv50132Primary_active_transporter_cat_A5_to_A8	Transport overview.Primary Active Transporters.P-P-bond hydrolysis-driven transporters.General Secretory Pathway (Sec)
VIT_19s0177g00110	Translation initiation factor eIF-1	vv23013RNA_transport	Transport overview.Macromolecule transport.RNA transport
VIT_19s0177g00020	Gibberellin 2-oxidase 1	vv10904Diterpenoid_biosynthesis	Metabolism.Secondary metabolism.Terpenoid metabolism.Diterpenoid metabolism.Diterpenoid biosynthesis
VIT_19s0093g00620	Ring-type E3 ubiquitin ligase		Unclear
VIT_19s0093g00150	Glutathione S-transferase 25 GSTU25	vv10480Glutathione_metabolism	Metabolism.Primary metabolism.Coenzyme and prosthetic group metabolism.Peptide derived compounds biosynthesis.Glutathione metabolism
VIT_19s0093g00140	KOW domain-containing transcription factor family protein KTF1		Regulation overview.Regulation of gene expression.Regulation of transcription.Transcription factor
VIT_19s0090g01260	PHD finger transcription factor	vv60048PHD	Regulation overview.Regulation of gene expression.Regulation of transcription.Transcription factor.PHD family transcription factor
VIT_19s0090g01190	Chaperone GrpE type 2	vv50132Primary_active_transporter_cat_A5_to_A8	Transport overview.Primary Active Transporters.P-P-bond hydrolysis-driven transporters.Mitochondrial Protein Translocase
VIT_19s0090g00640	Glyoxalase I	vv10620Pyruvate_metabolism	Metabolism.Primary metabolism.Carbohydrate metabolism.Monosaccharide metabolism.Pyruvate metabolism
VIT_19s0090g00600	No hit		No hit
VIT_19s0090g00560	Beta-1,3-galactosyltransferase sqv-2	vv10602Glycosphingolipid_biosynthesis	Metabolism.Primary metabolism.Lipid metabolism.Sphingolipid metabolism.Glycosphingolipid metabolism.Glycosphingolipid biosynthesis
VIT_19s0090g00530	Geranyl diphosphate synthase small subunit	vv10100Biosynthesis_of_steroids vv10900Terpenoid_biosynthesis	Metabolism.Primary metabolism.Lipid metabolism.Steroid metabolism.Steroid biosynthesis
VIT_19s0090g00520	No hit		No hit
VIT_19s0090g00390	Endoribonuclease L-PSP		Metabolism.Primary metabolism.Nucleobase, nucleoside, nucleotide, nucleic acid metabolism.Nucleic acid metabolism.RNA metabolism
VIT_19s0090g00380	Ubiquitin thioesterase OTU1	vv24141Protein_processing_in_endoplasmic_reticulum	Metabolism.Primary metabolism.Protein metabolism and modification.Proteolysis.Peptidase-mediated proteolysis
VIT_19s0090g00340	Heat shock protein 91	Vv23040Spliceosome Vv50101Channels_and_pores	Metabolism.Primary metabolism.Protein metabolism and modification.Protein folding.Chaperone-mediated protein folding.HSP-mediated protein folding
VIT_19s0090g00320	No hit		No hit
VIT_19s0090g00230	Calcineurin phosphoesterase		Unclassified
VIT_19s0090g00220	CRS2-associated factor 2, mitochondrial precursor		Metabolism.Primary metabolism.Nucleobase, nucleoside, nucleotide, nucleic acid metabolism.Nucleic acid metabolism.RNA metabolism.RNA processing.mRNA processing.mRNA splicing
VIT_19s0090g00180	5-alpha-taxadienol-10-beta-hydroxylase	vv10904Diterpenoid_biosynthesis	Metabolism.Secondary metabolism.Terpenoid metabolism.Diterpenoid metabolism.Diterpenoid biosynthesis
VIT_19s0090g00170	5-alpha-taxadienol-10-beta-hydroxylase	vv10904Diterpenoid_biosynthesis	Metabolism.Secondary metabolism.Terpenoid metabolism.Diterpenoid metabolism.Diterpenoid biosynthesis
VIT_19s0090g00130	Unknown protein		Unknown
VIT_19s0090g00110	VPS22	vv50111Tethering_factors	Transport overview.Macromolecule transport.Protein transport.Tethering factors
VIT_19s0090g00100	Unknown protein		Unknown
VIT_19s0090g00090	No hit		No hit
VIT_19s0090g00060	Biopterin transport-related protein BT1	vv50125Porters_cat_66_to_94	Transport overview.Electrochemical Potential-driven Transporters.Porters.Folate-Biopterin Transporter
VIT_19s0085g01170	Seed maturation protein PM41		Response to stimulus.Stress response.Biotic stress response
VIT_19s0085g00480	No hit		No hit
VIT_19s0085g00220	EMB2758 (embryo defective 2758)		Development.Reproductive development.Embryo development
VIT_19s0085g00210	Pentatricopeptide (PPR) repeat-containing protein		Diverse functions.Gene family with diverse functions.Pentatricopeptide domain family
VIT_19s0085g00120	ABC transporter B member 11	vv52010ABC_transporters	Transport overview.Macromolecule transport.Multidrug transport.Multidrug ABC transport
VIT_19s0085g00080	DEAD box RNA helicase RH5	vv23040Spliceosome vv50133Primary_active_transporter_cat_A9_to_A18	Metabolism.Primary metabolism.Nucleobase, nucleoside, nucleotide, nucleic acid metabolism.Nucleic acid metabolism.RNA metabolism.RNA processing.mRNA processing.mRNA splicing
VIT_19s0027g01360	No hit		No hit
VIT_19s0027g00720	No hit		No hit
VIT_19s0015g02080	(-)-germacrene D synthase	vv10900Terpenoid_biosynthesis	Metabolism.Secondary metabolism.Terpenoid metabolism.Terpenoid biosynthesis
VIT_19s0015g01880	No hit		No hit
VIT_19s0015g01680	Unknown protein		Unknown
VIT_19s0015g00990	No hit		No hit
VIT_19s0015g00720	No hit		No hit
VIT_19s0015g00190	Zinc transporter ZIP11	vv50121Porters_cat_1_to_6	Transport overview.Electrochemical Potential-driven Transporters.Porters.Zinc (Zn2+)-Iron (Fe2+) Permease
VIT_19s0015g00010	ABC transporter C member 9	vv52010ABC_transporters	Transport overview.Macromolecule transport.Multidrug transport.Multidrug ABC transport
VIT_19s0014g05310	Sec23/sec24 transport	vv24141Protein_processing_in_endoplasmic_reticulum vv50110Protein_coat	Transport overview.Macromolecule transport.Protein transport.Protein coat
VIT_19s0014g05210	Fertilization-independent endosperm development protein		Unknown
VIT_19s0014g04990	No hit		No hit
VIT_19s0014g04590	S-locus protein kinase		Signaling.Signaling pathway.Protein kinase
VIT_19s0014g04210	S-locus protein kinase		Signaling.Signaling pathway.Protein kinase
VIT_19s0014g04090	Serine/threonine-protein kinase receptor ARK3		Signaling.Signaling pathway.Protein kinase
VIT_19s0014g04080	Serine/threonine-protein kinase receptor ARK3		Signaling.Signaling pathway.Protein kinase
VIT_19s0014g04070	Curculin (mannose-binding) lectin		Unknown
VIT_19s0014g03900	Ubiquitin-specific protease 14		Metabolism.Primary metabolism.Protein metabolism and modification.Proteolysis.cytoplasmic and nuclear protein degradation.Ubiquitin-mediated proteolysis
VIT_19s0014g03780	Unknown protein		Unknown
VIT_19s0014g03770	Retrotransposon		Transposable elements viral and plasmid proteins.Protein from transposable element
VIT_19s0014g03760	Unknown		Unknown
VIT_19s0014g03240	Beta-mannosidase 4	vv10511N-Glycan_degradation	Metabolism.Primary metabolism.Carbohydrate metabolism.Oligosaccharide metabolism.N-Glycan metabolism.N-Glycan catabolism
VIT_19s0014g03000	Leucine-rich repeat-containing protein 40		Diverse functions.Gene family with diverse functions.NBS-LRR superfamily
VIT_19s0014g02990	Nuclear GTP-binding protein NUG2	vv23008Ribosome_biogenesis_in_Eukaryotes	Cellular process.Cellular component organization and biogenesis.Ribosome organization and biogenesis
VIT_19s0014g02950	No hit		No hit
VIT_19s0014g02920	Pentatricopeptide (PPR) repeat-containing		Diverse functions.Gene family with diverse functions.Pentatricopeptide domain family
VIT_19s0014g02850	Dynein light subunit lc6, flagellar outer arm	vv44810Regulation_of_actin_cytoskeleton	Cellular process.Cellular component organization and biogenesis.Cytoskeleton organization and biogenesis.Microtubule organization and biogenesis.Microtubule-driven movement
VIT_19s0014g02600	Protein kinase G11A		Signaling.Signaling pathway.Protein kinase
VIT_19s0014g02590	(-)-germacrene D synthase	vv10900Terpenoid_biosynthesis	Metabolism.Secondary metabolism.Terpenoid metabolism.Terpenoid biosynthesis
VIT_19s0014g02550	(-)-germacrene D synthase	vv10900Terpenoid_biosynthesis	Metabolism.Secondary metabolism.Terpenoid metabolism.Terpenoid biosynthesis
VIT_19s0014g02450	ALF5 (Aberrant lateral root formation 5)	vv50125Porters_cat_66_to_94	Transport overview.Electrochemical Potential-driven Transporters.Porters.Multidrug/Oligosaccharidyl-lipid/Polysaccharide Flippase.Multi Antimicrobial Extrusion
VIT_19s0014g02440	MATE efflux family protein	vv50125Porters_cat_66_to_94	Transport overview.Electrochemical Potential-driven Transporters.Porters.Multidrug/Oligosaccharidyl-lipid/Polysaccharide Flippase.Multi Antimicrobial Extrusion
VIT_19s0014g02390	No hit		No hit
VIT_19s0014g02170	4-amino-4-deoxychorismate lyase	vv10790Folate_biosynthesis	Metabolism.Primary metabolism.Coenzyme and prosthetic group metabolism.Folate metabolism
VIT_19s0014g01880	Homeobox protein	vv60034HB	Regulation overview.Regulation of gene expression.Regulation of transcription.Transcription factor.Homeobox domain family transcription factor
VIT_19s0014g01830	Glutamate receptor protein	vv50101Channels_and_pores	Transport overview.Channels and pores.a-Type channels.Glutamate-gated Ion Channel of Neurotransmitter Receptors
VIT_19s0014g01800	Homogentisate 1,2-dioxygenase	vv10350Tyrosine_metabolism	Metabolism.Primary metabolism.Amino acid metabolism.Aromatic amino acid metabolism.Tyrosine metabolism.Tyrosine catabolism
VIT_19s0014g01770	Glutamate receptor protein	vv50101Channels_and_pores	Transport overview.Channels and pores.a-Type channels.Glutamate-gated Ion Channel of Neurotransmitter Receptors
VIT_19s0014g01520	4-methyl-5-thiazole monophosphate biosynthesis protein		Unclassified
VIT_19s0014g01490	Galactosyltransferase family protein		Unknown
VIT_19s0014g01260	Multiprotein-bridging factor 1a MBF1A	vv60043MBF1	Regulation overview.Regulation of gene expression.Regulation of transcription.Transcription factor.MBF
VIT_19s0014g01170	Anaphase-promoting complex component APC6	vv24120Ubiquitin_mediated_proteolysis vv44110Cell_cycle	Metabolism.Primary metabolism.Protein metabolism and modification.Proteolysis.cytoplasmic and nuclear protein degradation.Ubiquitin-mediated proteolysis
VIT_19s0014g01150	Curculin (mannose-binding) lectin		Unknown
VIT_19s0014g01120	Curculin (mannose-binding) lectin		Unknown
VIT_19s0014g01040	No hit		No hit
VIT_19s0014g00850	Unknown protein		Unknown
VIT_19s0014g00150	Purine permease 11 PUP11	vv50122Porters_cat_7_to_17	Transport overview.Electrochemical Potential-driven Transporters.Porters.Drug/Metabolite Transporter.Plant Organocation Permease
VIT_18s0166g00260	No hit		No hit
VIT_18s0166g00240	RNA recognition motif (RRM)-containing protein		Unknown
VIT_18s0166g00070	No hit		No hit
VIT_18s0166g00040	Protein kinase Xa21		Signaling.Signaling pathway.Protein kinase
VIT_18s0122g01300	RWP-RK domain-containing protein	vv60052RWP-RK	Regulation overview.Regulation of gene expression.Regulation of transcription.Transcription factor.RWP-RK family transcription factor
VIT_18s0122g01290	RWP-RK domain-containing protein	vv60052RWP-RK	Regulation overview.Regulation of gene expression.Regulation of transcription.Transcription factor.RWP-RK family transcription factor
VIT_18s0122g01270	Protein kinase APK1B		Signaling.Signaling pathway.Protein kinase
VIT_18s0122g01220	DNA-binding bromodomain-containing protein		Metabolism.Primary metabolism.Nucleobase, nucleoside, nucleotide, nucleic acid metabolism.Nucleic acid metabolism.DNA metabolism
VIT_18s0122g01170	12-oxophytodienoate reductase 2	vv10592alpha-Linolenic_acid_metabolism	Metabolism.Primary metabolism.Lipid metabolism.Fatty acid metabolism.Alpha-linolenic acid metabolism
VIT_18s0122g01050	Pentatricopeptide (PPR) repeat		Diverse functions.Gene family with diverse functions.Pentatricopeptide domain family
VIT_18s0122g01040	Ubiquitin-protein ligase		Unclear
VIT_18s0122g00980	Glucan endo-1,3-beta-glucosidase 7 precursor	vv10500Starch_and_sucrose_metabolism	Metabolism.Primary metabolism.Carbohydrate metabolism.Polysaccharide metabolism.Starch and sucrose metabolism
VIT_18s0122g00950	Unknown protein		Unknown
VIT_18s0122g00900	Peptidyl-prolyl cis-trans isomerase FKBP-type		Metabolism.Primary metabolism.Protein metabolism and modification.Protein folding.Peptidyl prolyl isomerase-mediated protein folding
VIT_18s0122g00700	AT-hook protein 1		Unknown
VIT_18s0122g00550	Cyclin-dependent kinase B2;1	vv44110Cell_cycle	Cellular process.Cell growth and death
VIT_18s0122g00530	FAR1-related sequence 5	vv60071Orphans_far-red	Regulation overview.Regulation of gene expression.Regulation of transcription.Transcription factor.FAR1-like family transcription factor
VIT_18s0122g00490	No hit		No hit
VIT_18s0122g00460	CP12-3		Unknown
VIT_18s0117g00420	Unknown		Unknown
VIT_18s0117g00330	No hit		No hit
VIT_18s0117g00290	Coatomer protein complex, subunit beta 2	vv50110Protein_coat	Transport overview.Macromolecule transport.Protein transport.Protein coat
VIT_18s0117g00210	Myb domain protein 4	vv60044MYB	Regulation overview.Regulation of gene expression.Regulation of transcription.Transcription factor.MYB family transcription factor
VIT_18s0117g00050	R protein L6	vv34627R_proteins_from_Plant-pathogen_interaction	Response to stimulus.Stress response.Biotic stress response.Plant-pathogen interaction.R proteins from Plant-pathogen interaction
VIT_18s0117g00040	No hit		No hit
VIT_18s0089g01390	Unknown protein		Unknown
VIT_18s0089g01100	No hit		No hit
VIT_18s0089g01050	PHD finger transcription factor	vv60048PHD	Regulation overview.Regulation of gene expression.Regulation of transcription.Transcription factor.PHD family transcription factor
VIT_18s0089g00870	VAMP72A1	vv24130SNARE_interactions_in_vesicular_transport	Cellular process.Cellular transport.Protein trafficking.Vesicle-mediated trafficking.SNARE interactions in vesicular transport
VIT_18s0089g00810	Nicotianamine aminotransferase A	vv10271Methionine_metabolism	Metabolism.Primary metabolism.Amino acid metabolism.Methionine metabolism
VIT_18s0089g00700	CYP714A1		Metabolism.Cellular metabolism.Oxidation reduction.Cytochrome P450 oxidoreductase
VIT_18s0089g00690	CF9	vv34626Plant-pathogen_interaction	Response to stimulus.Stress response.Biotic stress response.Plant-pathogen interaction
VIT_18s0089g00640	No hit		No hit
VIT_18s0089g00620	Glycerophosphoryl diester phosphodiesterase	vv10564Glycerophospholipid_metabolism	Metabolism.Primary metabolism.Lipid metabolism.Glycerolipid metabolism.Glycerophospholipid metabolism
VIT_18s0089g00610	Cytoplasmic membrane protein		Unknown
VIT_18s0089g00600	R protein L6	vv34627R_proteins_from_Plant-pathogen_interaction	Response to stimulus.Stress response.Biotic stress response.Plant-pathogen interaction.R proteins from Plant-pathogen interaction
VIT_18s0089g00560	Acetyl Co-A acetyltransferase	vv10071Fatty_acid_metabolism vv10072Synthesis_and_degradation_of_ketone_bodies vv10280Valine_leucine_and_isoleucine_degradation vv10380Tryptophan_metabolism vv10620Pyruvate_metabolism vv10650Butanoate_metabolism	Metabolism.Primary metabolism.Lipid metabolism.Fatty acid metabolism
VIT_18s0089g00450	R protein L6	vv34627R_proteins_from_Plant-pathogen_interaction	Response to stimulus.Stress response.Biotic stress response.Plant-pathogen interaction.R proteins from Plant-pathogen interaction
VIT_18s0089g00370	Carboxyesterase18 CXE18		Metabolism.Cellular metabolism.Esterase activity
VIT_18s0089g00070	TIR-NBS-LRR-TIR disease resistance protein		Diverse functions.Gene family with diverse functions.NBS-LRR superfamily
VIT_18s0089g00020	Phosphatidylinositol N-acetylglucosaminyltransferase subunit P	vv10563Glycosylphosphatidylinositol-anchor_biosynthesis	Metabolism.Primary metabolism.Lipid metabolism.Glycolipid metabolism.GPI anchor biosynthesis
VIT_18s0086g00450	No hit		No hit
VIT_18s0075g01070	No hit		No hit
VIT_18s0075g00950	Laccase	vv11000Single_reactions vv50109Incompletely_characterized_transport_systems	Metabolism.single reactions
VIT_18s0075g00710	Regulator of nonsense transcripts 3 UPF3	vv23013RNA_transport vv23015mRNA_surveillance_pathway	Metabolism.Primary metabolism.Nucleobase, nucleoside, nucleotide, nucleic acid metabolism.Nucleic acid metabolism.RNA metabolism.RNA catabolism
VIT_18s0075g00700	Laccase	vv11000Single_reactions vv50109Incompletely_characterized_transport_systems	Metabolism.single reactions
VIT_18s0075g00600	Laccase	vv11000Single_reactions vv50109Incompletely_characterized_transport_systems	Metabolism.single reactions
VIT_18s0075g00350	Sucrose-phosphate synthase isoform C	vv10500Starch_and_sucrose_metabolism	Metabolism.Primary metabolism.Carbohydrate metabolism.Polysaccharide metabolism.Starch and sucrose metabolism.Sucrose biosynthesis
VIT_18s0075g00090	Unknown		Unknown
VIT_18s0075g00080	Anaphase-promoting complex component APC1	vv24120Ubiquitin_mediated_proteolysis vv44110Cell_cycle	Metabolism.Primary metabolism.Protein metabolism and modification.Proteolysis.cytoplasmic and nuclear protein degradation.Ubiquitin-mediated proteolysis
VIT_18s0075g00050	No hit		No hit
VIT_18s0072g01180	CDK5 regulatory subunit-associated protein 1-like 1		Regulation overview.Regulation of cell cycle
VIT_18s0072g00990	Leucine-rich repeat protein kinase		Signaling.Signaling pathway.Protein kinase
VIT_18s0072g00880	Exosome complex component RRP45	vv23018RNA_degradation	Metabolism.Primary metabolism.Nucleobase, nucleoside, nucleotide, nucleic acid metabolism.Nucleic acid metabolism.RNA metabolism.RNA catabolism
VIT_18s0072g00290	No hit		No hit
VIT_18s0041g01250	Amino acid permease 1	vv50123Porters_cat_18_to_29	Transport overview.Electrochemical Potential-driven Transporters.Porters.Amino Acid/Auxin Permease
VIT_18s0041g00510	Proton-dependent oligopeptide transport (POT) family protein	vv50122Porters_cat_7_to_17	Transport overview.Electrochemical Potential-driven Transporters.Porters.Proton-dependent Oligopeptide Transporter
VIT_18s0041g00480	Proton-dependent oligopeptide transport (POT) family protein	vv50122Porters_cat_7_to_17	Transport overview.Electrochemical Potential-driven Transporters.Porters.Proton-dependent Oligopeptide Transporter
VIT_18s0041g00450	Acclimation of photosynthesis to environment APE1		Cellular process.Cellular component organization and biogenesis.Organelle organization and biogenesis.Plastid organization and biogenesis
VIT_18s0041g00440	Unknown		Unknown
VIT_18s0041g00400	TIR-NBS-LRR disease resistance		Diverse functions.Gene family with diverse functions.NBS-LRR superfamily
VIT_18s0041g00370	Double strand break repair protein (XRCC4)	vv23450Non_homologous_end_joining	Metabolism.Primary metabolism.Nucleobase, nucleoside, nucleotide, nucleic acid metabolism.Nucleic acid metabolism.DNA metabolism.Non homologous end joining
VIT_18s0041g00270	R protein PRF disease resistance protein	vv34627R_proteins_from_Plant-pathogen_interaction	Response to stimulus.Stress response.Biotic stress response.Plant-pathogen interaction.R proteins from Plant-pathogen interaction
VIT_18s0041g00210	TIR-NBS-LRR disease resistance		Diverse functions.Gene family with diverse functions.NBS-LRR superfamily
VIT_18s0041g00200	R protein L6	vv34627R_proteins_from_Plant-pathogen_interaction	Response to stimulus.Stress response.Biotic stress response.Plant-pathogen interaction.R proteins from Plant-pathogen interaction
VIT_18s0041g00170	Brassinosteroid insensitive 1-associated receptor kinase 1	vv30005Brassinosteroids_signaling	Signaling.Hormone Signaling.Brassinosteroid Signaling.Brassinosteroid-mediated Signaling pathway
VIT_18s0041g00140	FtsH protease	vv50133Primary_active_transporter_cat_A9_to_A18	Transport overview.Primary Active Transporters.P-P-bond hydrolysis-driven transporters.Endoplasmic Reticular Retrotranslocon
VIT_18s0041g00120	No hit		No hit
VIT_18s0041g00070	No hit		No hit
VIT_18s0041g00030	Wall-associated receptor kinase 5		Signaling.Signaling pathway.Protein kinase
VIT_18s0001g15800	Protein kinase Xa21		Signaling.Signaling pathway.Protein kinase
VIT_18s0001g15690	Endo-1,4-beta-glucanase	vv40006Cell_wall	Cellular process.Cellular component organization and biogenesis.Cell wall organization and biogenesis.Cell wall metabolism.Cell wall catabolism.Cellulose catabolism
VIT_18s0001g15610	Unknown		Unknown
VIT_18s0001g15530	Pentatricopeptide (PPR) repeat-containing		Diverse functions.Gene family with diverse functions.Pentatricopeptide domain family
VIT_18s0001g15360	Thylakoid lumenal 29.8 kDa protein		Unknown
VIT_18s0001g15300	No hit		No hit
VIT_18s0001g15080	No hit		No hit
VIT_18s0001g15070	No hit		No hit
VIT_18s0001g14990	Dual-specific kinase DSK1		Signaling.Signaling pathway.Protein kinase
VIT_18s0001g14970	Pentatricopeptide (PPR) repeat-containing		Diverse functions.Gene family with diverse functions.Pentatricopeptide domain family
VIT_18s0001g14930	Unknown protein		Unknown
VIT_18s0001g14780	Lipase 3 (EXL3) family II extracellular		Unclear
VIT_18s0001g14500	SHD (shepherd)	vv34626Plant-pathogen_interaction	Response to stimulus.Stress response.Biotic stress response.Plant-pathogen interaction
VIT_18s0001g12890	Jasmonate O-methyltransferase	vv10592alpha-Linolenic_acid_metabolism	Metabolism.Primary metabolism.Lipid metabolism.Fatty acid metabolism.Alpha-linolenic acid metabolism
VIT_18s0001g12880	Jasmonate O-methyltransferase	vv10592alpha-Linolenic_acid_metabolism	Metabolism.Primary metabolism.Lipid metabolism.Fatty acid metabolism.Alpha-linolenic acid metabolism
VIT_18s0001g12830	1,4-beta-mannan endohydrolase	vv10051Fructose_and_mannose_metabolism	Metabolism.Primary metabolism.Carbohydrate metabolism.Monosaccharide metabolism.Fructose and mannose metabolism
VIT_18s0001g12810	Dihydroflavonol 4-reductase	vv10941Flavonoid_biosynthesis	Metabolism.Secondary metabolism.Phenylpropanoid metabolism.Flavonoid metabolism.Flavonoid biosynthesis.Anthocyanin biosynthesis
VIT_18s0001g12790	Dihydroflavonol reductase [Vitis vinifera]	vv10941Flavonoid_biosynthesis	Metabolism.Secondary metabolism.Phenylpropanoid metabolism.Flavonoid metabolism.Flavonoid biosynthesis.Anthocyanin biosynthesis
VIT_18s0001g12680	Unknown protein		Unknown
VIT_18s0001g12670	Pectinesterase family	vv40006Cell_wall	Cellular process.Cellular component organization and biogenesis.Cell wall organization and biogenesis.Cell wall metabolism.Cell wall modification.Pectin modification
VIT_18s0001g12640	CBS domain-containing protein		Unknown
VIT_18s0001g12460	flavodoxin family protein / radical SAM domain-containing protein		Unclear
VIT_18s0001g12450	No hit		No hit
VIT_18s0001g12320	Unknown protein		Unknown
VIT_18s0001g12280	Unknown protein		Unknown
VIT_18s0001g12120	G-box binding factor 1 (GBF1)	vv50110Protein_coat vv60012BZIP	Transport overview.Macromolecule transport.Protein transport.Protein coat
VIT_18s0001g12080	Phospholipid/glycerol acyltransferase	vv10561Glycerolipid_metabolism vv10564Glycerophospholipid_metabolism vv10565Ether_lipid_metabolism	Metabolism.Primary metabolism.Lipid metabolism.Glycerolipid metabolism.Glycerophospholipid metabolism.Glycerophospholipid biosynthesis
VIT_18s0001g11970	Unknown protein		Unknown
VIT_18s0001g11690	RNA polymerase II mediator complex subunit 18		Metabolism.Primary metabolism.Nucleobase, nucleoside, nucleotide, nucleic acid metabolism.Nucleic acid metabolism.RNA metabolism.RNA biosynthesis.mRNA biosynthesis
VIT_18s0001g11650	Pentatricopeptide repeat		Diverse functions.Gene family with diverse functions.Pentatricopeptide domain family
VIT_18s0001g11550	Unknown		Unknown
VIT_18s0001g11500	CYP81E1	vv10943Isoflavonoid_biosynthesis	Metabolism.Secondary metabolism.Phenylpropanoid metabolism.Flavonoid metabolism.Isoflavonoid metabolism.Isoflavonoid biosynthesis
VIT_18s0001g11470	CyP82A3		Metabolism.Cellular metabolism.Oxidation reduction.Cytochrome P450 oxidoreductase
VIT_18s0001g11460	CYP82C4		Metabolism.Cellular metabolism.Oxidation reduction.Cytochrome P450 oxidoreductase
VIT_18s0001g11450	CYP82C1p		Metabolism.Cellular metabolism.Oxidation reduction.Cytochrome P450 oxidoreductase
VIT_18s0001g11440	No hit		No hit
VIT_18s0001g11430	flavonoid 3-monooxygenase	vv10941Flavonoid_biosynthesis	Metabolism.Secondary metabolism.Phenylpropanoid metabolism.Flavonoid metabolism.Flavonoid biosynthesis
VIT_18s0001g11420	CYP82C2		Metabolism.Cellular metabolism.Oxidation reduction.Cytochrome P450 oxidoreductase
VIT_18s0001g11220	EMB1427 (embryo defective 1427)		Development.Reproductive development.Embryo development
VIT_18s0001g11210	Unknown protein		Unknown
VIT_18s0001g10990	Unknown		Unknown
VIT_18s0001g10980	Patatin		Metabolism.Primary metabolism.Generation of metabolite precursors and energy.Storage proteins
VIT_18s0001g10970	Patatin		Metabolism.Primary metabolism.Generation of metabolite precursors and energy.Storage proteins
VIT_18s0001g10720	Dihydroflavonal-4-reductase	vv10941Flavonoid_biosynthesis	Metabolism.Secondary metabolism.Phenylpropanoid metabolism.Flavonoid metabolism.Flavonoid biosynthesis.Anthocyanin biosynthesis
VIT_18s0001g10640	No hit		No hit
VIT_18s0001g10560	Myosin heavy chain	vv44810Regulation_of_actin_cytoskeleton	Cellular process.Cellular component organization and biogenesis.Cytoskeleton organization and biogenesis.Myosin-driven movement
VIT_18s0001g10490	Coenzyme Q10 homolog B		Unclear
VIT_18s0001g10440	THO complex subunit 5	vv23013RNA_transport	Response to stimulus.Stress response.Abiotic stress response.Temperature stress response.Cold stress response
VIT_18s0001g10430	Trimethylguanosine synthase	vv23013RNA_transport	Transport overview.Macromolecule transport.RNA transport
VIT_18s0001g09890	D-3-phosphoglycerate dehydrogenase	vv10260Glycine_serine_and_threonine_metabolism	Metabolism.Primary metabolism.Amino acid metabolism.Glycine, serine, and threonine metabolism.Glycine, serine, and threonine biosynthesis
VIT_18s0001g09830	TTL3 (tetratricopetide-repeat thioredoxin 3)	vv50132Primary_active_transporter_cat_A5_to_A8	Transport overview.Primary Active Transporters.P-P-bond hydrolysis-driven transporters.Mitochondrial Protein Translocase
VIT_18s0001g09810	Serine-threonine protein kinase		Signaling.Signaling pathway.Protein kinase
VIT_18s0001g09600	HOS15 (High expression of osmotically responsive genes 15)		Response to stimulus.Stress response.Abiotic stress response.Osmotic stress response
VIT_18s0001g09590	Zinc finger protein 4	vv60017C2H2	Regulation overview.Regulation of gene expression.Regulation of transcription.Transcription factor.C2H2 family transcription factor
VIT_18s0001g09310	Transcription initiation factor TFIID subunit 1-A	vv23022Basal_transcription_factors	Metabolism.Primary metabolism.Nucleobase, nucleoside, nucleotide, nucleic acid metabolism.Nucleic acid metabolism.RNA metabolism.Basal transcription factors
VIT_18s0001g09030	F-box protein		Metabolism.Primary metabolism.Protein metabolism and modification.Proteolysis.cytoplasmic and nuclear protein degradation.Ubiquitin-mediated proteolysis
VIT_18s0001g09010	Unknown		Unknown
VIT_18s0001g08930	Nucleobase-ascorbate transporter 7 (NAT7)	vv50124Porters_cat_30_to_64	Transport overview.Electrochemical Potential-driven Transporters.Porters.Nucleobase:Cation Symporter-2
VIT_18s0001g08450	Branched-chain-amino-acid transaminase ATBCAT-2	vv10280Valine_leucine_and_isoleucine_degradation vv10290Valine_leucine_and_isoleucine_biosynthesis vv10770Pantothenate_and_CoA_biosynthesis vv10966Glucosinolate_biosynthesis	Metabolism.Primary metabolism.Amino acid metabolism.Valine, leucine, and isoleucine metabolism.Valine, leucine, and isoleucine catabolism
VIT_18s0001g08180	Calcineurin phosphoesterase		Unclassified
VIT_18s0001g08170	Inorganic pyrophosphatase	vv10190Oxidative_phosphorylation vv50133Primary_active_transporter_cat_A9_to_A18	Metabolism.Primary metabolism.Generation of metabolite precursors and energy.Electron transport.Respiratory-chain phosphorylation
VIT_18s0001g08060	Unknown		Unknown
VIT_18s0001g07920	Pentatricopeptide (PPR) repeat-containing		Diverse functions.Gene family with diverse functions.Pentatricopeptide domain family
VIT_18s0001g07830	Transcription initiation factor TFIIA gamma chain	vv23022Basal_transcription_factors	Metabolism.Primary metabolism.Nucleobase, nucleoside, nucleotide, nucleic acid metabolism.Nucleic acid metabolism.RNA metabolism.Basal transcription factors
VIT_18s0001g07600	Unknown protein		Unknown
VIT_18s0001g07560	Kinesin family member 4/7/21/27	vv44810Regulation_of_actin_cytoskeleton	Cellular process.Cellular component organization and biogenesis.Cytoskeleton organization and biogenesis.Microtubule organization and biogenesis.Microtubule-driven movement
VIT_18s0001g06970	DnaJ homolog, subfamily A, member 3	vv50132Primary_active_transporter_cat_A5_to_A8	Transport overview.Primary Active Transporters.P-P-bond hydrolysis-driven transporters.General Secretory Pathway (Sec)
VIT_18s0001g06640	Zinc finger (C3HC4-type ring finger)	vv60078Other_zf-C3HC4	Regulation overview.Regulation of gene expression.Regulation of transcription.Transcription factor.Zinc finger C3HC4 family transcription factor
VIT_18s0001g06430	Homeobox-leucine zipper protein ATHB-6	vv30001ABA_signaling vv60034HB	Signaling.Hormone Signaling.ABA Signaling.ABA-mediated Signaling pathway
VIT_18s0001g06230	No hit		No hit
VIT_18s0001g06130	No hit		No hit
VIT_18s0001g06050	Phosphotyrosyl phosphatase activator PTPA (GB:X73478)		Signaling.Signaling pathway.Protein phosphatase
VIT_18s0001g06000	No hit		No hit
VIT_18s0001g05970	No hit		No hit
VIT_18s0001g05410	No hit		No hit
VIT_18s0001g05280	No hit		No hit
VIT_18s0001g05150	No hit		No hit
VIT_18s0001g05140	Ribosomal protein L17-2 60S	vv23010Ribosome	Metabolism.Primary metabolism.Protein metabolism and modification.Protein synthesis.Ribosome
VIT_18s0001g05000	(-)-germacrene D synthase	vv10900Terpenoid_biosynthesis	Metabolism.Secondary metabolism.Terpenoid metabolism.Terpenoid biosynthesis
VIT_18s0001g04690	Sesquiterpene cyclase	vv10900Terpenoid_biosynthesis	Metabolism.Secondary metabolism.Terpenoid metabolism.Terpenoid biosynthesis
VIT_18s0001g04260	No hit		No hit
VIT_18s0001g04210	No hit		No hit
VIT_18s0001g04110	(-)-germacrene D synthase	vv10900Terpenoid_biosynthesis	Metabolism.Secondary metabolism.Terpenoid metabolism.Terpenoid biosynthesis
VIT_18s0001g04090	(E)-beta-farnesene synthase	vv10902Monoterpenoid_biosynthesis	Metabolism.Secondary metabolism.Terpenoid metabolism.Monoterpenoid metabolism.Monoterpenoid biosynthesis
VIT_18s0001g04080	Sesquiterpene synthase	vv10100Biosynthesis_of_steroids vv10900Terpenoid_biosynthesis	Metabolism.Primary metabolism.Lipid metabolism.Steroid metabolism.Steroid biosynthesis
VIT_18s0001g04070	No hit		No hit
VIT_18s0001g04020	TIR-NBS-LRR disease resistance		Diverse functions.Gene family with diverse functions.NBS-LRR superfamily
VIT_18s0001g03930	No hit		No hit
VIT_18s0001g03900	R protein L6	vv34627R_proteins_from_Plant-pathogen_interaction	Response to stimulus.Stress response.Biotic stress response.Plant-pathogen interaction.R proteins from Plant-pathogen interaction
VIT_18s0001g03890	No hit		No hit
VIT_18s0001g03720	No hit		No hit
VIT_18s0001g03690	Unknown protein		Unknown
VIT_18s0001g03650	No hit		No hit
VIT_18s0001g03640	No hit		No hit
VIT_18s0001g03590	Histidyl-tRNA synthetase	vv10340Histidine_metabolism vv20970Aminoacyl-tRNA_biosynthesis	Metabolism.Primary metabolism.Amino acid metabolism.Histidine metabolism
VIT_18s0001g03230	Aminoacylase/ metallopeptidase	vv10220Urea_cycle_and_metabolism_of_amino_groups	Metabolism.Primary metabolism.Amino acid metabolism.Arginine and proline metabolism.Urea cycle
VIT_18s0001g03160	Nodulin MtN21 family	vv50122Porters_cat_7_to_17	Transport overview.Electrochemical Potential-driven Transporters.Porters.Drug/Metabolite Transporter.Plant Drug/Metabolite Exporter
VIT_18s0001g03150	Cation transport protein chaC	vv50109Incompletely_characterized_transport_systems	Transport overview.Incompletely characterized transport systems.Putative transport protein.Transporter unknown
VIT_18s0001g03080	Chitin elicitor-binding CEBIP LysM domain-containing	vv34626Plant-pathogen_interaction	Response to stimulus.Stress response.Biotic stress response.Plant-pathogen interaction
VIT_18s0001g02960	Nucleotidyltransferase family protein, putative, expressed		Unknown
VIT_18s0001g02770	Alpha-L-fucosidase 2 precursor	vv10511N-Glycan_degradation	Metabolism.Primary metabolism.Carbohydrate metabolism.Oligosaccharide metabolism.N-Glycan metabolism.N-Glycan catabolism
VIT_18s0001g02590	LRR receptor-like kinase 2		Signaling.Signaling pathway.Protein kinase
VIT_18s0001g02460	Unknown protein		Unknown
VIT_18s0001g02350	Laccase	vv11000Single_reactions vv50109Incompletely_characterized_transport_systems	Metabolism.single reactions
VIT_18s0001g02280	Zinc finger (C3HC4-type ring finger) family protein	vv60078Other_zf-C3HC4	Regulation overview.Regulation of gene expression.Regulation of transcription.Transcription factor.Zinc finger C3HC4 family transcription factor
VIT_18s0001g01860	Preprotein translocase secA	vv23060Protein_export vv50113Thylakoid_targeting_pathway vv50132Primary_active_transporter_cat_A5_to_A8	Metabolism.Primary metabolism.Protein metabolism and modification.Protein folding.Protein export
VIT_18s0001g01850	Amino acid permease	vv50123Porters_cat_18_to_29	Transport overview.Electrochemical Potential-driven Transporters.Porters.Amino Acid/Auxin Permease
VIT_18s0001g01780	Wound-responsive protein		Response to stimulus.Stress response.Abiotic stress response.wounding
VIT_18s0001g01730	Shikimate kinase	vv10400Phenylalanine_tyrosine_and_tryptophan_biosynthesis	Metabolism.Primary metabolism.Amino acid metabolism.Aromatic amino acid metabolism.Aromatic amino acid biosynthesis
VIT_18s0001g01630	Calcium-binding protein CML	vv34626Plant-pathogen_interaction	Response to stimulus.Stress response.Biotic stress response.Plant-pathogen interaction
VIT_18s0001g01510	No hit		No hit
VIT_18s0001g01430	Oxidoreductase N-terminal domain-containing		Unclear
VIT_18s0001g01320	Wall-associated receptor kinase 5		Signaling.Signaling pathway.Protein kinase
VIT_18s0001g01300	Wall-associated receptor kinase 5		Signaling.Signaling pathway.Protein kinase
VIT_18s0001g01240	Unknown		Unknown
VIT_18s0001g00990	Calmodulin-domain protein kinase 9 CPK9	vv34626Plant-pathogen_interaction	Response to stimulus.Stress response.Biotic stress response.Plant-pathogen interaction
VIT_18s0001g00960	Pseudouridine synthase	vv10240Pyrimidine_metabolism	Metabolism.Primary metabolism.Nucleobase, nucleoside, nucleotide, nucleic acid metabolism.Nucleotide metabolism.Pyrimidine metabolism
VIT_18s0001g00910	Transportin-2	vv50112Nuclear_pore_complex	Transport overview.Nucleocytoplasmic transport.Nuclear pore complex
VIT_18s0001g00690	Glutathione S-transferase 8 GSTF8	vv10480Glutathione_metabolism	Metabolism.Primary metabolism.Coenzyme and prosthetic group metabolism.Peptide derived compounds biosynthesis.Glutathione metabolism
VIT_18s0001g00420	Laccase	vv11000Single_reactions vv50109Incompletely_characterized_transport_systems	Metabolism.single reactions
VIT_18s0001g00290	OPCL1 (OPC-8:0 COA ligase1)	vv10592alpha-Linolenic_acid_metabolism vv50104Group_translocators	Metabolism.Primary metabolism.Lipid metabolism.Fatty acid metabolism.Alpha-linolenic acid metabolism
VIT_18s0001g00280	OPCL1 (OPC-8:0 COA ligase1)	vv10592alpha-Linolenic_acid_metabolism vv50104Group_translocators	Metabolism.Primary metabolism.Lipid metabolism.Fatty acid metabolism.Alpha-linolenic acid metabolism
VIT_18s0001g00130	Unknown protein		Unknown
VIT_18s0001g00120	Transducin protein		Unclear
VIT_18s0001g00110	Unknown protein		Unknown
VIT_18s0001g00100	Auxin-independent growth promoter		Unknown
VIT_18s0001g00090	Seed maturation protein PM23		Response to stimulus.Stress response.Biotic stress response
VIT_17s0000g10260	AarF domain containing kinase		Signaling.Signaling pathway.Protein kinase
VIT_17s0000g09320	AAA-type ATPase		Diverse functions.Gene family with diverse functions.AAA-type ATPase domain family
VIT_17s0000g09060	Unknown		Unknown
VIT_17s0000g08250	No hit		No hit
VIT_17s0000g07670	Betaine-aldehyde dehydrogenase	vv10260Glycine_serine_and_threonine_metabolism vv50101Channels_and_pores	Metabolism.Primary metabolism.Amino acid metabolism.Glycine, serine, and threonine metabolism
VIT_17s0000g07460	Pentatricopeptide repeat-containing protein		Diverse functions.Gene family with diverse functions.Pentatricopeptide domain family
VIT_17s0000g07440	Replication protein A 70 kDa DNA-binding subunit		Metabolism.Primary metabolism.Nucleobase, nucleoside, nucleotide, nucleic acid metabolism.Nucleic acid metabolism.DNA metabolism.DNA replication
VIT_17s0000g07420	EDS1 (Enhanced disease susceptibility 1)	vv30011Jasmonate_signaling	Signaling.Hormone Signaling.Jasmonate salicylate signaling.Jasmonate Signaling.Jasmonate-mediated Signaling pathway
VIT_17s0000g07410	Unknown		Unknown
VIT_17s0000g07140	Unknown protein		Unknown
VIT_17s0000g06670	Translation initiation factor eIF-5A		Metabolism.Primary metabolism.Protein metabolism and modification.Protein synthesis.Translation.Translational initiation
VIT_17s0000g06560	Retrovirus Pol polyprotein from transposon TNT 1-94		Transposable elements viral and plasmid proteins.Protein from transposable element
VIT_17s0000g06510	Exonuclease		Metabolism.Primary metabolism.Nucleobase, nucleoside, nucleotide, nucleic acid metabolism.Nucleic acid metabolism.Nucleic acid catabolism
VIT_17s0000g04310	DEAD (Asp-Glu-Ala-Asp) box polypeptide 18	vv23040Spliceosome vv50133Primary_active_transporter_cat_A9_to_A18	Metabolism.Primary metabolism.Nucleobase, nucleoside, nucleotide, nucleic acid metabolism.Nucleic acid metabolism.RNA metabolism.RNA processing.mRNA processing.mRNA splicing
VIT_17s0000g04010	Actin-related protein 4	vv44810Regulation_of_actin_cytoskeleton	Cellular process.Cellular component organization and biogenesis.Cytoskeleton organization and biogenesis.Actin organization and biogenesis
VIT_17s0000g04000	Actin-related protein 4	vv44810Regulation_of_actin_cytoskeleton	Cellular process.Cellular component organization and biogenesis.Cytoskeleton organization and biogenesis.Actin organization and biogenesis
VIT_17s0000g03990	Aspartyl protease		Metabolism.Primary metabolism.Protein metabolism and modification.Proteolysis.Peptidase-mediated proteolysis
VIT_17s0000g03900	No hit		No hit
VIT_17s0000g03890	Peptidyl-prolyl isomerase C		Metabolism.Primary metabolism.Protein metabolism and modification.Protein folding.Peptidyl prolyl isomerase-mediated protein folding
VIT_17s0000g03800	Unknown protein		Unknown
VIT_17s0000g03760	Endonuclease/exonuclease/phosphatase family		Metabolism.Primary metabolism.Nucleobase, nucleoside, nucleotide, nucleic acid metabolism.Nucleic acid metabolism.DNA metabolism
VIT_17s0000g03750	Chitin elicitor-binding CEBIP LysM domain-containing	vv34626Plant-pathogen_interaction	Response to stimulus.Stress response.Biotic stress response.Plant-pathogen interaction
VIT_17s0000g03450	No hit		No hit
VIT_17s0000g03380	Calmodulin binding protein	vv34020Calcium_signaling_pathway vv34626Plant-pathogen_interaction	Signaling.Signaling pathway.Calcium sensors and Signaling
VIT_17s0000g03350	Serine/threonine protein kinase		Signaling.Signaling pathway.Protein kinase
VIT_17s0000g03330	Receptor serine/threonine kinase PR5K		Signaling.Signaling pathway.Protein kinase
VIT_17s0000g03190	Glycosyl transferase family 28 protein	vv10550Peptidoglycan_biosynthesis	Metabolism.Primary metabolism.Carbohydrate metabolism.Oligosaccharide metabolism.Glycan metabolism.Peptidoglycan biosynthesis
VIT_17s0000g03100	Protein phosphatase 2C		Signaling.Signaling pathway.Protein phosphatase.PP2C
VIT_17s0000g03090	R protein disease resistance protein	vv34627R_proteins_from_Plant-pathogen_interaction	Response to stimulus.Stress response.Biotic stress response.Plant-pathogen interaction.R proteins from Plant-pathogen interaction
VIT_17s0000g03080	R protein MLA10	vv34627R_proteins_from_Plant-pathogen_interaction	Response to stimulus.Stress response.Biotic stress response.Plant-pathogen interaction.R proteins from Plant-pathogen interaction
VIT_17s0000g02880	S-adenosyl-L-methionine:salicylic acid carboxyl methyltransferase	vv10360Phenylalanine_metabolism	Metabolism.Primary metabolism.Amino acid metabolism.Aromatic amino acid metabolism.Phenylalanine metabolism.Phenylalanine biosynthesis
VIT_17s0000g02840	Pre-mRNA-splicing factor SPF27	vv23040Spliceosome	Metabolism.Primary metabolism.Nucleobase, nucleoside, nucleotide, nucleic acid metabolism.Nucleic acid metabolism.RNA metabolism.RNA processing.mRNA processing.mRNA splicing
VIT_17s0000g02820	Peroxin-3 (PEX3)	vv44146Peroxisome vv50109Incompletely_characterized_transport_systems	Cellular process.Cellular component organization and biogenesis.Organelle organization and biogenesis.Peroxisome organization and biogenesis
VIT_17s0000g02810	No hit		No hit
VIT_17s0000g02790	Unknown		Unknown
VIT_17s0000g02620	No hit		No hit
VIT_17s0000g02520	Membrane protein		Unknown
VIT_17s0000g02510	Golgin candidate 2	vv50109Incompletely_characterized_transport_systems	Transport overview.Incompletely characterized transport systems.Recognized transporters of unknown biochemical mechanism.Nuclear pore complex
VIT_17s0000g02440	Integral membrane protein		Unknown
VIT_17s0000g02420	Auxin transport protein (PIN3)	vv50004Auxin_transport vv50125Porters_cat_66_to_94	Signaling.Hormone Signaling.Auxin Signaling.Auxin transport
VIT_17s0000g02390	Leucine Rich Repeat receptor-like kinase		Signaling.Signaling pathway.Protein kinase
VIT_17s0000g02330	Receptor protein kinase		Signaling.Signaling pathway.Protein kinase
VIT_17s0000g02300	POT1 (protection of telomeres 1)		Metabolism.Primary metabolism.Nucleobase, nucleoside, nucleotide, nucleic acid metabolism.Nucleic acid metabolism.DNA metabolism
VIT_17s0000g02290	GTPase activating protein		Signaling.Signaling pathway.G-protein signaling pathway
VIT_17s0000g02250	Monooxygenase		Unclear
VIT_17s0000g02210	Hsp70 interacting protein		Metabolism.Primary metabolism.Protein metabolism and modification.Protein folding.Chaperone-mediated protein folding.HSP-mediated protein folding
VIT_17s0000g02160	Unknown protein		Unknown
VIT_17s0000g02150	Ribosomal protein L19	vv23010Ribosome	Metabolism.Primary metabolism.Protein metabolism and modification.Protein synthesis.Ribosome
VIT_17s0000g01690	Argininosuccinate synthase, chloroplast precursor	vv10220Urea_cycle_and_metabolism_of_amino_groups vv10252Alanine_and_aspartate_metabolism vv10330Arginine_and_proline_metabolism	Metabolism.Primary metabolism.Amino acid metabolism.Arginine and proline metabolism.Urea cycle
VIT_17s0000g00300	Signal recognition particle subunit 68 SRP68	vv23060Protein_export vv50132Primary_active_transporter_cat_A5_to_A8	Metabolism.Primary metabolism.Protein metabolism and modification.Protein folding.Protein export
VIT_17s0000g00270	GT2-like trihelix DNA-binding protein	vv60062Trihelix	Regulation overview.Regulation of gene expression.Regulation of transcription.Transcription factor.Trihelix family transcription factor
VIT_16s0148g00420	Rust resistance kinase Lr10		Signaling.Signaling pathway.Protein kinase
VIT_16s0148g00370	Receptor serine/threonine kinase		Signaling.Signaling pathway.Protein kinase
VIT_16s0148g00300	Receptor serine/threonine kinase		Signaling.Signaling pathway.Protein kinase
VIT_16s0148g00170	Protein binding / zinc ion binding		Unknown
VIT_16s0148g00130	Receptor serine/threonine kinase		Signaling.Signaling pathway.Protein kinase
VIT_16s0148g00120	Receptor kinase homolog LRK10		Signaling.Signaling pathway.Protein kinase
VIT_16s0148g00090	GASA4	vv30010Gibberellin_signaling	Signaling.Hormone Signaling.Gibberellic acid Signaling.Gibberellic acid-mediated Signaling pathway
VIT_16s0148g00080	CCR4-NOT transcription complex, subunit 1	vv23018RNA_degradation	Regulation overview.Regulation of gene expression.Regulation of transcription
VIT_16s0148g00070	Receptor-like protein kinase		Signaling.Signaling pathway.Protein kinase
VIT_16s0148g00060	Receptor kinase homolog LRK10		Signaling.Signaling pathway.Protein kinase
VIT_16s0148g00050	Ser/Thr receptor-like kinase1		Signaling.Signaling pathway.Protein kinase
VIT_16s0148g00040	Receptor serine/threonine kinase		Signaling.Signaling pathway.Protein kinase
VIT_16s0148g00020	Ser/Thr receptor-like kinase1		Signaling.Signaling pathway.Protein kinase
VIT_16s0148g00010	Receptor kinase homolog LRK10		Signaling.Signaling pathway.Protein kinase
VIT_16s0115g00220	Myosin-like protein XIA	vv44810Regulation_of_actin_cytoskeleton	Cellular process.Cellular component organization and biogenesis.Cytoskeleton organization and biogenesis.Actin organization and biogenesis.Actin-driven movement
VIT_16s0100g01300	Chromo; Helix-hairpin-helix motif, class 2		Metabolism.Primary metabolism.Nucleobase, nucleoside, nucleotide, nucleic acid metabolism.Nucleic acid metabolism.DNA metabolism
VIT_16s0100g01120	Stilbene synthase	vv10940Phenylpropanoid_biosynthesis	Metabolism.Secondary metabolism.Phenylpropanoid metabolism.Phenylpropanoid biosynthesis
VIT_16s0100g01080	No hit		No hit
VIT_16s0100g01040	Stilbene synthase - grape	vv10940Phenylpropanoid_biosynthesis	Metabolism.Secondary metabolism.Phenylpropanoid metabolism.Phenylpropanoid biosynthesis
VIT_16s0100g00960	Stilbene synthase [Vitis pseudoreticulata]	vv10940Phenylpropanoid_biosynthesis	Metabolism.Secondary metabolism.Phenylpropanoid metabolism.Phenylpropanoid biosynthesis
VIT_16s0100g00910	Stilbene synthase - grape	vv10940Phenylpropanoid_biosynthesis	Metabolism.Secondary metabolism.Phenylpropanoid metabolism.Phenylpropanoid biosynthesis
VIT_16s0100g00900	Stilbene synthase [Vitis pseudoreticulata]	vv10940Phenylpropanoid_biosynthesis	Metabolism.Secondary metabolism.Phenylpropanoid metabolism.Phenylpropanoid biosynthesis
VIT_16s0100g00860	Chalcone synthase	vv10941Flavonoid_biosynthesis	Metabolism.Secondary metabolism.Phenylpropanoid metabolism.Flavonoid metabolism.Flavonoid biosynthesis
VIT_16s0100g00850	Stilbene synthase	vv10940Phenylpropanoid_biosynthesis	Metabolism.Secondary metabolism.Phenylpropanoid metabolism.Phenylpropanoid biosynthesis
VIT_16s0100g00840	Stilbene synthase 4	vv10940Phenylpropanoid_biosynthesis	Metabolism.Secondary metabolism.Phenylpropanoid metabolism.Phenylpropanoid biosynthesis
VIT_16s0100g00420	ARR2 typeB	vv30007Cytokinin_signaling vv60006ARR-B	Signaling.Hormone Signaling.Cytokinin Signaling.Cytokinin-mediated Signaling pathway
VIT_16s0100g00240	Mandelonitrile lyase-like protein	vv10460Cyanoamino_acid_metabolism	Metabolism.Cellular metabolism.Amino acid derivative metabolism.Cyanoamino acid metabolism
VIT_16s0100g00230	Glucose-methanol-choline (GMC) oxidoreductase family protein	vv10260Glycine_serine_and_threonine_metabolism	Metabolism.Primary metabolism.Amino acid metabolism.Glycine, serine, and threonine metabolism
VIT_16s0098g01550	No hit		No hit
VIT_16s0098g01360	No hit		No hit
VIT_16s0098g01200	6-phosphogluconolactonase	vv10030Pentose_phosphate	Metabolism.Primary metabolism.Carbohydrate metabolism.Monosaccharide metabolism.Monosaccharide catabolism.Pentose-phosphate shunt
VIT_16s0098g01190	Ubiquitin A-52 residue ribosomal protein fusion product 1	vv23010Ribosome	Metabolism.Primary metabolism.Protein metabolism and modification.Protein synthesis.Ribosome
VIT_16s0098g00980	Unknown		Unknown
VIT_16s0098g00930	Papain cysteine proteinase isoform I		Metabolism.Primary metabolism.Protein metabolism and modification.Proteolysis.Peptidase-mediated proteolysis
VIT_16s0098g00830	Nascent polypeptide associated complex alpha chain		Metabolism.Primary metabolism.Protein metabolism and modification.Protein folding
VIT_16s0098g00820	Peroxidase 3	vv10360Phenylalanine_metabolism vv10680Methane_metabolism	Metabolism.Primary metabolism.Amino acid metabolism.Aromatic amino acid metabolism.Phenylalanine metabolism.Phenylalanine biosynthesis
VIT_16s0098g00790	Copper-binding family protein		Unclear
VIT_16s0098g00690	Major Facilitator Superfamily	vv50121Porters_cat_1_to_6	Transport overview.Electrochemical Potential-driven Transporters.Porters.Major Facilitator Superfamily
VIT_16s0098g00660	Unknown protein		Unknown
VIT_16s0098g00510	Lipase class 3		Unclear
VIT_16s0098g00480	Lipase class 3		Unclear
VIT_16s0098g00410	Receptor kinase homolog LRK10		Signaling.Signaling pathway.Protein kinase
VIT_16s0098g00120	Polynucleotidyl transferase, Ribonuclease H fold		Metabolism.Primary metabolism.Nucleobase, nucleoside, nucleotide, nucleic acid metabolism.Nucleic acid metabolism.RNA metabolism.RNA processing
VIT_16s0098g00110	Receptor kinase LRK10		Signaling.Signaling pathway.Protein kinase
VIT_16s0098g00020	Receptor serine/threonine kinase		Signaling.Signaling pathway.Protein kinase
VIT_16s0098g00010	Receptor-like protein kinase		Signaling.Signaling pathway.Protein kinase
VIT_16s0050g02810	No hit		No hit
VIT_16s0050g02800	No hit		No hit
VIT_16s0050g02760	Receptor serine/threonine kinase		Signaling.Signaling pathway.Protein kinase
VIT_16s0050g02750	Zinc finger (C3HC4-type ring finger)	vv60078Other_zf-C3HC4	Regulation overview.Regulation of gene expression.Regulation of transcription.Transcription factor.Zinc finger C3HC4 family transcription factor
VIT_16s0050g02720	Receptor kinase homolog LRK10		Signaling.Signaling pathway.Protein kinase
VIT_16s0050g02710	RPK1 (receptor-like protein kinase 1)		Signaling.Signaling pathway.Protein kinase
VIT_16s0050g02640	Polypyrimidine tract-binding protein 2		Unknown
VIT_16s0050g02630	FtsH protease that is localized to the chloroplast	vv50133Primary_active_transporter_cat_A9_to_A18	Transport overview.Primary Active Transporters.P-P-bond hydrolysis-driven transporters.Endoplasmic Reticular Retrotranslocon
VIT_16s0050g02550	Pentatricopeptide (PPR) repeat		Diverse functions.Gene family with diverse functions.Pentatricopeptide domain family
VIT_16s0050g02490	Tetrahydrofolylpolyglutamate synthase	vv10790Folate_biosynthesis	Metabolism.Primary metabolism.Coenzyme and prosthetic group metabolism.Folate metabolism
VIT_16s0050g02410	Ubiquitin-conjugating enzyme E2 D/E	vv24120Ubiquitin_mediated_proteolysis vv24141Protein_processing_in_endoplasmic_reticulum	Metabolism.Primary metabolism.Protein metabolism and modification.Proteolysis.cytoplasmic and nuclear protein degradation.Ubiquitin-mediated proteolysis
VIT_16s0050g02340	Regulator of nonsense transcripts 1	vv23013RNA_transport vv23015mRNA_surveillance_pathway	Metabolism.Primary metabolism.Nucleobase, nucleoside, nucleotide, nucleic acid metabolism.Nucleic acid metabolism.RNA metabolism.tRNA metabolism.tRNA processing
VIT_16s0050g02270	Unknown protein		Unknown
VIT_16s0050g02260	Unknown protein		Unknown
VIT_16s0050g02080	Kinesin motor protein	vv44810Regulation_of_actin_cytoskeleton	Cellular process.Cellular component organization and biogenesis.Cytoskeleton organization and biogenesis.Microtubule organization and biogenesis.Microtubule-driven movement
VIT_16s0050g01970	Serine/threonine protein kinase LRK19		Signaling.Signaling pathway.Protein kinase
VIT_16s0050g01940	S-locus lectin protein kinase		Signaling.Signaling pathway.Protein kinase
VIT_16s0050g01920	Curculin (mannose-binding) lectin		Unknown
VIT_16s0050g01760	Unknown		Unknown
VIT_16s0050g01460	Translocation protein SEC63	vv23060Protein_export vv24141Protein_processing_in_endoplasmic_reticulum vv50132Primary_active_transporter_cat_A5_to_A8	Transport overview.Primary Active Transporters.P-P-bond hydrolysis-driven transporters.General Secretory Pathway (Sec)
VIT_16s0050g01180	Myb family	vv60045MYBrelated	Regulation overview.Regulation of gene expression.Regulation of transcription.Transcription factor.MYB-related family transcription factor
VIT_16s0050g01150	Heat shock protein 90-1	vv24141Protein_processing_in_endoplasmic_reticulum vv34626Plant-pathogen_interaction	Metabolism.Primary metabolism.Protein metabolism and modification.Protein folding.Chaperone-mediated protein folding.HSP-mediated protein folding
VIT_16s0050g01140	Glutamine cyclotransferase	vv11000Single_reactions	Metabolism.single reactions
VIT_16s0050g01130	Serine/threonine-protein kinase		Signaling.Signaling pathway.Protein kinase
VIT_16s0050g01120	Polygalacturonase GH28	vv40006Cell_wall	Cellular process.Cellular component organization and biogenesis.Cell wall organization and biogenesis.Cell wall metabolism.Cell wall modification.Pectin modification
VIT_16s0050g01020	Protein kinase family		Signaling.Signaling pathway.Protein kinase
VIT_16s0050g01010	ATP binding protein		Unknown
VIT_16s0050g01000	Unknown protein		Unknown
VIT_16s0050g00990	ferric reduction oxidase 4	vv50105Transport_electron_carriers	Transport overview.Transmembrane Electron Carriers.Transmembrane 1-electron transfer carriers.Plant Photosystem I Supercomplex
VIT_16s0050g00910	MATE efflux family protein	vv50125Porters_cat_66_to_94	Transport overview.Electrochemical Potential-driven Transporters.Porters.Multidrug/Oligosaccharidyl-lipid/Polysaccharide Flippase.Multi Antimicrobial Extrusion
VIT_16s0050g00890	No hit		No hit
VIT_16s0050g00880	RRNA 2'-O-methyltransferase fibrillarin	vv23008Ribosome_biogenesis_in_Eukaryotes	Metabolism.Primary metabolism.Nucleobase, nucleoside, nucleotide, nucleic acid metabolism.Nucleic acid metabolism.RNA metabolism.rRNA metabolism
VIT_16s0050g00760	Short-chain dehydrogenase/reductase (SDR)		Unclear
VIT_16s0050g00750	Short-chain dehydrogenase/reductase		Unclear
VIT_16s0050g00680	Unknown protein		Unknown
VIT_16s0050g00630	Prolyl 4-hydroxylase	vv10330Arginine_and_proline_metabolismis	Metabolism.Primary metabolism.Amino acid metabolism.Arginine and proline metabolism
VIT_16s0050g00620	Calmodulin-binding heat shock protein		Signaling.Signaling pathway.Calcium sensors and Signaling
VIT_16s0050g00600	Unknown protein		Unknown
VIT_16s0050g00520	Tripeptidyl-peptidase 2		Metabolism.Primary metabolism.Protein metabolism and modification.Proteolysis.Peptidase-mediated proteolysis
VIT_16s0050g00500	Disease resistance family protein		Diverse functions.Gene family with diverse functions.NBS-LRR superfamily
VIT_16s0050g00400	Photoassimilate-responsive protein PAR-1a		Unknown
VIT_16s0050g00360	Disease resistance family protein		Diverse functions.Gene family with diverse functions.NBS-LRR superfamily
VIT_16s0050g00330	No hit		No hit
VIT_16s0050g00320	No hit		No hit
VIT_16s0050g00310	No hit		No hit
VIT_16s0050g00200	HcrVf3 protein	vv34626Plant-pathogen_interaction	Response to stimulus.Stress response.Biotic stress response.Plant-pathogen interaction
VIT_16s0050g00190	DTA2 (downstream target of AGL15 2)		Unknown
VIT_16s0050g00170	HcrVf3 protein	vv34626Plant-pathogen_interaction	Response to stimulus.Stress response.Biotic stress response.Plant-pathogen interaction
VIT_16s0039g02870	No hit		No hit
VIT_16s0039g02830	No hit		No hit
VIT_16s0039g02690	Ankyrin repeat	vv50108Accessory_factors_involved_in_transport	Transport overview.Accessory factors involved in transport.Auxiliary transport proteins.Ankyrin
VIT_16s0039g02680	Unknown protein		Unknown
VIT_16s0039g02520	Unknown protein		Unknown
VIT_16s0039g02490	Phospholipid scramblase 1	vv50109Incompletely_characterized_transport_systems	Transport overview.Incompletely characterized transport systems.Recognized transporters of unknown biochemical mechanism.Ca2+ dep Phospholipid Scramblase
VIT_16s0039g02430	No hit		No hit
VIT_16s0039g02420	No hit		No hit
VIT_16s0039g02370	EIX receptor 2		Diverse functions.Gene family with diverse functions.NBS-LRR superfamily
VIT_16s0039g02360	Disease resistance protein (NBS-LRR class)		Diverse functions.Gene family with diverse functions.NBS-LRR superfamily
VIT_16s0039g02350	Dihydroflavonol 4-reductase	vv10941Flavonoid_biosynthesis	Metabolism.Secondary metabolism.Phenylpropanoid metabolism.Flavonoid metabolism.Flavonoid biosynthesis.Anthocyanin biosynthesis
VIT_16s0039g02290	Unknown		Unknown
VIT_16s0039g02260	RelA/SpoT protein (RSH3)		Signaling.Signaling pathway.G-protein signaling pathway
VIT_16s0039g02250	Cytochrome c oxidase subunit XI assembly protein	vv10190Oxidative_phosphorylation vv50135Primary_active_transporter_cat_D3_to_E2	Metabolism.Primary metabolism.Generation of metabolite precursors and energy.Electron transport.Respiratory-chain phosphorylation
VIT_16s0039g02130	Pentatricopeptide (PPR) repeat-containing		Diverse functions.Gene family with diverse functions.Pentatricopeptide domain family
VIT_16s0039g02120	NADH dehydrogenase (ubiquinone) Fe-S protein 6	vv10190Oxidative_phosphorylation vv50134Primary_active_transporter_cat_D1	Metabolism.Primary metabolism.Generation of metabolite precursors and energy.Electron transport.Respiratory-chain phosphorylation
VIT_16s0039g02110	AAA-type ATPase		Diverse functions.Gene family with diverse functions.AAA-type ATPase domain family
VIT_16s0039g02000	Peptidyl-tRNA hydrolase 2		Metabolism.Primary metabolism.Protein metabolism and modification.Protein synthesis.Translation
VIT_16s0039g01790	Unknown		Unknown
VIT_16s0039g01580	Carbohydrate kinase	vv10030Pentose_phosphate	Metabolism.Primary metabolism.Carbohydrate metabolism.Monosaccharide metabolism.Monosaccharide catabolism.Pentose-phosphate shunt
VIT_16s0039g01500	Alcohol dehydrogenase	vv10010Glycolysis vv10071Fatty_acid_metabolism vv10350Tyrosine_metabolism	Metabolism.Primary metabolism.Carbohydrate metabolism.Glycolysis Gluconeogenesis
VIT_16s0039g01360	Phenylalanin ammonia-lyase [Vitis vinifera]	vv10350Tyrosine_metabolism vv10360Phenylalanine_metabolism vv10910Nitrogen_metabolism vv10940Phenylpropanoid_biosynthesis	Metabolism.Primary metabolism.Amino acid metabolism.Aromatic amino acid metabolism.Tyrosine metabolism
VIT_16s0039g01250	Receptor kinase homolog LRK10		Signaling.Signaling pathway.Protein kinase
VIT_16s0039g01210	Ser/Thr receptor-like kinase1		Signaling.Signaling pathway.Protein kinase
VIT_16s0039g01130	Phenylalanin ammonia-lyase [Vitis vinifera]	vv10350Tyrosine_metabolism vv10360Phenylalanine_metabolism vv10910Nitrogen_metabolism vv10940Phenylpropanoid_biosynthesis	Metabolism.Primary metabolism.Amino acid metabolism.Aromatic amino acid metabolism.Tyrosine metabolism
VIT_16s0039g01110	Phenylalanin ammonia-lyase [Vitis vinifera]	vv10350Tyrosine_metabolism vv10360Phenylalanine_metabolism vv10910Nitrogen_metabolism vv10940Phenylpropanoid_biosynthesis	Metabolism.Primary metabolism.Amino acid metabolism.Aromatic amino acid metabolism.Tyrosine metabolism
VIT_16s0039g01060	CYP89A2		Metabolism.Cellular metabolism.Oxidation reduction.Cytochrome P450 oxidoreductase
VIT_16s0039g01030	Cell division cycle 20, cofactor of APC complex	vv24120Ubiquitin_mediated_proteolysis vv44110Cell_cycle	Metabolism.Primary metabolism.Protein metabolism and modification.Proteolysis.cytoplasmic and nuclear protein degradation.Ubiquitin-mediated proteolysis
VIT_16s0039g01000	ADP,ATP carrier protein	vv50123Porters_cat_18_to_29	Transport overview.Electrochemical Potential-driven Transporters.Porters.Mitochondrial Carrier.Mitochondrial ADP/ATP carrier
VIT_16s0039g00970	Glutathione S-transferase 8 GSTU8	vv10480Glutathione_metabolism	Metabolism.Primary metabolism.Coenzyme and prosthetic group metabolism.Peptide derived compounds biosynthesis.Glutathione metabolism
VIT_16s0039g00920	CYP89A28		Metabolism.Cellular metabolism.Oxidation reduction.Cytochrome P450 oxidoreductase
VIT_16s0039g00910	CYP89A28		Metabolism.Cellular metabolism.Oxidation reduction.Cytochrome P450 oxidoreductase
VIT_16s0039g00800	GAG-POL precursor [Vitis vinifera]		Transposable elements viral and plasmid proteins.Protein from transposable element
VIT_16s0039g00690	D111/G-patch domain-containing protein		Unknown
VIT_16s0039g00620	PHD zinc finger protein		Unknown
VIT_16s0039g00560	F-type H+-transporting ATPase oligomycin sensitivity conferral	vv10190Oxidative_phosphorylation vv50131Primary_active_transporter_cat_A2_to_A4	Metabolism.Primary metabolism.Generation of metabolite precursors and energy.Electron transport.Respiratory-chain phosphorylation
VIT_16s0039g00370	Coiled-coil domain-containing protein 12	vv23040Spliceosome	Metabolism.Primary metabolism.Nucleobase, nucleoside, nucleotide, nucleic acid metabolism.Nucleic acid metabolism.RNA metabolism.RNA processing.mRNA processing.mRNA splicing
VIT_16s0039g00340	Harpin-induced protein-related		Response to stimulus.Stress response.Biotic stress response.Virus stress response
VIT_16s0022g02000	Unknown		Unknown
VIT_16s0022g01990	Unknown		Unknown
VIT_16s0022g01880	No hit		No hit
VIT_16s0022g01620	Receptor protein kinase		Signaling.Signaling pathway.Protein kinase
VIT_16s0022g01380	No hit		No hit
VIT_16s0022g00570	No hit		No hit
VIT_16s0022g00350	Receptor protein kinase		Signaling.Signaling pathway.Protein kinase
VIT_16s0022g00300	Sulfate transporter protein	vv50124Porters_cat_30_to_64	Transport overview.Electrochemical Potential-driven Transporters.Porters.Sulfate Permease
VIT_16s0022g00090	No hit		No hit
VIT_16s0013g02060	No hit		No hit
VIT_16s0013g01590	No hit		No hit
VIT_16s0013g01550	Multicopy supressor of IRA1 MSI1	vv50133Primary_active_transporter_cat_A9_to_A18	Transport overview.Primary Active Transporters.P-P-bond hydrolysis-driven transporters.Peroxisomal Protein Importer
VIT_16s0013g01400	No hit		No hit
VIT_16s0013g01080	Ethylene-responsive transcription factor ERF105	vv30008Ethylene_signaling vv60003AP2_EREBP	Signaling.Hormone Signaling.Ethylene Signaling.Ethylene-mediated Signaling pathway
VIT_16s0013g01050	Ethylene-responsive transcription factor ERF105	vv30008Ethylene_signaling vv60003AP2_EREBP	Signaling.Hormone Signaling.Ethylene Signaling.Ethylene-mediated Signaling pathway
VIT_16s0013g00950	Ethylene-responsive transcription factor ERF105	vv30008Ethylene_signaling vv60003AP2_EREBP	Signaling.Hormone Signaling.Ethylene Signaling.Ethylene-mediated Signaling pathway
VIT_16s0013g00940	Kinetochore protein NDC80	vv44110Cell_cycle	Cellular process.Cell growth and death
VIT_16s0013g00910	No hit		No hit
VIT_16s0013g00650	Histone-lysine N-methyltransferase, H3 lysine-9 specific SUVH5	vv10300Lysine_biosynthesis vv60056SET_PCG	Metabolism.Primary metabolism.Amino acid metabolism.Lysine metabolism
VIT_16s0013g00520	RAB GTPase RAB1C		Cellular process.Cellular transport.Protein trafficking.Vesicle-mediated trafficking
VIT_16s0013g00480	Unknown protein		Unknown
VIT_15s0107g00340	Lanthionine synthetase C		Unclassified
VIT_15s0107g00280	R protein L6	vv34627R_proteins_from_Plant-pathogen_interaction	Response to stimulus.Stress response.Biotic stress response.Plant-pathogen interaction.R proteins from Plant-pathogen interaction
VIT_15s0107g00200	No hit		No hit
VIT_15s0107g00160	Glutathione S-transferase GSTU7	vv10480Glutathione_metabolism	Metabolism.Primary metabolism.Coenzyme and prosthetic group metabolism.Peptide derived compounds biosynthesis.Glutathione metabolism
VIT_15s0048g02800	Unknown		Unknown
VIT_15s0048g02790	No hit		No hit
VIT_15s0048g02780	Unknown protein		Unknown
VIT_15s0048g02690	FAD-binding domain-containing protein		Unclear
VIT_15s0048g02610	Ribosomal protein P1 acidic 60S	vv23010Ribosome	Metabolism.Primary metabolism.Protein metabolism and modification.Protein synthesis.Ribosome
VIT_15s0048g02590	Vacuolar protein sorting 8 (VPS8)	vv50110Protein_coat	Transport overview.Macromolecule transport.Protein transport.Protein coat
VIT_15s0048g02570	Component of oligomeric golgi complex 4	vv50111Tethering_factors	Transport overview.Macromolecule transport.Protein transport.Tethering factors
VIT_15s0048g02490	Catechol O-methyltransferase	vv10350Tyrosine_metabolism	Metabolism.Primary metabolism.Amino acid metabolism.Aromatic amino acid metabolism.Tyrosine metabolism
VIT_15s0048g02400	Serine/threonine-protein kinase		Signaling.Signaling pathway.Protein kinase
VIT_15s0048g02300	NAC transcription factor-like 9	vv60046NAC	Regulation overview.Regulation of gene expression.Regulation of transcription.Transcription factor.NAC family transcription factor
VIT_15s0048g02240	Acid phosphatase PAP14	vv10740Riboflavin_metabolism	Metabolism.Primary metabolism.Coenzyme and prosthetic group metabolism.Riboflavin metabolism
VIT_15s0048g02220	Unknown protein		Unknown
VIT_15s0048g02200	Caffeoyl-CoA O-methyltransferase	vv10940Phenylpropanoid_biosynthesis	Metabolism.Secondary metabolism.Phenylpropanoid metabolism.Phenylpropanoid biosynthesis
VIT_15s0048g02190	PAP/fibrillin family		Cellular process
VIT_15s0048g02140	DET1 (de-etiolated 1)	vv24120Ubiquitin_mediated_proteolysis	Metabolism.Primary metabolism.Protein metabolism and modification.Proteolysis.cytoplasmic and nuclear protein degradation.Ubiquitin-mediated proteolysis
VIT_15s0048g02100	Thioesterase family		Unclear
VIT_15s0048g02020	EMB2744 (embryo defective 2744)		Development.Reproductive development.Embryo development
VIT_15s0048g01860	No hit		No hit
VIT_15s0048g01830	Pentatricopeptide (PPR) repeat-containing		Diverse functions.Gene family with diverse functions.Pentatricopeptide domain family
VIT_15s0048g01820	Acclimation of photosynthesis to environment APE1		Cellular process.Cellular component organization and biogenesis.Organelle organization and biogenesis.Plastid organization and biogenesis
VIT_15s0048g01800	Unknown		Unknown
VIT_15s0048g01750	fasciclin arabinogalactan-protein (FLA8)	vv40006Cell_wall	Cellular process.Cellular component organization and biogenesis.Cell wall organization and biogenesis.Cell wall structural protein
VIT_15s0048g01730	Aurora kinase 3	vv44110Cell_cycle	Cellular process.Cell growth and death
VIT_15s0048g01700	CYP86A1		Metabolism.Cellular metabolism.Oxidation reduction.Cytochrome P450 oxidoreductase
VIT_15s0048g01590	CYP76B1		Metabolism.Cellular metabolism.Oxidation reduction.Cytochrome P450 oxidoreductase
VIT_15s0048g01540	CYP76B1		Metabolism.Cellular metabolism.Oxidation reduction.Cytochrome P450 oxidoreductase
VIT_15s0048g01330	Glyoxylate reductase	vv10630Glyoxylate_and_dicarboxylate_metabolism	Metabolism.Primary metabolism.Generation of metabolite precursors and energy.Glyoxylate and dicarboxylate metabolism
VIT_15s0048g01310	No hit		No hit
VIT_15s0048g01300	Glycosyl transferase family 8 protein		Metabolism.Primary metabolism.Carbohydrate metabolism.Glycosyl transference
VIT_15s0048g01260	fructokinase 1	vv10051Fructose_and_mannose_metabolism vv10500Starch_and_sucrose_metabolism	Metabolism.Primary metabolism.Carbohydrate metabolism.Monosaccharide metabolism.Fructose and mannose metabolism
VIT_15s0048g01100	Arsenite-transporting ATPase	vv50131Primary_active_transporter_cat_A2_to_A4	Transport overview.Primary Active Transporters.P-P-bond hydrolysis-driven transporters.Arsenite-Antimonite (ArsAB) Efflux
VIT_15s0048g01080	Unknown		Unknown
VIT_15s0048g01060	UDP-galactose transporter 2 ATUTR2/UTR2	vv50122Porters_cat_7_to_17	Transport overview.Electrochemical Potential-driven Transporters.Porters.Drug/Metabolite Transporter.CMP-Sialate:CMP Antiporter
VIT_15s0048g00950	Glutathione S-transferase Z2 GSTZ2	vv10480Glutathione_metabolism	Metabolism.Primary metabolism.Coenzyme and prosthetic group metabolism.Peptide derived compounds biosynthesis.Glutathione metabolism
VIT_15s0048g00930	ATP-dependent DNA helicase 2 subunit 2 ku80	vv23450Non_homologous_end_joining	Metabolism.Primary metabolism.Nucleobase, nucleoside, nucleotide, nucleic acid metabolism.Nucleic acid metabolism.DNA metabolism.Non homologous end joining
VIT_15s0048g00910	Unknown protein		Unknown
VIT_15s0048g00880	No hit		No hit
VIT_15s0048g00820	Pentatricopeptide (PPR) repeat-containing protein		Diverse functions.Gene family with diverse functions.Pentatricopeptide domain family
VIT_15s0048g00730	forkhead-associated domain-containing protein	vv60028FHA	Regulation overview.Regulation of gene expression.Regulation of transcription.Transcription factor.FHA family transcription factor
VIT_15s0048g00560	UNE1 (unfertilized embryo sac 1)		Development.Reproductive development.Embryo development
VIT_15s0048g00340	GAE3 (UDP-D- glcucuronate 4-epimerase 3)	vv10500Starch_and_sucrose_metabolism vv10520Nucleotide_sugars_metabolism vv40006Cell_wall	Metabolism.Primary metabolism.Carbohydrate metabolism.Polysaccharide metabolism.Starch and sucrose metabolism
VIT_15s0048g00290	No hit		No hit
VIT_15s0046g03590	(+)-neomenthol dehydrogenase	vv10902Monoterpenoid_biosynthesis	Metabolism.Secondary metabolism.Terpenoid metabolism.Monoterpenoid metabolism.Monoterpenoid biosynthesis
VIT_15s0046g03570	(+)-neomenthol dehydrogenase	vv10902Monoterpenoid_biosynthesis	Metabolism.Secondary metabolism.Terpenoid metabolism.Monoterpenoid metabolism.Monoterpenoid biosynthesis
VIT_15s0046g03400	C-1-tetrahydrofolate synthase, cytoplasmic	vv10630Glyoxylate_and_dicarboxylate_metabolism vv10670One_carbon_pool_by_folate	Metabolism.Primary metabolism.Generation of metabolite precursors and energy.Glyoxylate and dicarboxylate metabolism
VIT_15s0046g03390	K+ efflux antiporter (KEA1)	vv50124Porters_cat_30_to_64	Transport overview.Electrochemical Potential-driven Transporters.Porters.Monovalent Cation:Proton Antiporter-2
VIT_15s0046g03380	Thiol protease		Metabolism.Primary metabolism.Protein metabolism and modification.Proteolysis.Peptidase-mediated proteolysis
VIT_15s0046g03360	Unknown protein		Unknown
VIT_15s0046g03220	No hit		No hit
VIT_15s0046g03150	DTA2 (downstream target of AGL15 2)		Unknown
VIT_15s0046g03130	DTA2 (downstream target of AGL15 2)		Unknown
VIT_15s0046g03120	DTA2 (downstream target of AGL15 2)		Unknown
VIT_15s0046g03090	DTA2 (downstream target of AGL15 2)		Unknown
VIT_15s0046g03060	DTA2 (downstream target of AGL15 2)		Unknown
VIT_15s0046g02990	Barwin endoglucanase		Response to stimulus.Stress response.Biotic stress response
VIT_15s0046g02910	Ribosomal protein L21, chloroplast / CL21 (RPL21) 50S	vv23010Ribosome	Metabolism.Primary metabolism.Protein metabolism and modification.Protein synthesis.Ribosome
VIT_15s0046g02860	Riboflavin biosynthesis protein ribD	vv10740Riboflavin_metabolism	Metabolism.Primary metabolism.Coenzyme and prosthetic group metabolism.Riboflavin metabolism.Riboflavin biosynthesis
VIT_15s0046g02850	Ankyrin protein kinase		Diverse functions.Gene family with diverse functions.Ankyrin domain family
VIT_15s0046g02780	No hit		No hit
VIT_15s0046g02720	No hit		No hit
VIT_15s0046g02650	Calmodulin-binding heat shock protein		Signaling.Signaling pathway.Calcium sensors and Signaling
VIT_15s0046g02620	Beta-amylase 9 BMY9	vv10500Starch_and_sucrose_metabolism	Metabolism.Primary metabolism.Carbohydrate metabolism.Polysaccharide metabolism.Starch and sucrose metabolism.Starch biosynthesis catabolism.Starch catabolism
VIT_15s0046g02590	No hit		No hit
VIT_15s0046g02560	GLABRA 3	vv44110Cell_cycle vv60011BHLH	Cellular process.Cell growth and death
VIT_15s0046g02460	Growth-on protein GRO11		Metabolism.Primary metabolism.Protein metabolism and modification.Proteolysis.Peptidase-mediated proteolysis
VIT_15s0046g02440	Transcription regulator/ zinc ion binding		Regulation overview.Regulation of gene expression.Regulation of transcription.Transcriptional co-activation
VIT_15s0046g02410	Aquaporin TMP-C	vv50101Channels_and_pores	Transport overview.Channels and pores.a-Type channels.Major Intrinsic Protein
VIT_15s0046g02250	Angustifolia		Cellular process.Cell growth and death.Cell growth
VIT_15s0046g02210	Zinc finger (C3HC4-type ring finger)	vv60078Other_zf-C3HC4	Regulation overview.Regulation of gene expression.Regulation of transcription.Transcription factor.Zinc finger C3HC4 family transcription factor
VIT_15s0046g02200	SEC10 (exocyst complex component SEC10)	vv50111Tethering_factors	Transport overview.Macromolecule transport.Protein transport.Tethering factors
VIT_15s0046g01840	Transmembrane protein		Unknown
VIT_15s0046g01760	BTI1 (VIRB2- interacting protein 1)		Unknown
VIT_15s0046g01710	Chitinase, class III	vv10530Aminosugars_metabolism	Metabolism.Primary metabolism.Carbohydrate metabolism.Monosaccharide metabolism.Amino sugar metabolism
VIT_15s0046g01700	Chitinase, class III	vv10530Aminosugars_metabolism	Metabolism.Primary metabolism.Carbohydrate metabolism.Monosaccharide metabolism.Amino sugar metabolism
VIT_15s0046g01690	Chitinase, class III	vv10530Aminosugars_metabolism	Metabolism.Primary metabolism.Carbohydrate metabolism.Monosaccharide metabolism.Amino sugar metabolism
VIT_15s0046g01660	Unknown protein		Unknown
VIT_15s0046g01640	Abl interactor protein 1 (ABIL1)		Cellular process
VIT_15s0046g01580	Acidic chitinase III	vv10530Aminosugars_metabolism	Metabolism.Primary metabolism.Carbohydrate metabolism.Monosaccharide metabolism.Amino sugar metabolism
VIT_15s0046g01470	Unknown protein		Unknown
VIT_15s0046g01390	Ethylene-responsive transcription factor cytokinin response factor 4	vv30007Cytokinin_signaling vv30008Ethylene_signaling vv60003AP2_EREBP	Signaling.Hormone Signaling.Cytokinin Signaling.Cytokinin-mediated Signaling pathway
VIT_15s0046g01200	No hit		No hit
VIT_15s0046g01190	Hydroquinone glucosyltransferase	vv10500Starch_and_sucrose_metabolism	Metabolism.Primary metabolism.Carbohydrate metabolism.Polysaccharide metabolism.Starch and sucrose metabolism
VIT_15s0046g01110	Histone H3.2		Cellular process.Cellular component organization and biogenesis.Nucleus.Chromosome organization and biogenesis.Chromatin assembly
VIT_15s0046g00970	Lipid transfer protein		Transport overview.Macromolecule transport.Lipid transport
VIT_15s0046g00950	Autophagy protein Apg6	vv44140Regulation_of_autophagy	Metabolism.Cellular metabolism.Cellular catabolism.Autophagy
VIT_15s0046g00940	Ubiquitin family		Unclear
VIT_15s0046g00930	Zinc finger (C3HC4-type ring finger)	vv60078Other_zf-C3HC4	Regulation overview.Regulation of gene expression.Regulation of transcription.Transcription factor.Zinc finger C3HC4 family transcription factor
VIT_15s0046g00890	No hit		No hit
VIT_15s0046g00730	Auxin-responsive protein	vv30003Auxin_signaling	Signaling.Hormone Signaling.Auxin Signaling.Auxin-mediated Signaling pathway
VIT_15s0046g00720	Unknown protein		Unknown
VIT_15s0046g00710	Wax synthase	vv11000Single_reactions	Metabolism.single reactions
VIT_15s0046g00650	Wax synthase	vv11000Single_reactions	Metabolism.single reactions
VIT_15s0046g00640	Wax synthase	vv11000Single_reactions	Metabolism.single reactions
VIT_15s0046g00630	Wax synthase	vv11000Single_reactions	Metabolism.single reactions
VIT_15s0046g00600	No hit		No hit
VIT_15s0046g00590	Wax synthase	vv11000Single_reactions	Metabolism.single reactions
VIT_15s0046g00510	Wax synthase	vv11000Single_reactions	Metabolism.single reactions
VIT_15s0046g00440	Phosphatidylinositol 3- and 4-kinase / ubiquitin		Signaling.Signaling pathway.Protein kinase
VIT_15s0046g00400	Seven in absentia SINA4	vv24120Ubiquitin_mediated_proteolysis	Metabolism.Primary metabolism.Protein metabolism and modification.Proteolysis.cytoplasmic and nuclear protein degradation.Ubiquitin-mediated proteolysis
VIT_15s0046g00370	Unknown protein		Unknown
VIT_15s0046g00340	Transcription factor jumonji (jmjC) domain-containing protein	vv60038Jumonji	Regulation overview.Regulation of gene expression.Regulation of transcription.Transcription factor.Jumonji family transcription factor
VIT_15s0046g00300	Importin-alpha re-exporter	vv50109Incompletely_characterized_transport_systems vv50112Nuclear_pore_complex	Transport overview.Incompletely characterized transport systems.Recognized transporters of unknown biochemical mechanism.Nuclear pore complex
VIT_15s0045g01590	Eceriferum 1 (CER1 protein) Sterol desaturase		Metabolism.Primary metabolism.Lipid metabolism.Wax metabolism.Wax biosynthesis
VIT_15s0045g01480	No hit		No hit
VIT_15s0045g01470	No hit		No hit
VIT_15s0045g01450	No hit		No hit
VIT_15s0045g01440	Eceriferum 1 (CER1 protein) Sterol desaturase		Metabolism.Primary metabolism.Lipid metabolism.Wax metabolism.Wax biosynthesis
VIT_15s0045g01200	Avr9/Cf-9 rapidly elicited protein		Response to stimulus.Stress response.Biotic stress response
VIT_15s0045g00810	Disease resistance protein RPR1		Diverse functions.Gene family with diverse functions.NBS-LRR superfamily
VIT_15s0045g00530	DNA replication factor C complex subunit 3	vv23030DNA_replication vv23420Nucleotide_excision_repair vv23430Mismatch_repair	Metabolism.Primary metabolism.Nucleobase, nucleoside, nucleotide, nucleic acid metabolism.Nucleic acid metabolism.DNA metabolism.DNA replication
VIT_15s0045g00520	No hit		No hit
VIT_15s0045g00480	Unknown		Unknown
VIT_15s0045g00250	Auxilin		Cellular process.Cellular transport.Protein trafficking.Vesicle-mediated trafficking
VIT_15s0045g00110	Ribosomal protein L4e RPL4D	vv23010Ribosome	Metabolism.Primary metabolism.Protein metabolism and modification.Protein synthesis.Ribosome
VIT_15s0024g01820	No hit		No hit
VIT_15s0024g01810	No hit		No hit
VIT_15s0024g01750	Protein kinase		Signaling.Signaling pathway.Protein kinase
VIT_15s0024g01630	Glutathione S-transferase 8 GSTU8	vv10480Glutathione_metabolism	Metabolism.Primary metabolism.Coenzyme and prosthetic group metabolism.Peptide derived compounds biosynthesis.Glutathione metabolism
VIT_15s0024g01180	No hit		No hit
VIT_15s0024g00410	Lectin		Unknown
VIT_15s0021g02470	Epoxide hydrolase-like protein		Metabolism.Cellular metabolism.Epoxide hydrolase family
VIT_15s0021g01630	Ethylene responsive element binding factor 2	vv30008Ethylene_signaling vv60003AP2_EREBP	Signaling.Hormone Signaling.Ethylene Signaling.Ethylene-mediated Signaling pathway
VIT_15s0021g00950	1-aminocyclopropane-1-carboxylate oxidase	vv10640Propanoate_metabolism vv30008Ethylene_signaling	Metabolism.Primary metabolism.Organic acid metabolism.Propanoate metabolism
VIT_15s0021g00890	Ring-H2 zinc finger protein ATL4		Unknown
VIT_15s0021g00820	No hit		No hit
VIT_15s0021g00810	No hit		No hit
VIT_15s0021g00570	Acyl carrier protein, mitochondrial	vv10190Oxidative_phosphorylation vv50134Primary_active_transporter_cat_D1	Metabolism.Primary metabolism.Generation of metabolite precursors and energy.Electron transport.Respiratory-chain phosphorylation
VIT_15s0021g00390	No hit		No hit
VIT_14s0128g01020	Germin-like protein 3 [Vitis vinifera]		Metabolism.Primary metabolism.Generation of metabolite precursors and energy.Storage proteins
VIT_14s0128g01010	Germin-like protein 3 [Vitis vinifera]		Metabolism.Primary metabolism.Generation of metabolite precursors and energy.Storage proteins
VIT_14s0128g00980	Germin-like protein 3 [Vitis vinifera]		Metabolism.Primary metabolism.Generation of metabolite precursors and energy.Storage proteins
VIT_14s0128g00900	MORC family CW-type zinc finger 4		Unknown
VIT_14s0128g00870	MYB related DIRP family protein	vv60045MYBrelated	Regulation overview.Regulation of gene expression.Regulation of transcription.Transcription factor.MYB-related family transcription factor
VIT_14s0128g00770	F-box protein		Metabolism.Primary metabolism.Protein metabolism and modification.Proteolysis.cytoplasmic and nuclear protein degradation.Ubiquitin-mediated proteolysis
VIT_14s0128g00750	Aminopeptidase		Metabolism.Primary metabolism.Protein metabolism and modification.Proteolysis.Peptidase-mediated proteolysis
VIT_14s0128g00740	Unknown protein		Unknown
VIT_14s0128g00620	Germin-like protein 3 [Vitis vinifera]		Metabolism.Primary metabolism.Generation of metabolite precursors and energy.Storage proteins
VIT_14s0128g00610	Germin-like protein 3 [Vitis vinifera]		Metabolism.Primary metabolism.Generation of metabolite precursors and energy.Storage proteins
VIT_14s0128g00560	No hit		No hit
VIT_14s0128g00550	Protein kinase Xa21	vv34626Plant-pathogen_interaction	Response to stimulus.Stress response.Biotic stress response.Plant-pathogen interaction
VIT_14s0128g00530	No hit		No hit
VIT_14s0128g00520	Alpha-L-fucosidase 2 precursor	vv10511N-Glycan_degradation	Metabolism.Primary metabolism.Carbohydrate metabolism.Oligosaccharide metabolism.N-Glycan metabolism.N-Glycan catabolism
VIT_14s0128g00510	Protein kinase Xa21	vv34626Plant-pathogen_interaction	Response to stimulus.Stress response.Biotic stress response.Plant-pathogen interaction
VIT_14s0128g00500	No hit		No hit
VIT_14s0128g00490	DnaJ homolog, subfamily B, member 5	vv50132Primary_active_transporter_cat_A5_to_A8	Transport overview.Primary Active Transporters.P-P-bond hydrolysis-driven transporters.General Secretory Pathway (Sec)
VIT_14s0128g00480	Translation initiation factor eIF-3 subunit 1	vv23013RNA_transport	Metabolism.Primary metabolism.Protein metabolism and modification.Protein synthesis.Translation.Translational initiation
VIT_14s0128g00470	Unknown protein		Unknown
VIT_14s0128g00440	Tangled	vv44110Cell_cycle	Cellular process.Cell growth and death
VIT_14s0128g00100	Aminotransferase class IV	vv10280Valine_leucine_and_isoleucine_degradation vv10290Valine_leucine_and_isoleucine_biosynthesis vv10770Pantothenate_and_CoA_biosynthesis	Metabolism.Primary metabolism.Amino acid metabolism.Valine, leucine, and isoleucine metabolism.Valine, leucine, and isoleucine catabolism
VIT_14s0108g01640	NADH dehydrogenase ND2	vv10190Oxidative_phosphorylation vv50134Primary_active_transporter_cat_D1	Metabolism.Primary metabolism.Generation of metabolite precursors and energy.Electron transport.Respiratory-chain phosphorylation
VIT_14s0108g01510	Membrane-anchored ubiquitin-fold protein 2		Unknown
VIT_14s0108g01490	Pentatricopeptide (PPR) repeat-containing protein		Diverse functions.Gene family with diverse functions.Pentatricopeptide domain family
VIT_14s0108g01480	Unknown protein		Unknown
VIT_14s0108g01410	3-phosphatidylinositol 3-phosphatase	vv10562Inositol_phosphate_metabolism vv34070Phosphatidylinositol_signaling_system	Metabolism.Primary metabolism.Carbohydrate metabolism.Monosaccharide metabolism.Inositol phosphate metabolism
VIT_14s0108g01320	Plastocyanin domain-containing protein	vv10195Photosynthesis vv50113Thylakoid_targeting_pathway	Metabolism.Primary metabolism.Generation of metabolite precursors and energy.Photosynthesis.Photosynthetic-chain phosphorylation
VIT_14s0108g01120	SPX (SYG1/Pho81/XPR1) domain-containing protein	vv50125Porters_cat_66_to_94	Transport overview.Electrochemical Potential-driven Transporters.Porters.Phosphate Permease (Pho1)
VIT_14s0108g01100	Ribosomal protein L32	vv23010Ribosome	Metabolism.Primary metabolism.Protein metabolism and modification.Protein synthesis.Ribosome
VIT_14s0108g00940	Glycogen synthase	vv10500Starch_and_sucrose_metabolism	Metabolism.Primary metabolism.Carbohydrate metabolism.Polysaccharide metabolism.Starch and sucrose metabolism
VIT_14s0108g00900	Pectinesterase family	vv40006Cell_wall	Cellular process.Cellular component organization and biogenesis.Cell wall organization and biogenesis.Cell wall metabolism.Cell wall modification.Pectin modification
VIT_14s0108g00750	Zinc finger homeobox 34	vv60068Zf-HD	Regulation overview.Regulation of gene expression.Regulation of transcription.Transcription factor.zf-HD family transcription factor
VIT_14s0108g00740	GASA4	vv30010Gibberellin_signaling	Signaling.Hormone Signaling.Gibberellic acid Signaling.Gibberellic acid-mediated Signaling pathway
VIT_14s0108g00720	No hit		No hit
VIT_14s0108g00660	Chromosome condensation protein		Metabolism.Primary metabolism.Nucleobase, nucleoside, nucleotide, nucleic acid metabolism.Nucleic acid metabolism.DNA metabolism.DNA replication
VIT_14s0108g00650	Chromosome condensation protein		Metabolism.Primary metabolism.Nucleobase, nucleoside, nucleotide, nucleic acid metabolism.Nucleic acid metabolism.DNA metabolism.DNA replication
VIT_14s0108g00630	Amino acid permease	vv50123Porters_cat_18_to_29	Transport overview.Electrochemical Potential-driven Transporters.Porters.Amino Acid/Auxin Permease
VIT_14s0108g00590	FtsH protease	vv50133Primary_active_transporter_cat_A9_to_A18	Transport overview.Primary Active Transporters.P-P-bond hydrolysis-driven transporters.Endoplasmic Reticular Retrotranslocon
VIT_14s0108g00540	Phosphofructokinase	vv10051Fructose_and_mannose_metabolism	Metabolism.Primary metabolism.Carbohydrate metabolism.Monosaccharide metabolism.Fructose and mannose metabolism
VIT_14s0108g00450	No hit		No hit
VIT_14s0108g00350	3-dehydroquinate synthase	vv10400Phenylalanine_tyrosine_and_tryptophan_biosynthesis	Metabolism.Primary metabolism.Amino acid metabolism.Aromatic amino acid metabolism.Aromatic amino acid biosynthesis
VIT_14s0108g00340	Leucine Rich Repeat receptor-like kinase		Signaling.Signaling pathway.Protein kinase
VIT_14s0108g00260	Unknown		Unknown
VIT_14s0108g00180	Quinonprotein alcohol dehydrogenase		Unclear
VIT_14s0108g00140	Ubiquitin-conjugating enzyme E2 A	vv24120Ubiquitin_mediated_proteolysis	Metabolism.Primary metabolism.Protein metabolism and modification.Proteolysis.cytoplasmic and nuclear protein degradation.Ubiquitin-mediated proteolysis
VIT_14s0108g00060	Unknown protein		Unknown
VIT_14s0083g01120	MAP3K-like protein kinase, putative, expressed		Signaling.Signaling pathway.Protein kinase.MAPK cascade
VIT_14s0083g00980	Pollen Ole e 1 allergen and extensin		Unknown
VIT_14s0083g00830	Lipase GDSL 7		Unclear
VIT_14s0083g00380	Unknown		Unknown
VIT_14s0083g00300	RNA polymerase sigma factor		Metabolism.Primary metabolism.Nucleobase, nucleoside, nucleotide, nucleic acid metabolism.Nucleic acid metabolism.RNA metabolism
VIT_14s0083g00050	DDT domain-containing protein	vv60025DDT	Regulation overview.Regulation of gene expression.Regulation of transcription.Transcription factor.DDT family transcription factor
VIT_14s0083g00040	Sugar transport protein 12 (STP12)	vv50121Porters_cat_1_to_6	Transport overview.Electrochemical Potential-driven Transporters.Porters.Major Facilitator Superfamily.Sugar Porter
VIT_14s0081g00770	R protein disease resistance protein	vv34627R_proteins_from_Plant-pathogen_interaction	Response to stimulus.Stress response.Biotic stress response.Plant-pathogen interaction.R proteins from Plant-pathogen interaction
VIT_14s0081g00660	Unknown protein		Unknown
VIT_14s0081g00490	Deoxyribodipyrimidine photolyase		Metabolism.Primary metabolism.Nucleobase, nucleoside, nucleotide, nucleic acid metabolism.Nucleic acid metabolism.DNA metabolism.DNA recombination and repair.repair
VIT_14s0081g00470	No hit		No hit
VIT_14s0081g00360	Ankyrin repeat	vv50108Accessory_factors_involved_in_transport	Transport overview.Accessory factors involved in transport.Auxiliary transport proteins.Ankyrin
VIT_14s0068g02320	Unknown		Unknown
VIT_14s0068g02310	No hit		No hit
VIT_14s0068g02300	HcrVf1 protein		Diverse functions.Gene family with diverse functions.NBS-LRR superfamily
VIT_14s0068g01990	Unknown protein		Unknown
VIT_14s0068g01980	No hit		No hit
VIT_14s0068g01890	Nodulin		Response to stimulus.Stress response.Biotic stress response
VIT_14s0068g01270	No hit		No hit
VIT_14s0068g01260	Phosphate carrier protein	vv50123Porters_cat_18_to_29	Transport overview.Electrochemical Potential-driven Transporters.Porters.Mitochondrial Carrier.Phosphate carrier
VIT_14s0068g01210	Sex determination protein tasselseed-2		Development.Reproductive development
VIT_14s0068g01190	Aspartate kinase	vv10260Glycine_serine_and_threonine_metabolism vv10300Lysine_biosynthesis	Metabolism.Primary metabolism.Amino acid metabolism.Glycine, serine, and threonine metabolism
VIT_14s0068g01150	Sialyltransferase	vv10602Glycosphingolipid_biosynthesis	Metabolism.Primary metabolism.Lipid metabolism.Sphingolipid metabolism.Glycosphingolipid metabolism.Glycosphingolipid biosynthesis
VIT_14s0068g01130	Zinc finger (C3HC4-type ring finger)	vv60078Other_zf-C3HC4	Regulation overview.Regulation of gene expression.Regulation of transcription.Transcription factor.Zinc finger C3HC4 family transcription factor
VIT_14s0068g01100	Unknown protein		Unknown
VIT_14s0068g01050	GCN5 N-acetyltransferase (GNAT)	vv60082GNAT	Regulation overview.Regulation of gene expression.Regulation of transcription.Transcription factor.GNAT
VIT_14s0068g01010	Unknown protein		Unknown
VIT_14s0068g00990	No hit		No hit
VIT_14s0068g00980	Unknown protein		Unknown
VIT_14s0068g00700	EMB1895		Development.Reproductive development.Embryo development
VIT_14s0068g00690	OTU cysteine protease		Metabolism.Primary metabolism.Protein metabolism and modification.Proteolysis.Peptidase-mediated proteolysis
VIT_14s0068g00500	Indole-3-acetate beta-glucosyltransferase	vv11002Auxin_biosynthesis	Signaling.Hormone Signaling.Auxin Signaling.Auxin metabolism.Auxin inactivation by conjugation
VIT_14s0068g00420	Alpha-amylase isozyme C2 precursor	vv10500Starch_and_sucrose_metabolism	Metabolism.Primary metabolism.Carbohydrate metabolism.Polysaccharide metabolism.Starch and sucrose metabolism.Starch biosynthesis catabolism.Starch catabolism
VIT_14s0068g00300	ABRC5		Unknown
VIT_14s0068g00250	Exocyst subunit EXO70 E1	vv50111Tethering_factors	Transport overview.Macromolecule transport.Protein transport.Tethering factors
VIT_14s0068g00220	Proteasome		Unclear
VIT_14s0068g00190	No hit		No hit
VIT_14s0068g00130	feronia receptor-like kinase		Signaling.Signaling pathway.Protein kinase
VIT_14s0068g00110	feronia receptor-like kinase		Signaling.Signaling pathway.Protein kinase
VIT_14s0068g00090	feronia receptor-like kinase		Signaling.Signaling pathway.Protein kinase
VIT_14s0068g00080	Non-symbiotic hemoglobin class 1	vv10860Porphyrin_and_chlorophyll_metabolism	Metabolism.Primary metabolism.Cofactor metabolism.Tetrapyrrole metabolism
VIT_14s0068g00070	feronia receptor-like kinase		Signaling.Signaling pathway.Protein kinase
VIT_14s0068g00060	No hit		No hit
VIT_14s0066g02510	Pentatricopeptide (PPR) repeat-containing protein		Diverse functions.Gene family with diverse functions.Pentatricopeptide domain family
VIT_14s0066g01130	Universal stress protein A		Response to stimulus.Stress response
VIT_14s0066g00910	RKF2 (receptor-like serine/threonine kinase 2)		Signaling.Signaling pathway.Protein kinase
VIT_14s0066g00890	Cytochrome c oxidase subunit Vc	vv10190Oxidative_phosphorylation	Metabolism.Primary metabolism.Generation of metabolite precursors and energy.Electron transport.Respiratory-chain phosphorylation
VIT_14s0066g00720	Transducin protein		Unclear
VIT_14s0066g00650	Transducin family protein / WD-40 repeat		Unclear
VIT_14s0066g00420	Pentatricopeptide (PPR) repeat-containing protein		Diverse functions.Gene family with diverse functions.Pentatricopeptide domain family
VIT_14s0066g00330	Unknown		Unknown
VIT_14s0060g02750	Germin-like protein 3 [Vitis vinifera]		Metabolism.Primary metabolism.Generation of metabolite precursors and energy.Storage proteins
VIT_14s0060g02730	Germin		Metabolism.Primary metabolism.Generation of metabolite precursors and energy.Storage proteins
VIT_14s0060g02670	No hit		No hit
VIT_14s0060g02430	Photosystem II oxygen evolving complex protein PsbP	vv10195Photosynthesis vv50135Primary_active_transporter_cat_D3_to_E2	Metabolism.Primary metabolism.Generation of metabolite precursors and energy.Photosynthesis.Photosystem II
VIT_14s0060g02420	Transcription factor jumonji (jmjC) domain-containing protein	vv60038Jumonji	Regulation overview.Regulation of gene expression.Regulation of transcription.Transcription factor.Jumonji family transcription factor
VIT_14s0060g02410	Acyl-CoA binding		Unknown
VIT_14s0060g02370	DegP protease		Metabolism.Primary metabolism.Protein metabolism and modification.Proteolysis.Peptidase-mediated proteolysis
VIT_14s0060g02340	Heat shock protein 70	vv23040Spliceosome vv24141Protein_processing_in_endoplasmic_reticulum vv50101Channels_and_pores	Metabolism.Primary metabolism.Protein metabolism and modification.Protein folding.Chaperone-mediated protein folding.HSP-mediated protein folding
VIT_14s0060g02190	Unknown protein		Unknown
VIT_14s0060g02050	Ribosomal protein L22-2 (RPL22B) 60S	vv23010Ribosome	Metabolism.Primary metabolism.Protein metabolism and modification.Protein synthesis.Ribosome
VIT_14s0060g02010	No hit		No hit
VIT_14s0060g02000	ATPP2-B14		Unclassified
VIT_14s0060g01910	Nodulin MtN3 family		Development.Root development
VIT_14s0060g01890	Nodulin MtN3 family		Development.Root development
VIT_14s0060g01850	Unknown		Unknown
VIT_14s0060g01800	Unknown		Unknown
VIT_14s0060g01780	Unknown protein		Unknown
VIT_14s0060g01640	Armadillo helical		Unknown
VIT_14s0060g01630	Translation initiation factor eIF-3 subunit 10	vv23013RNA_transport	Metabolism.Primary metabolism.Protein metabolism and modification.Protein synthesis.Translation.Translational initiation
VIT_14s0060g01620	Single-strand DNA binding protein		Metabolism.Primary metabolism.Nucleobase, nucleoside, nucleotide, nucleic acid metabolism.Nucleic acid metabolism.DNA metabolism.DNA replication
VIT_14s0060g01250	Unknown protein		Unknown
VIT_14s0060g01190	Nicotianamine synthase	vv10271Methionine_metabolism	Metabolism.Primary metabolism.Amino acid metabolism.Methionine metabolism
VIT_14s0060g01120	Pentatricopeptide (PPR) repeat		Diverse functions.Gene family with diverse functions.Pentatricopeptide domain family
VIT_14s0060g01100	Unknown protein		Unknown
VIT_14s0060g00970	Unknown protein		Unknown
VIT_14s0060g00960	Cyclin-P3-1	vv44110Cell_cycle	Cellular process.Cell growth and death
VIT_14s0060g00940	Unknown		Unknown
VIT_14s0060g00930	Importin alpha-1 subunit (IMPA1)	vv50109Incompletely_characterized_transport_systems vv50112Nuclear_pore_complex	Transport overview.Incompletely characterized transport systems.Recognized transporters of unknown biochemical mechanism.Nuclear pore complex
VIT_14s0060g00880	Pentatricopeptide (PPR) repeat		Diverse functions.Gene family with diverse functions.Pentatricopeptide domain family
VIT_14s0060g00870	Pentatricopeptide (PPR) repeat-containing		Diverse functions.Gene family with diverse functions.Pentatricopeptide domain family
VIT_14s0060g00860	Beta-fructofuranosidase	vv10052Galactose_metabolism vv10500Starch_and_sucrose_metabolism	Metabolism.Primary metabolism.Carbohydrate metabolism.Monosaccharide metabolism.Galactose metabolism
VIT_14s0060g00330	Aspartyl protease		Metabolism.Primary metabolism.Protein metabolism and modification.Proteolysis.Peptidase-mediated proteolysis
VIT_14s0060g00320	D111/G-patch	vv60017C2H2	Regulation overview.Regulation of gene expression.Regulation of transcription.Transcription factor.C2H2 family transcription factor
VIT_14s0036g01060	Unknown protein		Unknown
VIT_14s0036g00870	Acyl-CoA ligase	vv10071Fatty_acid_metabolism vv50104Group_translocators	Metabolism.Primary metabolism.Lipid metabolism.Fatty acid metabolism.Fatty acid biosynthesis
VIT_14s0036g00370	Serine/threonine-protein phosphatase PP1	vv10500Starch_and_sucrose_metabolism	Metabolism.Primary metabolism.Carbohydrate metabolism.Polysaccharide metabolism.Starch and sucrose metabolism
VIT_14s0036g00210	CYP89A6		Metabolism.Cellular metabolism.Oxidation reduction.Cytochrome P450 oxidoreductase
VIT_14s0036g00090	No hit		No hit
VIT_14s0036g00040	Importin	vv50109Incompletely_characterized_transport_systems vv50112Nuclear_pore_complex	Transport overview.Incompletely characterized transport systems.Recognized transporters of unknown biochemical mechanism.Nuclear pore complex
VIT_14s0030g02290	Pentatricopeptide (PPR) repeat		Diverse functions.Gene family with diverse functions.Pentatricopeptide domain family
VIT_14s0030g02030	Ureidoglycine aminohydrolase		Metabolism.Primary metabolism.Generation of metabolite precursors and energy.Storage proteins
VIT_14s0030g02010	Auxin-induced protein PCNT115	vv30003Auxin_signaling	Signaling.Hormone Signaling.Auxin Signaling.Auxin-mediated Signaling pathway
VIT_14s0030g01970	Auxin-induced protein PCNT115	vv30003Auxin_signaling	Signaling.Hormone Signaling.Auxin Signaling.Auxin-mediated Signaling pathway
VIT_14s0030g01730	No hit		No hit
VIT_14s0030g01550	Cysteine synthase 7, cytosolic	vv10272Cysteine_metabolism vv10450Selenoamino_acid_metabolism vv10920Sulfur_metabolism	Metabolism.Primary metabolism.Amino acid metabolism.Cysteine metabolism.Cysteine biosynthesis
VIT_14s0030g01540	Cysteine synthase	vv10272Cysteine_metabolism vv10450Selenoamino_acid_metabolism vv10920Sulfur_metabolism	Metabolism.Primary metabolism.Amino acid metabolism.Cysteine metabolism.Cysteine biosynthesis
VIT_14s0030g01490	Cysteine synthase	vv10272Cysteine_metabolism vv10450Selenoamino_acid_metabolism vv10920Sulfur_metabolism	Metabolism.Primary metabolism.Amino acid metabolism.Cysteine metabolism.Cysteine biosynthesis
VIT_14s0030g01260	CRK1 protein		Signaling.Signaling pathway.Protein kinase
VIT_14s0030g01200	R protein disease resistance protein	vv34627R_proteins_from_Plant-pathogen_interaction	Response to stimulus.Stress response.Biotic stress response.Plant-pathogen interaction.R proteins from Plant-pathogen interaction
VIT_14s0030g01090	Quinone oxidoreductase	vv10190Oxidative_phosphorylation vv50134Primary_active_transporter_cat_D1	Metabolism.Primary metabolism.Generation of metabolite precursors and energy.Electron transport.Respiratory-chain phosphorylation
VIT_14s0030g01040	No hit		No hit
VIT_14s0030g01000	No hit		No hit
VIT_14s0030g00990	R protein disease resistance protein	vv34627R_proteins_from_Plant-pathogen_interaction	Response to stimulus.Stress response.Biotic stress response.Plant-pathogen interaction.R proteins from Plant-pathogen interaction
VIT_14s0030g00980	DNA-directed RNA polymerase III subunit C25	vv23020RNA_polymerase	Metabolism.Primary metabolism.Nucleobase, nucleoside, nucleotide, nucleic acid metabolism.Nucleic acid metabolism.RNA metabolism.RNA polymerase
VIT_14s0030g00970	Oxidoreductase, zinc-binding dehydrogenase family		Unclear
VIT_14s0030g00900	MRP-like ABC transporter MRP6	vv52010ABC_transporters	Transport overview.Macromolecule transport.Multidrug transport.Multidrug ABC transport
VIT_14s0030g00860	No hit		No hit
VIT_14s0030g00820	No hit		No hit
VIT_14s0030g00720	FRL2 (FRIGIDA like 2)	vv30009Flower_development	Development.Reproductive development.Flower development
VIT_14s0030g00650	Shikimate dehydrogenase	vv10400Phenylalanine_tyrosine_and_tryptophan_biosynthesis	Metabolism.Primary metabolism.Amino acid metabolism.Aromatic amino acid metabolism.Aromatic amino acid biosynthesis
VIT_14s0030g00600	Copine BON3 (BONZAI 3)		Diverse functions.Gene family with diverse functions.Copine family
VIT_14s0030g00500	Copine BON3 (BONZAI 3)		Diverse functions.Gene family with diverse functions.Copine family
VIT_14s0030g00320	Sugar transporter ERD6-like 5	vv50121Porters_cat_1_to_6	Transport overview.Electrochemical Potential-driven Transporters.Porters.Major Facilitator Superfamily.Sugar Porter
VIT_14s0030g00310	Sugar transporter ERD6-like 5	vv50121Porters_cat_1_to_6	Transport overview.Electrochemical Potential-driven Transporters.Porters.Major Facilitator Superfamily.Sugar Porter
VIT_14s0030g00300	Sugar transporter ERD6-like 3	vv50121Porters_cat_1_to_6	Transport overview.Electrochemical Potential-driven Transporters.Porters.Major Facilitator Superfamily.Sugar Porter
VIT_14s0030g00280	Sugar transporter ERD6	vv50121Porters_cat_1_to_6	Transport overview.Electrochemical Potential-driven Transporters.Porters.Major Facilitator Superfamily.Sugar Porter
VIT_14s0006g02870	Unknown		Unknown
VIT_14s0006g01800	Copper-binding family protein		Unclear
VIT_14s0006g01180	ATP-dependent RNA helicase A		Metabolism.Primary metabolism.Nucleobase, nucleoside, nucleotide, nucleic acid metabolism.Nucleic acid metabolism.RNA metabolism
VIT_14s0006g00680	Leucine-rich repeat family protein		Diverse functions.Gene family with diverse functions.NBS-LRR superfamily
VIT_14s0006g00580	Zinc finger (DHHC type)		Regulation overview.Regulation of gene expression.Regulation of transcription.Transcription factor.Zinc finger DHHC family transcription factor
VIT_14s0006g00570	Unknown protein		Unknown
VIT_14s0006g00510	No hit		No hit
VIT_13s0175g00190	V-type H+-transporting ATPase subunit I	vv10190Oxidative_phosphorylation vv44145Phagosome vv50131Primary_active_transporter_cat_A2_to_A4	Metabolism.Primary metabolism.Generation of metabolite precursors and energy.Electron transport.Respiratory-chain phosphorylation
VIT_13s0175g00040	No hit		No hit
VIT_13s0158g00350	Unknown		Unknown
VIT_13s0158g00270	No hit		No hit
VIT_13s0158g00250	No hit		No hit
VIT_13s0158g00160	Unknown protein		Unknown
VIT_13s0158g00150	Crinkly4		Signaling.Signaling pathway.Calcium sensors and Signaling
VIT_13s0158g00130	Lactoylglutathione lyase	vv10620Pyruvate_metabolism	Metabolism.Primary metabolism.Carbohydrate metabolism.Monosaccharide metabolism.Pyruvate metabolism
VIT_13s0158g00120	Protein kinase		Signaling.Signaling pathway.Protein kinase
VIT_13s0158g00050	Serine carboxypeptidase		Metabolism.Primary metabolism.Protein metabolism and modification.Proteolysis.Peptidase-mediated proteolysis
VIT_13s0158g00040	No hit		No hit
VIT_13s0156g00600	S-receptor kinase		Signaling.Signaling pathway.Protein kinase
VIT_13s0156g00570	S-receptor kinase		Signaling.Signaling pathway.Protein kinase
VIT_13s0156g00560	Disease resistance protein (TIR-NBS class)		Diverse functions.Gene family with diverse functions.NBS-LRR superfamily
VIT_13s0156g00490	No hit		No hit
VIT_13s0156g00440	R protein disease resistance protein	vv34627R_proteins_from_Plant-pathogen_interaction	Response to stimulus.Stress response.Biotic stress response.Plant-pathogen interaction.R proteins from Plant-pathogen interaction
VIT_13s0156g00430	No hit		No hit
VIT_13s0156g00420	Disease resistance protein (NBS-LRR class)		Diverse functions.Gene family with diverse functions.NBS-LRR superfamily
VIT_13s0156g00410	No hit		No hit
VIT_13s0156g00400	No hit		No hit
VIT_13s0156g00390	Myb family	vv60029G2-like	Regulation overview.Regulation of gene expression.Regulation of transcription.Transcription factor.G2-like family transcription factor
VIT_13s0156g00380	No hit		No hit
VIT_13s0156g00370	Myb family	vv60029G2-like	Regulation overview.Regulation of gene expression.Regulation of transcription.Transcription factor.G2-like family transcription factor
VIT_13s0156g00310	N-terminal asparagine amidohydrolase	vv10252Alanine_and_aspartate_metabolism vv10910Nitrogen_metabolism	Metabolism.Primary metabolism.Amino acid metabolism.Alanine and aspartate metabolism
VIT_13s0139g00310	DNA-directed RNA polymerase II subunit E	vv23020RNA_polymerase	Metabolism.Primary metabolism.Nucleobase, nucleoside, nucleotide, nucleic acid metabolism.Nucleic acid metabolism.RNA metabolism.RNA polymerase
VIT_13s0139g00140	No hit		No hit
VIT_13s0139g00130	R protein MLA10	vv34627R_proteins_from_Plant-pathogen_interaction	Response to stimulus.Stress response.Biotic stress response.Plant-pathogen interaction.R proteins from Plant-pathogen interaction
VIT_13s0139g00020	No hit		No hit
VIT_13s0106g00710	EMB2745 (embryo defective 2745)		Development.Reproductive development.Embryo development
VIT_13s0084g00790	Thioredoxin family		Cellular process.Cellular homeostasis.Cell redox homeostasis
VIT_13s0084g00740	No hit		No hit
VIT_13s0084g00730	No hit		No hit
VIT_13s0084g00550	Aminotransferase		Unknown
VIT_13s0084g00490	No hit		No hit
VIT_13s0084g00430	Unknown		Unknown
VIT_13s0084g00410	No hit		No hit
VIT_13s0073g00710	Nucleolar GTP-binding protein NOG1	vv23008Ribosome_biogenesis_in_Eukaryotes	Signaling.Signaling pathway.G-protein signaling pathway
VIT_13s0073g00670	Unknown protein		Unknown
VIT_13s0073g00570	Cyclin B2;4	vv44110Cell_cycle	Cellular process.Cell growth and death
VIT_13s0067g03630	No hit		No hit
VIT_13s0067g03590	R protein MLA10	vv34627R_proteins_from_Plant-pathogen_interaction	Response to stimulus.Stress response.Biotic stress response.Plant-pathogen interaction.R proteins from Plant-pathogen interaction
VIT_13s0067g03580	No hit		No hit
VIT_13s0067g03510	ARR9 typeA	vv30007Cytokinin_signaling vv60072Orphans_Response_reg	Signaling.Hormone Signaling.Cytokinin Signaling.Cytokinin-mediated Signaling pathway
VIT_13s0067g03480	ARR8 typeA	vv30007Cytokinin_signaling vv60072Orphans_Response_reg	Signaling.Hormone Signaling.Cytokinin Signaling.Cytokinin-mediated Signaling pathway
VIT_13s0067g03450	ARR9 typeA	vv30007Cytokinin_signaling vv60072Orphans_Response_reg	Signaling.Hormone Signaling.Cytokinin Signaling.Cytokinin-mediated Signaling pathway
VIT_13s0067g02940	Amidohydrolase 3		Unclear
VIT_13s0067g02820	No hit		No hit
VIT_13s0067g02610	Unknown		Unknown
VIT_13s0067g02600	No hit		No hit
VIT_13s0067g02060	Biotin/lipoyl attachment domain-containing protein	vv10061Fatty_acid_biosynthesis vv10620Pyruvate_metabolism	Metabolism.Primary metabolism.Lipid metabolism.Fatty acid metabolism.Fatty acid biosynthesis
VIT_13s0067g01730	Steroid 5alpha-reductase	vv10905Brassinosteroid_biosynthesis	Signaling.Hormone Signaling.Brassinosteroid Signaling.Brassinosteroid metabolism.Brassinosteroid biosynthesis
VIT_13s0067g01540	Pollen Ole e 1 allergen and extensin		Unknown
VIT_13s0067g01510	Outer membrane OMP85		Unclear
VIT_13s0067g01300	AP2-associated kinase		Signaling.Signaling pathway.Protein kinase
VIT_13s0067g01090	No hit		No hit
VIT_13s0067g01060	SAC3/GANP		Unclear
VIT_13s0067g00800	Disease resistance protein RPP8		Diverse functions.Gene family with diverse functions.NBS-LRR superfamily
VIT_13s0067g00570	En/Spm transposon protein		Transposable elements viral and plasmid proteins.Protein from transposable element
VIT_13s0067g00560	Cinnamyl alcohol dehydrogenase	vv10940Phenylpropanoid_biosynthesis	Metabolism.Secondary metabolism.Phenylpropanoid metabolism.Phenylpropanoid biosynthesis
VIT_13s0067g00530	Cinnamyl alcohol dehydrogenase	vv10940Phenylpropanoid_biosynthesis	Metabolism.Secondary metabolism.Phenylpropanoid metabolism.Phenylpropanoid biosynthesis
VIT_13s0067g00480	No hit		No hit
VIT_13s0067g00410	No hit		No hit
VIT_13s0067g00370	Pinene synthase	vv10902Monoterpenoid_biosynthesis	Metabolism.Secondary metabolism.Terpenoid metabolism.Monoterpenoid metabolism.Monoterpenoid biosynthesis
VIT_13s0067g00350	U-box domain-containing protein 34		Unknown
VIT_13s0067g00320	Pinene synthase	vv10902Monoterpenoid_biosynthesis	Metabolism.Secondary metabolism.Terpenoid metabolism.Monoterpenoid metabolism.Monoterpenoid biosynthesis
VIT_13s0067g00300	Pinene synthase	vv10902Monoterpenoid_biosynthesis	Metabolism.Secondary metabolism.Terpenoid metabolism.Monoterpenoid metabolism.Monoterpenoid biosynthesis
VIT_13s0064g01880	No hit		No hit
VIT_13s0064g01870	R protein MLA10	vv34627R_proteins_from_Plant-pathogen_interaction	Response to stimulus.Stress response.Biotic stress response.Plant-pathogen interaction.R proteins from Plant-pathogen interaction
VIT_13s0064g01860	No hit		No hit
VIT_13s0064g01850	R protein MLA10	vv34627R_proteins_from_Plant-pathogen_interaction	Response to stimulus.Stress response.Biotic stress response.Plant-pathogen interaction.R proteins from Plant-pathogen interaction
VIT_13s0064g01840	No hit		No hit
VIT_13s0064g01830	R protein disease resistance protein	vv34627R_proteins_from_Plant-pathogen_interaction	Response to stimulus.Stress response.Biotic stress response.Plant-pathogen interaction.R proteins from Plant-pathogen interaction
VIT_13s0064g01780	Disease resistance protein (NBS-LRR class)		Diverse functions.Gene family with diverse functions.NBS-LRR superfamily
VIT_13s0064g01740	Glycosyl hydrolase family 1 protein		Metabolism.Primary metabolism.Carbohydrate metabolism.Carbohydrate catabolism
VIT_13s0064g01730	No hit		No hit
VIT_13s0064g01580	Beta-primeverosidase	vv11000Single_reactions	Metabolism.single reactions
VIT_13s0064g01560	Glycosyl hydrolase family 1 protein		Metabolism.Primary metabolism.Carbohydrate metabolism.Carbohydrate catabolism
VIT_13s0064g01320	CYP712A1		Metabolism.Cellular metabolism.Oxidation reduction.Cytochrome P450 oxidoreductase
VIT_13s0064g01310	Thaumatin SE39b		Response to stimulus.Stress response
VIT_13s0064g01280	SWAP (Suppressor-of-White-APricot)		Metabolism.Primary metabolism.Nucleobase, nucleoside, nucleotide, nucleic acid metabolism.Nucleic acid metabolism.RNA metabolism.RNA processing.mRNA processing.mRNA splicing
VIT_13s0064g01080	Thylakoid lumenal 19 kDa protein, chloroplast precursor		Unknown
VIT_13s0064g01030	Zinc finger (C3HC4-type ring finger)BIG BROTHER	vv60078Other_zf-C3HC4	Regulation overview.Regulation of gene expression.Regulation of transcription.Transcription factor.Zinc finger C3HC4 family transcription factor
VIT_13s0064g00970	F-type H+-transporting ATPase oligomycin sensitivity conferral	vv10190Oxidative_phosphorylation vv50131Primary_active_transporter_cat_A2_to_A4	Metabolism.Primary metabolism.Generation of metabolite precursors and energy.Electron transport.Respiratory-chain phosphorylation
VIT_13s0064g00770	No hit		No hit
VIT_13s0064g00750	Polygalacturonase GH28	vv40006Cell_wall	Cellular process.Cellular component organization and biogenesis.Cell wall organization and biogenesis.Cell wall metabolism.Cell wall modification.Pectin modification
VIT_13s0064g00640	PHD finger transcription factor	vv60048PHD	Regulation overview.Regulation of gene expression.Regulation of transcription.Transcription factor.PHD family transcription factor
VIT_13s0064g00480	Beta-primeverosidase	vv11000Single_reactions	Metabolism.single reactions
VIT_13s0064g00470	Disease resistance protein (NBS-LRR class) RGH1		Diverse functions.Gene family with diverse functions.NBS-LRR superfamily
VIT_13s0064g00450	Cytochrome b5		Unclear
VIT_13s0064g00440	24-sterol C-methyltransferase	vv10100Biosynthesis_of_steroids vv50004Auxin_transport	Metabolism.Primary metabolism.Lipid metabolism.Steroid metabolism.Steroid biosynthesis.Sterol biosynthesis
VIT_13s0064g00340	Cinnamyl alcohol dehydrogenase	vv10940Phenylpropanoid_biosynthesis	Metabolism.Secondary metabolism.Phenylpropanoid metabolism.Phenylpropanoid biosynthesis
VIT_13s0064g00330	Notchless-like protein		Unclear
VIT_13s0064g00320	R protein PRF disease resistance protein	vv34627R_proteins_from_Plant-pathogen_interaction	Response to stimulus.Stress response.Biotic stress response.Plant-pathogen interaction.R proteins from Plant-pathogen interaction
VIT_13s0064g00310	No hit		No hit
VIT_13s0064g00270	Cinnamyl alcohol dehydrogenase	vv10940Phenylpropanoid_biosynthesis	Metabolism.Secondary metabolism.Phenylpropanoid metabolism.Phenylpropanoid biosynthesis
VIT_13s0064g00250	Yip1 interacting factor homolog B	vv50110Protein_coat	Transport overview.Macromolecule transport.Protein transport.Protein coat
VIT_13s0064g00170	Ribosomal protein L1	vv23010Ribosome	Metabolism.Primary metabolism.Protein metabolism and modification.Protein synthesis.Ribosome
VIT_13s0064g00110	No hit		No hit
VIT_13s0047g01200	Obtusifoliol 14-demethylase (CYP51)	vv10100Biosynthesis_of_steroids	Metabolism.Primary metabolism.Lipid metabolism.Steroid metabolism.Steroid biosynthesis
VIT_13s0047g01190	NADH:cytochrome b5 reductase	vv50135Primary_active_transporter_cat_D3_to_E2	Transport overview.Primary Active Transporters.Oxidoreduction-driven transporters.a+-translocating NADH:Quinone Dhgenase
VIT_13s0047g01180	Zinc-binding protein		Unknown
VIT_13s0047g01160	Ribosomal protein L13 (RPL13D) 60S	vv23010Ribosome	Metabolism.Primary metabolism.Protein metabolism and modification.Protein synthesis.Ribosome
VIT_13s0047g01130	Zfwd2 protein (ZFWD2)	vv60018C3H	Regulation overview.Regulation of gene expression.Regulation of transcription.Transcription factor.C3H family transcription factor
VIT_13s0047g01080	No hit		No hit
VIT_13s0047g01060	No hit		No hit
VIT_13s0047g01050	Valine--tRNA ligase	vv10290Valine_leucine_and_isoleucine_biosynthesis vv20970Aminoacyl-tRNA_biosynthesis	Metabolism.Primary metabolism.Amino acid metabolism.Valine, leucine, and isoleucine metabolism.Valine, leucine, and isoleucine biosynthesis
VIT_13s0047g01040	Pentatricopeptide (PPR) repeat-containing protein		Diverse functions.Gene family with diverse functions.Pentatricopeptide domain family
VIT_13s0047g00720	Unknown		Unknown
VIT_13s0047g00590	No hit		No hit
VIT_13s0047g00560	No hit		No hit
VIT_13s0047g00550	Cinnamyl alcohol dehydrogenase	vv10940Phenylpropanoid_biosynthesis	Metabolism.Secondary metabolism.Phenylpropanoid metabolism.Phenylpropanoid biosynthesis
VIT_13s0047g00440	No hit		No hit
VIT_13s0019g04930	Ribosomal protein L15	vv23010Ribosome	Metabolism.Primary metabolism.Protein metabolism and modification.Protein synthesis.Ribosome
VIT_13s0019g04910	Pectate lyase	vv40006Cell_wall	Cellular process.Cellular component organization and biogenesis.Cell wall organization and biogenesis.Cell wall metabolism.Cell wall catabolism.Pectin catabolism
VIT_13s0019g04430	Unknown protein		Unknown
VIT_13s0019g04090	Ubiquitin-conjugating enzyme E2 C	vv24120Ubiquitin_mediated_proteolysis	Metabolism.Primary metabolism.Protein metabolism and modification.Proteolysis.cytoplasmic and nuclear protein degradation.Ubiquitin-mediated proteolysis
VIT_13s0019g03930	No hit		No hit
VIT_13s0019g03660	Unknown protein		Unknown
VIT_13s0019g03400	Signal peptidase complex subunit 2	vv23060Protein_export	Metabolism.Primary metabolism.Amino acid metabolism.Lysine metabolism
VIT_13s0019g03340	No hit		No hit
VIT_13s0019g03310	Transposon protein		Transposable elements viral and plasmid proteins.Protein from transposable element
VIT_13s0019g03070	Heat shock protein 17.6 kDa class I	vv24141Protein_processing_in_endoplasmic_reticulum	Metabolism.Primary metabolism.Protein metabolism and modification.Protein folding.Chaperone-mediated protein folding.HSP-mediated protein folding
VIT_13s0019g03060	Glucosyltransferase-2		Metabolism.Primary metabolism.Carbohydrate metabolism.Glycosyl transference
VIT_13s0019g02830	No hit		No hit
VIT_13s0019g02820	Heat shock protein 18.2 kDa class I	vv24141Protein_processing_in_endoplasmic_reticulum	Metabolism.Primary metabolism.Protein metabolism and modification.Protein folding.Chaperone-mediated protein folding.HSP-mediated protein folding
VIT_13s0019g02700	MEE60 (maternal effect embryo arrest 60)		Development.Reproductive development.Embryo development
VIT_13s0019g01780	Scarecrow transcription factor 14 (SCL14)	vv60032GRAS	Regulation overview.Regulation of gene expression.Regulation of transcription.Transcription factor.GRAS family transcription factor
VIT_13s0019g01520	Protease inhibitor/seed storage/lipid transfer protein (LTP)		Transport overview.Macromolecule transport.Lipid transport
VIT_13s0019g01510	Unknown protein		Unknown
VIT_13s0019g01210	Dirigent protein pDIR14		Response to stimulus.Stress response.Biotic stress response
VIT_13s0019g01160	Cinnamoyl-CoA reductase	vv10940Phenylpropanoid_biosynthesis	Metabolism.Secondary metabolism.Phenylpropanoid metabolism.Phenylpropanoid biosynthesis
VIT_13s0019g00770	Lipase GDSL 7		Unclear
VIT_13s0019g00530	Ribosomal protein S15A (RPS15aF) 40S	vv23010Ribosome	Metabolism.Primary metabolism.Protein metabolism and modification.Protein synthesis.Ribosome
VIT_12s0178g00160	Unknown		Unknown
VIT_12s0142g00540	3-phosphoshikimate 1-carboxyvinyltransferase, chloroplast precursor	vv10400Phenylalanine_tyrosine_and_tryptophan_biosynthesis	Metabolism.Primary metabolism.Amino acid metabolism.Aromatic amino acid metabolism.Aromatic amino acid biosynthesis
VIT_12s0142g00040	Glycerol-3-phosphate acyltransferase 1 (AtGPAT1)	vv10561Glycerolipid_metabolism vv10564Glycerophospholipid_metabolism	Metabolism.Primary metabolism.Lipid metabolism.Glycerolipid metabolism.Glycerophospholipid metabolism.Glycerophospholipid biosynthesis
VIT_12s0134g00270	S-locus lectin protein kinase family		Signaling.Signaling pathway.Protein kinase
VIT_12s0121g00400	No hit		No hit
VIT_12s0121g00390	Diacylglycerol kinase	vv10561Glycerolipid_metabolism vv10564Glycerophospholipid_metabolism vv34070Phosphatidylinositol_signaling_system	Metabolism.Primary metabolism.Lipid metabolism.Glycerolipid metabolism.Glycerophospholipid metabolism
VIT_12s0121g00100	No hit		No hit
VIT_12s0059g02290	Unknown protein		Unknown
VIT_12s0059g02230	MATE efflux family protein	vv50125Porters_cat_66_to_94	Transport overview.Electrochemical Potential-driven Transporters.Porters.Multidrug/Oligosaccharidyl-lipid/Polysaccharide Flippase.Multi Antimicrobial Extrusion
VIT_12s0059g01970	Nuclear assembly factor 1		Unclear
VIT_12s0059g01950	Pentatricopeptide (PPR) repeat-containing protein		Diverse functions.Gene family with diverse functions.Pentatricopeptide domain family
VIT_12s0059g01650	Division site determinant MinD, Plastid	vv44110Cell_cycle	Cellular process.Cell growth and death
VIT_12s0059g01630	Zinc metalloproteinase		Metabolism.Primary metabolism.Protein metabolism and modification.Proteolysis.Peptidase-mediated proteolysis
VIT_12s0059g01620	UPF0041		Unknown
VIT_12s0059g01580	Unknown		Unknown
VIT_12s0059g01500	Lipase family		Unclear
VIT_12s0059g01420	Photoregulatory zinc-finger protein COP1	vv24120Ubiquitin_mediated_proteolysis	Metabolism.Primary metabolism.Protein metabolism and modification.Proteolysis.cytoplasmic and nuclear protein degradation.Ubiquitin-mediated proteolysis
VIT_12s0059g01370	Zinc finger (C3HC4-type ring finger)	vv60078Other_zf-C3HC4	Regulation overview.Regulation of gene expression.Regulation of transcription.Transcription factor.Zinc finger C3HC4 family transcription factor
VIT_12s0059g01330	Clathrin assembly protein 5	vv50110Protein_coat	Transport overview.Macromolecule transport.Protein transport.Protein coat
VIT_12s0059g01320	Glucan endo-1,3-beta-glucosidase 7 precursor	vv10500Starch_and_sucrose_metabolism	Metabolism.Primary metabolism.Carbohydrate metabolism.Polysaccharide metabolism.Starch and sucrose metabolism
VIT_12s0059g01150	Dehydrogenase		Unclear
VIT_12s0059g01090	Early-responsive to dehydration		Response to stimulus.Stress response.Abiotic stress response.Drought stress response
VIT_12s0059g01050	No hit		No hit
VIT_12s0059g00950	Cellulose synthase CSLB04	vv40006Cell_wall	Cellular process.Cellular component organization and biogenesis.Cell wall organization and biogenesis.Cell wall metabolism.Cell wall biosynthesis.Cellulose biosynthesis
VIT_12s0059g00820	Dirigent protein pDIR14		Response to stimulus.Stress response.Biotic stress response
VIT_12s0059g00800	DNA helicase SNF2 domain-containing protein	vv60058SNF2	Regulation overview.Regulation of gene expression.Regulation of transcription.Transcription factor.SNF2 family transcription factor
VIT_12s0059g00790	Pentatricopeptide (PPR) repeat-containing		Diverse functions.Gene family with diverse functions.Pentatricopeptide domain family
VIT_12s0059g00730	Cupin region		Unknown
VIT_12s0059g00610	Auxin-resistance protein AXR1 (AXR1)	vv30003Auxin_signaling	Signaling.Hormone Signaling.Auxin Signaling.Auxin-mediated Signaling pathway
VIT_12s0059g00530	EDM2	vv60048PHD	Regulation overview.Regulation of gene expression.Regulation of transcription.Transcription factor.PHD family transcription factor
VIT_12s0059g00470	Unknown protein		Unknown
VIT_12s0059g00450	DNA topoisomerase I		Metabolism.Primary metabolism.Nucleobase, nucleoside, nucleotide, nucleic acid metabolism.Nucleic acid metabolism.DNA metabolism
VIT_12s0059g00230	Epoxide hydrolase 2		Metabolism.Cellular metabolism.Epoxide hydrolase family
VIT_12s0059g00210	Epoxide hydrolase		Metabolism.Cellular metabolism.Epoxide hydrolase family
VIT_12s0059g00170	GCN5 N-acetyltransferase (GNAT)	vv60082GNAT	Regulation overview.Regulation of gene expression.Regulation of transcription.Transcription factor.GNAT
VIT_12s0059g00130	Ankyrin repeat	vv50108Accessory_factors_involved_in_transport	Transport overview.Accessory factors involved in transport.Auxiliary transport proteins.Ankyrin
VIT_12s0059g00060	Ankyrin repeat	vv50108Accessory_factors_involved_in_transport	Transport overview.Accessory factors involved in transport.Auxiliary transport proteins.Ankyrin
VIT_12s0057g01540	Regulator of chromosome condensation (RCC1)	vv50112Nuclear_pore_complex	Transport overview.Nucleocytoplasmic transport.Nuclear pore complex
VIT_12s0057g01530	Endomembrane protein 70, TM4 ;		Cellular process.Cellular transport.Protein trafficking
VIT_12s0057g01260	Unknown protein		Unknown
VIT_12s0057g01250	ribulose-1,5 bisphosphate carboxylase oxygenase large subunit N-methyltransferase	vv60056SET_PCG	Regulation overview.Regulation of gene expression.Regulation of transcription.Transcription factor.SET PCG family transcription factor
VIT_12s0057g01130	R protein disease resistance protein	vv34627R_proteins_from_Plant-pathogen_interaction	Response to stimulus.Stress response.Biotic stress response.Plant-pathogen interaction.R proteins from Plant-pathogen interaction
VIT_12s0057g01100	Nudix hydrolase 2		Metabolism.Primary metabolism.Nucleobase, nucleoside, nucleotide, nucleic acid metabolism.Nudix hydrolase family
VIT_12s0057g01090	Nudix hydrolase 2		Metabolism.Primary metabolism.Nucleobase, nucleoside, nucleotide, nucleic acid metabolism.Nudix hydrolase family
VIT_12s0057g01070	S-adenosyl-L-methionine:salicylic acid carboxyl methyltransferase	vv10360Phenylalanine_metabolism	Metabolism.Primary metabolism.Amino acid metabolism.Aromatic amino acid metabolism.Phenylalanine metabolism.Phenylalanine biosynthesis
VIT_12s0057g01020	fasciclin-like arabinogalactan protein FLA2	vv40006Cell_wall	Cellular process.Cellular component organization and biogenesis.Cell wall organization and biogenesis.Cell wall structural protein
VIT_12s0057g00950	No hit		No hit
VIT_12s0057g00930	Hydroxycinnamoyl-CoA:shikimate hydroxycinnamoyltransferase	vv10940Phenylpropanoid_biosynthesis	Metabolism.Secondary metabolism.Phenylpropanoid metabolism.Phenylpropanoid biosynthesis
VIT_12s0057g00860	CF9	vv34626Plant-pathogen_interaction	Response to stimulus.Stress response.Biotic stress response.Plant-pathogen interaction
VIT_12s0057g00740	Pentatricopeptide (PPR) repeat-containing protein		Diverse functions.Gene family with diverse functions.Pentatricopeptide domain family
VIT_12s0055g00970	Pentatricopeptide repeat		Diverse functions.Gene family with diverse functions.Pentatricopeptide domain family
VIT_12s0055g00890	No hit		No hit
VIT_12s0055g00730	ATATH2 (ABC2 homolog 2)	vv52010ABC_transporters	Transport overview.Macromolecule transport.Multidrug transport.Multidrug ABC transport
VIT_12s0055g00700	Unknown protein		Unknown
VIT_12s0055g00680	Leucine-rich repeat protein kinase		Signaling.Signaling pathway.Protein kinase
VIT_12s0055g00620	Glutamate synthase (NADH), chloroplast	vv10251Glutamate_metabolism vv10910Nitrogen_metabolism	Metabolism.Primary metabolism.Amino acid metabolism.Glutamate metabolism.Glutamate biosynthesis
VIT_12s0055g00610	Leucine-rich repeat family protein		Diverse functions.Gene family with diverse functions.NBS-LRR superfamily
VIT_12s0055g00180	UDP-glucose glucosyltransferase	vv10500Starch_and_sucrose_metabolism	Metabolism.Primary metabolism.Carbohydrate metabolism.Polysaccharide metabolism.Starch and sucrose metabolism
VIT_12s0055g00100	Anthranilate synthase component 1	vv10400Phenylalanine_tyrosine_and_tryptophan_biosynthesis	Metabolism.Primary metabolism.Amino acid metabolism.Aromatic amino acid metabolism.Aromatic amino acid biosynthesis
VIT_12s0055g00090	F-type H+-transporting ATPase subunit c	vv10190Oxidative_phosphorylation vv50131Primary_active_transporter_cat_A2_to_A4	Metabolism.Primary metabolism.Generation of metabolite precursors and energy.Electron transport.Respiratory-chain phosphorylation
VIT_12s0035g02160	No hit		No hit
VIT_12s0035g02100	Glutathione S-transferase Z1 GSTZ1	vv10480Glutathione_metabolism	Metabolism.Primary metabolism.Coenzyme and prosthetic group metabolism.Peptide derived compounds biosynthesis.Glutathione metabolism
VIT_12s0035g01940	Unknown protein		Unknown
VIT_12s0035g01840	CAND1 (Cullin-associated and neddylation dissociated, hemivenata)	vv30003Auxin_signaling	Signaling.Hormone Signaling.Auxin Signaling.Auxin-mediated Signaling pathway
VIT_12s0035g01790	U2(RNU2) small nuclear RNA auxiliary factor 1-like 2	vv23040Spliceosome vv60018C3H	Metabolism.Primary metabolism.Nucleobase, nucleoside, nucleotide, nucleic acid metabolism.Nucleic acid metabolism.RNA metabolism.RNA processing.mRNA processing.mRNA splicing
VIT_12s0035g01410	No hit		No hit
VIT_12s0035g01340	Unknown protein		Unknown
VIT_12s0035g01220	Unknown protein		Unknown
VIT_12s0035g00960	TRNA pseudouridine synthase	vv11000Single_reactions	Metabolism.single reactions
VIT_12s0035g00860	RPD1 (root primordium defective 1)		Development.Root development
VIT_12s0035g00830	Group II intron splicing factor CRS1		Metabolism.Primary metabolism.Nucleobase, nucleoside, nucleotide, nucleic acid metabolism.Nucleic acid metabolism.RNA metabolism.RNA processing.mRNA processing.mRNA splicing
VIT_12s0035g00770	Nitrogen fixation NifU		Metabolism.Primary metabolism.Cofactor metabolism.Iron-sulfur cluster metabolism.Iron-sulfur cluster assembly
VIT_12s0035g00710	Unknown		Unknown
VIT_12s0035g00700	Unknown protein		Unknown
VIT_12s0035g00640	Ubiquitin-like domain containing CTD phosphatase 1		Unclear
VIT_12s0035g00550	Unknown protein		Unknown
VIT_12s0035g00340	AAA-type ATPase		Diverse functions.Gene family with diverse functions.AAA-type ATPase domain family
VIT_12s0035g00190	Cleavage and polyadenylation specificity factor subunit 3	vv23015mRNA_surveillance_pathway	Metabolism.Primary metabolism.Nucleobase, nucleoside, nucleotide, nucleic acid metabolism.Nucleic acid metabolism.RNA metabolism.RNA biosynthesis.mRNA biosynthesis.mRNA capping
VIT_12s0035g00170	Cleavage and polyadenylation specificity factor subunit 3	vv23015mRNA_surveillance_pathway	Metabolism.Primary metabolism.Nucleobase, nucleoside, nucleotide, nucleic acid metabolism.Nucleic acid metabolism.RNA metabolism.RNA processing
VIT_12s0034g02590	Leucine Rich Repeat receptor-like kinase		Signaling.Signaling pathway.Protein kinase
VIT_12s0034g02560	DNA (cytosine-5)-methyltransferase (ATHIM)	vv10271Methionine_metabolism	Metabolism.Primary metabolism.Amino acid metabolism.Methionine metabolism
VIT_12s0034g02490	Unknown		Unknown
VIT_12s0034g02410	Unknown		Unknown
VIT_12s0034g02370	Unknown protein		Unknown
VIT_12s0034g02360	SEC6	vv44810Regulation_of_actin_cytoskeleton vv50111Tethering_factors	Cellular process.Cellular component organization and biogenesis.Cytoskeleton organization and biogenesis.Actin organization and biogenesis
VIT_12s0034g02310	R protein MLA10	vv34627R_proteins_from_Plant-pathogen_interaction	Response to stimulus.Stress response.Biotic stress response.Plant-pathogen interaction.R proteins from Plant-pathogen interaction
VIT_12s0034g02050	No hit		No hit
VIT_12s0034g02030	No hit		No hit
VIT_12s0034g01770	Unknown		Unknown
VIT_12s0034g01760	Unknown protein		Unknown
VIT_12s0034g01730	No hit		No hit
VIT_12s0034g01710	No hit		No hit
VIT_12s0034g01690	No hit		No hit
VIT_12s0034g01680	Disease resistance protein (NBS class)		Diverse functions.Gene family with diverse functions.NBS-LRR superfamily
VIT_12s0034g01670	No hit		No hit
VIT_12s0034g01470	RPM1 (resistance to p. syringae pv maculicola 1)	vv34626Plant-pathogen_interaction	Response to stimulus.Stress response.Biotic stress response.Plant-pathogen interaction
VIT_12s0034g01370	Unknown protein		Unknown
VIT_12s0034g01360	No hit		No hit
VIT_12s0034g01220	Unknown protein		Unknown
VIT_12s0034g01200	Alanyl-tRNA synthetase	vv10252Alanine_and_aspartate_metabolism vv20970Aminoacyl-tRNA_biosynthesis	Metabolism.Primary metabolism.Amino acid metabolism.Alanine and aspartate metabolism
VIT_12s0034g01060	No hit		No hit
VIT_12s0034g01040	No hit		No hit
VIT_12s0034g00960	Unknown		Unknown
VIT_12s0034g00860	No hit		No hit
VIT_12s0034g00800	No hit		No hit
VIT_12s0034g00790	Kinetochore protein	vv44110Cell_cycle	Cellular process.Cell growth and death.Cell division.Mitosis
VIT_12s0034g00770	TIR-NBS-LRR-TIR disease resistance protein		Diverse functions.Gene family with diverse functions.NBS-LRR superfamily
VIT_12s0034g00690	Mitogen-activated protein kinase kinase kinase 1	vv34626Plant-pathogen_interaction	Response to stimulus.Stress response.Biotic stress response.Plant-pathogen interaction
VIT_12s0034g00440	Integrase		Transposable elements viral and plasmid proteins.Protein from transposable element
VIT_12s0034g00280	R protein L6	vv34627R_proteins_from_Plant-pathogen_interaction	Response to stimulus.Stress response.Biotic stress response.Plant-pathogen interaction.R proteins from Plant-pathogen interaction
VIT_12s0034g00020	No hit		No hit
VIT_12s0028g04040	Ankyrin repeat	vv50108Accessory_factors_involved_in_transport	Transport overview.Accessory factors involved in transport.Auxiliary transport proteins.Ankyrin
VIT_12s0028g04010	Ankyrin repeat family	vv50108Accessory_factors_involved_in_transport	Transport overview.Accessory factors involved in transport.Auxiliary transport proteins.Ankyrin
VIT_12s0028g03990	Ankyrin repeat	vv50108Accessory_factors_involved_in_transport	Transport overview.Accessory factors involved in transport.Auxiliary transport proteins.Ankyrin
VIT_12s0028g03930	Retrotransposon protein, Unclassified		Transposable elements viral and plasmid proteins.Protein from transposable element
VIT_12s0028g03920	Ankyrin repeat	vv50108Accessory_factors_involved_in_transport	Transport overview.Accessory factors involved in transport.Auxiliary transport proteins.Ankyrin
VIT_12s0028g03900	No hit		No hit
VIT_12s0028g03870	Pentatricopeptide (PPR) repeat-containing protein		Diverse functions.Gene family with diverse functions.Pentatricopeptide domain family
VIT_12s0028g03220	STT3B (staurosporin and temperature sensitive 3-like B)	vv10510N-Glycan_biosynthesis vv24141Protein_processing_in_endoplasmic_reticulum	Metabolism.Primary metabolism.Carbohydrate metabolism.Oligosaccharide metabolism.N-Glycan metabolism.N-Glycan biosynthesis
VIT_12s0028g03160	Cap-binding protein CBP20	vv23013RNA_transport vv23015mRNA_surveillance_pathway vv23040Spliceosome vv30001ABA_signaling	Metabolism.Primary metabolism.Nucleobase, nucleoside, nucleotide, nucleic acid metabolism.Nucleic acid metabolism.RNA metabolism.RNA processing.mRNA processing.mRNA splicing
VIT_12s0028g03140	Transducin protein		Unclear
VIT_12s0028g02940	O-methyltransferase		Unknown
VIT_12s0028g02900	Isoflavone methyltransferase/ Orcinol O-methyltransferase 1 oomt1	vv10943Isoflavonoid_biosynthesis	Metabolism.Secondary metabolism.Phenylpropanoid metabolism.Flavonoid metabolism.Isoflavonoid metabolism.Isoflavonoid biosynthesis
VIT_12s0028g02800	Isoflavone methyltransferase/ Orcinol O-methyltransferase 1 oomt1	vv10943Isoflavonoid_biosynthesis	Metabolism.Secondary metabolism.Phenylpropanoid metabolism.Flavonoid metabolism.Isoflavonoid metabolism.Isoflavonoid biosynthesis
VIT_12s0028g02690	Isoflavone methyltransferase/orcinol O-methyltransferase oomtC	vv10943Isoflavonoid_biosynthesis	Metabolism.Secondary metabolism.Phenylpropanoid metabolism.Flavonoid metabolism.Isoflavonoid metabolism.Isoflavonoid biosynthesis
VIT_12s0028g02680	Unknown protein		Unknown
VIT_12s0028g02470	Phospholipase A1	vv10564Glycerophospholipid_metabolism vv10592Alpha-linolenic_acid_metabolism	Metabolism.Primary metabolism.Lipid metabolism.Glycerolipid metabolism.Glycerophospholipid metabolism.Glycerophospholipid catabolism
VIT_12s0028g02450	Cytochrome oxidase, subunit I	vv10190Oxidative_phosphorylation vv50135Primary_active_transporter_cat_D3_to_E2	Metabolism.Primary metabolism.Generation of metabolite precursors and energy.Electron transport.Respiratory-chain phosphorylation
VIT_12s0028g02410	1-aminocyclopropane-1-carboxylate oxidase	vv10640Propanoate_metabolism vv30008Ethylene_signaling	Metabolism.Primary metabolism.Organic acid metabolism.Propanoate metabolism
VIT_12s0028g02330	No hit		No hit
VIT_12s0028g02310	No hit		No hit
VIT_12s0028g02290	Cysteine proteinase		Metabolism.Primary metabolism.Protein metabolism and modification.Proteolysis.Peptidase-mediated proteolysis
VIT_12s0028g02280	Calcium-dependent protein kinase 13 CPK13	vv34626Plant-pathogen_interaction	Response to stimulus.Stress response.Biotic stress response.Plant-pathogen interaction
VIT_12s0028g02230	Unknown		Unknown
VIT_12s0028g02000	Triacylglycerol lipase	vv10561Glycerolipid_metabolism	Metabolism.Primary metabolism.Lipid metabolism.Glycerolipid metabolism.Glycerolipid catabolism
VIT_12s0028g01980	Ribosomal protein L1	vv23010Ribosome	Metabolism.Primary metabolism.Protein metabolism and modification.Protein synthesis.Ribosome
VIT_12s0028g01930	Receptor kinase TRKe		Signaling.Signaling pathway.Protein kinase
VIT_12s0028g01870	Receptor kinase TRKa		Diverse functions.Gene family with diverse functions.NBS-LRR superfamily
VIT_12s0028g01690	WRKY DNA-binding protein 65	vv60066WRKY	Regulation overview.Regulation of gene expression.Regulation of transcription.Transcription factor.WRKY family transcription factor
VIT_12s0028g01450	S-receptor kinase		Signaling.Signaling pathway.Protein kinase
VIT_12s0028g01430	S-locus lectin protein kinase		Signaling.Signaling pathway.Protein kinase
VIT_12s0028g01270	Polygalacturonase GH28	vv40006Cell_wall	Cellular process.Cellular component organization and biogenesis.Cell wall organization and biogenesis.Cell wall metabolism.Cell wall modification.Pectin modification
VIT_12s0028g01070	WD-repeat protein 26		Unknown
VIT_12s0028g01020	No hit		No hit
VIT_12s0028g01000	Unknown protein		Unknown
VIT_12s0028g00830	Pleckstriny (PH) domain-containing protein		Unclear
VIT_12s0028g00630	Hydroxyacylglutathione hydrolase 3	vv10620Pyruvate_metabolism	Metabolism.Primary metabolism.Carbohydrate metabolism.Monosaccharide metabolism.Pyruvate metabolism
VIT_12s0028g00520	Unknown protein		Unknown
VIT_12s0028g00510	Lipase class 3		Unclear
VIT_12s0028g00490	Component of oligomeric golgi complex 5	vv50111Tethering_factors	Transport overview.Macromolecule transport.Protein transport.Tethering factors
VIT_12s0028g00480	No hit		No hit
VIT_12s0028g00190	TUBBY like protein 3 TLP3	vv60063TUB	Regulation overview.Regulation of gene expression.Regulation of transcription.Transcription factor.TUBBY-like family transcription factor
VIT_12s0028g00040	Unknown protein		Unknown
VIT_11s0149g00400	Diadenosine tetraphosphatase	vv10230Purine_metabolism vv10240Pyrimidine_metabolism	Metabolism.Primary metabolism.Nucleobase, nucleoside, nucleotide, nucleic acid metabolism.Nucleotide metabolism.Purine metabolism
VIT_11s0149g00250	No hit		No hit
VIT_11s0118g00740	Leucine-rich repeat family protein		Diverse functions.Gene family with diverse functions.NBS-LRR superfamily
VIT_11s0118g00730	No hit		No hit
VIT_11s0118g00630	Unknown protein		Unknown
VIT_11s0118g00620	Methyltransferase type 11		Unclear
VIT_11s0118g00610	Methyltransferase type 11		Unclear
VIT_11s0118g00430	No hit		No hit
VIT_11s0118g00410	ANTR2 (anion transporter 2	vv50121Porters_cat_1_to_6	Transport overview.Electrochemical Potential-driven Transporters.Porters.Major Facilitator Superfamily.Anion:Cation Symporter
VIT_11s0118g00190	No hit		No hit
VIT_11s0118g00080	Disease resistance protein		Diverse functions.Gene family with diverse functions.NBS-LRR superfamily
VIT_11s0118g00040	Receptor Like Protein 9		Signaling.Signaling pathway.Protein kinase
VIT_11s0103g00650	Pathogenesis-related homeodomain protein (PRHA)	vv60034HB	Regulation overview.Regulation of gene expression.Regulation of transcription.Transcription factor.Homeobox domain family transcription factor
VIT_11s0103g00460	No hit		No hit
VIT_11s0103g00380	Cd2+-exporting ATPase HMA2 (Heavy metal ATPase 2)	vv50131Primary_active_transporter_cat_A2_to_A4	Transport overview.Primary Active Transporters.P-P-bond hydrolysis-driven transporters.P-type ATPase (P-ATPase).heavy metal ATPase
VIT_11s0103g00290	Ribosomal protein S15	vv23010Ribosome	Metabolism.Primary metabolism.Protein metabolism and modification.Protein synthesis.Ribosome
VIT_11s0103g00280	No hit		No hit
VIT_11s0103g00170	Unknown		Unknown
VIT_11s0103g00040	High-affinity K+ transporter 1 (HKT1)	vv50124Porters_cat_30_to_64	Transport overview.Electrochemical Potential-driven Transporters.Porters.K+ Transporter
VIT_11s0078g00280	Pol polyprotein		Transposable elements viral and plasmid proteins.Protein from transposable element
VIT_11s0078g00220	Preprotein translocase secA	vv23060Protein_export vv50113Thylakoid_targeting_pathway vv50132Primary_active_transporter_cat_A5_to_A8	Metabolism.Primary metabolism.Protein metabolism and modification.Protein folding.Protein export
VIT_11s0065g01160	Translation initiation factor eIF-2B epsilon subunit	vv23013RNA_transport	Metabolism.Primary metabolism.Protein metabolism and modification.Protein synthesis.Translation.Translational initiation
VIT_11s0065g01020	No hit		No hit
VIT_11s0065g00990	Replication protein A 70 kDa DNA-binding subunit		Metabolism.Primary metabolism.Nucleobase, nucleoside, nucleotide, nucleic acid metabolism.Nucleic acid metabolism.DNA metabolism.DNA replication
VIT_11s0065g00970	No hit		No hit
VIT_11s0065g00840	EIF4-gamma/eIF5/eIF2-epsilon domain-containing protein		Metabolism.Primary metabolism.Protein metabolism and modification.Protein synthesis.Translation.Translational initiation
VIT_11s0065g00730	F-box protein		Metabolism.Primary metabolism.Protein metabolism and modification.Proteolysis.cytoplasmic and nuclear protein degradation.Ubiquitin-mediated proteolysis
VIT_11s0065g00610	No hit		No hit
VIT_11s0065g00600	No hit		No hit
VIT_11s0065g00590	No hit		No hit
VIT_11s0065g00570	Glutamate carboxypeptidase (AMP1)		Metabolism.Primary metabolism.Protein metabolism and modification.Proteolysis.Peptidase-mediated proteolysis
VIT_11s0065g00530	No hit		No hit
VIT_11s0065g00520	Small G protein / RhoGAP	vv50109Incompletely_characterized_transport_systems	Transport overview.Incompletely characterized transport systems.Recognized transporters of unknown biochemical mechanism.Non ABC Multidrug Exporter
VIT_11s0065g00440	No hit		No hit
VIT_11s0052g01670	Ycf2		Unknown
VIT_11s0052g01560	MATE efflux family protein	vv50125Porters_cat_66_to_94	Transport overview.Electrochemical Potential-driven Transporters.Porters.Multidrug/Oligosaccharidyl-lipid/Polysaccharide Flippase.Multi Antimicrobial Extrusion
VIT_11s0052g01470	Receptor kinase TRKe		Signaling.Signaling pathway.Protein kinase
VIT_11s0052g01460	Receptor kinase TRKe		Signaling.Signaling pathway.Protein kinase
VIT_11s0052g01410	Leucine Rich Repeat receptor-like kinase		Signaling.Signaling pathway.Protein kinase
VIT_11s0052g01370	Micro-fibrillar-associated 1, C-terminal		Cellular process.Cellular component organization and biogenesis.Cytoskeleton organization and biogenesis
VIT_11s0052g01360	No hit		No hit
VIT_11s0052g01350	No hit		No hit
VIT_11s0052g01340	Xyloglucan endo-transglycosylase, C-terminal	vv40006Cell_wall	Cellular process.Cellular component organization and biogenesis.Cell wall organization and biogenesis.Cell wall metabolism.Cell wall modification.Xyloglucan modification
VIT_11s0052g01300	Xyloglucan endotransglycosylase 6	vv40006Cell_wall	Cellular process.Cellular component organization and biogenesis.Cell wall organization and biogenesis.Cell wall metabolism.Cell wall modification.Xyloglucan modification
VIT_11s0052g01290	No hit		No hit
VIT_11s0052g01180	Xyloglucan endotransglucosylase/hydrolase 23	vv40006Cell_wall	Cellular process.Cellular component organization and biogenesis.Cell wall organization and biogenesis.Cell wall metabolism.Cell wall modification.Xyloglucan modification
VIT_11s0052g01130	CD2-binding protein-related		Metabolism.Primary metabolism.Nucleobase, nucleoside, nucleotide, nucleic acid metabolism.Nucleic acid metabolism.RNA metabolism.RNA processing.mRNA processing.mRNA splicing
VIT_11s0052g01070	Transferase		Unclear
VIT_11s0052g00920	Unknown protein		Unknown
VIT_11s0052g00570	Nodulin MtN21	vv50122Porters_cat_7_to_17	Transport overview.Electrochemical Potential-driven Transporters.Porters.Drug/Metabolite Transporter.Plant Drug/Metabolite Exporter
VIT_11s0052g00130	Calcineurin phosphoesterase		Unclassified
VIT_11s0052g00110	Unknown		Unknown
VIT_11s0052g00090	Accumulation of photosystem one 3 (APO3)		Unclear
VIT_11s0052g00040	Macrophage migration inhibitory factor		Unknown
VIT_11s0037g01300	No hit		No hit
VIT_11s0037g01260	No hit		No hit
VIT_11s0037g01250	Dolichyl-phosphate-mannose--glycolipid alpha-mannosyltransferase	vv10510N-Glycan_biosynthesis	Metabolism.Primary metabolism.Carbohydrate metabolism.Oligosaccharide metabolism.N-Glycan metabolism.N-Glycan biosynthesis
VIT_11s0037g01190	Unknown		Unknown
VIT_11s0037g01180	23S ribosomal RNA	vv23008Ribosome_biogenesis_in_Eukaryotes vv23010Ribosome	Metabolism.Primary metabolism.Protein metabolism and modification.Protein synthesis.Ribosome
VIT_11s0037g01170	Photosystem I P700 chlorophyll A apoprotein A1	vv10195Photosynthesis vv50105Transport_electron_carriers	Metabolism.Primary metabolism.Generation of metabolite precursors and energy.Photosynthesis.Photosystem I
VIT_11s0037g01160	No hit		No hit
VIT_11s0037g01000	Clathrin assembly protein 10	vv50110Protein_coat	Transport overview.Macromolecule transport.Protein transport.Protein coat
VIT_11s0037g00920	No hit		No hit
VIT_11s0037g00850	Tetratricopeptide repeat (TPR)-containing		Unknown
VIT_11s0037g00710	Trehalose-phosphate phosphatase	vv10500Starch_and_sucrose_metabolism	Metabolism.Primary metabolism.Carbohydrate metabolism.Polysaccharide metabolism.Starch and sucrose metabolism
VIT_11s0037g00610	Unknown protein		Unknown
VIT_11s0037g00530	Cellulose synthase IRX3	vv40006Cell_wall	Cellular process.Cellular component organization and biogenesis.Cell wall organization and biogenesis.Cell wall metabolism.Cell wall biosynthesis.Cellulose biosynthesis
VIT_11s0037g00510	Heat shock protein 70	vv23040Spliceosome vv24141Protein_processing_in_endoplasmic_reticulum vv50101Channels_and_pores	Metabolism.Primary metabolism.Protein metabolism and modification.Protein folding.Chaperone-mediated protein folding.HSP-mediated protein folding
VIT_11s0037g00190	Endonuclease/exonuclease/phosphatase, related		Metabolism.Primary metabolism.Nucleobase, nucleoside, nucleotide, nucleic acid metabolism.Nucleic acid metabolism.DNA metabolism.DNA recombination and repair.repair
VIT_11s0016g05890	BSD domain-containing protein	vv60075Other_BSD	Regulation overview.Regulation of gene expression.Regulation of transcription.Transcription factor.BSD family transcription factor
VIT_11s0016g05800	Unknown		Unknown
VIT_11s0016g05760	Unknown protein		Unknown
VIT_11s0016g05670	RabGAP/TBC domain-containing protein		Signaling.Signaling pathway.G-protein signaling pathway.RAB-GTPase regulation
VIT_11s0016g05530	Plastocyanin domain-containing protein	vv10195Photosynthesis vv50113Thylakoid_targeting_pathway	Metabolism.Primary metabolism.Generation of metabolite precursors and energy.Photosynthesis.Photosynthetic-chain phosphorylation
VIT_11s0016g05470	Nuclear pore complex protein Nup98-Nup96	vv23013RNA_transport vv50109Incompletely_characterized_transport_systems vv50112Nuclear_pore_complex	Transport overview.Incompletely characterized transport systems.Recognized transporters of unknown biochemical mechanism.Nuclear pore complex
VIT_11s0016g05440	Curculin (mannose-binding) lectin		Unknown
VIT_11s0016g05400	Unknown protein		Unknown
VIT_11s0016g05360	Phospholipase D alpha 1 precursor (PLD 1) (Choline phosphatase 1)	vv10564Glycerophospholipid_metabolism vv10565Ether_lipid_metabolism vv30001ABA_signaling vv34020Calcium_signaling_pathway vv50110Protein_coat	Metabolism.Primary metabolism.Lipid metabolism.Glycerolipid metabolism.Glycerophospholipid metabolism.Glycerophospholipid catabolism
VIT_11s0016g05300	Heme oxygenase 1	vv10860Porphyrin_and_chlorophyll_metabolism	Metabolism.Primary metabolism.Cofactor metabolism.Tetrapyrrole metabolism.Heme metabolism.Heme biosynthesis
VIT_11s0016g05280	Peroxidase	vv10360Phenylalanine_metabolism vv10680Methane_metabolism	Metabolism.Primary metabolism.Amino acid metabolism.Aromatic amino acid metabolism.Phenylalanine metabolism.Phenylalanine biosynthesis
VIT_11s0016g05270	Bundle-sheath defective protein 2		Metabolism.Primary metabolism.Protein metabolism and modification.Protein folding.Chaperone-mediated protein folding
VIT_11s0016g05250	Methyltransferase FkbM family		Unclear
VIT_11s0016g05140	U4/U6 small nuclear ribonucleoprotein SNU13	vv23008Ribosome_biogenesis_in_Eukaryotes vv23040Spliceosome	Metabolism.Primary metabolism.Nucleobase, nucleoside, nucleotide, nucleic acid metabolism.Nucleic acid metabolism.RNA metabolism.RNA processing.mRNA processing.mRNA splicing
VIT_11s0016g05130	Signal peptidase, endoplasmic reticulum-type	vv23060Protein_export	Metabolism.Primary metabolism.Protein metabolism and modification.Proteolysis.Peptidase-mediated proteolysis
VIT_11s0016g04990	Unknown protein		Unknown
VIT_11s0016g04980	Zinc finger (CCCH-type) family protein	vv60018C3H	Regulation overview.Regulation of gene expression.Regulation of transcription.Transcription factor.C3H family transcription factor
VIT_11s0016g04800	No hit		No hit
VIT_11s0016g04700	Beta-ketoacyl-CoA synthase	vv10061Fatty_acid_biosynthesis	Metabolism.Primary metabolism.Lipid metabolism.Fatty acid metabolism.Fatty acid biosynthesis
VIT_11s0016g04580	Pentatricopeptide (PPR) repeat-containing protein		Diverse functions.Gene family with diverse functions.Pentatricopeptide domain family
VIT_11s0016g04520	Transmembrane protein 19		Unknown
VIT_11s0016g04500	Protein phosphatase 2 (formerly 2A), regulatory subunit B'	vv23015mRNA_surveillance_pathway	Signaling.Signaling pathway.Calcium sensors and Signaling
VIT_11s0016g04490	IAA16	vv30003Auxin_signaling vv60008AUXIAA	Signaling.Hormone Signaling.Auxin Signaling.Auxin-mediated Signaling pathway
VIT_11s0016g04470	Ornithine decarboxylase	vv10220Urea_cycle_and_metabolism_of_amino_groups	Metabolism.Primary metabolism.Amino acid metabolism.Arginine and proline metabolism.Urea cycle
VIT_11s0016g04390	Unknown protein		Unknown
VIT_11s0016g04370	Syntaxin 5	vv24130SNARE_interactions_in_vesicular_transport vv50101Channels_and_pores	Cellular process.Cellular transport.Protein trafficking.Vesicle-mediated trafficking.SNARE interactions in vesicular transport
VIT_11s0016g04360	Glycosyl hydrolase family 17 protein		Metabolism.Primary metabolism.Carbohydrate metabolism.Carbohydrate catabolism
VIT_11s0016g04100	Sec7 domain-containing protein		Unclear
VIT_11s0016g04080	Multiprotein-bridging factor 1c MBF1C	vv30008Ethylene_signaling vv60043MBF1	Signaling.Hormone Signaling.Ethylene Signaling.Ethylene-mediated Signaling pathway
VIT_11s0016g04030	No hit		No hit
VIT_11s0016g04000	Unknown protein		Unknown
VIT_11s0016g03980	Unknown protein		Unknown
VIT_11s0016g03920	Polyol transporter 5	vv50121Porters_cat_1_to_6	Transport overview.Electrochemical Potential-driven Transporters.Porters.Major Facilitator Superfamily.Sugar Porter
VIT_11s0016g03870	Subtilisin		Metabolism.Primary metabolism.Protein metabolism and modification.Proteolysis.Peptidase-mediated proteolysis.Subtilase-mediated proteolysis
VIT_11s0016g03740	Rho guanyl-nucleotide exchange factor ROPGEF8		Signaling.Signaling pathway.G-protein signaling pathway
VIT_11s0016g03730	No hit		No hit
VIT_11s0016g03720	Aspartate aminotransferase, cytoplasmic (Transaminase A)	vv10252Alanine_and_aspartate_metabolism vv10272Cysteine_metabolism vv10330Arginine_and_proline_metabolism vv10350Tyrosine_metabolism vv10360Phenylalanine_metabolism vv10400Phenylalanine_tyrosine_and_tryptophan_biosynthesis vv10710Carbon_fixation vv10950Alkaloid_biosynthesis_I	Metabolism.Primary metabolism.Amino acid metabolism.Alanine and aspartate metabolism
VIT_11s0016g03480	Xyloglucan endo-transglycosylase, C-terminal	vv40006Cell_wall	Cellular process.Cellular component organization and biogenesis.Cell wall organization and biogenesis.Cell wall metabolism.Cell wall modification.Xyloglucan modification
VIT_11s0016g03450	Unknown protein		Unknown
VIT_11s0016g03210	NADP-dependent malic enzyme	vv10620Pyruvate_metabolism vv10710Carbon_fixation	Metabolism.Primary metabolism.Carbohydrate metabolism.Monosaccharide metabolism.Pyruvate metabolism
VIT_11s0016g03200	Gibberellin oxidase	vv10904Diterpenoid_biosynthesis	Metabolism.Secondary metabolism.Terpenoid metabolism.Diterpenoid metabolism.Diterpenoid biosynthesis
VIT_11s0016g02910	Acid phosphatase class B	vv10740Riboflavin_metabolism	Metabolism.Primary metabolism.Carbohydrate metabolism.Monosaccharide metabolism.Inositol phosphate metabolism
VIT_11s0016g02760	No hit		No hit
VIT_11s0016g02740	Beta-carotene 15,15'-monooxygenase	vv10906Carotenoid_biosynthesis	Metabolism.Secondary metabolism.Terpenoid metabolism.Tetraterpenoid metabolism.Tetraterpenoid biosynthesis.Carotenoid biosynthesis
VIT_11s0016g02690	Ribosomal protein S30 (RPS30C) 40S	vv23010Ribosome	Metabolism.Primary metabolism.Protein metabolism and modification.Protein synthesis.Ribosome
VIT_11s0016g02620	Histone acetyltransferase HAG2		Unclassified
VIT_11s0016g02530	Protein arginine N-methyltransferase	vv10340Histidine_metabolism vv10350Tyrosine_metabolism vv10450Selenoamino_acid_metabolism	Metabolism.Primary metabolism.Amino acid metabolism.Histidine metabolism
VIT_11s0016g02170	FVE gene	vv30009Flower_development	Development.Reproductive development.Flower development
VIT_11s0016g02150	Protein kinase CDG1		Signaling.Signaling pathway.Protein kinase
VIT_11s0016g02040	Ribosomal protein S16	vv23010Ribosome	Metabolism.Primary metabolism.Protein metabolism and modification.Protein synthesis.Ribosome
VIT_11s0016g01840	No hit		No hit
VIT_11s0016g01830	Protein kinase		Signaling.Signaling pathway.Protein kinase
VIT_11s0016g01820	Lactoylglutathione lyase	vv10620Pyruvate_metabolism	Metabolism.Primary metabolism.Carbohydrate metabolism.Monosaccharide metabolism.Pyruvate metabolism
VIT_11s0016g01790	Unknown protein		Unknown
VIT_11s0016g01760	Cleavage and polyadenylation specificity factor 5	vv23015mRNA_surveillance_pathway	Metabolism.Primary metabolism.Nucleobase, nucleoside, nucleotide, nucleic acid metabolism.Nucleic acid metabolism.RNA metabolism.RNA processing
VIT_11s0016g01700	Unknown protein		Unknown
VIT_11s0016g01670	Ankyrin repeat		Diverse functions.Gene family with diverse functions.Ankyrin domain family
VIT_11s0016g01660	Phenylalanine ammonia-lyase	vv10350Tyrosine_metabolism vv10360Phenylalanine_metabolism vv10910Nitrogen_metabolism vv10940Phenylpropanoid_biosynthesis	Metabolism.Primary metabolism.Amino acid metabolism.Aromatic amino acid metabolism.Tyrosine metabolism
VIT_11s0016g01650	Ankyrin repeat		Diverse functions.Gene family with diverse functions.Ankyrin domain family
VIT_11s0016g01640	Phenylalanine ammonia-lyase	vv10350Tyrosine_metabolism vv10360Phenylalanine_metabolism vv10910Nitrogen_metabolism vv10940Phenylpropanoid_biosynthesis	Metabolism.Primary metabolism.Amino acid metabolism.Aromatic amino acid metabolism.Tyrosine metabolism
VIT_11s0016g01390	Replication protein A 70 kDa DNA-binding subunit	vv23030DNA_replication vv23420Nucleotide_excision_repair vv23430Mismatch_repair vv23440Homologous_recombination	Metabolism.Primary metabolism.Nucleobase, nucleoside, nucleotide, nucleic acid metabolism.Nucleic acid metabolism.DNA metabolism.DNA replication
VIT_11s0016g01380	Ribosomal protein S3 (RPS3C) 40S	vv23010Ribosome	Metabolism.Primary metabolism.Protein metabolism and modification.Protein synthesis.Ribosome
VIT_11s0016g01350	Acyl-CoA binding protein		Unknown
VIT_11s0016g00920	Copper transporter 5	vv50101Channels_and_pores	Transport overview.Channels and pores.a-Type channels.Copper Transporter
VIT_11s0016g00890	Unknown protein		Unknown
VIT_11s0016g00860	Strictosidine synthase; Quinoprotein amine dehydrogenase, beta chain	vv10900Terpenoid_biosynthesis vv10902Monoterpenoid_biosynthesis	Metabolism.Secondary metabolism.Terpenoid metabolism.Terpenoid biosynthesis
VIT_11s0016g00850	RecQl3 (Recq 3); ATP binding / ATP-dependent helicase	vv50122Porters_cat_7_to_17	Transport overview.Electrochemical Potential-driven Transporters.Porters.Tellurite-resistance/Dicarboxylate Transporter
VIT_11s0016g00840	Ribosomal protein S29 (RPS29C) 40S	vv23010Ribosome	Metabolism.Primary metabolism.Protein metabolism and modification.Protein synthesis.Ribosome
VIT_11s0016g00760	Ubiquinone biosynthesis protein COQ9		Metabolism.Secondary metabolism.Terpenoid metabolism.Terpenoid biosynthesis.Terpenoid-quinone biosynthesis
VIT_11s0016g00730	LHCA6 (Photosystem I light harvesting complex gene 6)	vv10196Photosynthesis_antenna_proteins vv50105Transport_electron_carriers	Metabolism.Primary metabolism.Generation of metabolite precursors and energy.Photosynthesis.Antenna proteins
VIT_11s0016g00560	Peroxiredoxin bcp		Response to stimulus.Stress response.Abiotic stress response.Oxidative stress response
VIT_11s0016g00550	Unknown protein		Unknown
VIT_11s0016g00520	Auxin-responsive SAUR38	vv30003Auxin_signaling	Signaling.Hormone Signaling.Auxin Signaling.Auxin-mediated Signaling pathway
VIT_11s0016g00450	Translation initiation factor 3 subunit K	vv23013RNA_transport	Metabolism.Primary metabolism.Protein metabolism and modification.Protein synthesis.Translation.Translational initiation
VIT_11s0016g00430	Lipase GDSL 5		Unclear
VIT_11s0016g00310	Pectinesterase family	vv40006Cell_wall	Cellular process.Cellular component organization and biogenesis.Cell wall organization and biogenesis.Cell wall metabolism.Cell wall modification.Pectin modification
VIT_11s0016g00300	Pectinesterase family	vv40006Cell_wall	Cellular process.Cellular component organization and biogenesis.Cell wall organization and biogenesis.Cell wall metabolism.Cell wall modification.Pectin modification
VIT_11s0016g00290	Pectinesterase PME3	vv40006Cell_wall	Cellular process.Cellular component organization and biogenesis.Cell wall organization and biogenesis.Cell wall metabolism.Cell wall modification.Pectin modification
VIT_11s0016g00190	Transcription factor		Regulation overview.Regulation of gene expression.Regulation of transcription.Transcription factor.Trihelix family transcription factor
VIT_11s0016g00120	Omega-6 fatty acid desaturase, chloroplast (FAD6) (FADC)	vv11040Biosynthesis_of_unsaturated_fatty_acids	Metabolism.Primary metabolism.Lipid metabolism.Fatty acid metabolism.Fatty acid biosynthesis.Unsaturated fatty acid biosynthesis
VIT_10s0597g00050	Heat shock transcription factor B2A	vv60037HSF	Metabolism.Primary metabolism.Protein metabolism and modification.Protein folding.Chaperone-mediated protein folding.HSP-mediated protein folding
VIT_10s0597g00020	UBA; HSC20, C-terminal oligomerisation		Unknown
VIT_10s0523g00050	Extracellular ligand-gated ion channel	vv50109Incompletely_characterized_transport_systems	Transport overview.Incompletely characterized transport systems.Putative transport protein.Transporter unknown
VIT_10s0523g00040	Alternative oxidase 4, chloroplastic/chromoplastic		Metabolism.Primary metabolism.Generation of metabolite precursors and energy.Electron transport
VIT_10s0523g00010	No hit		No hit
VIT_10s0405g00030	VTC4 3'(2'),5'-bisphosphate nucleotidase	vv10053Ascorbate_and_aldarate_metabolism	Metabolism.Primary metabolism.Organic acid metabolism.Ascorbate and aldarate metabolism
VIT_10s0116g01870	MATE efflux family protein	vv50125Porters_cat_66_to_94	Transport overview.Electrochemical Potential-driven Transporters.Porters.Multidrug/Oligosaccharidyl-lipid/Polysaccharide Flippase.Multi Antimicrobial Extrusion
VIT_10s0116g01860	MATE efflux family protein	vv50125Porters_cat_66_to_94	Transport overview.Electrochemical Potential-driven Transporters.Porters.Multidrug/Oligosaccharidyl-lipid/Polysaccharide Flippase.Multi Antimicrobial Extrusion
VIT_10s0116g01720	Unknown protein		Unknown
VIT_10s0116g01710	Galactosyltransferase family protein		Unknown
VIT_10s0116g01630	Endonuclease/exonuclease/phosphatase family		Metabolism.Primary metabolism.Nucleobase, nucleoside, nucleotide, nucleic acid metabolism.Nucleic acid metabolism.DNA metabolism
VIT_10s0116g01620	Lyase		Unknown
VIT_10s0116g01600	Monocopper oxidase SKS4 (SKU5 Similar 4)	vv50109Incompletely_characterized_transport_systems	Transport overview.Incompletely characterized transport systems.Recognized transporters of unknown biochemical mechanism.Iron/Lead Transporter.Oxidase-dep Fe2+ Transporter
VIT_10s0116g01590	No hit		No hit
VIT_10s0116g01530	DNA helicase SNF2 domain-containing protein	vv60058SNF2	Regulation overview.Regulation of gene expression.Regulation of transcription.Transcription factor.SNF2 family transcription factor
VIT_10s0116g01520	DNA helicase SNF2 domain-containing protein	vv60058SNF2	Regulation overview.Regulation of gene expression.Regulation of transcription.Transcription factor.SNF2 family transcription factor
VIT_10s0116g01450	Unknown		Unknown
VIT_10s0116g01440	F-box-like		Metabolism.Primary metabolism.Protein metabolism and modification.Proteolysis.cytoplasmic and nuclear protein degradation.Ubiquitin-mediated proteolysis
VIT_10s0116g01390	F-box family protein		Metabolism.Primary metabolism.Protein metabolism and modification.Proteolysis.cytoplasmic and nuclear protein degradation.Ubiquitin-mediated proteolysis
VIT_10s0116g01300	No hit		No hit
VIT_10s0116g01240	SLAH1 (SLAC1 homologue 1)	vv50122Porters_cat_7_to_17	Transport overview.Electrochemical Potential-driven Transporters.Porters.Tellurite-resistance/Dicarboxylate Transporter
VIT_10s0116g01230	MAPKKK15 (Mitogen-activated protein kinase kinase kinase 15)		Signaling.Signaling pathway.Protein kinase.MAPK cascade
VIT_10s0116g01190	WD-40 repeat		Unknown
VIT_10s0116g01100	Thioredoxin family		Cellular process.Cellular homeostasis.Cell redox homeostasis
VIT_10s0116g01060	Oxidosqualene cyclase	vv10100Biosynthesis_of_steroids	Metabolism.Primary metabolism.Lipid metabolism.Steroid metabolism.Steroid biosynthesis
VIT_10s0116g01050	Oxidosqualene Cyclase	vv10100Biosynthesis_of_steroids	Metabolism.Primary metabolism.Lipid metabolism.Steroid metabolism.Steroid biosynthesis
VIT_10s0116g01030	Stigma-specific Stig1		Unclear
VIT_10s0116g00910	CERK1 (chitin elicitor receptor kinase 1)	vv34626Plant-pathogen_interaction	Response to stimulus.Stress response.Biotic stress response.Plant-pathogen interaction
VIT_10s0116g00870	Malonyl-CoA decarboxylase	vv10061Fatty_acid_biosynthesis vv44146Peroxisome	Metabolism.Primary metabolism.Lipid metabolism.Fatty acid metabolism.Fatty acid biosynthesis
VIT_10s0116g00860	Cardiolipin synthase	vv10564Glycerophospholipid_metabolism	Metabolism.Primary metabolism.Lipid metabolism.Glycerolipid metabolism.Glycerophospholipid metabolism.Glycerophospholipid biosynthesis
VIT_10s0116g00700	DNA helicase SNF2 domain-containing protein	vv60058SNF2	Regulation overview.Regulation of gene expression.Regulation of transcription.Transcription factor.SNF2 family transcription factor
VIT_10s0116g00540	Pentatricopeptide repeat-containing protein		Diverse functions.Gene family with diverse functions.Pentatricopeptide domain family
VIT_10s0116g00480	WNK kinase 6		Signaling.Signaling pathway.Protein kinase
VIT_10s0116g00460	Microtubule organization 1 protein (MOR1)	vv44810Regulation_of_actin_cytoskeleton	Cellular process.Cellular component organization and biogenesis.Cytoskeleton organization and biogenesis.Microtubule organization and biogenesis
VIT_10s0116g00290	UBX domain-containing protein 1	vv24141Protein_processing_in_endoplasmic_reticulum	Metabolism.Primary metabolism.Protein metabolism and modification.Protein processing in endoplasmic reticulum
VIT_10s0116g00210	UBX domain-containing protein 1	vv24141Protein_processing_in_endoplasmic_reticulum	Metabolism.Primary metabolism.Protein metabolism and modification.Protein processing in endoplasmic reticulum
VIT_10s0116g00160	Bromo-adjacenty (BAH) domain-containing protein	vv60048PHD	Regulation overview.Regulation of gene expression.Regulation of transcription.Transcription factor.PHD family transcription factor
VIT_10s0116g00150	Receptor kinase RK20-1		Signaling.Signaling pathway.Protein kinase
VIT_10s0116g00020	Tobamovirus multiplication 1 homolog 3		Response to stimulus.Stress response.Biotic stress response.Virus stress response.Tobamovirus replication host gene
VIT_10s0071g01210	No hit		No hit
VIT_10s0071g01040	Transcription elongation factor SPT4 1		Metabolism.Primary metabolism.Nucleobase, nucleoside, nucleotide, nucleic acid metabolism.Nucleic acid metabolism.RNA metabolism.RNA biosynthesis.mRNA biosynthesis
VIT_10s0071g01030	Transducin family protein / WD-40 repeat		Unclear
VIT_10s0071g00990	Coiled-coil-helix-coiled-coil-helix domain		Unknown
VIT_10s0071g00980	Unknown protein		Unknown
VIT_10s0071g00930	Prolyl oligopeptidase		Metabolism.Primary metabolism.Protein metabolism and modification.Proteolysis.Peptidase-mediated proteolysis
VIT_10s0071g00810	Binding		Unknown
VIT_10s0071g00800	No hit		No hit
VIT_10s0071g00750	Protein arginine N-methyltransferase	vv10340Histidine_metabolism vv10350Tyrosine_metabolism vv10450Selenoamino_acid_metabolism	Metabolism.Primary metabolism.Amino acid metabolism.Histidine metabolism
VIT_10s0071g00460	Zfwd2 protein (ZFWD2)	vv60018C3H	Regulation overview.Regulation of gene expression.Regulation of transcription.Transcription factor.C3H family transcription factor
VIT_10s0071g00450	S-locus lectin protein kinase		Signaling.Signaling pathway.Protein kinase
VIT_10s0071g00420	GRAM domain-containing protein / ABA-responsive		Unknown
VIT_10s0071g00380	No hit		No hit
VIT_10s0071g00310	F-box/LRR-repeat protein 2		Metabolism.Primary metabolism.Protein metabolism and modification.Proteolysis.cytoplasmic and nuclear protein degradation.Ubiquitin-mediated proteolysis
VIT_10s0071g00270	Abscisic acid-insensitive protein 3 (ABI3)	vv30001ABA_signaling vv30003Auxin_signaling vv60001ABI3VP1	Signaling.Hormone Signaling.ABA Signaling.ABA-mediated Signaling pathway
VIT_10s0071g00250	Strictosidine synthase	vv10900Terpenoid_biosynthesis vv10902Monoterpenoid_biosynthesis	Metabolism.Secondary metabolism.Terpenoid metabolism.Terpenoid biosynthesis
VIT_10s0042g01080	No hit		No hit
VIT_10s0042g01040	CYP714A1		Metabolism.Cellular metabolism.Oxidation reduction.Cytochrome P450 oxidoreductase
VIT_10s0042g00860	Stilbene synthase [Vitis pseudoreticulata]	vv10940Phenylpropanoid_biosynthesis	Metabolism.Secondary metabolism.Phenylpropanoid metabolism.Phenylpropanoid biosynthesis
VIT_10s0042g00790	Unknown		Unknown
VIT_10s0042g00620	No hit		No hit
VIT_10s0042g00440	Pentatricopeptide (PPR) repeat-containing protein		Diverse functions.Gene family with diverse functions.Pentatricopeptide domain family
VIT_10s0042g00430	Thioredoxin X		Cellular process.Cellular homeostasis.Cell redox homeostasis
VIT_10s0042g00310	MRP-like ABC transporter	vv52010ABC_transporters	Transport overview.Macromolecule transport.Multidrug transport.Multidrug ABC transport
VIT_10s0042g00240	Rpp4 candidate 1		Response to stimulus.Stress response.Biotic stress response
VIT_10s0042g00220	Pentatricopeptide (PPR) repeat-containing		Diverse functions.Gene family with diverse functions.Pentatricopeptide domain family
VIT_10s0042g00070	Proteasome 20S alpha subunit C (PAC1) (PRC9)	vv23050Proteasome	Metabolism.Primary metabolism.Protein metabolism and modification.Proteolysis.cytoplasmic and nuclear protein degradation.Ubiquitin-mediated proteolysis.Proteasome
VIT_10s0003g05820	SKP1-like 1 ASK1	vv24120Ubiquitin_mediated_proteolysis vv24141Protein_processing_in_endoplasmic_reticulum vv44110Cell_cycle	Metabolism.Primary metabolism.Protein metabolism and modification.Proteolysis.cytoplasmic and nuclear protein degradation.Ubiquitin-mediated proteolysis
VIT_10s0003g05660	Unknown protein		Unknown
VIT_10s0003g05520	Acylamino-acid-releasing enzyme		Metabolism.Primary metabolism.Protein metabolism and modification.Proteolysis.Peptidase-mediated proteolysis
VIT_10s0003g05510	Leucine-rich repeat transmembrane protein kinase		Signaling.Signaling pathway.Protein kinase
VIT_10s0003g05490	Toprim domain-containing protein		Metabolism.Primary metabolism.Nucleobase, nucleoside, nucleotide, nucleic acid metabolism.Nucleic acid metabolism.DNA metabolism
VIT_10s0003g05250	Germin-like protein		Metabolism.Primary metabolism.Generation of metabolite precursors and energy.Storage proteins
VIT_10s0003g05120	Unknown		Unknown
VIT_10s0003g04940	Acyl-CoA synthetases (Acyl-activating enzyme 14)	vv10071Fatty_acid_metabolism vv50104Group_translocators	Metabolism.Primary metabolism.Lipid metabolism.Fatty acid metabolism
VIT_10s0003g04930	No hit		No hit
VIT_10s0003g04830	Protein kinase Xa21	vv34626Plant-pathogen_interaction	Response to stimulus.Stress response.Biotic stress response.Plant-pathogen interaction
VIT_10s0003g04720	Splicing factor 45	vv23040Spliceosome	Metabolism.Primary metabolism.Nucleobase, nucleoside, nucleotide, nucleic acid metabolism.Nucleic acid metabolism.RNA metabolism.RNA processing.mRNA processing.mRNA splicing
VIT_10s0003g04580	Accelerated cell death 11 (ACD11)		Cellular process.Cell growth and death.Cell death
VIT_10s0003g04570	No hit		No hit
VIT_10s0003g04560	Auxin-Induced in Root cultures 9 AIR9	vv30003Auxin_signaling	Signaling.Hormone Signaling.Auxin Signaling.Auxin-mediated Signaling pathway
VIT_10s0003g04460	ABC transporter C member 11	vv52010ABC_transporters	Transport overview.Macromolecule transport.Multidrug transport.Multidrug ABC transport
VIT_10s0003g04180	Early-responsive to dehydration stress protein (ERD4)		Response to stimulus.Stress response.Abiotic stress response.Drought stress response
VIT_10s0003g04040	Mitochondrial transcription termination factor	vv60085MTERF	Regulation overview.Regulation of gene expression.Regulation of transcription.Transcription factor.MTERF
VIT_10s0003g03960	Unknown protein		Unknown
VIT_10s0003g03870	Ornithine aminotransferase	vv10330Arginine_and_proline_metabolism	Metabolism.Primary metabolism.Amino acid metabolism.Arginine and proline metabolism
VIT_10s0003g03780	Unknown protein		Unknown
VIT_10s0003g03620	Lupeol synthase 2	vv10100Biosynthesis_of_steroids	Metabolism.Primary metabolism.Lipid metabolism.Steroid metabolism.Steroid biosynthesis
VIT_10s0003g03600	Lupeol synthase 2	vv10100Biosynthesis_of_steroids	Metabolism.Primary metabolism.Lipid metabolism.Steroid metabolism.Steroid biosynthesis
VIT_10s0003g03480	Multidrug resistance-associated protein 5	vv52010ABC_transporters	Transport overview.Macromolecule transport.Multidrug transport.Multidrug ABC transport
VIT_10s0003g03220	S-adenosyl-L-methionine:salicylic acid carboxyl methyltransferase	vv10360Phenylalanine_metabolism	Metabolism.Primary metabolism.Amino acid metabolism.Aromatic amino acid metabolism.Phenylalanine metabolism.Phenylalanine biosynthesis
VIT_10s0003g03200	Mitochondrial-processing peptidase subunit alpha		Metabolism.Primary metabolism.Protein metabolism and modification.Proteolysis.Peptidase proteins
VIT_10s0003g02850	Purine permease 10 PUP10	vv50122Porters_cat_7_to_17	Transport overview.Electrochemical Potential-driven Transporters.Porters.Drug/Metabolite Transporter.Plant Organocation Permease
VIT_10s0003g02800	KCO6 (Ca2+ activated outward rectifying K+ channel 6)	vv50101Channels_and_pores	Transport overview.Channels and pores.a-Type channels.The Voltage-gated Ion Channel.outward rectifying K+ channel
VIT_10s0003g02750	IMP dehydrogenase/GMP reductase	vv10230Purine_metabolism	Metabolism.Primary metabolism.Nucleobase, nucleoside, nucleotide, nucleic acid metabolism.Nucleotide metabolism.Purine metabolism
VIT_10s0003g02440	Xyloglucan endotransglucosylase/hydrolase 23	vv40006Cell_wall	Cellular process.Cellular component organization and biogenesis.Cell wall organization and biogenesis.Cell wall metabolism.Cell wall modification.Xyloglucan modification
VIT_10s0003g02170	Subtilase		Metabolism.Primary metabolism.Protein metabolism and modification.Proteolysis.Peptidase-mediated proteolysis.Subtilase-mediated proteolysis
VIT_10s0003g02090	Lipase GDSL		Unclear
VIT_10s0003g01950	No hit		No hit
VIT_10s0003g01930	No hit		No hit
VIT_10s0003g01820	NLI interacting factor (NIF) family protein	vv50132Primary_active_transporter_cat_A5_to_A8	Transport overview.Primary Active Transporters.P-P-bond hydrolysis-driven transporters.Mitochondrial Protein Translocase
VIT_10s0003g01780	No hit		No hit
VIT_10s0003g01770	Heat shock transcription factor A4A	vv60037HSF	Metabolism.Primary metabolism.Protein metabolism and modification.Protein folding.Chaperone-mediated protein folding.HSP-mediated protein folding
VIT_10s0003g01490	NIK3 (NSP- interacting kinase 3)		Signaling.Signaling pathway.Protein kinase
VIT_10s0003g01460	Nucleobase-ascorbate transporter 2 (NAT2)	vv50124Porters_cat_30_to_64	Transport overview.Electrochemical Potential-driven Transporters.Porters.Nucleobase:Cation Symporter-2
VIT_10s0003g01450	No hit		No hit
VIT_10s0003g01370	Unknown protein		Unknown
VIT_10s0003g01300	Transcription factor	vv60062Trihelix	Regulation overview.Regulation of gene expression.Regulation of transcription.Transcription factor.Trihelix family transcription factor
VIT_10s0003g01290	No hit		No hit
VIT_10s0003g01190	Ketol-acid reductoisomerase	vv10290Valine_leucine_and_isoleucine_biosynthesis vv10770Pantothenate_and_CoA_biosynthesis	Metabolism.Primary metabolism.Amino acid metabolism.Valine, leucine, and isoleucine metabolism.Valine, leucine, and isoleucine biosynthesis
VIT_10s0003g01060	Topoisomerase, B subunit type IIA		Metabolism.Primary metabolism.Nucleobase, nucleoside, nucleotide, nucleic acid metabolism.Nucleic acid metabolism
VIT_10s0003g00820	Sodium/calcium exchanger family protein	vv50123Porters_cat_18_to_29	Transport overview.Electrochemical Potential-driven Transporters.Porters.Ca2+:Cation Antiporter
VIT_10s0003g00650	Peroxidase	vv10360Phenylalanine_metabolism vv10680Methane_metabolism	Metabolism.Primary metabolism.Amino acid metabolism.Aromatic amino acid metabolism.Phenylalanine metabolism.Phenylalanine biosynthesis
VIT_10s0003g00530	28 kDa heat- and acid-stable phosphoprotein		Unknown
VIT_10s0003g00410	MLO6 (mildew resistance locus O 6)		Cellular process.Cell growth and death.Cell death
VIT_10s0003g00400	No hit		No hit
VIT_10s0003g00260	DnaJ homolog, subfamily B, member 4	vv50132Primary_active_transporter_cat_A5_to_A8	Transport overview.Primary Active Transporters.P-P-bond hydrolysis-driven transporters.General Secretory Pathway (Sec)
VIT_10s0003g00230	Unknown protein		Unknown
VIT_10s0003g00170	Dehydration-induced 19		Response to stimulus.Stress response.Abiotic stress response.Drought stress response
VIT_10s0003g00160	Pentatricopeptide (PPR) repeat-containing protein		Diverse functions.Gene family with diverse functions.Pentatricopeptide domain family
VIT_10s0003g00150	NSL1 (necrotic spotted lesions 1)		Cellular process.Cell growth and death.Cell death
VIT_10s0003g00140	Ethylene-responsive transcription factor 9	vv30008Ethylene_signaling vv60003AP2_EREBP	Signaling.Hormone Signaling.Ethylene Signaling.Ethylene-mediated Signaling pathway
VIT_09s0096g00280	C2-HC type zinc finger protein C.e-MyT1		Metabolism.Primary metabolism.Nucleobase, nucleoside, nucleotide, nucleic acid metabolism.Nucleic acid metabolism.DNA metabolism
VIT_09s0070g00630	No hit		No hit
VIT_09s0070g00610	Importin beta-3	vv50109Incompletely_characterized_transport_systems vv50112Nuclear_pore_complex	Transport overview.Incompletely characterized transport systems.Recognized transporters of unknown biochemical mechanism.Nuclear pore complex
VIT_09s0054g01890	No hit		No hit
VIT_09s0054g01810	ATP-dependent RNA helicase DDX23/PRP28	vv23040Spliceosome vv50133Primary_active_transporter_cat_A9_to_A18	Metabolism.Primary metabolism.Nucleobase, nucleoside, nucleotide, nucleic acid metabolism.Nucleic acid metabolism.RNA metabolism.RNA processing.mRNA processing.mRNA splicing
VIT_09s0054g01470	Beta-amyrin synthase	vv10900Terpenoid_biosynthesis	Metabolism.Secondary metabolism.Terpenoid metabolism.Terpenoid biosynthesis
VIT_09s0054g01380	No hit		No hit
VIT_09s0054g01370	Beta-amyrin synthase	vv10900Terpenoid_biosynthesis	Metabolism.Secondary metabolism.Terpenoid metabolism.Terpenoid biosynthesis
VIT_09s0054g01360	Cycloartenol synthase	vv10100Biosynthesis_of_steroids	Metabolism.Primary metabolism.Lipid metabolism.Steroid metabolism.Steroid biosynthesis
VIT_09s0054g01330	Beta-amyrin synthase	vv10900Terpenoid_biosynthesis	Metabolism.Secondary metabolism.Terpenoid metabolism.Terpenoid biosynthesis
VIT_09s0054g01280	Beta-amyrin synthase	vv10900Terpenoid_biosynthesis	Metabolism.Secondary metabolism.Terpenoid metabolism.Terpenoid biosynthesis
VIT_09s0054g01260	No hit		No hit
VIT_09s0054g01140	Lupeol synthase 2	vv10100Biosynthesis_of_steroids	Metabolism.Primary metabolism.Lipid metabolism.Steroid metabolism.Steroid biosynthesis
VIT_09s0054g01130	Beta-amyrin synthase	vv10900Terpenoid_biosynthesis	Metabolism.Secondary metabolism.Terpenoid metabolism.Terpenoid biosynthesis
VIT_09s0054g01070	Receptor-like protein kinase PRK1		Signaling.Signaling pathway.Protein kinase
VIT_09s0054g01050	No hit		No hit
VIT_09s0054g01040	Unknown protein		Unknown
VIT_09s0054g01010	Subtilase family protein	vv50101Channels_and_pores	Transport overview.Channels and pores.ß-Barrel porins.Autotransporter
VIT_09s0054g00920	CGI-144 protein		Unknown
VIT_09s0054g00710	Ribosomal protein		Metabolism.Primary metabolism.Protein metabolism and modification.Protein synthesis.Translation
VIT_09s0054g00610	F-box domain containing protein		Metabolism.Primary metabolism.Protein metabolism and modification.Proteolysis.cytoplasmic and nuclear protein degradation.Ubiquitin-mediated proteolysis
VIT_09s0054g00450	HEN4 (HUA enhancer 4)	vv30009Flower_development	Development.Reproductive development.Flower development
VIT_09s0054g00420	Translocon-associated protein beta TRAP complex	vv24141Protein_processing_in_endoplasmic_reticulum vv50133Primary_active_transporter_cat_A9_to_A18	Transport overview.Primary Active Transporters.P-P-bond hydrolysis-driven transporters.Chloroplast Env Prot Translocase
VIT_09s0054g00310	Mannosyl-oligosaccharide 1,2-alpha-mannosidase	vv10510N-Glycan_biosynthesis vv11030Glycan_structures-biosynthesis1 vv24141Protein_processing_in_endoplasmic_reticulum	Metabolism.Primary metabolism.Carbohydrate metabolism.Oligosaccharide metabolism.N-Glycan metabolism.N-Glycan biosynthesis
VIT_09s0054g00130	Kinesin family member 22	vv44810Regulation_of_actin_cytoskeleton	Cellular process.Cellular component organization and biogenesis.Cytoskeleton organization and biogenesis.Microtubule organization and biogenesis.Microtubule-driven movement
VIT_09s0054g00070	Ribosomal protein L7 (RPL7D) 60S	vv23010Ribosome	Metabolism.Primary metabolism.Protein metabolism and modification.Protein synthesis.Ribosome
VIT_09s0054g00010	Ribosomal protein L7 (RPL7D) 60S	vv23010Ribosome	Metabolism.Primary metabolism.Protein metabolism and modification.Protein synthesis.Ribosome
VIT_09s0018g02120	No hit		No hit
VIT_09s0018g02070	No hit		No hit
VIT_09s0018g01970	Unknown protein		Unknown
VIT_09s0018g01920	Exocyst complex component EXO84 B	vv50111Tethering_factors	Transport overview.Macromolecule transport.Protein transport.Tethering factors
VIT_09s0018g01690	No hit		No hit
VIT_09s0018g01590	Kinesin motor protein	vv44810Regulation_of_actin_cytoskeleton	Cellular process.Cellular component organization and biogenesis.Cytoskeleton organization and biogenesis.Microtubule organization and biogenesis.Microtubule-driven movement
VIT_09s0018g01580	ATSYTC/NTMC2T1.3/NTMC2TYPE1.3/SYTC	vv50109Incompletely_characterized_transport_systems	Transport overview.Incompletely characterized transport systems.Recognized transporters of unknown biochemical mechanism.Unconventional Protein Secretion System
VIT_09s0018g01420	Serine incorporator 3		Cellular process.Cellular component organization and biogenesis.Membrane organization and biogenesis
VIT_09s0018g01350	No hit		No hit
VIT_09s0018g01340	Cuticle protein		Unknown
VIT_09s0018g01170	No hit		No hit
VIT_09s0018g01160	No hit		No hit
VIT_09s0018g00950	Laccase	vv11000Single_reactions vv50109Incompletely_characterized_transport_systems	Metabolism.single reactions
VIT_09s0018g00780	HcrVf1 protein		Diverse functions.Gene family with diverse functions.NBS-LRR superfamily
VIT_09s0002g09190	No hit		No hit
VIT_09s0002g09000	No hit		No hit
VIT_09s0002g08170	No hit		No hit
VIT_09s0002g07860	Glycerol kinase	vv10561Glycerolipid_metabolism	Metabolism.Primary metabolism.Lipid metabolism.Glycerolipid metabolism
VIT_09s0002g07850	No hit		No hit
VIT_09s0002g07840	NADPH quinone oxidoreductase-like protein	vv10740Riboflavin_metabolism	Metabolism.Primary metabolism.Coenzyme and prosthetic group metabolism.Riboflavin metabolism
VIT_09s0002g07770	Beta-galactosidase	vv10052Galactose_metabolism vv10511N-Glycan_degradation vv10600Sphingolipid_metabolism	Metabolism.Primary metabolism.Carbohydrate metabolism.Monosaccharide metabolism.Galactose metabolism
VIT_09s0002g07760	NADPH quinone oxidoreductase	vv10740Riboflavin_metabolism	Metabolism.Primary metabolism.Coenzyme and prosthetic group metabolism.Riboflavin metabolism
VIT_09s0002g07630	Beta-galactosidase	vv10052Galactose_metabolism vv10511N-Glycan_degradation vv10600Sphingolipid_metabolism	Metabolism.Primary metabolism.Carbohydrate metabolism.Monosaccharide metabolism.Galactose metabolism
VIT_09s0002g07620	NADPH quinone oxidoreductase	vv10740Riboflavin_metabolism	Metabolism.Primary metabolism.Coenzyme and prosthetic group metabolism.Riboflavin metabolism
VIT_09s0002g07580	NADPH quinone oxidoreductase-like protein	vv10740Riboflavin_metabolism	Metabolism.Primary metabolism.Coenzyme and prosthetic group metabolism.Riboflavin metabolism
VIT_09s0002g07510	Pentatricopeptide (PPR) repeat-containing protein		Diverse functions.Gene family with diverse functions.Pentatricopeptide domain family
VIT_09s0002g07300	Phox		Signaling.Signaling pathway.Phosphatidylinositol Signaling
VIT_09s0002g07260	No hit		No hit
VIT_09s0002g07150	No hit		No hit
VIT_09s0002g07140	Unknown		Unknown
VIT_09s0002g07130	CUE domain containing protein		Unknown
VIT_09s0002g07100	EMB2744 (embryo defective 2744)		Development.Reproductive development.Embryo development
VIT_09s0002g07010	SNF4		Signaling.Signaling pathway.Protein kinase
VIT_09s0002g06980	Chloroplast post-illumination chlorophyll fluorescence increase protein		Unknown
VIT_09s0002g06950	ABC transporter g family pleiotropic drug resistance 12 PDR12	vv52010ABC_transporters	Transport overview.Macromolecule transport.Multidrug transport.Multidrug ABC transport
VIT_09s0002g06810	Binding		Unknown
VIT_09s0002g06720	SPX1 (SYG1/Pho81/XPR1) domain-containing protein	vv50125Porters_cat_66_to_94	Transport overview.Electrochemical Potential-driven Transporters.Porters.Phosphate Permease (Pho1)
VIT_09s0002g06680	Embryo-specific 3		Development.Reproductive development.Embryo development
VIT_09s0002g06550	Signal peptidase, endoplasmic reticulum-type	vv23060Protein_export	Metabolism.Primary metabolism.Protein metabolism and modification.Proteolysis.Peptidase-mediated proteolysis
VIT_09s0002g06540	Pentatricopeptide (PPR) repeat-containing protein		Diverse functions.Gene family with diverse functions.Pentatricopeptide domain family
VIT_09s0002g06530	fertility restorer		Development.Reproductive development.Embryo development
VIT_09s0002g06520	Beta-expansin EXPR3	vv30003Auxin_signaling	Signaling.Hormone Signaling.Auxin Signaling.Auxin-mediated Signaling pathway
VIT_09s0002g06510	Auxin-independent growth promoter axi1	vv30003Auxin_signaling	Signaling.Hormone Signaling.Auxin Signaling.Auxin-mediated Signaling pathway
VIT_09s0002g06480	CYP81B2v1		Metabolism.Cellular metabolism.Oxidation reduction.Cytochrome P450 oxidoreductase
VIT_09s0002g06420	Lactoylglutathione lyase	vv10620Pyruvate_metabolism	Metabolism.Primary metabolism.Carbohydrate metabolism.Monosaccharide metabolism.Pyruvate metabolism
VIT_09s0002g06380	Polygalacturonase GH28	vv40006Cell_wall	Cellular process.Cellular component organization and biogenesis.Cell wall organization and biogenesis.Cell wall metabolism.Cell wall modification.Pectin modification
VIT_09s0002g06370	Trafficking protein particle complex protein 2	vv50110Protein_coat	Transport overview.Macromolecule transport.Protein transport.Protein coat
VIT_09s0002g06290	Ankyrin		Diverse functions.Gene family with diverse functions.Ankyrin domain family
VIT_09s0002g06190	No hit		No hit
VIT_09s0002g06040	Monothiol glutaredoxin-S15 (AtGrxS15)		Response to stimulus.Stress response.Abiotic stress response.Oxidative stress response
VIT_09s0002g05810	Boron transporter-like protein 4	vv50124Porters_cat_30_to_64	Transport overview.Electrochemical Potential-driven Transporters.Porters.Anion Exchanger
VIT_09s0002g05580	No hit		No hit
VIT_09s0002g05540	ABC transporter g family pleiotropic drug resistance 12 PDR12	vv52010ABC_transporters	Transport overview.Macromolecule transport.Multidrug transport.Multidrug ABC transport
VIT_09s0002g05200	Phosphoribulokinase/uridine kinase	vv10240Pyrimidine_metabolism	Metabolism.Primary metabolism.Nucleobase, nucleoside, nucleotide, nucleic acid metabolism.Nucleotide metabolism.Pyrimidine metabolism
VIT_09s0002g05170	Unknown protein		Unknown
VIT_09s0002g05100	DNA repair protein XRCC1	vv23410Base_excision_repair	Metabolism.Primary metabolism.Nucleobase, nucleoside, nucleotide, nucleic acid metabolism.Nucleic acid metabolism.DNA metabolism.DNA recombination and repair.repair.Base excision repair
VIT_09s0002g05090	CENP-C	vv44110Cell_cycle	Cellular process.Cell growth and death
VIT_09s0002g04160	Thioesterase family		Unclear
VIT_09s0002g03930	Chaperonin GroEL	vv23018RNA_degradation	Metabolism.Primary metabolism.Nucleobase, nucleoside, nucleotide, nucleic acid metabolism.Nucleic acid metabolism.RNA metabolism.RNA catabolism
VIT_09s0002g03910	Ankyrin	vv50108Accessory_factors_involved_in_transport	Transport overview.Accessory factors involved in transport.Auxiliary transport proteins.Ankyrin
VIT_09s0002g03630	ABC transporter g family pleiotropic drug resistance 7 PDR7	vv52010ABC_transporters	Transport overview.Macromolecule transport.Multidrug transport.Multidrug ABC transport
VIT_09s0002g03590	ABC transporter G member 21	vv52010ABC_transporters	Transport overview.Macromolecule transport.Multidrug transport.Multidrug ABC transport
VIT_09s0002g03580	ABC transporter G member 21	vv52010ABC_transporters	Transport overview.Macromolecule transport.Multidrug transport.Multidrug ABC transport
VIT_09s0002g03560	ABC transporter G member 15	vv52010ABC_transporters	Transport overview.Macromolecule transport.Multidrug transport.Multidrug ABC transport
VIT_09s0002g03540	MYB divaricata	vv30009Flower_development vv60044MYB	Development.Reproductive development.Flower development
VIT_09s0002g03500	No hit		No hit
VIT_09s0002g03420	Cytochrome b5 domain-containing protein		Unclear
VIT_09s0002g03400	No hit		No hit
VIT_09s0002g03320	Unknown protein		Unknown
VIT_09s0002g03310	Unknown protein		Unknown
VIT_09s0002g03240	Unknown		Unknown
VIT_09s0002g03230	Acid phosphatase	vv10740Riboflavin_metabolism	Metabolism.Primary metabolism.Coenzyme and prosthetic group metabolism.Riboflavin metabolism
VIT_09s0002g03210	Pentatricopeptide (PPR) repeat-containing protein		Diverse functions.Gene family with diverse functions.Pentatricopeptide domain family
VIT_09s0002g03200	Peptidase alpha subunit, Mitochondrial		Metabolism.Primary metabolism.Protein metabolism and modification.Proteolysis.Peptidase-mediated proteolysis
VIT_09s0002g03190	DNA repair protein		Metabolism.Primary metabolism.Nucleobase, nucleoside, nucleotide, nucleic acid metabolism.Nucleic acid metabolism.DNA metabolism.DNA recombination and repair.repair
VIT_09s0002g03080	LRR receptor-like serine/threonine-protein kinase		Signaling.Signaling pathway.Protein kinase
VIT_09s0002g03020	FRK1 (FLG22-induced receptor-like kinase 1)	vv34626Plant-pathogen_interaction	Response to stimulus.Stress response.Biotic stress response.Plant-pathogen interaction
VIT_09s0002g03010	FRK1 (FLG22-induced receptor-like kinase 1)	vv34626Plant-pathogen_interaction	Response to stimulus.Stress response.Biotic stress response.Plant-pathogen interaction
VIT_09s0002g02950	No hit		No hit
VIT_09s0002g02940	Myo-inositol oxygenase 1	vv10562Inositol_phosphate_metabolism	Metabolism.Primary metabolism.Carbohydrate metabolism.Monosaccharide metabolism.Inositol phosphate metabolism
VIT_09s0002g02930	RNA polymerase transcriptional regulation mediator	vv60084MED	Regulation overview.Regulation of gene expression.Regulation of transcription.Transcription factor.MED
VIT_09s0002g02920	Leucine-rich repeat protein kinase		Signaling.Signaling pathway.Protein kinase
VIT_09s0002g02910	Leucine-rich repeat protein kinase		Signaling.Signaling pathway.Protein kinase
VIT_09s0002g02900	Leucine-rich repeat protein kinase		Signaling.Signaling pathway.Protein kinase
VIT_09s0002g02890	FRK1 (FLG22-induced receptor-like kinase 1)	vv34626Plant-pathogen_interaction	Response to stimulus.Stress response.Biotic stress response.Plant-pathogen interaction
VIT_09s0002g02880	FRK1 (FLG22-induced receptor-like kinase 1)	vv34626Plant-pathogen_interaction	Response to stimulus.Stress response.Biotic stress response.Plant-pathogen interaction
VIT_09s0002g02810	Light repressible receptor protein kinase		Signaling.Signaling pathway.Protein kinase
VIT_09s0002g02780	FRK1 (FLG22-induced receptor-like kinase 1)	vv34626Plant-pathogen_interaction	Response to stimulus.Stress response.Biotic stress response.Plant-pathogen interaction
VIT_09s0002g02610	Lectin jacalin		Unknown
VIT_09s0002g02590	Unknown protein		Unknown
VIT_09s0002g02370	Pentatricopeptide (PPR) repeat-containing		Diverse functions.Gene family with diverse functions.Pentatricopeptide domain family
VIT_09s0002g01950	No hit		No hit
VIT_09s0002g01940	No hit		No hit
VIT_09s0002g01900	APM1 (Aminopeptidase M1)	vv50004Auxin_transport	Signaling.Hormone Signaling.Auxin Signaling.Auxin transport
VIT_09s0002g01870	Unknown protein		Unknown
VIT_09s0002g01730	Phospholipid-transporting ATPase	vv50131Primary_active_transporter_cat_A2_to_A4	Transport overview.Primary Active Transporters.P-P-bond hydrolysis-driven transporters.P-type ATPase (P-ATPase).phospholipid transporting
VIT_09s0002g01720	No hit		No hit
VIT_09s0002g01460	Ribosomal protein S3 (RPS3A) 40S	vv23010Ribosome	Metabolism.Primary metabolism.Protein metabolism and modification.Protein synthesis.Ribosome
VIT_09s0002g01450	Unknown protein		Unknown
VIT_09s0002g01400	Myb domain protein 7	vv60044MYB	Regulation overview.Regulation of gene expression.Regulation of transcription.Transcription factor.MYB family transcription factor
VIT_09s0002g01390	Autophagy 12a (APG12a)	vv44140Regulation_of_autophagy	Metabolism.Cellular metabolism.Cellular catabolism.Autophagy
VIT_09s0002g01290	Retrotransposon		Transposable elements viral and plasmid proteins.Protein from transposable element
VIT_09s0002g01190	Scarecrow transcription factor 29 (SCL29)	vv60032GRAS	Regulation overview.Regulation of gene expression.Regulation of transcription.Transcription factor.GRAS family transcription factor
VIT_09s0002g01180	Zinc finger (C3HC4-type ring finger)	vv60078Other_zf-C3HC4	Regulation overview.Regulation of gene expression.Regulation of transcription.Transcription factor.Zinc finger C3HC4 family transcription factor
VIT_09s0002g01130	Acylamino-acid-releasing enzyme		Metabolism.Primary metabolism.Protein metabolism and modification.Proteolysis.Peptidase-mediated proteolysis
VIT_09s0002g01060	Unknown protein		Unknown
VIT_09s0002g00980	Proteasome 20S alpha subunit A1	vv23050Proteasome	Metabolism.Primary metabolism.Protein metabolism and modification.Proteolysis.cytoplasmic and nuclear protein degradation.Ubiquitin-mediated proteolysis.Proteasome
VIT_09s0002g00950	Nucleoside diphosphate kinase family protein	vv10230Purine_metabolism vv10240Pyrimidine_metabolism	Metabolism.Primary metabolism.Nucleobase, nucleoside, nucleotide, nucleic acid metabolism.Nucleotide metabolism.Purine metabolism
VIT_09s0002g00940	Unknown protein		Unknown
VIT_09s0002g00860	Unknown protein		Unknown
VIT_09s0002g00820	S-2-hydroxy-acid oxidase, peroxisomal	vv10630Glyoxylate_and_dicarboxylate_metabolism vv44146Peroxisome	Metabolism.Primary metabolism.Generation of metabolite precursors and energy.Glyoxylate and dicarboxylate metabolism
VIT_09s0002g00800	Zinc finger (CCCH-type) family protein	vv60018C3H	Regulation overview.Regulation of gene expression.Regulation of transcription.Transcription factor.C3H family transcription factor
VIT_09s0002g00640	Small heat stress protein class CIII		Metabolism.Primary metabolism.Protein metabolism and modification.Protein folding.Chaperone-mediated protein folding.HSP-mediated protein folding
VIT_09s0002g00540	Lipase GDSL 1		Unclear
VIT_09s0002g00370	Unknown protein		Unknown
VIT_09s0002g00350	Proteasome 20S alpha subunit E2 (PAE2)	vv23050Proteasome	Metabolism.Primary metabolism.Protein metabolism and modification.Proteolysis.cytoplasmic and nuclear protein degradation.Ubiquitin-mediated proteolysis.Proteasome
VIT_08s0105g00300	Phospholipase C	vv10260Glycine_serine_and_threonine_metabolism vv10562Inositol_phosphate_metabolism vv10564Glycerophospholipid_metabolism vv10565Ether_lipid_metabolism vv34020Calcium_signaling_pathway	Metabolism.Primary metabolism.Amino acid metabolism.Glycine, serine, and threonine metabolism
VIT_08s0105g00160	No hit		No hit
VIT_08s0058g01470	No hit		No hit
VIT_08s0058g01220	No hit		No hit
VIT_08s0058g01190	MAC/Perforin domain-containing protein		unknown
VIT_08s0058g01030	Saposin B domain-containing protein	vv50101Channels_and_pores	Transport overview.Channels and pores.Pore-forming toxins.Amoebapore
VIT_08s0058g01010	Unknown		Unknown
VIT_08s0058g00810	D-alanine--D-alanine ligase	vv10252Alanine_and_aspartate_metabolism	Metabolism.Primary metabolism.Amino acid metabolism.Alanine and aspartate metabolism
VIT_08s0058g00430	ferritin	vv10860Porphyrin_and_chlorophyll_metabolism	Metabolism.Primary metabolism.Cofactor metabolism.Tetrapyrrole metabolism
VIT_08s0058g00400	No hit		No hit
VIT_08s0058g00350	OAS high accumulation 1 OSH1		Unclear
VIT_08s0056g01670	BTB-POZ and math Domain 4 ATBPM4	vv60093TRAF	Regulation overview.Regulation of gene expression.Regulation of transcription.Transcription factor.TRAF
VIT_08s0056g01660	Histone-lysine N-methyltransferase SUVR3	vv10300Lysine_biosynthesis vv60056SET_PCG	Metabolism.Primary metabolism.Amino acid metabolism.Lysine metabolism
VIT_08s0056g01640	3-isopropylmalate dehydratase large subunit 2	vv10290Valine_leucine_and_isoleucine_biosynthesis	Metabolism.Primary metabolism.Amino acid metabolism.Valine, leucine, and isoleucine metabolism.Valine, leucine, and isoleucine biosynthesis
VIT_08s0056g01450	Emsy N terminus domain-containing protein		Metabolism.Primary metabolism.Nucleobase, nucleoside, nucleotide, nucleic acid metabolism.Nucleic acid metabolism.DNA metabolism
VIT_08s0056g01440	Polynucleotide phosphorylase	vv10230Purine_metabolism vv10240Pyrimidine_metabolism	Metabolism.Primary metabolism.Nucleobase, nucleoside, nucleotide, nucleic acid metabolism.Nucleotide metabolism.Purine metabolism
VIT_08s0056g01280	MIF4G domain-containing protein		Metabolism.Primary metabolism.Nucleobase, nucleoside, nucleotide, nucleic acid metabolism.Nucleic acid metabolism.RNA metabolism
VIT_08s0056g01150	NADH-cytochrome b5 reductase	vv50135Primary_active_transporter_cat_D3_to_E2	Transport overview.Primary Active Transporters.Oxidoreduction-driven transporters.a+-translocating NADH:Quinone Dhgenase
VIT_08s0056g00870	MATE efflux family protein	vv50125Porters_cat_66_to_94	Transport overview.Electrochemical Potential-driven Transporters.Porters.Multidrug/Oligosaccharidyl-lipid/Polysaccharide Flippase.Multi Antimicrobial Extrusion
VIT_08s0056g00850	No hit		No hit
VIT_08s0056g00820	Cysteine synthase, chloroplast precursor	vv10272Cysteine_metabolism vv10450Selenoamino_acid_metabolism vv10920Sulfur_metabolism	Metabolism.Primary metabolism.Amino acid metabolism.Cysteine metabolism.Cysteine biosynthesis
VIT_08s0056g00810	Co-chaperone grpE	vv50132Primary_active_transporter_cat_A5_to_A8	Transport overview.Primary Active Transporters.P-P-bond hydrolysis-driven transporters.Mitochondrial Protein Translocase
VIT_08s0056g00620	V-type H+-transporting ATPase subunit E	vv10190Oxidative_phosphorylation vv44145Phagosome vv50131Primary_active_transporter_cat_A2_to_A4	Metabolism.Primary metabolism.Generation of metabolite precursors and energy.Electron transport.Respiratory-chain phosphorylation
VIT_08s0056g00450	No hit		No hit
VIT_08s0056g00440	Zinc finger (C3HC4-type ring finger)	vv60078Other_zf-C3HC4	Regulation overview.Regulation of gene expression.Regulation of transcription.Transcription factor.Zinc finger C3HC4 family transcription factor
VIT_08s0056g00170	No hit		No hit
VIT_08s0056g00120	Ethanolamine-phosphate cytidylyltransferase	vv10564Glycerophospholipid_metabolism	Metabolism.Primary metabolism.Lipid metabolism.Glycerolipid metabolism.Glycerophospholipid metabolism
VIT_08s0056g00110	Emp24/gp25L/p24	vv50110Protein_coat	Transport overview.Macromolecule transport.Protein transport.Protein coat
VIT_08s0056g00040	WD-40 repeat protein		Unknown
VIT_08s0040g03260	Nuclear transcription factor Y subunit B-5	vv60021CCAAT	Regulation overview.Regulation of gene expression.Regulation of transcription.Transcription factor.CCAAT family transcription factor.HAP3-type-type
VIT_08s0040g03200	Ribosomal protein L4/L1 (RPL4A) 60S	vv23010Ribosome	Metabolism.Primary metabolism.Protein metabolism and modification.Protein synthesis.Ribosome
VIT_08s0040g03190	No hit		No hit
VIT_08s0040g03110	No hit		No hit
VIT_08s0040g03090	No hit		No hit
VIT_08s0040g03080	RabGAP/TBC domain-containing protein		Signaling.Signaling pathway.G-protein signaling pathway.RAB-GTPase regulation
VIT_08s0040g03050	RabGAP/TBC domain-containing protein		Signaling.Signaling pathway.G-protein signaling pathway.RAB-GTPase regulation
VIT_08s0040g02750	Ankyrin repeat	vv50108Accessory_factors_involved_in_transport	Transport overview.Accessory factors involved in transport.Auxiliary transport proteins.Ankyrin
VIT_08s0040g02640	Serine/threonine-protein kinase AFC1		Signaling.Signaling pathway.Protein kinase
VIT_08s0040g02420	Ribosomal protein S23 (RPS23B) 40S	vv23010Ribosome	Metabolism.Primary metabolism.Protein metabolism and modification.Protein synthesis.Ribosome
VIT_08s0040g02380	Hydrolase, alpha/beta fold		Unknown
VIT_08s0040g02300	ATP-dependent RNA helicase DDX52	vv23040Spliceosome vv50133Primary_active_transporter_cat_A9_to_A18	Metabolism.Primary metabolism.Nucleobase, nucleoside, nucleotide, nucleic acid metabolism.Nucleic acid metabolism.RNA metabolism.RNA processing.mRNA processing.mRNA splicing
VIT_08s0040g01920	Crinkly4		Signaling.Signaling pathway.Calcium sensors and Signaling
VIT_08s0040g01840	No hit		No hit
VIT_08s0040g01750	Pentatricopeptide (PPR) repeat		Diverse functions.Gene family with diverse functions.Pentatricopeptide domain family
VIT_08s0040g01720	No hit		No hit
VIT_08s0040g01640	Telomere repeat binding factor like TRFL8	vv60045MYBrelated	Regulation overview.Regulation of gene expression.Regulation of transcription.Transcription factor.MYB-related family transcription factor
VIT_08s0040g01630	Translin-associated factor X		Metabolism.Primary metabolism.Nucleobase, nucleoside, nucleotide, nucleic acid metabolism.Nucleic acid metabolism.DNA metabolism
VIT_08s0040g01200	Short-chain type alcohol dehydrogenase		Unclear
VIT_08s0040g00940	Catalytic		Unknown
VIT_08s0040g00500	Cupin, RmlC-type		Unknown
VIT_08s0040g00490	Caspase		Metabolism.Primary metabolism.Protein metabolism and modification.Proteolysis.Peptidase-mediated proteolysis
VIT_08s0032g00740	Pentatricopeptide (PPR) repeat-containing		Diverse functions.Gene family with diverse functions.Pentatricopeptide domain family
VIT_08s0032g00400	Unknown		Unknown
VIT_08s0032g00390	Myosin-like protein	vv44810Regulation_of_actin_cytoskeleton	Cellular process.Cellular component organization and biogenesis.Cytoskeleton organization and biogenesis.Actin organization and biogenesis.Actin-driven movement
VIT_08s0032g00320	Pigment defective 318 (PDE318)		Metabolism.Primary metabolism.Protein metabolism and modification.Protein synthesis.Ribosome
VIT_08s0032g00150	F-box family protein		Metabolism.Primary metabolism.Protein metabolism and modification.Proteolysis.cytoplasmic and nuclear protein degradation.Ubiquitin-mediated proteolysis
VIT_08s0007g08920	Zeatin O-glucosyltransferase	vv10908Zeatin_biosynthesis	Signaling.Hormone Signaling.Cytokinin Signaling.Cytokinin metabolism.Cytokinin biosynthesis
VIT_08s0007g08880	No hit		No hit
VIT_08s0007g08810	Nonsense-mediated mRNA decay NMD3	vv23008Ribosome_biogenesis_in_Eukaryotes vv23013RNA_transport	Metabolism.Primary metabolism.Nucleobase, nucleoside, nucleotide, nucleic acid metabolism.Nucleic acid metabolism.RNA metabolism.RNA catabolism
VIT_08s0007g08600	No hit		No hit
VIT_08s0007g08560	Cytoplasmic tRNA 2-thiolation protein 2	vv24122Sulfur_relay_system	Metabolism.Cellular metabolism.Nitrogen and sulfur metabolism.Sulfur metabolism.Assimilatory reduction of sulfur
VIT_08s0007g08360	Zf AN1 and C2H2 domain-containing stress-associated protein 11	vv60017C2H2	Regulation overview.Regulation of gene expression.Regulation of transcription.Transcription factor.C2H2 family transcription factor
VIT_08s0007g08350	Cyclin-related	vv44110Cell_cycle	Cellular process.Cell growth and death
VIT_08s0007g07200	Tocotrienol/plastoquinone prenyltransferase	vv10100Biosynthesis_of_steroids	Metabolism.Primary metabolism.Lipid metabolism.Steroid metabolism.Steroid biosynthesis
VIT_08s0007g06660	E3 ubiquitin-protein ligase RNF5	vv24141Protein_processing_in_endoplasmic_reticulum vv60078Other_zf-C3HC4	Regulation overview.Regulation of gene expression.Regulation of transcription.Transcription factor.Zinc finger C3HC4 family transcription factor
VIT_08s0007g06630	DC1 domain-containing protein		Unknown
VIT_08s0007g06590	Lectin protein kinase		Signaling.Signaling pathway.Protein kinase
VIT_08s0007g06570	Lectin protein kinase		Signaling.Signaling pathway.Protein kinase
VIT_08s0007g06500	Unknown protein		Unknown
VIT_08s0007g06440	No hit		No hit
VIT_08s0007g05990	Beta 1-3 glucanase		Metabolism.Primary metabolism.Carbohydrate metabolism.Polysaccharide metabolism.Beta-1,3 glucan metabolism.Beta-1,3 glucan catabolism
VIT_08s0007g04280	Pentatricopeptide (PPR) repeat-containing		Diverse functions.Gene family with diverse functions.Pentatricopeptide domain family
VIT_08s0007g03580	LRR and BTB/POZ domain-containing protein FBL11	vv60093TRAF	Regulation overview.Regulation of gene expression.Regulation of transcription.Transcription factor.TRAF
VIT_08s0007g03570	Anthocyanin membrane protein 1 (Anm1)	vv50122Porters_cat_7_to_17	Transport overview.Electrochemical Potential-driven Transporters.Porters.Drug/Metabolite Transporter.Thiamine Pyrophosphate Transporter
VIT_08s0007g03390	Cell division protein ftsZ	vv44110Cell_cycle	Cellular process.Cell growth and death
VIT_08s0007g03360	EMB1345 (embryo defective 1345)		Development.Reproductive development.Embryo development
VIT_08s0007g03340	Ribosomal protein L10A (RPL10aA) 60S	vv23010Ribosome	Metabolism.Primary metabolism.Protein metabolism and modification.Protein synthesis.Ribosome
VIT_08s0007g03090	Kinesin family member 11	vv44810Regulation_of_actin_cytoskeleton	Cellular process.Cellular component organization and biogenesis.Cytoskeleton organization and biogenesis.Microtubule organization and biogenesis.Microtubule-driven movement
VIT_08s0007g01790	Defective in exine formation protein (DEX1)		Unclear
VIT_08s0007g01700	Oxidative phosphorylation uncoupler	vv50123Porters_cat_18_to_29	Transport overview.Electrochemical Potential-driven Transporters.Porters.Mitochondrial Carrier
VIT_08s0007g01580	Unknown protein		Unknown
VIT_08s0007g01050	Aldo-keto reductase	vv10040Pentose_glucuronate_interconversion vv10051Fructose_and_mannose_metabolism vv10052Galactose_metabolism vv10561Glycerolipid_metabolism vv10620Pyruvate_metabolism	Metabolism.Primary metabolism.Carbohydrate metabolism.Monosaccharide metabolism.Pentose glucuronate interconversion
VIT_08s0007g00930	Regulator of chromosome condensation (RCC1)	vv50112Nuclear_pore_complex	Transport overview.Nucleocytoplasmic transport.Nuclear pore complex
VIT_08s0007g00920	Tropinone reductase	vv10220Urea_cycle_and_metabolism_of_amino_groups	Metabolism.Primary metabolism.Amino acid metabolism.Arginine and proline metabolism.Urea cycle
VIT_08s0007g00910	No hit		No hit
VIT_08s0007g00670	Laccase	vv11000Single_reactions vv50109Incompletely_characterized_transport_systems	Metabolism.single reactions
VIT_08s0007g00650	No hit		No hit
VIT_08s0007g00160	Glycosyltransferase family 14		Metabolism.Primary metabolism.Carbohydrate metabolism.Polysaccharide metabolism
VIT_08s0007g00060	5-oxoprolinase	vv10480Glutathione_metabolism	Metabolism.Primary metabolism.Coenzyme and prosthetic group metabolism.Peptide derived compounds biosynthesis.Glutathione metabolism
VIT_07s0289g00100	Acetyl-CoA carboxylase	vv10061Fatty_acid_biosynthesis vv10620Pyruvate_metabolism	Metabolism.Primary metabolism.Lipid metabolism.Fatty acid metabolism.Fatty acid biosynthesis
VIT_07s0255g00150	Kinase		Signaling.Signaling pathway.Protein kinase
VIT_07s0205g00150	WD40 repeat protein		Unknown
VIT_07s0205g00140	Kinesin motor protein	vv44810Regulation_of_actin_cytoskeleton	Cellular process.Cellular component organization and biogenesis.Cytoskeleton organization and biogenesis.Microtubule organization and biogenesis.Microtubule-driven movement
VIT_07s0197g00220	R protein disease resistance protein	vv34627R_proteins_from_Plant-pathogen_interaction	Response to stimulus.Stress response.Biotic stress response.Plant-pathogen interaction.R proteins from Plant-pathogen interaction
VIT_07s0197g00180	No hit		No hit
VIT_07s0197g00170	R protein MLA10	vv34627R_proteins_from_Plant-pathogen_interaction	Response to stimulus.Stress response.Biotic stress response.Plant-pathogen interaction.R proteins from Plant-pathogen interaction
VIT_07s0197g00160	No hit		No hit
VIT_07s0191g00100	Unknown protein		Unknown
VIT_07s0151g01030	GCN5 N-acetyltransferase (GNAT)	vv60082GNAT	Regulation overview.Regulation of gene expression.Regulation of transcription.Transcription factor.GNAT
VIT_07s0151g00630	Globulin-1 S allele precursor		Metabolism.Primary metabolism.Generation of metabolite precursors and energy.Storage proteins
VIT_07s0151g00540	Indole-3-acetate beta-glucosyltransferase	vv11002Auxin_biosynthesis	Signaling.Hormone Signaling.Auxin Signaling.Auxin metabolism.Auxin inactivation by conjugation
VIT_07s0151g00490	NADH dehydrogenase (ubiquinone) Fe-S protein 4	vv10190Oxidative_phosphorylation vv50134Primary_active_transporter_cat_D1	Metabolism.Primary metabolism.Generation of metabolite precursors and energy.Electron transport.Respiratory-chain phosphorylation
VIT_07s0151g00480	Double-stranded telomeric DNA binding		Unknown
VIT_07s0151g00180	Ankyrin	vv50108Accessory_factors_involved_in_transport	Transport overview.Accessory factors involved in transport.Auxiliary transport proteins.Ankyrin
VIT_07s0141g01080	Digalactosyldiacylglycerol synthase 2, chloroplastic	vv10561Glycerolipid_metabolism	Metabolism.Primary metabolism.Lipid metabolism.Glycerolipid metabolism.Glycerolipid biosynthesis
VIT_07s0141g01020	No hit		No hit
VIT_07s0141g00100	Myb domain protein 93	vv60044MYB	Regulation overview.Regulation of gene expression.Regulation of transcription.Transcription factor.MYB family transcription factor
VIT_07s0130g00340	Esterase/lipase/thioesterase		Unclear
VIT_07s0130g00330	No hit		No hit
VIT_07s0130g00300	MAPKKK21		Signaling.Signaling pathway.Protein kinase.MAPK cascade
VIT_07s0130g00240	Zinc finger homeobox 21	vv60068Zf-HD	Regulation overview.Regulation of gene expression.Regulation of transcription.Transcription factor.zf-HD family transcription factor
VIT_07s0129g00730	CYP81E1 Isoflavone 2'-hydroxylase	vv10943Isoflavonoid_biosynthesis	Metabolism.Secondary metabolism.Phenylpropanoid metabolism.Flavonoid metabolism.Isoflavonoid metabolism.Isoflavonoid biosynthesis
VIT_07s0129g00400	Ribonuclease III		Metabolism.Primary metabolism.Nucleobase, nucleoside, nucleotide, nucleic acid metabolism.Nucleic acid metabolism.RNA metabolism.RNA catabolism
VIT_07s0129g00090	Ribosomal protein L26 (RPL26A) 60S	vv23010Ribosome	Metabolism.Primary metabolism.Protein metabolism and modification.Protein synthesis.Ribosome
VIT_07s0129g00080	Sulfate transporter protein	vv50124Porters_cat_30_to_64	Transport overview.Electrochemical Potential-driven Transporters.Porters.Sulfate Permease
VIT_07s0129g00050	Unknown protein		Unknown
VIT_07s0129g00040	Peptidyl-prolyl cis-trans isomerase-like 2	vv23040Spliceosome vv24120Ubiquitin_mediated_proteolysis	Metabolism.Primary metabolism.Nucleobase, nucleoside, nucleotide, nucleic acid metabolism.Nucleic acid metabolism.RNA metabolism.RNA processing.mRNA processing.mRNA splicing
VIT_07s0129g00020	Glycosyl hydrolase family 43 protein		Metabolism.Primary metabolism.Carbohydrate metabolism.Carbohydrate catabolism
VIT_07s0104g01810	Glutathione S-transferase 13 GSTF13	vv10480Glutathione_metabolism	Metabolism.Primary metabolism.Coenzyme and prosthetic group metabolism.Peptide derived compounds biosynthesis.Glutathione metabolism
VIT_07s0104g01710	HAK5 (High affinity K+ transporter 5)	vv50125Porters_cat_66_to_94	Transport overview.Electrochemical Potential-driven Transporters.Porters.K+ uptake porter (aka permease)
VIT_07s0104g01660	HAK5 (High affinity K+ transporter 5)	vv50125Porters_cat_66_to_94	Transport overview.Electrochemical Potential-driven Transporters.Porters.K+ uptake porter (aka permease)
VIT_07s0104g01510	Transcription termination factor mitochondrial mTERF	vv60085MTERF	Regulation overview.Regulation of gene expression.Regulation of transcription.Transcription factor.MTERF
VIT_07s0104g01270	Kinase interacting family protein		Signaling.Signaling pathway.Protein kinase
VIT_07s0104g01250	flavin-containing monooxygenase	vv11000Single_reactions	Metabolism.single reactions
VIT_07s0104g01150	RNA-binding protein		Unknown
VIT_07s0104g01100	Peroxidase	vv10360Phenylalanine_metabolism vv10680Methane_metabolism	Metabolism.Primary metabolism.Amino acid metabolism.Aromatic amino acid metabolism.Phenylalanine metabolism.Phenylalanine biosynthesis
VIT_07s0104g01030	Serine/threonine-protein phosphatase BSL1	vv23015mRNA_surveillance_pathway vv34020Calcium_signaling_pathway	Signaling.Signaling pathway.Calcium sensors and Signaling
VIT_07s0104g01020	Oxidoreductase, aldo/keto reductase		Unclear
VIT_07s0104g00990	No hit		No hit
VIT_07s0104g00980	Histone H2AXa HTA5		Cellular process.Cellular component organization and biogenesis.Nucleus.Chromosome organization and biogenesis.Chromatin assembly
VIT_07s0104g00860	WD40		Unknown
VIT_07s0104g00620	Lipase GDSL		Unclear
VIT_07s0104g00550	GTP binding protein		Unknown
VIT_07s0104g00420	Endo-1,3;1,4-beta-D-glucanase precursor		Metabolism.Primary metabolism.Carbohydrate metabolism.Polysaccharide metabolism.Beta-1,3 glucan metabolism.Beta-1,3 glucan catabolism
VIT_07s0104g00390	Unknown protein		Unknown
VIT_07s0095g00780	Condensin complex subunit 3 , related	vv44110Cell_cycle	Cellular process.Cell growth and death
VIT_07s0095g00640	Serine/threonine kinase BRLK		Signaling.Signaling pathway.Protein kinase
VIT_07s0095g00630	No hit		No hit
VIT_07s0031g03060	NSL1 (necrotic spotted lesions 1)		Cellular process.Cell growth and death.Cell death
VIT_07s0031g03030	Calmodulin-binding protein		Signaling.Signaling pathway.Calcium sensors and Signaling
VIT_07s0031g02770	Unknown protein		Unknown
VIT_07s0031g02710	No hit		No hit
VIT_07s0031g02520	Unknown protein		Unknown
VIT_07s0031g02510	Sirtuin (silent mating type information regulation 2 homolog)		Metabolism.Primary metabolism.Nucleobase, nucleoside, nucleotide, nucleic acid metabolism.Nucleic acid metabolism.DNA metabolism
VIT_07s0031g02240	MLO-like protein 8		Cellular process.Cell growth and death.Cell death
VIT_07s0031g02200	Auxin efflux carrier	vv50004Auxin_transport vv50125Porters_cat_66_to_94	Signaling.Hormone Signaling.Auxin Signaling.Auxin transport
VIT_07s0031g02030	Polypyrimidine tract-binding protein 3		Unknown
VIT_07s0031g01990	Ribonucleotide reductase large subunit A	vv10230Purine_metabolism vv10240Pyrimidine_metabolism	Metabolism.Primary metabolism.Nucleobase, nucleoside, nucleotide, nucleic acid metabolism.Nucleotide metabolism.Purine metabolism
VIT_07s0031g01910	Unknown protein		Unknown
VIT_07s0031g01540	4-alpha-glucanotransferase	vv10500Starch_and_sucrose_metabolism	Metabolism.Primary metabolism.Carbohydrate metabolism.Polysaccharide metabolism.Starch and sucrose metabolism.Starch biosynthesis catabolism.Starch branching
VIT_07s0031g01420	ATATH13	vv52010ABC_transporters	Transport overview.Macromolecule transport.Multidrug transport.Multidrug ABC transport
VIT_07s0031g01210	Apoptotic chromatin condensation inducer 1	vv23013RNA_transport vv23015mRNA_surveillance_pathway vv23040Spliceosome vv50133Primary_active_transporter_cat_A9_to_A18	Transport overview.Primary Active Transporters.P-P-bond hydrolysis-driven transporters.Nuclear mRNA Exporter
VIT_07s0031g01190	Unknown protein		Unknown
VIT_07s0031g01150	Peptidyl-prolyl cis-trans isomerase		Metabolism.Primary metabolism.Protein metabolism and modification.Protein folding.Peptidyl prolyl isomerase-mediated protein folding
VIT_07s0031g01130	Ascorbate oxidase	vv10053Ascorbate_and_aldarate_metabolism vv50109Incompletely_characterized_transport_systems	Metabolism.Primary metabolism.Organic acid metabolism.Ascorbate and aldarate metabolism
VIT_07s0031g01090	Ascorbate oxidase	vv10053Ascorbate_and_aldarate_metabolism vv50109Incompletely_characterized_transport_systems	Metabolism.Primary metabolism.Organic acid metabolism.Ascorbate and aldarate metabolism
VIT_07s0031g01060	Unknown		Unknown
VIT_07s0031g00970	Unknown		Unknown
VIT_07s0031g00960	Aspartate aminotransferase	vv10252Alanine_and_aspartate_metabolism vv10272Cysteine_metabolism vv10330Arginine_and_proline_metabolism vv10350Tyrosine_metabolism vv10360Phenylalanine_metabolism vv10400Phenylalanine_tyrosine_and_tryptophan_biosynthesis vv10710Carbon_fixation vv10950Alkaloid_biosynthesis_I	Metabolism.Primary metabolism.Amino acid metabolism.Alanine and aspartate metabolism
VIT_07s0031g00950	Exonuclease		Metabolism.Primary metabolism.Nucleobase, nucleoside, nucleotide, nucleic acid metabolism.Nucleic acid metabolism.Nucleic acid catabolism
VIT_07s0031g00830	Patatin-like protein 1		Metabolism.Primary metabolism.Generation of metabolite precursors and energy.Storage proteins
VIT_07s0031g00820	Methionine aminopeptidase 1B, chloroplast precursor		Metabolism.Primary metabolism.Protein metabolism and modification.Proteolysis.Peptidase-mediated proteolysis
VIT_07s0031g00680	Red chlorophyll catabolite reductase (accelerated cell death 2)	vv10860Porphyrin_and_chlorophyll_metabolism	Metabolism.Primary metabolism.Cofactor metabolism.Tetrapyrrole metabolism.Chlorophyll metabolism.Chlorophyll catabolism
VIT_07s0031g00480	Protein kinase family		Signaling.Signaling pathway.Protein kinase
VIT_07s0031g00330	MAP3K protein kinase		Signaling.Signaling pathway.Protein kinase.MAPK cascade
VIT_07s0005g05440	No hit		No hit
VIT_07s0005g05430	No hit		No hit
VIT_07s0005g05420	Leucine Rich Repeat receptor-like kinase		Signaling.Signaling pathway.Protein kinase
VIT_07s0005g04790	Myosin-like protein XIB	vv44810Regulation_of_actin_cytoskeleton	Cellular process.Cellular component organization and biogenesis.Cytoskeleton organization and biogenesis.Actin organization and biogenesis.Actin-driven movement
VIT_07s0005g02250	ABC transporter G member 21	vv52010ABC_transporters	Transport overview.Macromolecule transport.Multidrug transport.Multidrug ABC transport
VIT_07s0005g02240	ABC transporter G member 21	vv52010ABC_transporters	Transport overview.Macromolecule transport.Multidrug transport.Multidrug ABC transport
VIT_07s0005g02200	Autophagy 8i (APG8i)	vv44140Regulation_of_autophagy vv50101Channels_and_pores	Metabolism.Cellular metabolism.Cellular catabolism.Autophagy
VIT_07s0005g02150	TPA: class III peroxidase 70 precursor	vv10360Phenylalanine_metabolism vv10680Methane_metabolism	Metabolism.Primary metabolism.Amino acid metabolism.Aromatic amino acid metabolism.Phenylalanine metabolism.Phenylalanine biosynthesis
VIT_07s0005g02050	Carboxylic ester hydrolase		Metabolism.Cellular metabolism.Esterase activity
VIT_07s0005g02040	Alpha-L-fucosidase 2 precursor	vv10511N-Glycan_degradation	Metabolism.Primary metabolism.Carbohydrate metabolism.Oligosaccharide metabolism.N-Glycan metabolism.N-Glycan catabolism
VIT_07s0005g02030	Lipase GDSL		Unclear
VIT_07s0005g02020	Sulfate adenylyltransferase	vv10230Purine_metabolism vv10450Selenoamino_acid_metabolism vv10920Sulfur_metabolism	Metabolism.Primary metabolism.Nucleobase, nucleoside, nucleotide, nucleic acid metabolism.Nucleotide metabolism.Purine metabolism
VIT_07s0005g01840	Patatin		Metabolism.Primary metabolism.Generation of metabolite precursors and energy.Storage proteins
VIT_07s0005g01800	Agenet domain-containing protein		Unknown
VIT_07s0005g01740	Zinc knuckle		Metabolism.Primary metabolism.Nucleobase, nucleoside, nucleotide, nucleic acid metabolism.Nucleic acid metabolism
VIT_07s0005g01550	Polygalacturonase PG1	vv40006Cell_wall	Cellular process.Cellular component organization and biogenesis.Cell wall organization and biogenesis.Cell wall metabolism.Cell wall modification.Pectin modification
VIT_07s0005g01540	No hit		No hit
VIT_07s0005g01490	Polycomb group protein EZA1 (SWINGER)	vv60056SET_PCG	Regulation overview.Regulation of gene expression.Regulation of transcription.Transcription factor.SET PCG family transcription factor
VIT_07s0005g01480	PMR5 (powdery mildew resistant 5)		Response to stimulus.Stress response.Biotic stress response
VIT_07s0005g01190	Unknown protein		Unknown
VIT_07s0005g01150	CTP synthase	vv10240Pyrimidine_metabolism	Metabolism.Primary metabolism.Nucleobase, nucleoside, nucleotide, nucleic acid metabolism.Nucleotide metabolism.Pyrimidine metabolism
VIT_07s0005g01010	ARR2 type-B response regulator	vv30007Cytokinin_signaling vv60006ARR-B	Signaling.Hormone Signaling.Cytokinin Signaling.Cytokinin-mediated Signaling pathway
VIT_07s0005g00930	Pathogenesis protein 10		Response to stimulus.Stress response.Biotic stress response
VIT_07s0005g00410	Glycosyl hydrolase family 1 protein		Metabolism.Primary metabolism.Carbohydrate metabolism.Carbohydrate catabolism
VIT_07s0005g00110	Rapid ALkalinization Factor RALFL11		Signaling.Signaling pathway.Signaling molecules.Signaling peptide
VIT_07s0005g00020	Pentatricopeptide (PPR) repeat protein		Diverse functions.Gene family with diverse functions.Pentatricopeptide domain family
VIT_06s0080g00840	Integral membrane family protein		Unknown
VIT_06s0080g00450	Calcium-binding protein CML	vv34626Plant-pathogen_interaction	Response to stimulus.Stress response.Biotic stress response.Plant-pathogen interaction
VIT_06s0061g01460	ABC transporter G member 22	vv52010ABC_transporters	Transport overview.Macromolecule transport.Multidrug transport.Multidrug ABC transport
VIT_06s0061g01080	Binding		Unknown
VIT_06s0061g00800	Unknown protein		Unknown
VIT_06s0061g00790	Pheophorbide a oxygenase	vv10860Porphyrin_and_chlorophyll_metabolism vv50133Primary_active_transporter_cat_A9_to_A18	Metabolism.Primary metabolism.Cofactor metabolism.Tetrapyrrole metabolism.Chlorophyll metabolism.Chlorophyll catabolism
VIT_06s0009g03670	F-box family protein		Metabolism.Primary metabolism.Protein metabolism and modification.Proteolysis.cytoplasmic and nuclear protein degradation.Ubiquitin-mediated proteolysis
VIT_06s0009g03440	Tankyrase 2	vv10760Nicotinate_and_nicotinamide_metabolism vv50108Accessory_factors_involved_in_transport	Metabolism.Primary metabolism.Coenzyme and prosthetic group metabolism.Nicotinate and nicotinamide metabolism
VIT_06s0009g03420	C2 domain-containing protein		Signaling.Signaling pathway.Protein kinase
VIT_06s0009g03390	No hit		No hit
VIT_06s0009g03200	Pentatricopeptide (PPR) repeat-containing protein		Diverse functions.Gene family with diverse functions.Pentatricopeptide domain family
VIT_06s0009g02750	No hit		No hit
VIT_06s0009g02670	Unknown		Unknown
VIT_06s0009g02220	CRR2 (chlororespiratory reduction 2)		Metabolism.Primary metabolism.Nucleobase, nucleoside, nucleotide, nucleic acid metabolism.Nucleic acid metabolism.RNA metabolism.RNA processing
VIT_06s0009g01720	Nucleoside triphosphatase	vv10230Purine_metabolism vv10730Thiamine_metabolism	Metabolism.Primary metabolism.Nucleobase, nucleoside, nucleotide, nucleic acid metabolism.Nucleotide metabolism.Purine metabolism
VIT_06s0009g01670	forkhead-associated domain-containing protein	vv60028FHA	Regulation overview.Regulation of gene expression.Regulation of transcription.Transcription factor.FHA family transcription factor
VIT_06s0009g01540	Embryonic abundant protein -like		Unclear
VIT_06s0009g01110	Cation exchanger (CAX7)	vv50123Porters_cat_18_to_29	Transport overview.Electrochemical Potential-driven Transporters.Porters.Ca2+:Cation Antiporter
VIT_06s0009g01070	Unknown protein		Unknown
VIT_06s0004g08290	KH domain-containing protein		Unknown
VIT_06s0004g08080	Zinc finger (C3HC4-type ring finger)	vv60078Other_zf-C3HC4	Regulation overview.Regulation of gene expression.Regulation of transcription.Transcription factor.Zinc finger C3HC4 family transcription factor
VIT_06s0004g08000	Beta-fructofuranosidase	vv10052Galactose_metabolism vv10500Starch_and_sucrose_metabolism	Metabolism.Primary metabolism.Carbohydrate metabolism.Monosaccharide metabolism.Galactose metabolism
VIT_06s0004g07850	Unknown protein		Unknown
VIT_06s0004g07350	Substrate carrier, Mitochondrial	vv50123Porters_cat_18_to_29	Transport overview.Electrochemical Potential-driven Transporters.Porters.Mitochondrial Carrier
VIT_06s0004g07240	UDP-glucoronosyl and UDP-glucosyl transferase		Unclear
VIT_06s0004g06600	Unknown protein		Unknown
VIT_06s0004g06590	PRLI-interacting factor N		Unknown
VIT_06s0004g06320	Anthranilate synthase component I-1, chloroplast precursor	vv10400Phenylalanine_tyrosine_and_tryptophan_biosynthesis	Metabolism.Primary metabolism.Amino acid metabolism.Aromatic amino acid metabolism.Aromatic amino acid biosynthesis
VIT_06s0004g06190	DEGP9 (DEGP protease 9)		Metabolism.Primary metabolism.Protein metabolism and modification.Proteolysis.Peptidase-mediated proteolysis
VIT_06s0004g06040	ANTR2 (anion transporter 2)	vv50121Porters_cat_1_to_6	Transport overview.Electrochemical Potential-driven Transporters.Porters.Major Facilitator Superfamily.Anion:Cation Symporter
VIT_06s0004g06030	Calcium/calmodulin-regulated receptor kinase		Signaling.Signaling pathway.Calcium sensors and Signaling
VIT_06s0004g05800	Phosphatidic acid phosphatase / PAP2	vv10561Glycerolipid_metabolism vv10564Glycerophospholipid_metabolism vv10565Ether_lipid_metabolism vv10600Sphingolipid_metabolism	Metabolism.Primary metabolism.Lipid metabolism.Glycerolipid metabolism.Glycerophospholipid metabolism
VIT_06s0004g05640	Pentatricopeptide (PPR) repeat-containing protein		Diverse functions.Gene family with diverse functions.Pentatricopeptide domain family
VIT_06s0004g04050	Laccase	vv11000Single_reactions vv50109Incompletely_characterized_transport_systems	Metabolism.single reactions
VIT_06s0004g03680	fringe-related protein		Unclear
VIT_06s0004g03460	Transducin protein		Unclear
VIT_06s0004g03040	Transducin protein		Unclear
VIT_06s0004g02140	MATE efflux family protein	vv50125Porters_cat_66_to_94	Transport overview.Electrochemical Potential-driven Transporters.Porters.Multidrug/Oligosaccharidyl-lipid/Polysaccharide Flippase.Multi Antimicrobial Extrusion
VIT_06s0004g02070	GTP-binding protein engA		Signaling.Signaling pathway.G-protein signaling pathway
VIT_06s0004g02060	Aldehyde dehydrogenase 3B1	vv10010Glycolysis vv10071Fatty_acid_metabolism vv10220Urea_cycle_and_metabolism_of_amino_groups vv10280Valine_leucine_and_isoleucine_degradation vv10340Histidine_metabolism vv10410Beta-alanine_metabolism vv10561Glycerolipid_metabolism vv10620Pyruvate_metabolism	Metabolism.Primary metabolism.Carbohydrate metabolism.Glycolysis Gluconeogenesis
VIT_06s0004g01860	Zinc transporter ZIP3	vv50121Porters_cat_1_to_6	Transport overview.Electrochemical Potential-driven Transporters.Porters.Zinc (Zn2+)-Iron (Fe2+) Permease
VIT_06s0004g01850	Cytochrome c-type biogenesis protein		Cellular process.Cellular macromolecular complex assembly.Protein complex assembly.Cytochrome complex assembly
VIT_06s0004g01410	S-receptor kinase		Signaling.Signaling pathway.Protein kinase
VIT_06s0004g01390	S-receptor kinase		Signaling.Signaling pathway.Protein kinase
VIT_06s0004g01230	DC1 domain-containing protein		Unknown
VIT_06s0004g01180	Peroxidase	vv10360Phenylalanine_metabolism vv10680Methane_metabolism	Metabolism.Primary metabolism.Amino acid metabolism.Aromatic amino acid metabolism.Phenylalanine metabolism.Phenylalanine biosynthesis
VIT_06s0004g01030	Dirigent protein		Response to stimulus.Stress response.Biotic stress response
VIT_06s0004g00990	Dirigent protein		Response to stimulus.Stress response.Biotic stress response
VIT_06s0004g00700	Transcription initiation factor TFIID subunit D6	vv23022Basal_transcription_factors	Metabolism.Primary metabolism.Nucleobase, nucleoside, nucleotide, nucleic acid metabolism.Nucleic acid metabolism.RNA metabolism.Basal transcription factors
VIT_06s0004g00650	Accelerated cell death 1 ACD1	vv50133Primary_active_transporter_cat_A9_to_A18	Transport overview.Primary Active Transporters.P-P-bond hydrolysis-driven transporters.Chloroplast Env Prot Translocase
VIT_06s0004g00640	Accelerated cell death 1 ACD1	vv50133Primary_active_transporter_cat_A9_to_A18	Transport overview.Primary Active Transporters.P-P-bond hydrolysis-driven transporters.Chloroplast Env Prot Translocase
VIT_06s0004g00610	Accelerated cell death 1 ACD1	vv50133Primary_active_transporter_cat_A9_to_A18	Transport overview.Primary Active Transporters.P-P-bond hydrolysis-driven transporters.Chloroplast Env Prot Translocase
VIT_06s0004g00560	Peptidyl-tRNA hydrolase		Metabolism.Primary metabolism.Protein metabolism and modification.Protein synthesis.Translation
VIT_06s0004g00510	No hit		No hit
VIT_06s0004g00450	Unknown protein		Unknown
VIT_06s0004g00370	Hcr2-p4.1		Response to stimulus.Stress response.Biotic stress response
VIT_06s0004g00360	Ribosomal protein L4/L1 (RPL4A) 60S	vv23010Ribosome	Metabolism.Primary metabolism.Protein metabolism and modification.Protein synthesis.Ribosome
VIT_06s0004g00350	Hcr2-p4.1		Response to stimulus.Stress response.Biotic stress response
VIT_06s0004g00250	PUMILIO 12 (APUM12)		Regulation overview.Regulation of gene expression.Regulation of translation.Translation repression
VIT_05s0136g00300	No hit		No hit
VIT_05s0124g00540	EMB1674	vv60087Orphans_KIP1_SANTA	Regulation overview.Regulation of gene expression.Regulation of transcription.Transcription factor.KIP1 SANTA
VIT_05s0124g00520	No hit		No hit
VIT_05s0124g00510	Oxalyl-CoA decarboxylase [Vitis vinifera]	vv10630Glyoxylate_and_dicarboxylate_metabolism	Metabolism.Primary metabolism.Generation of metabolite precursors and energy.Glyoxylate and dicarboxylate metabolism
VIT_05s0124g00490	Oxalyl-CoA decarboxylase	vv10630Glyoxylate_and_dicarboxylate_metabolism	Metabolism.Primary metabolism.Generation of metabolite precursors and energy.Glyoxylate and dicarboxylate metabolism
VIT_05s0124g00320	Male sterility 2		Unclear
VIT_05s0124g00280	Anthocyanin membrane protein 1	vv50122Porters_cat_7_to_17	Transport overview.Electrochemical Potential-driven Transporters.Porters.Drug/Metabolite Transporter.Thiamine Pyrophosphate Transporter
VIT_05s0124g00030	Epsin protein		Cellular process.Cellular transport.Protein trafficking.Vesicle-mediated trafficking
VIT_05s0102g01140	SKIP16 (SKP1/ASK- interacting protein 16)		Response to stimulus.Stress response.Abiotic stress response.Temperature stress response.Cold stress response
VIT_05s0102g00510	Unknown protein		Unknown
VIT_05s0102g00400	far-red impaired responsive family protein	vv60071Orphans_far-red	Regulation overview.Regulation of gene expression.Regulation of transcription.Transcription factor.FAR1-like family transcription factor
VIT_05s0102g00220	Gamma-secretase subunit APH-1B		Metabolism.Primary metabolism.Protein metabolism and modification.Proteolysis.Peptidase-mediated proteolysis
VIT_05s0102g00090	Biotin synthase (BioB) (BIO2)	vv10780Biotin_metabolism	Metabolism.Primary metabolism.Coenzyme and prosthetic group metabolism.Biotin metabolism
VIT_05s0094g01650	Unknown		Unknown
VIT_05s0094g01610	No hit		No hit
VIT_05s0094g01520	Late embryogenesis abundant protein		Response to stimulus.Stress response.Abiotic stress response.Desiccation stress response
VIT_05s0094g01510	Unknown protein		Unknown
VIT_05s0094g01460	Unknown protein		Unknown
VIT_05s0094g01450	Unknown		Unknown
VIT_05s0094g01430	Unknown protein		Unknown
VIT_05s0094g01330	Inositol polyphosphate 5'-phosphatase	vv10562Inositol_phosphate_metabolism vv34070Phosphatidylinositol_signaling_system	Metabolism.Primary metabolism.Carbohydrate metabolism.Monosaccharide metabolism.Inositol phosphate metabolism
VIT_05s0094g01280	Ribosome subunit biogenesis protein 60S		Cellular process.Cellular component organization and biogenesis.Ribosome organization and biogenesis
VIT_05s0094g01240	Caltractin / centrin	vv23420Nucleotide_excision_repair vv44110Cell_cycle	Metabolism.Primary metabolism.Nucleobase, nucleoside, nucleotide, nucleic acid metabolism.Nucleic acid metabolism.DNA metabolism.DNA recombination and repair.repair.Nucleotide excision repair
VIT_05s0094g01220	CYP706A6		Metabolism.Cellular metabolism.Oxidation reduction.Cytochrome P450 oxidoreductase
VIT_05s0094g01180	Flavonoid 3',5'-hydroxylase	vv10941Flavonoid_biosynthesis	Metabolism.Secondary metabolism.Phenylpropanoid metabolism.Flavonoid metabolism.Flavonoid biosynthesis
VIT_05s0094g01170	CYP706A12		Metabolism.Cellular metabolism.Oxidation reduction.Cytochrome P450 oxidoreductase
VIT_05s0094g01160	Allyl alcohol dehydrogenase		Unclear
VIT_05s0094g01140	Allyl alcohol dehydrogenase		Unclear
VIT_05s0094g01130	Allyl alcohol dehydrogenase		Unclear
VIT_05s0094g01120	NADP-dependent oxidoreductase		Unclear
VIT_05s0094g01010	Indole-3-acetate beta-glucosyltransferase	vv11002Auxin_biosynthesis	Signaling.Hormone Signaling.Auxin Signaling.Auxin metabolism.Auxin inactivation by conjugation
VIT_05s0094g00930	Phosphoglucomutase/phosphomannomutase C terminal	vv10010Glycolysis vv10030Pentose_phosphate vv10052Galactose_metabolism vv10500Starch_and_sucrose_metabolism	Metabolism.Primary metabolism.Carbohydrate metabolism.Glycolysis Gluconeogenesis
VIT_05s0094g00890	Haloacid dehalogenase hydrolase	vv10630Glyoxylate_and_dicarboxylate_metabolism	Metabolism.Primary metabolism.Generation of metabolite precursors and energy.Glyoxylate and dicarboxylate metabolism
VIT_05s0094g00880	Unknown		Unknown
VIT_05s0094g00870	Ribosomal protein L5 (RPL5B) 60S	vv23010Ribosome	Metabolism.Primary metabolism.Protein metabolism and modification.Protein synthesis.Ribosome
VIT_05s0094g00800	Prp8 binding protein	vv23040Spliceosome vv50133Primary_active_transporter_cat_A9_to_A18	Metabolism.Primary metabolism.Nucleobase, nucleoside, nucleotide, nucleic acid metabolism.Nucleic acid metabolism.RNA metabolism.RNA processing.mRNA processing.mRNA splicing
VIT_05s0094g00390	Unknown protein		Unknown
VIT_05s0094g00150	Membrane-associated 30 kDa protein, chloroplast precursor (M30)		Unknown
VIT_05s0094g00080	Pentatricopeptide repeat		Diverse functions.Gene family with diverse functions.Pentatricopeptide domain family
VIT_05s0077g01970	Zinc finger (C3HC4-type ring finger)	vv60078Other_zf-C3HC4	Regulation overview.Regulation of gene expression.Regulation of transcription.Transcription factor.Zinc finger C3HC4 family transcription factor
VIT_05s0077g01850	Glycine-rich protein		Unknown
VIT_05s0077g01670	Major cherry allergen Pru av 1.0202		Response to stimulus.Stress response.Biotic stress response
VIT_05s0077g01640	No hit		No hit
VIT_05s0077g01560	Pathogenesis protein 10.3 [Vitis quinquangularis]		Response to stimulus.Stress response.Biotic stress response
VIT_05s0077g01520	Pathogenesis protein 10 [Vitis vinifera]		Response to stimulus.Stress response.Biotic stress response
VIT_05s0077g01420	Unknown protein		Unknown
VIT_05s0077g00670	Unknown protein		Unknown
VIT_05s0062g00740	UDP-glucoronosyl/UDP-glucosyl transferase UGT75C1	vv10942Anthocyanin_biosynthesis	Metabolism.Secondary metabolism.Phenylpropanoid metabolism.Flavonoid metabolism.Flavonoid biosynthesis.Anthocyanin biosynthesis.Anthocyanin-glycoside biosynthesis
VIT_05s0062g00680	Maturase		Metabolism.Primary metabolism.Nucleobase, nucleoside, nucleotide, nucleic acid metabolism.Nucleic acid metabolism.RNA metabolism.RNA processing.mRNA processing.mRNA splicing
VIT_05s0062g00670	No hit		No hit
VIT_05s0062g00650	No hit		No hit
VIT_05s0062g00310	UDP-glucoronosyl/UDP-glucosyl transferase UGT75C1	vv10942Anthocyanin_biosynthesis	Metabolism.Secondary metabolism.Phenylpropanoid metabolism.Flavonoid metabolism.Flavonoid biosynthesis.Anthocyanin biosynthesis.Anthocyanin-glycoside biosynthesis
VIT_05s0062g00220	Inner membrane import protein Tic22, Chloroplast	vv50133Primary_active_transporter_cat_A9_to_A18	Transport overview.Primary Active Transporters.P-P-bond hydrolysis-driven transporters.Chloroplast Env Prot Translocase
VIT_05s0062g00150	Pentatricopeptide repeat protein		Diverse functions.Gene family with diverse functions.Pentatricopeptide domain family
VIT_05s0062g00140	PRD1		Regulation overview.Regulation of cell cycle.Regulation of meiosis
VIT_05s0049g02210	Unknown protein		Unknown
VIT_05s0049g01140	Chromosome condensation regulator protein	vv50112Nuclear_pore_complex	Transport overview.Nucleocytoplasmic transport.Nuclear pore complex
VIT_05s0049g01120	Glutathione S-transferase 25 GSTU7	vv10480Glutathione_metabolism	Metabolism.Primary metabolism.Coenzyme and prosthetic group metabolism.Peptide derived compounds biosynthesis.Glutathione metabolism
VIT_05s0049g00930	Inorganic phosphate transporter 1-4	vv50121Porters_cat_1_to_6	Transport overview.Electrochemical Potential-driven Transporters.Porters.Major Facilitator Superfamily.Phosphate: H+ Symporter
VIT_05s0049g00840	No hit		No hit
VIT_05s0049g00830	Activating signal cointegrator	vv10500Starch_and_sucrose_metabolism vv10790Folate_biosynthesis	Metabolism.Primary metabolism.Carbohydrate metabolism.Polysaccharide metabolism.Starch and sucrose metabolism
VIT_05s0049g00770	No hit		No hit
VIT_05s0049g00760	No hit		No hit
VIT_05s0049g00650	Unknown protein		Unknown
VIT_05s0049g00460	Basic helix-loop-helix ILR3	vv11002Auxin_biosynthesis vv60011BHLH	Signaling.Hormone Signaling.Auxin Signaling.Auxin metabolism
VIT_05s0049g00420	E8 protein	vv30008Ethylene_signaling	Signaling.Hormone Signaling.Ethylene Signaling.Ethylene-mediated Signaling pathway
VIT_05s0049g00410	1-aminocyclopropane-1-carboxylate oxidase	vv10640Propanoate_metabolism vv30008Ethylene_signaling	Metabolism.Primary metabolism.Organic acid metabolism.Propanoate metabolism
VIT_05s0049g00360	2-oxoglutarate-dependent dioxygenase		Metabolism.Cellular metabolism.Oxidation reduction
VIT_05s0049g00300	1-aminocyclopropane-1-carboxylate oxidase homolog 1	vv10640Propanoate_metabolism vv30008Ethylene_signaling	Metabolism.Primary metabolism.Organic acid metabolism.Propanoate metabolism
VIT_05s0049g00170	No hit		No hit
VIT_05s0029g01570	CTV.20		Unknown
VIT_05s0029g01300	MAGE (melanoma antigen-encoding gene)		Development.Reproductive development.Embryo development
VIT_05s0029g01210	Alkaline phytoceramidase	vv10600Sphingolipid_metabolism	Metabolism.Primary metabolism.Lipid metabolism.Sphingolipid metabolism
VIT_05s0029g01090	Alpha 1,3-glucosidase	vv10510N-Glycan_biosynthesis vv24141Protein_processing_in_endoplasmic_reticulum	Metabolism.Primary metabolism.Carbohydrate metabolism.Monosaccharide metabolism.Galactose metabolism
VIT_05s0029g01030	Aspartate aminotransferase	vv10252Alanine_and_aspartate_metabolism vv10272Cysteine_metabolism vv10330Arginine_and_proline_metabolism vv10350Tyrosine_metabolism vv10360Phenylalanine_metabolism vv10400Phenylalanine_tyrosine_and_tryptophan_biosynthesis vv10710Carbon_fixation vv10950Alkaloid_biosynthesis_I	Metabolism.Primary metabolism.Amino acid metabolism.Alanine and aspartate metabolism
VIT_05s0029g00830	Unknown protein		Unknown
VIT_05s0029g00820	No hit		No hit
VIT_05s0029g00720	Spermine/spermidine synthase	vv10220Urea_cycle_and_metabolism_of_amino_groups	Metabolism.Primary metabolism.Amino acid metabolism.Arginine and proline metabolism.Urea cycle
VIT_05s0029g00070	Calcium-binding protein CML	vv34626Plant-pathogen_interaction	Response to stimulus.Stress response.Biotic stress response.Plant-pathogen interaction
VIT_05s0020g04810	Lipase GDSL 7	vv50101Channels_and_pores	Transport overview.Channels and pores.ß-Barrel porins.Autotransporter
VIT_05s0020g04460	ADP-ribosylation factor C1		Cellular process.Cellular transport.Protein trafficking.Vesicle-mediated trafficking
VIT_05s0020g04350	Ca2+-ATPase 13 ACA13, plasma membrane	vv34020Calcium_signaling_pathway vv50131Primary_active_transporter_cat_A2_to_A4	Signaling.Signaling pathway.Calcium sensors and Signaling
VIT_05s0020g04320	Pentatricopeptide repeat-containing protein		Diverse functions.Gene family with diverse functions.Pentatricopeptide domain family
VIT_05s0020g04160	Stem-specific protein TSJT1		Unknown
VIT_05s0020g04100	Dymeclin		Unclear
VIT_05s0020g03790	Embryo sac development arrest 15		Development.Reproductive development.Embryo development
VIT_05s0020g03680	GCN5 N-acetyltransferase (GNAT)	vv60082GNAT	Regulation overview.Regulation of gene expression.Regulation of transcription.Transcription factor.GNAT
VIT_05s0020g03630	Pentatricopeptide (PPR) repeat-containing protein		Diverse functions.Gene family with diverse functions.Pentatricopeptide domain family
VIT_05s0020g03590	Unknown protein		Unknown
VIT_05s0020g03580	Unknown protein		Unknown
VIT_05s0020g03560	No hit		No hit
VIT_05s0020g03530	Late embryogenesis abundant protein D-34 (LEA D-34)		Response to stimulus.Stress response.Abiotic stress response.Desiccation stress response
VIT_05s0020g03080	Acyl-CoA synthetase long-chain member 6	vv10071Fatty_acid_metabolism vv44146Peroxisome vv50104Group_translocators	Metabolism.Primary metabolism.Lipid metabolism.Fatty acid metabolism
VIT_05s0020g02900	Substrate carrier, Mitochondrial	vv44146Peroxisome vv50123Porters_cat_18_to_29	Cellular process.Cellular component organization and biogenesis.Organelle organization and biogenesis.Peroxisome organization and biogenesis
VIT_05s0020g02860	Zinc finger (C3HC4-type ring finger)	vv60078Other_zf-C3HC4	Regulation overview.Regulation of gene expression.Regulation of transcription.Transcription factor.Zinc finger C3HC4 family transcription factor
VIT_05s0020g02790	Nuclear transcription factor Y subunit C-9	vv60021CCAAT	Regulation overview.Regulation of gene expression.Regulation of transcription.Transcription factor.CCAAT family transcription factor.HAP5-type
VIT_05s0020g02780	No hit		No hit
VIT_05s0020g02730	Nectarin IV NEC4		Response to stimulus.Stress response.Biotic stress response
VIT_05s0020g02580	Pentatricopeptide (PPR) repeat-containing		Diverse functions.Gene family with diverse functions.Pentatricopeptide domain family
VIT_05s0020g02410	Mo25	vv34150mTOR_signaling_pathway	Signaling.Signaling pathway.TOR Signaling pathway
VIT_05s0020g02360	Protein phosphatase 2C		Signaling.Signaling pathway.Protein phosphatase.PP2C
VIT_05s0020g02290	Endonuclease		Metabolism.Primary metabolism.Nucleobase, nucleoside, nucleotide, nucleic acid metabolism.Nucleic acid metabolism.DNA metabolism.DNA recombination and repair.repair
VIT_05s0020g02250	Sugar transporter ERD6-like 16	vv50121Porters_cat_1_to_6	Transport overview.Electrochemical Potential-driven Transporters.Porters.Major Facilitator Superfamily.Sugar Porter
VIT_05s0020g02230	Pto kinase interactor		Signaling.Signaling pathway.Protein kinase
VIT_05s0020g02100	No hit		No hit
VIT_05s0020g02040	Pentatricopeptide (PPR) repeat-containing		Diverse functions.Gene family with diverse functions.Pentatricopeptide domain family
VIT_05s0020g01940	No hit		No hit
VIT_05s0020g01890	CRK1 protein		Signaling.Signaling pathway.Protein kinase
VIT_05s0020g01860	Nucleolar protein 58	vv23008Ribosome_biogenesis_in_Eukaryotes	Metabolism.Primary metabolism.Nucleobase, nucleoside, nucleotide, nucleic acid metabolism.Nucleic acid metabolism.RNA metabolism
VIT_05s0020g01410	Ribosome 60S subunit biogenesis protein		Cellular process.Cellular component organization and biogenesis.Ribosome organization and biogenesis
VIT_05s0020g01330	No hit		No hit
VIT_05s0020g01110	Pectinacetylesterase	vv40006Cell_wall	Cellular process.Cellular component organization and biogenesis.Cell wall organization and biogenesis.Cell wall metabolism.Cell wall modification.Pectin modification
VIT_05s0020g01100	Myb domain protein 61	vv60044MYB	Regulation overview.Regulation of gene expression.Regulation of transcription.Transcription factor.MYB family transcription factor
VIT_05s0020g01000	No hit		No hit
VIT_05s0020g00950	Aspartyl protease		Metabolism.Primary metabolism.Protein metabolism and modification.Proteolysis.Peptidase-mediated proteolysis
VIT_05s0020g00570	Signal recognition particle subunit 19 SRP19	vv23060Protein_export vv50132Primary_active_transporter_cat_A5_to_A8	Metabolism.Primary metabolism.Protein metabolism and modification.Protein folding.Protein export
VIT_05s0020g00560	WD-40 repeat		Unknown
VIT_05s0020g00020	Signal recognition particle subunit 19 SRP19	vv23060Protein_export vv50132Primary_active_transporter_cat_A5_to_A8	Metabolism.Primary metabolism.Protein metabolism and modification.Protein folding.Protein export
VIT_04s0210g00070	Strictosidine synthase	vv10900Terpenoid_biosynthesis vv10902Monoterpenoid_biosynthesis	Metabolism.Secondary metabolism.Terpenoid metabolism.Terpenoid biosynthesis
VIT_04s0210g00050	Strictosidine synthase	vv10900Terpenoid_biosynthesis vv10902Monoterpenoid_biosynthesis	Metabolism.Secondary metabolism.Terpenoid metabolism.Terpenoid biosynthesis
VIT_04s0210g00040	Strictosidine synthase	vv10900Terpenoid_biosynthesis vv10902Monoterpenoid_biosynthesis	Metabolism.Secondary metabolism.Terpenoid metabolism.Terpenoid biosynthesis
VIT_04s0079g00570	Protein binding / zinc ion binding		Unknown
VIT_04s0069g00910	No hit		No hit
VIT_04s0069g00800	Splicing factor		Metabolism.Primary metabolism.Nucleobase, nucleoside, nucleotide, nucleic acid metabolism.Nucleic acid metabolism.RNA metabolism.RNA processing.mRNA processing.mRNA splicing
VIT_04s0069g00520	No hit		No hit
VIT_04s0069g00430	Vacuolar protein sorting 4	vv50111Tethering_factors	Transport overview.Macromolecule transport.Protein transport.Tethering factors
VIT_04s0069g00410	Vacuolar protein-sorting-associated protein 4	vv50111Tethering_factors	Transport overview.Macromolecule transport.Protein transport.Tethering factors
VIT_04s0069g00330	Glutamate receptor 2.8	vv50101Channels_and_pores	Transport overview.Channels and pores.a-Type channels.Glutamate-gated Ion Channel of Neurotransmitter Receptors
VIT_04s0069g00310	No hit		No hit
VIT_04s0069g00280	Glutamate receptor 2.1	vv50101Channels_and_pores	Transport overview.Channels and pores.a-Type channels.Glutamate-gated Ion Channel of Neurotransmitter Receptors
VIT_04s0044g01840	ARID/BRIGHT DNA-binding domain-containing protein	vv60005ARID	Regulation overview.Regulation of gene expression.Regulation of transcription.Transcription factor.ARID family transcription factor
VIT_04s0044g01570	DNA topoisomerase III alpha	vv23440Homologous_recombination vv50132Primary_active_transporter_cat_A5_to_A8	Metabolism.Primary metabolism.Nucleobase, nucleoside, nucleotide, nucleic acid metabolism.Nucleic acid metabolism.DNA metabolism.DNA recombination and repair.recombination
VIT_04s0044g01080	Pentatricopeptide (PPR) repeat		Diverse functions.Gene family with diverse functions.Pentatricopeptide domain family
VIT_04s0044g01010	Pectinesterase family	vv40006Cell_wall	Cellular process.Cellular component organization and biogenesis.Cell wall organization and biogenesis.Cell wall metabolism.Cell wall modification.Pectin modification
VIT_04s0044g00630	MAP/ERK kinase kinase 3		Signaling.Signaling pathway.Protein kinase.MAPK cascade
VIT_04s0044g00470	No hit		No hit
VIT_04s0044g00200	No hit		No hit
VIT_04s0043g01000	Oligouridylate binding protein 1B UBP1B		Metabolism.Primary metabolism.Nucleobase, nucleoside, nucleotide, nucleic acid metabolism.Nucleic acid metabolism.RNA metabolism
VIT_04s0043g00730	formamidopyrimidine-DNA glycosylase 1		Cellular process.Cell growth and death.Cell death
VIT_04s0043g00720	Transketolase	vv10030Pentose_phosphate vv10710Carbon_fixation	Metabolism.Primary metabolism.Carbohydrate metabolism.Monosaccharide metabolism.Monosaccharide catabolism.Pentose-phosphate shunt
VIT_04s0043g00510	Ethylene-responsive transcription factor ERF003	vv30008Ethylene_signaling vv60003AP2_EREBP	Signaling.Hormone Signaling.Ethylene Signaling.Ethylene-mediated Signaling pathway
VIT_04s0043g00440	Ribosomal protein S5 (RPS5B) 40S	vv23010Ribosome	Metabolism.Primary metabolism.Protein metabolism and modification.Protein synthesis.Ribosome
VIT_04s0043g00330	Unknown protein		Unknown
VIT_04s0023g03890	Atfp6		Unclear
VIT_04s0023g03870	Vacuolar protein sorting 35	vv50110Protein_coat	Transport overview.Macromolecule transport.Protein transport.Protein coat
VIT_04s0023g03660	Alpha-mannosidase precursor lysosomal	vv10511N-Glycan_degradation	Metabolism.Primary metabolism.Carbohydrate metabolism.Oligosaccharide metabolism.N-Glycan metabolism.N-Glycan catabolism
VIT_04s0023g03650	Galactose mutarotase-like	vv10010Glycolysis	Metabolism.Primary metabolism.Carbohydrate metabolism.Glycolysis Gluconeogenesis
VIT_04s0023g03640	Endoplasmatic reticulum retrieval protein 1B	vv50109Incompletely_characterized_transport_systems	Transport overview.Incompletely characterized transport systems.Putative transport protein.ER Retrieval Prot1 (Heavy Metal Tr)
VIT_04s0023g03540	Thaumatin SCUTL1		Response to stimulus.Stress response
VIT_04s0023g03490	No hit		No hit
VIT_04s0023g03450	AP endonuclease 2	vv23410Base_excision_repair	Metabolism.Primary metabolism.Nucleobase, nucleoside, nucleotide, nucleic acid metabolism.Nucleic acid metabolism.DNA metabolism.DNA recombination and repair.repair.Base excision repair
VIT_04s0023g03340	Adaptor-related protein complex 2, sigma 1 sub	vv50110Protein_coat	Transport overview.Macromolecule transport.Protein transport.Protein coat
VIT_04s0023g03330	Unknown protein		Unknown
VIT_04s0023g03290	Unknown protein		Unknown
VIT_04s0023g03200	Peptide methionine sulfoxide reductase	vv10240Pyrimidine_metabolism	Metabolism.Primary metabolism.Nucleobase, nucleoside, nucleotide, nucleic acid metabolism.Nucleotide metabolism.Pyrimidine metabolism
VIT_04s0023g03060	Kinesin motor protein	vv44810Regulation_of_actin_cytoskeleton	Cellular process.Cellular component organization and biogenesis.Cytoskeleton organization and biogenesis.Microtubule organization and biogenesis.Microtubule-driven movement
VIT_04s0023g02920	Unknown protein		Unknown
VIT_04s0023g02910	No hit		No hit
VIT_04s0023g02900	Ferulate-5-hydroxylase	vv10940Phenylpropanoid_biosynthesis	Metabolism.Secondary metabolism.Phenylpropanoid metabolism.Phenylpropanoid biosynthesis
VIT_04s0023g02890	No hit		No hit
VIT_04s0023g02610	Epoxide hydrolase 2		Metabolism.Cellular metabolism.Epoxide hydrolase family
VIT_04s0023g02530	Non-intrinsic ABC protein 12	vv52010ABC_transporters	Transport overview.Macromolecule transport.Multidrug transport.Multidrug ABC transport
VIT_04s0023g02480	Dehydrin 1b		Response to stimulus.Stress response.Abiotic stress response.Desiccation stress response
VIT_04s0023g02310	S-adenosyl-L-methionine:salicylic acid methyltransferase	vv10360Phenylalanine_metabolism	Metabolism.Primary metabolism.Amino acid metabolism.Aromatic amino acid metabolism.Phenylalanine metabolism.Phenylalanine biosynthesis
VIT_04s0023g02280	S-adenosyl-L-methionine:salicylic acid carboxyl methyltransferase	vv10360Phenylalanine_metabolism	Metabolism.Primary metabolism.Amino acid metabolism.Aromatic amino acid metabolism.Phenylalanine metabolism.Phenylalanine biosynthesis
VIT_04s0023g02240	S-adenosyl-L-methionine:salicylic acid carboxyl methyltransferase	vv10360Phenylalanine_metabolism	Metabolism.Primary metabolism.Amino acid metabolism.Aromatic amino acid metabolism.Phenylalanine metabolism.Phenylalanine biosynthesis
VIT_04s0023g02070	Trichohyalin AUL1 (auxin-like 1 protein)		Metabolism.Primary metabolism.Protein metabolism and modification.Protein folding
VIT_04s0023g02010	Hydrolase, alpha/beta fold		Unknown
VIT_04s0023g02000	Integral membrane protein-like		Unknown
VIT_04s0023g01870	DNA-3-methyladenine glycosylase 1	vv23410Base_excision_repair	Metabolism.Primary metabolism.Nucleobase, nucleoside, nucleotide, nucleic acid metabolism.Nucleic acid metabolism.DNA metabolism.DNA recombination and repair.repair.Base excision repair
VIT_04s0023g01820	ADP-ribosylation factor		Cellular process.Cellular transport.Protein trafficking.Vesicle-mediated trafficking
VIT_04s0023g01690	No hit		No hit
VIT_04s0023g01680	No hit		No hit
VIT_04s0023g01640	Steroid 22-alpha-hydroxylase (CYP90B1) (DWF4)	vv10905Brassinosteroid_biosynthesis	Signaling.Hormone Signaling.Brassinosteroid Signaling.Brassinosteroid metabolism.Brassinosteroid biosynthesis
VIT_04s0023g01590	No hit		No hit
VIT_04s0023g01530	Transcription initiation factor TFIIB	vv23022Basal_transcription_factors	Metabolism.Primary metabolism.Nucleobase, nucleoside, nucleotide, nucleic acid metabolism.Nucleic acid metabolism.RNA metabolism.Basal transcription factors
VIT_04s0023g01520	Unknown protein		Unknown
VIT_04s0023g01510	DUF620		Unknown
VIT_04s0023g01370	ABA-responsive protein HVA22K	vv30001ABA_signaling	Signaling.Hormone Signaling.ABA Signaling.ABA-mediated Signaling pathway
VIT_04s0023g01300	Aminopeptidase P		Metabolism.Primary metabolism.Protein metabolism and modification.Proteolysis.Peptidase-mediated proteolysis
VIT_04s0023g01270	Transporter-related	vv50109Incompletely_characterized_transport_systems	Transport overview.Incompletely characterized transport systems.Putative transport protein.Transporter unknown
VIT_04s0023g01260	No hit		No hit
VIT_04s0023g01250	Brassinosteroid Signaling positive regulator (BZR1)	vv30005Brassinosteroids_signaling vv60010BES1	Signaling.Hormone Signaling.Brassinosteroid Signaling.Brassinosteroid-mediated Signaling pathway
VIT_04s0023g00970	EREBP PLETHORA 1	vv30008Ethylene_signaling vv60003AP2_EREBP	Signaling.Hormone Signaling.Ethylene Signaling.Ethylene-mediated Signaling pathway
VIT_04s0023g00840	Mitochondrial Acyl carrier protein 2	vv10190Oxidative_phosphorylation vv50134Primary_active_transporter_cat_D1	Metabolism.Primary metabolism.Generation of metabolite precursors and energy.Electron transport.Respiratory-chain phosphorylation
VIT_04s0023g00790	Protein translocase Tic20	vv50133Primary_active_transporter_cat_A9_to_A18	Transport overview.Primary Active Transporters.P-P-bond hydrolysis-driven transporters.Chloroplast Env Prot Translocase
VIT_04s0023g00770	Unknown protein		Unknown
VIT_04s0023g00750	KRR1 family protein		Response to stimulus.Stress response.Abiotic stress response.Osmotic stress response
VIT_04s0023g00290	ABC transporter I member 2	vv52010ABC_transporters	Transport overview.Macromolecule transport.Multidrug transport.Multidrug ABC transport
VIT_04s0023g00170	Unknown		Unknown
VIT_04s0023g00110	Alpha-1,4-glucan-protein synthase	vv10500Starch_and_sucrose_metabolism	Metabolism.Primary metabolism.Carbohydrate metabolism.Polysaccharide metabolism.Starch and sucrose metabolism
VIT_04s0023g00070	flavodoxin-like quinone reductase 1	vv30003Auxin_signaling	Signaling.Hormone Signaling.Auxin Signaling.Auxin-mediated Signaling pathway
VIT_04s0008g06810	U2-associated protein SR140	vv23040Spliceosome	Metabolism.Primary metabolism.Nucleobase, nucleoside, nucleotide, nucleic acid metabolism.Nucleic acid metabolism.RNA metabolism.RNA processing.mRNA processing.mRNA splicing
VIT_04s0008g06800	Enhancer of rudimentary protein		Unknown
VIT_04s0008g06790	Biopterin transport protein BT1	vv50125Porters_cat_66_to_94	Transport overview.Electrochemical Potential-driven Transporters.Porters.Folate-Biopterin Transporter
VIT_04s0008g06760	Chlororespiratory reduction 4 CRR4	vv50132Primary_active_transporter_cat_A5_to_A8	Transport overview.Primary Active Transporters.P-P-bond hydrolysis-driven transporters.Mitochondrial Protein Translocase
VIT_04s0008g06670	Plastocyanin domain-containing protein	vv10195Photosynthesis vv50113Thylakoid_targeting_pathway	Metabolism.Primary metabolism.Generation of metabolite precursors and energy.Photosynthesis.Photosynthetic-chain phosphorylation
VIT_04s0008g06660	Unknown protein		Unknown
VIT_04s0008g06610	3-hydroxyisobutyryl-CoA hydrolase	vv10280Valine_leucine_and_isoleucine_degradation vv10410Beta-alanine_metabolism vv10640Propanoate_metabolism	Metabolism.Primary metabolism.Amino acid metabolism.Valine, leucine, and isoleucine metabolism.Valine, leucine, and isoleucine catabolism
VIT_04s0008g06570	Chorismate mutase, cytosolic (CM2)	vv10400Phenylalanine_tyrosine_and_tryptophan_biosynthesis	Metabolism.Primary metabolism.Amino acid metabolism.Aromatic amino acid metabolism.Aromatic amino acid biosynthesis
VIT_04s0008g06550	NAC domain-containing protein 25	vv60046NAC	Regulation overview.Regulation of gene expression.Regulation of transcription.Transcription factor.NAC family transcription factor
VIT_04s0008g06520	Calcineurin phosphoesterase		Unclassified
VIT_04s0008g06500	Solute carrier family 35	vv50122Porters_cat_7_to_17	Transport overview.Electrochemical Potential-driven Transporters.Porters.Drug/Metabolite Transporter.Thiamine Pyrophosphate Transporter
VIT_04s0008g06490	Unknown protein		Unknown
VIT_04s0008g06470	Cysteinyl-tRNA synthetase	vv10272Cysteine_metabolism vv20970Aminoacyl-tRNA_biosynthesis	Metabolism.Primary metabolism.Amino acid metabolism.Cysteine metabolism
VIT_04s0008g06370	TPR1 (topless-related 1)	vv30003Auxin_signaling	Signaling.Hormone Signaling.Auxin Signaling.Auxin-mediated Signaling pathway
VIT_04s0008g06310	Octicosapeptide/Phox/Bem1p (PB1) domain-containing protein	vv50132Primary_active_transporter_cat_A5_to_A8	Transport overview.Primary Active Transporters.P-P-bond hydrolysis-driven transporters.Mitochondrial Protein Translocase
VIT_04s0008g06290	Receptor Like Protein 15 RLP15		Signaling.Signaling pathway.Protein kinase
VIT_04s0008g06170	Unknown protein		Unknown
VIT_04s0008g06160	Neurochondrin family protein		Unclear
VIT_04s0008g06150	No hit		No hit
VIT_04s0008g06090	Pentatricopeptide (PPR) repeat		Diverse functions.Gene family with diverse functions.Pentatricopeptide domain family
VIT_04s0008g06010	Gag-pol polyprotein		Transposable elements viral and plasmid proteins.Protein from transposable element
VIT_04s0008g05920	Golgi SNARE 11 protein	vv24130SNARE_interactions_in_vesicular_transport	Cellular process.Cellular transport.Protein trafficking.Vesicle-mediated trafficking.SNARE interactions in vesicular transport
VIT_04s0008g05910	No hit		No hit
VIT_04s0008g05870	CLPB-M/CLPB4/HSP98.7	vv50109Incompletely_characterized_transport_systems	Transport overview.Incompletely characterized transport systems.Recognized transporters of unknown biochemical mechanism.Type VI Symbiosis/Virulence Sec Ptw
VIT_04s0008g05340	Bundle-sheath defective protein 2		Metabolism.Primary metabolism.Protein metabolism and modification.Protein folding.Chaperone-mediated protein folding
VIT_04s0008g04810	Unknown		Unknown
VIT_04s0008g04800	Transferase		Unclear
VIT_04s0008g04740	GCN5 N-acetyltransferase (GNAT)	vv60082GNAT	Regulation overview.Regulation of gene expression.Regulation of transcription.Transcription factor.GNAT
VIT_04s0008g04400	No hit		No hit
VIT_04s0008g04320	EMB2410		Development.Reproductive development.Embryo development
VIT_04s0008g04230	ABC transporter G member 22	vv52010ABC_transporters	Transport overview.Macromolecule transport.Multidrug transport.Multidrug ABC transport
VIT_04s0008g04180	Arsenite transport protein (ArsB)	vv50124Porters_cat_30_to_64	Transport overview.Electrochemical Potential-driven Transporters.Porters.Arsenite-Antimonite Efflux
VIT_04s0008g04140	RD22 [Vitis vinifera]		Response to stimulus.Stress response.Abiotic stress response.Drought stress response
VIT_04s0008g04100	No hit		No hit
VIT_04s0008g03950	RD22		Response to stimulus.Stress response.Abiotic stress response.Drought stress response
VIT_04s0008g03850	Pentatricopeptide (PPR) repeat		Diverse functions.Gene family with diverse functions.Pentatricopeptide domain family
VIT_04s0008g03780	Myb-related protein 3R-1 (Plant c-MYB-like protein 1) MYB3R1	vv44110Cell_cycle vv60044MYB	Cellular process.Cell growth and death
VIT_04s0008g03750	Translation initiation factor eIF-3 subunit 6	vv23013RNA_transport	Metabolism.Primary metabolism.Protein metabolism and modification.Protein synthesis.Translation.Translational initiation
VIT_04s0008g03740	Unknown protein		Unknown
VIT_04s0008g03700	No hit		No hit
VIT_04s0008g03590	Phosphorylase	vv10500Starch_and_sucrose_metabolism	Metabolism.Primary metabolism.Carbohydrate metabolism.Polysaccharide metabolism.Starch and sucrose metabolism.Starch biosynthesis catabolism.Starch catabolism
VIT_04s0008g03510	Lignostilbene-alpha,beta-dioxygenase and related enzymes	vv10906Carotenoid_biosynthesis	Metabolism.Secondary metabolism.Terpenoid metabolism.Tetraterpenoid metabolism.Tetraterpenoid biosynthesis.Carotenoid biosynthesis
VIT_04s0008g03460	Histidine kinase 1 AHK3	vv30007Cytokinin_signaling	Signaling.Hormone Signaling.Cytokinin Signaling.Cytokinin-mediated Signaling pathway
VIT_04s0008g03160	G protein protein gamma subunit (AGG2)		Response to stimulus.Stress response.Biotic stress response
VIT_04s0008g03130	Unknown protein		Unknown
VIT_04s0008g03120	Protein arginine N-methyltransferase 5	vv23013RNA_transport	Metabolism.Primary metabolism.Protein metabolism and modification.Protein modification.Protein methylation
VIT_04s0008g03110	EMB1611		Development.Reproductive development.Embryo development
VIT_04s0008g03040	RNA recognition motif (RRM)-containing		Unknown
VIT_04s0008g03030	RNA recognition motif (RRM)-containing		Unknown
VIT_04s0008g02820	Glycosyltransferase family protein 47		Metabolism.Primary metabolism.Carbohydrate metabolism.Glycosyl transference
VIT_04s0008g02780	RBR1 (retinoblastoma-related 1)	vv44110Cell_cycle vv60051RB	Cellular process.Cell growth and death
VIT_04s0008g02660	Calmodulin-binding protein		Signaling.Signaling pathway.Calcium sensors and Signaling
VIT_04s0008g02630	Unknown protein		Unknown
VIT_04s0008g02610	FPF1 (flowering promoting factor 1)	vv30009Flower_development	Development.Reproductive development.Flower development
VIT_04s0008g02590	Selenoprotein		Unknown
VIT_04s0008g02510	Receptor kinase homolog LRK10		Signaling.Signaling pathway.Protein kinase
VIT_04s0008g02370	Pentatricopeptide (PPR) repeat-containing protein		Diverse functions.Gene family with diverse functions.Pentatricopeptide domain family
VIT_04s0008g02320	Coatomer subunit beta	vv50110Protein_coat	Transport overview.Macromolecule transport.Protein transport.Protein coat
VIT_04s0008g02280	Unknown protein		Unknown
VIT_04s0008g02210	RPD1 (root primordium defective 1)		Development.Root development
VIT_04s0008g02040	Heterotrimeric G protein alpha subunit	vv30001ABA_signaling vv34020Calcium_signaling_pathway	Signaling.Hormone Signaling.ABA Signaling.ABA-mediated Signaling pathway
VIT_04s0008g02020	Cellulase	vv40006Cell_wall	Cellular process.Cellular component organization and biogenesis.Cell wall organization and biogenesis.Cell wall metabolism.Cell wall catabolism.Cellulose catabolism
VIT_04s0008g01960	Copper-transporting ATPase PAA2	vv50131Primary_active_transporter_cat_A2_to_A4	Transport overview.Primary Active Transporters.P-P-bond hydrolysis-driven transporters.P-type ATPase (P-ATPase).Cu2+-exporting ATPase
VIT_04s0008g01950	YGGT	vv50109Incompletely_characterized_transport_systems	Transport overview.Incompletely characterized transport systems.Recognized transporters of unknown biochemical mechanism.YggT or Fanciful K+ Uptake-B
VIT_04s0008g01920	F-box/LRR-repeat protein 20		Metabolism.Primary metabolism.Protein metabolism and modification.Proteolysis.cytoplasmic and nuclear protein degradation.Ubiquitin-mediated proteolysis
VIT_04s0008g01910	ferredoxin-related	vv10195Photosynthesis	Metabolism.Primary metabolism.Generation of metabolite precursors and energy.Photosynthesis.Photosynthetic-chain phosphorylation
VIT_04s0008g01850	Trihelix DNA-binding protein (GT2)	vv60062Trihelix	Regulation overview.Regulation of gene expression.Regulation of transcription.Transcription factor.Trihelix family transcription factor
VIT_04s0008g01830	Myb domain protein 32	vv60044MYB	Regulation overview.Regulation of gene expression.Regulation of transcription.Transcription factor.MYB family transcription factor
VIT_04s0008g01790	No hit		No hit
VIT_04s0008g01770	Molecular chaperone DnaJ	vv50132Primary_active_transporter_cat_A5_to_A8	Transport overview.Primary Active Transporters.P-P-bond hydrolysis-driven transporters.General Secretory Pathway (Sec)
VIT_04s0008g01550	Small molecular heat shock protein 17.5		Metabolism.Primary metabolism.Protein metabolism and modification.Protein folding.Chaperone-mediated protein folding.HSP-mediated protein folding
VIT_04s0008g01530	Small molecular heat shock protein 17.5		Metabolism.Primary metabolism.Protein metabolism and modification.Protein folding.Chaperone-mediated protein folding.HSP-mediated protein folding
VIT_04s0008g01500	Heat shock protein 17.6 kDa class II	vv24141Protein_processing_in_endoplasmic_reticulum	Metabolism.Primary metabolism.Protein metabolism and modification.Protein folding.Chaperone-mediated protein folding.HSP-mediated protein folding
VIT_04s0008g01490	Heat shock protein 17.6 kDa class II	vv24141Protein_processing_in_endoplasmic_reticulum	Metabolism.Primary metabolism.Protein metabolism and modification.Protein folding.Chaperone-mediated protein folding.HSP-mediated protein folding
[truncated: 580 more rows]

## Sheet: Nebbiolo SNVs Upstream
CHROMOSOME	COORDINATE	REFERENCE	ALTERNATE	SCORE	PASSING_FILTERS	CVT 423	CVT 185	CVT 71	SNV INFO + EFFECT ( Effect_Impact | Functional_Class | Codon_Change | Amino_Acid_change| Amino_Acid_length | Gene_Name | Gene_BioType | Coding | Transcript | Exon [ | ERRORS | WARNINGS ] )
chrUn	43200705	G	A	972.92	PASS	0/1	0/1	0/1	AC=3;AF=0.500;AN=6;BaseQRankSum=0.487;DP=69;Dels=0.00;FS=0.000;HaplotypeScore=1.9818;MLEAC=3;MLEAF=0.500;MQ=30.38;MQ0=0;MQRankSum=2.817;QD=14.10;ReadPosRankSum=-1.544;EFF=INTRON(MODIFIER|||||Vv00s2879g00020|||Vv00s2879g00020.t01|),UPSTREAM(MODIFIER|||||Vv00s2879g00010|||Vv00s2879g00010.t01|)
chrUn	43098607	C	T	699.26	PASS	1/1	1/1	1/1	AC=6;AF=1.00;AN=6;DP=28;Dels=0.00;FS=0.000;HaplotypeScore=0.0000;MLEAC=6;MLEAF=1.00;MQ=28.30;MQ0=0;QD=24.97;EFF=INTRON(MODIFIER|||||Vv00s2839g00010|||Vv00s2839g00010.t01|),UPSTREAM(MODIFIER|||||Vv00s2837g00010|||Vv00s2837g00010.t01|),UPSTREAM(MODIFIER|||||Vv00s2840g00010|||Vv00s2840g00010.t01|)
chrUn	43098591	A	G	717.58	PASS	1/1	1/1	1/1	AC=6;AF=1.00;AN=6;DP=28;Dels=0.00;FS=0.000;HaplotypeScore=0.0000;MLEAC=6;MLEAF=1.00;MQ=29.05;MQ0=0;QD=25.63;EFF=INTRON(MODIFIER|||||Vv00s2839g00010|||Vv00s2839g00010.t01|),UPSTREAM(MODIFIER|||||Vv00s2837g00010|||Vv00s2837g00010.t01|),UPSTREAM(MODIFIER|||||Vv00s2840g00010|||Vv00s2840g00010.t01|)
chrUn	43098575	C	T	827.57	PASS	1/1	1/1	1/1	AC=6;AF=1.00;AN=6;DP=29;Dels=0.00;FS=0.000;HaplotypeScore=0.0000;MLEAC=6;MLEAF=1.00;MQ=30.32;MQ0=0;QD=28.54;EFF=INTRON(MODIFIER|||||Vv00s2839g00010|||Vv00s2839g00010.t01|),UPSTREAM(MODIFIER|||||Vv00s2837g00010|||Vv00s2837g00010.t01|),UPSTREAM(MODIFIER|||||Vv00s2840g00010|||Vv00s2840g00010.t01|)
chrUn	43098505	T	A	542.68	PASS	1/1	1/1	1/1	AC=6;AF=1.00;AN=6;DP=19;Dels=0.00;FS=0.000;HaplotypeScore=0.0000;MLEAC=6;MLEAF=1.00;MQ=29.98;MQ0=0;QD=28.56;EFF=INTRON(MODIFIER|||||Vv00s2839g00010|||Vv00s2839g00010.t01|),UPSTREAM(MODIFIER|||||Vv00s2837g00010|||Vv00s2837g00010.t01|),UPSTREAM(MODIFIER|||||Vv00s2840g00010|||Vv00s2840g00010.t01|)
chrUn	42961341	A	T	1222.92	PASS	0/1	0/1	0/1	AC=3;AF=0.500;AN=6;BaseQRankSum=0.991;DP=68;Dels=0.00;FS=0.966;HaplotypeScore=0.3331;MLEAC=3;MLEAF=0.500;MQ=43.88;MQ0=0;MQRankSum=-1.315;QD=17.98;ReadPosRankSum=-1.601;EFF=UPSTREAM(MODIFIER|||||Vv00s2783g00010|||Vv00s2783g00010.t01|),UTR_3_PRIME(MODIFIER|||||Vv00s2785g00010|||Vv00s2785g00010.t01|Utr3prime_chrUn_42960784_42961498)
chrUn	42961176	G	A	3374.9	PASS	1/1	1/1	1/1	AC=6;AF=1.00;AN=6;DP=92;Dels=0.00;FS=0.000;HaplotypeScore=0.0000;MLEAC=6;MLEAF=1.00;MQ=46.76;MQ0=0;QD=36.68;EFF=UPSTREAM(MODIFIER|||||Vv00s2783g00010|||Vv00s2783g00010.t01|),UTR_3_PRIME(MODIFIER|||||Vv00s2785g00010|||Vv00s2785g00010.t01|Utr3prime_chrUn_42960784_42961498)
chrUn	42843649	A	C	3157.9	PASS	1/1	1/1	1/1	AC=6;AF=1.00;AN=6;DP=81;Dels=0.00;FS=0.000;HaplotypeScore=0.0000;MLEAC=6;MLEAF=1.00;MQ=55.57;MQ0=0;QD=38.99;EFF=NON_SYNONYMOUS_CODING(MODERATE|MISSENSE|Agc/Cgc|S39R||Vv00s2740g00010|||Vv00s2740g00010.t01|Exon_Un_42843635_42843704),UPSTREAM(MODIFIER|||||Vv00s2739g00010|||Vv00s2739g00010.t01|)
chrUn	42545821	T	A	1328.91	PASS	1/1	1/1	1/1	AC=6;AF=1.00;AN=6;DP=39;Dels=0.00;FS=0.000;HaplotypeScore=0.0000;MLEAC=6;MLEAF=1.00;MQ=36.04;MQ0=0;QD=34.07;EFF=UPSTREAM(MODIFIER|||||Vv00s2628g00010|||Vv00s2628g00010.t01|),UTR_5_PRIME(MODIFIER|||||Vv00s2630g00010|||Vv00s2630g00010.t01|Utr5prime_chrUn_42545810_42546018)
chrUn	42394021	T	A	526.64	PASS	1/1	1/1	1/1	AC=6;AF=1.00;AN=6;DP=17;Dels=0.00;FS=0.000;HaplotypeScore=0.0000;MLEAC=6;MLEAF=1.00;MQ=36.21;MQ0=0;QD=30.98;EFF=INTRON(MODIFIER|||||Vv00s2574g00010|||Vv00s2574g00010.t01|),UPSTREAM(MODIFIER|||||Vv00s2576g00010|||Vv00s2576g00010.t01|)
chrUn	42366352	G	A	1039.37	PASS	1/1	1/1	1/1	AC=6;AF=1.00;AN=6;DP=30;Dels=0.00;FS=0.000;HaplotypeScore=0.0000;MLEAC=6;MLEAF=1.00;MQ=34.81;MQ0=0;QD=34.65;EFF=INTRON(MODIFIER|||||Vv00s2564g00010|||Vv00s2564g00010.t01|),UPSTREAM(MODIFIER|||||Vv00s2563g00010|||Vv00s2563g00010.t01|)
chrUn	42361990	A	G	525.31	PASS	1/1	1/1	1/1	AC=6;AF=1.00;AN=6;DP=15;Dels=0.00;FS=0.000;HaplotypeScore=0.0000;MLEAC=6;MLEAF=1.00;MQ=33.45;MQ0=0;QD=35.02;EFF=UPSTREAM(MODIFIER|||||Vv00s2562g00010|||Vv00s2562g00010.t01|),UPSTREAM(MODIFIER|||||Vv00s2562g00020|||Vv00s2562g00020.t01|),UPSTREAM(MODIFIER|||||Vv00s2564g00010|||Vv00s2564g00010.t01|),UTR_3_PRIME(MODIFIER|||||Vv00s2563g00010|||Vv00s2563g00010.t01|Utr3prime_chrUn_42361889_42362022)
chrUn	42255984	A	G	730.99	PASS	1/1	1/1	1/1	AC=6;AF=1.00;AN=6;DP=22;Dels=0.00;FS=0.000;HaplotypeScore=0.0000;MLEAC=6;MLEAF=1.00;MQ=32.67;MQ0=0;QD=33.23;EFF=SYNONYMOUS_CODING(LOW|SILENT|Tta/Cta|L26||Vv00s2525g00010|||Vv00s2525g00010.t01|Exon_Un_42255909_42256058),UPSTREAM(MODIFIER|||||Vv00s2526g00010|||Vv00s2526g00010.t01|),UPSTREAM(MODIFIER|||||Vv00s2527g00010|||Vv00s2527g00010.t01|)
chrUn	42255501	T	G	1142.99	PASS	1/1	1/1	1/1	AC=6;AF=1.00;AN=6;DP=30;Dels=0.00;FS=0.000;HaplotypeScore=0.0000;MLEAC=6;MLEAF=1.00;MQ=54.37;MQ0=0;QD=38.10;EFF=UPSTREAM(MODIFIER|||||Vv00s2526g00010|||Vv00s2526g00010.t01|),UPSTREAM(MODIFIER|||||Vv00s2527g00010|||Vv00s2527g00010.t01|),UTR_3_PRIME(MODIFIER|||||Vv00s2525g00010|||Vv00s2525g00010.t01|Utr3prime_chrUn_42255412_42255521)
chrUn	42255434	A	G	685.99	PASS	1/1	1/1	1/1	AC=6;AF=1.00;AN=6;DP=19;Dels=0.00;FS=0.000;HaplotypeScore=0.0000;MLEAC=6;MLEAF=1.00;MQ=46.56;MQ0=0;QD=36.10;EFF=UPSTREAM(MODIFIER|||||Vv00s2526g00010|||Vv00s2526g00010.t01|),UPSTREAM(MODIFIER|||||Vv00s2527g00010|||Vv00s2527g00010.t01|),UTR_3_PRIME(MODIFIER|||||Vv00s2525g00010|||Vv00s2525g00010.t01|Utr3prime_chrUn_42255412_42255521)
chrUn	42255416	A	C	709.99	PASS	1/1	1/1	1/1	AC=6;AF=1.00;AN=6;DP=21;Dels=0.00;FS=0.000;HaplotypeScore=0.0000;MLEAC=6;MLEAF=1.00;MQ=44.80;MQ0=0;QD=33.81;EFF=UPSTREAM(MODIFIER|||||Vv00s2526g00010|||Vv00s2526g00010.t01|),UPSTREAM(MODIFIER|||||Vv00s2527g00010|||Vv00s2527g00010.t01|),UTR_3_PRIME(MODIFIER|||||Vv00s2525g00010|||Vv00s2525g00010.t01|Utr3prime_chrUn_42255412_42255521)
chrUn	41947061	A	G	567.92	PASS	0/1	0/1	0/1	AC=3;AF=0.500;AN=6;BaseQRankSum=0.275;DP=41;Dels=0.00;FS=0.000;HaplotypeScore=0.0000;MLEAC=3;MLEAF=0.500;MQ=31.04;MQ0=0;MQRankSum=0.614;QD=13.85;ReadPosRankSum=0.667;EFF=INTRON(MODIFIER|||||Vv00s2419g00010|||Vv00s2419g00010.t01|),UPSTREAM(MODIFIER|||||Vv00s2417g00020|||Vv00s2417g00020.t01|)
chrUn	41947026	C	T	784.92	PASS	0/1	0/1	0/1	AC=3;AF=0.500;AN=6;BaseQRankSum=0.049;DP=56;Dels=0.00;FS=0.000;HaplotypeScore=1.1654;MLEAC=3;MLEAF=0.500;MQ=30.21;MQ0=0;MQRankSum=-0.297;QD=14.02;ReadPosRankSum=-1.253;EFF=INTRON(MODIFIER|||||Vv00s2419g00010|||Vv00s2419g00010.t01|),UPSTREAM(MODIFIER|||||Vv00s2417g00020|||Vv00s2417g00020.t01|)
chrUn	41833462	G	C	3104.9	PASS	1/1	1/1	1/1	AC=6;AF=1.00;AN=6;DP=91;Dels=0.00;FS=0.000;HaplotypeScore=0.3111;MLEAC=6;MLEAF=1.00;MQ=38.52;MQ0=0;QD=34.12;EFF=DOWNSTREAM(MODIFIER|||||Vv00s2381g00010|||Vv00s2381g00010.t01|),NON_SYNONYMOUS_CODING(MODERATE|MISSENSE|gGc/gCc|G359A||Vv00s2380g00010|||Vv00s2380g00010.t01|Exon_Un_41833337_41833486),UPSTREAM(MODIFIER|||||Vv00s2379g00010|||Vv00s2379g00010.t01|)
chrUn	41832752	T	G	1418.37	PASS	1/1	1/1	1/1	AC=6;AF=1.00;AN=6;DP=36;Dels=0.00;FS=0.000;HaplotypeScore=0.0000;MLEAC=6;MLEAF=1.00;MQ=57.25;MQ0=0;QD=39.40;EFF=DOWNSTREAM(MODIFIER|||||Vv00s2381g00010|||Vv00s2381g00010.t01|),INTRON(MODIFIER|||||Vv00s2380g00010|||Vv00s2380g00010.t01|),UPSTREAM(MODIFIER|||||Vv00s2379g00010|||Vv00s2379g00010.t01|)
chrUn	41832428	G	T	630.37	PASS	1/1	1/1	1/1	AC=6;AF=1.00;AN=6;DP=17;Dels=0.00;FS=0.000;HaplotypeScore=0.0000;MLEAC=6;MLEAF=1.00;MQ=56.93;MQ0=0;QD=37.08;EFF=DOWNSTREAM(MODIFIER|||||Vv00s2381g00010|||Vv00s2381g00010.t01|),INTRON(MODIFIER|||||Vv00s2380g00010|||Vv00s2380g00010.t01|),UPSTREAM(MODIFIER|||||Vv00s2379g00010|||Vv00s2379g00010.t01|)
chrUn	41832363	T	C	3406.9	PASS	1/1	1/1	1/1	AC=6;AF=1.00;AN=6;DP=93;Dels=0.00;FS=0.000;HaplotypeScore=0.0000;MLEAC=6;MLEAF=1.00;MQ=48.49;MQ0=0;QD=36.63;EFF=DOWNSTREAM(MODIFIER|||||Vv00s2381g00010|||Vv00s2381g00010.t01|),INTRON(MODIFIER|||||Vv00s2380g00010|||Vv00s2380g00010.t01|),UPSTREAM(MODIFIER|||||Vv00s2379g00010|||Vv00s2379g00010.t01|)
chrUn	41832222	T	A	3003.9	PASS	1/1	1/1	1/1	AC=6;AF=1.00;AN=6;DP=83;Dels=0.00;FS=0.000;HaplotypeScore=0.0000;MLEAC=6;MLEAF=1.00;MQ=48.27;MQ0=0;QD=36.19;EFF=DOWNSTREAM(MODIFIER|||||Vv00s2381g00010|||Vv00s2381g00010.t01|),NON_SYNONYMOUS_CODING(MODERATE|MISSENSE|Tta/Ata|L83I||Vv00s2380g00010|||Vv00s2380g00010.t01|Exon_Un_41831975_41832355),UPSTREAM(MODIFIER|||||Vv00s2379g00010|||Vv00s2379g00010.t01|)
chrUn	41832210	T	C	3113.91	PASS	1/1	1/1	1/1	AC=6;AF=1.00;AN=6;DP=88;Dels=0.00;FS=0.000;HaplotypeScore=0.0000;MLEAC=6;MLEAF=1.00;MQ=47.78;MQ0=0;QD=35.39;EFF=DOWNSTREAM(MODIFIER|||||Vv00s2381g00010|||Vv00s2381g00010.t01|),NON_SYNONYMOUS_CODING(MODERATE|MISSENSE|Tca/Cca|S79P||Vv00s2380g00010|||Vv00s2380g00010.t01|Exon_Un_41831975_41832355),UPSTREAM(MODIFIER|||||Vv00s2379g00010|||Vv00s2379g00010.t01|)
chrUn	41832205	T	A	3152.9	PASS	1/1	1/1	1/1	AC=6;AF=1.00;AN=6;BaseQRankSum=-1.347;DP=90;Dels=0.00;FS=0.000;HaplotypeScore=0.0000;MLEAC=6;MLEAF=1.00;MQ=49.59;MQ0=0;MQRankSum=0.616;QD=35.03;ReadPosRankSum=1.694;EFF=DOWNSTREAM(MODIFIER|||||Vv00s2381g00010|||Vv00s2381g00010.t01|),NON_SYNONYMOUS_CODING(MODERATE|MISSENSE|aTc/aAc|I77N||Vv00s2380g00010|||Vv00s2380g00010.t01|Exon_Un_41831975_41832355),UPSTREAM(MODIFIER|||||Vv00s2379g00010|||Vv00s23…
chrUn	41716600	G	A	664.92	PASS	0/1	0/1	0/1	AC=3;AF=0.500;AN=6;BaseQRankSum=-0.173;DP=63;Dels=0.00;FS=2.353;HaplotypeScore=0.0000;MLEAC=3;MLEAF=0.500;MQ=27.33;MQ0=0;MQRankSum=-2.331;QD=10.55;ReadPosRankSum=-0.505;EFF=DOWNSTREAM(MODIFIER|||||Vv00s2342g00020|||Vv00s2342g00020.t01|),SYNONYMOUS_CODING(LOW|SILENT|tcG/tcA|S55||Vv00s2342g00010|||Vv00s2342g00010.t01|Exon_Un_41716435_41716695),UPSTREAM(MODIFIER|||||Vv00s2341g00010|||Vv00s2341g00010…
chrUn	41713380	A	G	667.92	PASS	0/1	0/1	0/1	AC=3;AF=0.500;AN=6;BaseQRankSum=0.478;DP=59;Dels=0.00;FS=6.258;HaplotypeScore=1.2944;MLEAC=3;MLEAF=0.500;MQ=33.75;MQ0=0;MQRankSum=-0.599;QD=11.32;ReadPosRankSum=1.387;EFF=DOWNSTREAM(MODIFIER|||||Vv00s2342g00020|||Vv00s2342g00020.t01|),INTRON(MODIFIER|||||Vv00s2341g00010|||Vv00s2341g00010.t01|),UPSTREAM(MODIFIER|||||Vv00s2342g00010|||Vv00s2342g00010.t01|)
chrUn	41591074	C	T	3005.9	PASS	1/1	1/1	1/1	AC=6;AF=1.00;AN=6;DP=77;Dels=0.00;FS=0.000;HaplotypeScore=0.0000;MLEAC=6;MLEAF=1.00;MQ=56.82;MQ0=0;QD=39.04;EFF=UPSTREAM(MODIFIER|||||Vv00s2301g00010|||Vv00s2301g00010.t01|),UTR_3_PRIME(MODIFIER|||||Vv00s2300g00010|||Vv00s2300g00010.t01|Utr3prime_chrUn_41591018_41591369)
chrUn	41382602	T	C	1101.91	PASS	1/1	1/1	1/1	AC=6;AF=1.00;AN=6;DP=31;Dels=0.00;FS=0.000;HaplotypeScore=0.0000;MLEAC=6;MLEAF=1.00;MQ=33.97;MQ0=0;QD=35.55;EFF=NON_SYNONYMOUS_CODING(MODERATE|MISSENSE|Aca/Gca|T8A||Vv00s2226g00020|||Vv00s2226g00020.t01|Exon_Un_41382590_41382622),UPSTREAM(MODIFIER|||||Vv00s2226g00010|||Vv00s2226g00010.t01|)
chrUn	40953324	T	C	452.19	PASS	1/1	1/1	1/1	AC=6;AF=1.00;AN=6;DP=15;Dels=0.00;FS=0.000;HaplotypeScore=0.0000;MLEAC=6;MLEAF=1.00;MQ=29.87;MQ0=0;QD=30.15;EFF=INTRON(MODIFIER|||||Vv00s2044g00010|||Vv00s2044g00010.t01|),UPSTREAM(MODIFIER|||||Vv00s2045g00010|||Vv00s2045g00010.t01|)
chrUn	40953116	T	G	1507.9	PASS	1/1	1/1	1/1	AC=6;AF=1.00;AN=6;DP=42;Dels=0.00;FS=0.000;HaplotypeScore=0.0000;MLEAC=6;MLEAF=1.00;MQ=43.87;MQ0=0;QD=35.90;EFF=INTRON(MODIFIER|||||Vv00s2044g00010|||Vv00s2044g00010.t01|),UPSTREAM(MODIFIER|||||Vv00s2045g00010|||Vv00s2045g00010.t01|)
chrUn	40935409	A	T	1369.91	PASS	1/1	1/1	1/1	AC=6;AF=1.00;AN=6;DP=40;Dels=0.00;FS=0.000;HaplotypeScore=0.0000;MLEAC=6;MLEAF=1.00;MQ=32.70;MQ0=0;QD=34.25;EFF=UPSTREAM(MODIFIER|||||Vv00s2037g00010|||Vv00s2037g00010.t01|),UTR_3_PRIME(MODIFIER|||||Vv00s2038g00010|||Vv00s2038g00010.t01|Utr3prime_chrUn_40935368_40935783)
chrUn	40935265	A	T	352.92	PASS	0/1	0/1	0/1	AC=3;AF=0.500;AN=6;BaseQRankSum=-0.955;DP=33;Dels=0.00;FS=0.000;HaplotypeScore=0.0000;MLEAC=3;MLEAF=0.500;MQ=30.86;MQ0=0;MQRankSum=-0.126;QD=10.69;ReadPosRankSum=-2.035;EFF=INTRON(MODIFIER|||||Vv00s2038g00010|||Vv00s2038g00010.t01|),UPSTREAM(MODIFIER|||||Vv00s2037g00010|||Vv00s2037g00010.t01|)
chrUn	40934739	G	C	748.96	PASS	1/1	1/1	1/1	AC=6;AF=1.00;AN=6;DP=22;Dels=0.00;FS=0.000;HaplotypeScore=0.0000;MLEAC=6;MLEAF=1.00;MQ=37.59;MQ0=0;QD=34.04;EFF=INTRON(MODIFIER|||||Vv00s2038g00010|||Vv00s2038g00010.t01|),UPSTREAM(MODIFIER|||||Vv00s2037g00010|||Vv00s2037g00010.t01|)
chrUn	40934046	C	G	320.38	PASS	1/1	1/1	1/1	AC=6;AF=1.00;AN=6;DP=15;Dels=0.00;FS=0.000;HaplotypeScore=0.0000;MLEAC=6;MLEAF=1.00;MQ=24.20;MQ0=0;QD=21.36;EFF=INTRON(MODIFIER|||||Vv00s2038g00010|||Vv00s2038g00010.t01|),UPSTREAM(MODIFIER|||||Vv00s2037g00010|||Vv00s2037g00010.t01|)
chrUn	40932296	A	G	344.37	PASS	1/1	1/1	1/1	AC=6;AF=1.00;AN=6;DP=15;Dels=0.00;FS=0.000;HaplotypeScore=0.0000;MLEAC=6;MLEAF=1.00;MQ=26.69;MQ0=0;QD=22.96;EFF=SYNONYMOUS_CODING(LOW|SILENT|aaT/aaC|N46||Vv00s2037g00010|||Vv00s2037g00010.t01|Exon_Un_40932109_40932432),UPSTREAM(MODIFIER|||||Vv00s2038g00010|||Vv00s2038g00010.t01|)
chrUn	40717570	G	A	589.92	PASS	0/1	0/1	0/1	AC=3;AF=0.500;AN=6;BaseQRankSum=0.129;DP=33;Dels=0.00;FS=0.000;HaplotypeScore=0.2217;MLEAC=3;MLEAF=0.500;MQ=33.83;MQ0=0;MQRankSum=-0.976;QD=17.88;ReadPosRankSum=1.529;EFF=SYNONYMOUS_CODING(LOW|SILENT|cgC/cgT|R146||Vv00s1927g00020|||Vv00s1927g00020.t01|Exon_Un_40717557_40717868),UPSTREAM(MODIFIER|||||Vv00s1927g00010|||Vv00s1927g00010.t01|)
chrUn	40717544	C	A	1397.91	PASS	1/1	1/1	1/1	AC=6;AF=1.00;AN=6;DP=39;Dels=0.00;FS=0.000;HaplotypeScore=0.0000;MLEAC=6;MLEAF=1.00;MQ=34.61;MQ0=0;QD=35.84;EFF=INTRON(MODIFIER|||||Vv00s1927g00020|||Vv00s1927g00020.t01|),UPSTREAM(MODIFIER|||||Vv00s1927g00010|||Vv00s1927g00010.t01|)
chrUn	40716958	C	A	500.29	PASS	1/1	1/1	1/1	AC=6;AF=1.00;AN=6;DP=18;Dels=0.00;FS=0.000;HaplotypeScore=0.0000;MLEAC=6;MLEAF=1.00;MQ=42.99;MQ0=0;QD=27.79;EFF=UPSTREAM(MODIFIER|||||Vv00s1927g00010|||Vv00s1927g00010.t01|),UTR_3_PRIME(MODIFIER|||||Vv00s1927g00020|||Vv00s1927g00020.t01|Utr3prime_chrUn_40716700_40717023)
chrUn	40716948	A	G	693.26	PASS	1/1	1/1	1/1	AC=6;AF=1.00;AN=6;DP=23;Dels=0.00;FS=0.000;HaplotypeScore=0.0000;MLEAC=6;MLEAF=1.00;MQ=44.56;MQ0=0;QD=30.14;EFF=UPSTREAM(MODIFIER|||||Vv00s1927g00010|||Vv00s1927g00010.t01|),UTR_3_PRIME(MODIFIER|||||Vv00s1927g00020|||Vv00s1927g00020.t01|Utr3prime_chrUn_40716700_40717023)
chrUn	40716926	C	A	953.95	PASS	1/1	1/1	1/1	AC=6;AF=1.00;AN=6;DP=32;Dels=0.00;FS=0.000;HaplotypeScore=0.0000;MLEAC=6;MLEAF=1.00;MQ=46.51;MQ0=0;QD=29.81;EFF=UPSTREAM(MODIFIER|||||Vv00s1927g00010|||Vv00s1927g00010.t01|),UTR_3_PRIME(MODIFIER|||||Vv00s1927g00020|||Vv00s1927g00020.t01|Utr3prime_chrUn_40716700_40717023)
chrUn	40716821	G	A	1029.91	PASS	1/1	1/1	1/1	AC=6;AF=1.00;AN=6;DP=31;Dels=0.00;FS=0.000;HaplotypeScore=0.0000;MLEAC=6;MLEAF=1.00;MQ=46.61;MQ0=0;QD=33.22;EFF=UPSTREAM(MODIFIER|||||Vv00s1927g00010|||Vv00s1927g00010.t01|),UTR_3_PRIME(MODIFIER|||||Vv00s1927g00020|||Vv00s1927g00020.t01|Utr3prime_chrUn_40716700_40717023)
chrUn	40690917	T	A	1153.92	PASS	0/1	0/1	0/1	AC=3;AF=0.500;AN=6;BaseQRankSum=1.641;DP=86;Dels=0.00;FS=5.612;HaplotypeScore=0.0000;MLEAC=3;MLEAF=0.500;MQ=32.50;MQ0=0;MQRankSum=-0.186;QD=13.42;ReadPosRankSum=0.281;EFF=INTRON(MODIFIER|||||Vv00s1916g00010|||Vv00s1916g00010.t01|),UPSTREAM(MODIFIER|||||Vv00s1918g00010|||Vv00s1918g00010.t01|)
chrUn	40690916	T	A	1217.92	PASS	0/1	0/1	0/1	AC=3;AF=0.500;AN=6;BaseQRankSum=0.957;DP=89;Dels=0.00;FS=2.997;HaplotypeScore=0.0000;MLEAC=3;MLEAF=0.500;MQ=32.50;MQ0=0;MQRankSum=1.097;QD=13.68;ReadPosRankSum=0.275;EFF=INTRON(MODIFIER|||||Vv00s1916g00010|||Vv00s1916g00010.t01|),UPSTREAM(MODIFIER|||||Vv00s1918g00010|||Vv00s1918g00010.t01|)
chrUn	40690865	T	A	911.92	PASS	0/1	0/1	0/1	AC=3;AF=0.500;AN=6;BaseQRankSum=0.995;DP=78;Dels=0.00;FS=6.518;HaplotypeScore=1.2096;MLEAC=3;MLEAF=0.500;MQ=31.66;MQ0=0;MQRankSum=2.220;QD=11.69;ReadPosRankSum=1.175;EFF=INTRON(MODIFIER|||||Vv00s1916g00010|||Vv00s1916g00010.t01|),UPSTREAM(MODIFIER|||||Vv00s1918g00010|||Vv00s1918g00010.t01|)
chrUn	40690244	G	A	1556.9	PASS	1/1	1/1	1/1	AC=6;AF=1.00;AN=6;DP=41;Dels=0.00;FS=0.000;HaplotypeScore=0.0000;MLEAC=6;MLEAF=1.00;MQ=47.08;MQ0=0;QD=37.97;EFF=INTRON(MODIFIER|||||Vv00s1916g00010|||Vv00s1916g00010.t01|),UPSTREAM(MODIFIER|||||Vv00s1918g00010|||Vv00s1918g00010.t01|)
chrUn	40688809	T	A	660.96	PASS	1/1	1/1	1/1	AC=6;AF=1.00;AN=6;DP=34;Dels=0.00;FS=0.000;HaplotypeScore=0.0000;MLEAC=6;MLEAF=1.00;MQ=22.93;MQ0=0;QD=19.44;EFF=DOWNSTREAM(MODIFIER|||||Vv00s1914g00010|||Vv00s1914g00010.t01|),INTRON(MODIFIER|||||Vv00s1916g00010|||Vv00s1916g00010.t01|),UPSTREAM(MODIFIER|||||Vv00s1918g00010|||Vv00s1918g00010.t01|)
chrUn	40688729	A	G	887.92	PASS	0/1	0/1	0/1	AC=3;AF=0.500;AN=6;BaseQRankSum=1.476;DP=67;Dels=0.00;FS=9.168;HaplotypeScore=0.9482;MLEAC=3;MLEAF=0.500;MQ=33.77;MQ0=0;MQRankSum=-2.883;QD=13.25;ReadPosRankSum=-0.173;EFF=DOWNSTREAM(MODIFIER|||||Vv00s1914g00010|||Vv00s1914g00010.t01|),INTRON(MODIFIER|||||Vv00s1916g00010|||Vv00s1916g00010.t01|),UPSTREAM(MODIFIER|||||Vv00s1918g00010|||Vv00s1918g00010.t01|)
chrUn	40647128	C	G	354.79	PASS	1/1	1/1	1/1	AC=6;AF=1.00;AN=6;DP=28;Dels=0.00;FS=0.000;HaplotypeScore=3.3981;MLEAC=6;MLEAF=1.00;MQ=17.36;MQ0=0;QD=12.67;EFF=INTRON(MODIFIER|||||Vv00s1881g00010|||Vv00s1881g00010.t01|),UPSTREAM(MODIFIER|||||Vv00s1877g00010|||Vv00s1877g00010.t01|)
chrUn	40646025	C	T	618.11	PASS	1/1	1/1	1/1	AC=6;AF=1.00;AN=6;BaseQRankSum=1.550;DP=39;Dels=0.00;FS=0.000;HaplotypeScore=0.9777;MLEAC=6;MLEAF=1.00;MQ=24.51;MQ0=0;MQRankSum=0.274;QD=15.85;ReadPosRankSum=1.003;EFF=NON_SYNONYMOUS_CODING(MODERATE|MISSENSE|Gcg/Acg|A225T||Vv00s1881g00010|||Vv00s1881g00010.t01|Exon_Un_40644942_40646696),UPSTREAM(MODIFIER|||||Vv00s1877g00010|||Vv00s1877g00010.t01|)
chrUn	40645675	A	C	507.35	PASS	1/1	1/1	1/1	AC=6;AF=1.00;AN=6;BaseQRankSum=0.108;DP=39;Dels=0.00;FS=0.000;HaplotypeScore=2.9449;MLEAC=4;MLEAF=0.667;MQ=22.27;MQ0=0;MQRankSum=1.083;QD=13.01;ReadPosRankSum=1.300;EFF=NON_SYNONYMOUS_CODING(MODERATE|MISSENSE|ttT/ttG|F341L||Vv00s1881g00010|||Vv00s1881g00010.t01|Exon_Un_40644942_40646696),UPSTREAM(MODIFIER|||||Vv00s1877g00010|||Vv00s1877g00010.t01|)
chrUn	40645317	A	G	1397.91	PASS	1/1	1/1	1/1	AC=6;AF=1.00;AN=6;DP=71;Dels=0.00;FS=0.000;HaplotypeScore=4.8010;MLEAC=6;MLEAF=1.00;MQ=22.17;MQ0=0;QD=19.69;EFF=NON_SYNONYMOUS_CODING(MODERATE|MISSENSE|Tgt/Cgt|C461R||Vv00s1881g00010|||Vv00s1881g00010.t01|Exon_Un_40644942_40646696),UPSTREAM(MODIFIER|||||Vv00s1877g00010|||Vv00s1877g00010.t01|)
chrUn	40599039	C	G	988.92	PASS	0/1	0/1	0/1	AC=3;AF=0.500;AN=6;BaseQRankSum=0.054;DP=61;Dels=0.00;FS=0.000;HaplotypeScore=0.2629;MLEAC=3;MLEAF=0.500;MQ=36.69;MQ0=0;MQRankSum=2.066;QD=16.21;ReadPosRankSum=1.575;EFF=INTRON(MODIFIER|||||Vv00s1860g00010|||Vv00s1860g00010.t01|),UPSTREAM(MODIFIER|||||Vv00s1864g00010|||Vv00s1864g00010.t01|)
chrUn	40345007	G	A	2663.57	PASS	1/1	1/1	1/1	AC=6;AF=1.00;AN=6;DP=78;Dels=0.00;FS=0.000;HaplotypeScore=0.0000;MLEAC=6;MLEAF=1.00;MQ=51.49;MQ0=0;QD=34.15;EFF=SYNONYMOUS_CODING(LOW|SILENT|tgC/tgT|C30||Vv00s1737g00010|||Vv00s1737g00010.t01|Exon_Un_40344916_40345007),UPSTREAM(MODIFIER|||||Vv00s1739g00010|||Vv00s1739g00010.t01|)
chrUn	40344776	A	G	1015.37	PASS	1/1	1/1	1/1	AC=6;AF=1.00;AN=6;DP=26;Dels=0.00;FS=0.000;HaplotypeScore=0.0000;MLEAC=6;MLEAF=1.00;MQ=57.77;MQ0=0;QD=39.05;EFF=INTRON(MODIFIER|||||Vv00s1737g00010|||Vv00s1737g00010.t01|),UPSTREAM(MODIFIER|||||Vv00s1739g00010|||Vv00s1739g00010.t01|)
chrUn	40155128	G	A	979.92	PASS	0/1	0/1	0/1	AC=3;AF=0.500;AN=6;BaseQRankSum=0.036;DP=77;Dels=0.00;FS=0.000;HaplotypeScore=0.0000;MLEAC=3;MLEAF=0.500;MQ=36.69;MQ0=0;MQRankSum=1.775;QD=12.73;ReadPosRankSum=-1.202;EFF=SYNONYMOUS_CODING(LOW|SILENT|Cta/Tta|L145||Vv00s1683g00010|||Vv00s1683g00010.t01|Exon_Un_40155119_40155190),UPSTREAM(MODIFIER|||||Vv00s1682g00020|||Vv00s1682g00020.t01|),UPSTREAM(MODIFIER|||||Vv00s1684g00010|||Vv00s1684g00010.t0…
chrUn	40155057	C	T	887.92	PASS	0/1	0/1	0/1	AC=3;AF=0.500;AN=6;BaseQRankSum=-0.828;DP=66;Dels=0.00;FS=0.000;HaplotypeScore=0.0000;MLEAC=3;MLEAF=0.500;MQ=29.92;MQ0=0;MQRankSum=1.302;QD=13.45;ReadPosRankSum=0.828;EFF=INTRON(MODIFIER|||||Vv00s1683g00010|||Vv00s1683g00010.t01|),UPSTREAM(MODIFIER|||||Vv00s1682g00020|||Vv00s1682g00020.t01|),UPSTREAM(MODIFIER|||||Vv00s1684g00010|||Vv00s1684g00010.t01|)
chrUn	40154394	G	T	1020.92	PASS	1/1	1/1	1/1	AC=6;AF=1.00;AN=6;DP=28;Dels=0.00;FS=0.000;HaplotypeScore=0.0000;MLEAC=6;MLEAF=1.00;MQ=34.80;MQ0=0;QD=36.46;EFF=INTRON(MODIFIER|||||Vv00s1683g00010|||Vv00s1683g00010.t01|),UPSTREAM(MODIFIER|||||Vv00s1682g00020|||Vv00s1682g00020.t01|),UPSTREAM(MODIFIER|||||Vv00s1684g00010|||Vv00s1684g00010.t01|)
chrUn	40154315	G	A	2037.9	PASS	1/1	1/1	1/1	AC=6;AF=1.00;AN=6;DP=56;Dels=0.00;FS=0.000;HaplotypeScore=0.0000;MLEAC=6;MLEAF=1.00;MQ=35.09;MQ0=0;QD=36.39;EFF=INTRON(MODIFIER|||||Vv00s1683g00010|||Vv00s1683g00010.t01|),UPSTREAM(MODIFIER|||||Vv00s1682g00020|||Vv00s1682g00020.t01|),UPSTREAM(MODIFIER|||||Vv00s1684g00010|||Vv00s1684g00010.t01|)
chrUn	40154285	A	G	1233.91	PASS	1/1	1/1	1/1	AC=6;AF=1.00;AN=6;DP=36;Dels=0.00;FS=0.000;HaplotypeScore=0.0000;MLEAC=6;MLEAF=1.00;MQ=34.31;MQ0=0;QD=34.28;EFF=INTRON(MODIFIER|||||Vv00s1683g00010|||Vv00s1683g00010.t01|),UPSTREAM(MODIFIER|||||Vv00s1682g00020|||Vv00s1682g00020.t01|),UPSTREAM(MODIFIER|||||Vv00s1684g00010|||Vv00s1684g00010.t01|)
chrUn	40072111	G	C	1740.37	PASS	1/1	1/1	1/1	AC=6;AF=1.00;AN=6;DP=46;Dels=0.00;FS=0.000;HaplotypeScore=0.3289;MLEAC=6;MLEAF=1.00;MQ=51.83;MQ0=0;QD=37.83;EFF=SYNONYMOUS_CODING(LOW|SILENT|tcG/tcC|S122||Vv00s1665g00010|||Vv00s1665g00010.t01|Exon_Un_40072002_40072188),UPSTREAM(MODIFIER|||||Vv00s1664g00010|||Vv00s1664g00010.t01|)
chrUn	40071530	A	T	495.13	PASS	1/1	1/1	1/1	AC=6;AF=1.00;AN=6;DP=15;Dels=0.00;FS=0.000;HaplotypeScore=0.0000;MLEAC=6;MLEAF=1.00;MQ=41.96;MQ0=0;QD=33.01;EFF=INTRON(MODIFIER|||||Vv00s1665g00010|||Vv00s1665g00010.t01|),UPSTREAM(MODIFIER|||||Vv00s1664g00010|||Vv00s1664g00010.t01|)
chrUn	40071345	G	A	2716.9	PASS	1/1	1/1	1/1	AC=6;AF=1.00;AN=6;DP=72;Dels=0.00;FS=0.000;HaplotypeScore=0.0000;MLEAC=6;MLEAF=1.00;MQ=50.31;MQ0=0;QD=37.73;EFF=INTRON(MODIFIER|||||Vv00s1665g00010|||Vv00s1665g00010.t01|),UPSTREAM(MODIFIER|||||Vv00s1664g00010|||Vv00s1664g00010.t01|)
chrUn	40071171	G	T	1897.9	PASS	1/1	1/1	1/1	AC=6;AF=1.00;AN=6;DP=54;Dels=0.00;FS=0.000;HaplotypeScore=0.0000;MLEAC=6;MLEAF=1.00;MQ=53.51;MQ0=0;QD=35.15;EFF=INTRON(MODIFIER|||||Vv00s1665g00010|||Vv00s1665g00010.t01|),UPSTREAM(MODIFIER|||||Vv00s1664g00010|||Vv00s1664g00010.t01|)
chrUn	40071111	A	T	2549.9	PASS	1/1	1/1	1/1	AC=6;AF=1.00;AN=6;DP=69;Dels=0.00;FS=0.000;HaplotypeScore=0.0000;MLEAC=6;MLEAF=1.00;MQ=52.49;MQ0=0;QD=36.96;EFF=INTRON(MODIFIER|||||Vv00s1665g00010|||Vv00s1665g00010.t01|),UPSTREAM(MODIFIER|||||Vv00s1664g00010|||Vv00s1664g00010.t01|)
chrUn	40071106	T	C	2703.9	PASS	1/1	1/1	1/1	AC=6;AF=1.00;AN=6;DP=72;Dels=0.00;FS=0.000;HaplotypeScore=0.0000;MLEAC=6;MLEAF=1.00;MQ=53.19;MQ0=0;QD=37.55;EFF=INTRON(MODIFIER|||||Vv00s1665g00010|||Vv00s1665g00010.t01|),UPSTREAM(MODIFIER|||||Vv00s1664g00010|||Vv00s1664g00010.t01|)
chrUn	40071019	T	C	3213.92	PASS	1/1	1/1	1/1	AC=6;AF=1.00;AN=6;DP=82;Dels=0.00;FS=0.000;HaplotypeScore=0.0000;MLEAC=6;MLEAF=1.00;MQ=57.49;MQ0=0;QD=39.19;EFF=INTRON(MODIFIER|||||Vv00s1665g00010|||Vv00s1665g00010.t01|),UPSTREAM(MODIFIER|||||Vv00s1664g00010|||Vv00s1664g00010.t01|)
chrUn	40067289	A	G	1930.9	PASS	1/1	1/1	1/1	AC=6;AF=1.00;AN=6;DP=60;Dels=0.00;FS=0.000;HaplotypeScore=0.0000;MLEAC=6;MLEAF=1.00;MQ=40.13;MQ0=0;QD=32.18;EFF=INTRON(MODIFIER|||||Vv00s1664g00010|||Vv00s1664g00010.t01|),UPSTREAM(MODIFIER|||||Vv00s1663g00010|||Vv00s1663g00010.t01|),UPSTREAM(MODIFIER|||||Vv00s1665g00010|||Vv00s1665g00010.t01|)
chrUn	39597560	G	T	3096.9	PASS	1/1	1/1	1/1	AC=6;AF=1.00;AN=6;DP=92;Dels=0.00;FS=0.000;HaplotypeScore=0.1928;MLEAC=6;MLEAF=1.00;MQ=41.15;MQ0=0;QD=33.66;EFF=SYNONYMOUS_CODING(LOW|SILENT|ggC/ggA|G172||Vv00s1557g00020|||Vv00s1557g00020.t01|Exon_Un_39596860_39598074),UPSTREAM(MODIFIER|||||Vv00s1557g00010|||Vv00s1557g00010.t01|)
chrUn	39597544	C	A	1204.92	PASS	0/1	0/1	0/1	AC=3;AF=0.500;AN=6;BaseQRankSum=0.633;DP=87;Dels=0.00;FS=1.739;HaplotypeScore=0.1928;MLEAC=3;MLEAF=0.500;MQ=37.75;MQ0=0;MQRankSum=-0.991;QD=13.85;ReadPosRankSum=0.872;EFF=NON_SYNONYMOUS_CODING(MODERATE|MISSENSE|Ggg/Tgg|G178W||Vv00s1557g00020|||Vv00s1557g00020.t01|Exon_Un_39596860_39598074),UPSTREAM(MODIFIER|||||Vv00s1557g00010|||Vv00s1557g00010.t01|)
chrUn	39302633	A	T	423.68	PASS	1/1	1/1	1/1	AC=6;AF=1.00;AN=6;DP=18;Dels=0.00;FS=0.000;HaplotypeScore=0.3311;MLEAC=6;MLEAF=1.00;MQ=24.34;MQ0=0;QD=23.54;EFF=DOWNSTREAM(MODIFIER|||||Vv00s1491g00020|||Vv00s1491g00020.t01|),INTRON(MODIFIER|||||Vv00s1490g00010|||Vv00s1490g00010.t01|),UPSTREAM(MODIFIER|||||Vv00s1491g00010|||Vv00s1491g00010.t01|)
chrUn	39302622	A	T	449.68	PASS	1/1	1/1	1/1	AC=6;AF=1.00;AN=6;DP=19;Dels=0.00;FS=0.000;HaplotypeScore=0.3311;MLEAC=6;MLEAF=1.00;MQ=24.27;MQ0=0;QD=23.67;EFF=DOWNSTREAM(MODIFIER|||||Vv00s1491g00020|||Vv00s1491g00020.t01|),INTRON(MODIFIER|||||Vv00s1490g00010|||Vv00s1490g00010.t01|),UPSTREAM(MODIFIER|||||Vv00s1491g00010|||Vv00s1491g00010.t01|)
chrUn	39302605	G	C	444.68	PASS	1/1	1/1	1/1	AC=6;AF=1.00;AN=6;DP=19;Dels=0.00;FS=0.000;HaplotypeScore=0.0000;MLEAC=6;MLEAF=1.00;MQ=24.42;MQ0=0;QD=23.40;EFF=DOWNSTREAM(MODIFIER|||||Vv00s1491g00020|||Vv00s1491g00020.t01|),INTRON(MODIFIER|||||Vv00s1490g00010|||Vv00s1490g00010.t01|),UPSTREAM(MODIFIER|||||Vv00s1491g00010|||Vv00s1491g00010.t01|)
chrUn	39301873	T	C	637.98	PASS	1/1	1/1	1/1	AC=6;AF=1.00;AN=6;DP=18;Dels=0.00;FS=0.000;HaplotypeScore=0.0000;MLEAC=6;MLEAF=1.00;MQ=52.29;MQ0=0;QD=35.44;EFF=INTRON(MODIFIER|||||Vv00s1490g00010|||Vv00s1490g00010.t01|),UPSTREAM(MODIFIER|||||Vv00s1491g00010|||Vv00s1491g00010.t01|)
chrUn	39301863	G	T	1043.92	PASS	1/1	1/1	1/1	AC=6;AF=1.00;AN=6;DP=27;Dels=0.00;FS=0.000;HaplotypeScore=0.0000;MLEAC=6;MLEAF=1.00;MQ=50.27;MQ0=0;QD=38.66;EFF=INTRON(MODIFIER|||||Vv00s1490g00010|||Vv00s1490g00010.t01|),UPSTREAM(MODIFIER|||||Vv00s1491g00010|||Vv00s1491g00010.t01|)
chrUn	39211204	C	G	830.25	PASS	1/1	1/1	1/1	AC=6;AF=1.00;AN=6;DP=31;Dels=0.00;FS=0.000;HaplotypeScore=0.0000;MLEAC=6;MLEAF=1.00;MQ=26.86;MQ0=0;QD=26.78;EFF=INTRON(MODIFIER|||||Vv00s1455g00010|||Vv00s1455g00010.t01|),UPSTREAM(MODIFIER|||||Vv00s1455g00020|||Vv00s1455g00020.t01|)
chrUn	39117398	A	C	312.4	PASS	1/1	1/1	1/1	AC=6;AF=1.00;AN=6;DP=15;Dels=0.00;FS=0.000;HaplotypeScore=0.0000;MLEAC=6;MLEAF=1.00;MQ=23.94;MQ0=0;QD=20.83;EFF=NON_SYNONYMOUS_CODING(MODERATE|MISSENSE|Aac/Cac|N172H||Vv00s1428g00010|||Vv00s1428g00010.t01|Exon_Un_39117136_39117534),UPSTREAM(MODIFIER|||||Vv00s1427g00010|||Vv00s1427g00010.t01|)
chrUn	39116851	T	A	723.92	PASS	0/1	0/1	0/1	AC=3;AF=0.500;AN=6;BaseQRankSum=-0.619;DP=64;Dels=0.00;FS=0.000;HaplotypeScore=0.0000;MLEAC=3;MLEAF=0.500;MQ=30.66;MQ0=0;MQRankSum=-1.637;QD=11.31;ReadPosRankSum=-2.326;EFF=INTRON(MODIFIER|||||Vv00s1428g00010|||Vv00s1428g00010.t01|),UPSTREAM(MODIFIER|||||Vv00s1427g00010|||Vv00s1427g00010.t01|)
chrUn	39116785	T	A	1235.9	PASS	1/1	1/1	1/1	AC=6;AF=1.00;AN=6;DP=42;Dels=0.00;FS=0.000;HaplotypeScore=0.0000;MLEAC=6;MLEAF=1.00;MQ=33.78;MQ0=0;QD=29.43;EFF=INTRON(MODIFIER|||||Vv00s1428g00010|||Vv00s1428g00010.t01|),UPSTREAM(MODIFIER|||||Vv00s1427g00010|||Vv00s1427g00010.t01|)
chrUn	39116784	T	A	1233.9	PASS	1/1	1/1	1/1	AC=6;AF=1.00;AN=6;DP=42;Dels=0.00;FS=0.000;HaplotypeScore=0.0000;MLEAC=6;MLEAF=1.00;MQ=33.78;MQ0=0;QD=29.38;EFF=INTRON(MODIFIER|||||Vv00s1428g00010|||Vv00s1428g00010.t01|),UPSTREAM(MODIFIER|||||Vv00s1427g00010|||Vv00s1427g00010.t01|)
chrUn	39054957	C	G	574.92	PASS	0/1	0/1	0/1	AC=3;AF=0.500;AN=6;BaseQRankSum=-1.567;DP=43;Dels=0.00;FS=0.000;HaplotypeScore=0.0000;MLEAC=3;MLEAF=0.500;MQ=31.43;MQ0=0;MQRankSum=-0.960;QD=13.37;ReadPosRankSum=-0.207;EFF=NON_SYNONYMOUS_CODING(MODERATE|MISSENSE|gGt/gCt|G2A||Vv00s1405g00020|||Vv00s1405g00020.t01|Exon_Un_39054919_39054960),UPSTREAM(MODIFIER|||||Vv00s1405g00010|||Vv00s1405g00010.t01|)
chrUn	38804825	G	A	961.99	PASS	1/1	1/1	1/1	AC=6;AF=1.00;AN=6;DP=29;Dels=0.00;FS=0.000;HaplotypeScore=0.0000;MLEAC=6;MLEAF=1.00;MQ=31.30;MQ0=0;QD=33.17;EFF=NON_SYNONYMOUS_CODING(MODERATE|MISSENSE|Gag/Aag|E17K||Vv00s1359g00020|||Vv00s1359g00020.t01|Exon_Un_38804776_38804835),UPSTREAM(MODIFIER|||||Vv00s1360g00010|||Vv00s1360g00010.t01|)
chrUn	38765917	T	G	1039.37	PASS	1/1	1/1	1/1	AC=6;AF=1.00;AN=6;DP=28;Dels=0.00;FS=0.000;HaplotypeScore=0.0000;MLEAC=6;MLEAF=1.00;MQ=43.58;MQ0=0;QD=37.12;EFF=INTRON(MODIFIER|||||Vv00s1355g00010|||Vv00s1355g00010.t01|),UPSTREAM(MODIFIER|||||Vv00s1355g00020|||Vv00s1355g00020.t01|)
chrUn	38765418	C	T	1016.92	PASS	0/1	0/1	0/1	AC=3;AF=0.500;AN=6;BaseQRankSum=0.296;DP=93;Dels=0.00;FS=0.774;HaplotypeScore=2.1467;MLEAC=3;MLEAF=0.500;MQ=27.29;MQ0=0;MQRankSum=1.119;QD=10.93;ReadPosRankSum=0.334;EFF=INTRON(MODIFIER|||||Vv00s1355g00010|||Vv00s1355g00010.t01|),UPSTREAM(MODIFIER|||||Vv00s1355g00020|||Vv00s1355g00020.t01|)
chrUn	38712027	C	G	698.92	PASS	0/1	0/1	0/1	AC=3;AF=0.500;AN=6;BaseQRankSum=0.065;DP=43;Dels=0.00;FS=4.922;HaplotypeScore=0.6655;MLEAC=3;MLEAF=0.500;MQ=30.74;MQ0=0;MQRankSum=0.971;QD=16.25;ReadPosRankSum=1.256;EFF=INTRON(MODIFIER|||||Vv00s1348g00010|||Vv00s1348g00010.t01|),UPSTREAM(MODIFIER|||||Vv00s1348g00020|||Vv00s1348g00020.t01|)
chrUn	38711934	T	C	1044.08	PASS	1/1	1/1	1/1	AC=6;AF=1.00;AN=6;DP=31;Dels=0.00;FS=0.000;HaplotypeScore=0.0000;MLEAC=6;MLEAF=1.00;MQ=30.79;MQ0=0;QD=33.68;EFF=INTRON(MODIFIER|||||Vv00s1348g00010|||Vv00s1348g00010.t01|),UPSTREAM(MODIFIER|||||Vv00s1348g00020|||Vv00s1348g00020.t01|)
chrUn	38711681	A	C	369.95	PASS	0/1	0/1	0/1	AC=3;AF=0.500;AN=6;BaseQRankSum=0.158;DP=20;Dels=0.00;FS=0.000;HaplotypeScore=0.0000;MLEAC=3;MLEAF=0.500;MQ=31.82;MQ0=0;MQRankSum=-0.713;QD=18.50;ReadPosRankSum=-0.634;EFF=INTRON(MODIFIER|||||Vv00s1348g00010|||Vv00s1348g00010.t01|),UPSTREAM(MODIFIER|||||Vv00s1348g00020|||Vv00s1348g00020.t01|)
chrUn	38710305	G	A	479.79	PASS	1/1	1/1	1/1	AC=6;AF=1.00;AN=6;DP=15;Dels=0.00;FS=0.000;HaplotypeScore=0.0000;MLEAC=6;MLEAF=1.00;MQ=29.36;MQ0=0;QD=31.99;EFF=INTRON(MODIFIER|||||Vv00s1348g00010|||Vv00s1348g00010.t01|),UPSTREAM(MODIFIER|||||Vv00s1348g00020|||Vv00s1348g00020.t01|)
chrUn	38660813	C	T	1368.08	PASS	1/1	1/1	1/1	AC=6;AF=1.00;AN=6;DP=43;Dels=0.00;FS=0.000;HaplotypeScore=0.0000;MLEAC=6;MLEAF=1.00;MQ=42.54;MQ0=0;QD=31.82;EFF=NON_SYNONYMOUS_CODING(MODERATE|MISSENSE|Cgg/Tgg|R40W||Vv00s1338g00010|||Vv00s1338g00010.t01|Exon_Un_38660804_38661525),UPSTREAM(MODIFIER|||||Vv00s1338g00020|||Vv00s1338g00020.t01|)
chrUn	38660623	C	T	2123.9	PASS	1/1	1/1	1/1	AC=6;AF=1.00;AN=6;DP=68;Dels=0.00;FS=0.000;HaplotypeScore=0.0000;MLEAC=6;MLEAF=1.00;MQ=35.51;MQ0=0;QD=31.23;EFF=INTRON(MODIFIER|||||Vv00s1338g00010|||Vv00s1338g00010.t01|),UPSTREAM(MODIFIER|||||Vv00s1338g00020|||Vv00s1338g00020.t01|)
chrUn	38660617	C	G	2005.9	PASS	1/1	1/1	1/1	AC=6;AF=1.00;AN=6;DP=64;Dels=0.00;FS=0.000;HaplotypeScore=0.0000;MLEAC=6;MLEAF=1.00;MQ=35.41;MQ0=0;QD=31.34;EFF=INTRON(MODIFIER|||||Vv00s1338g00010|||Vv00s1338g00010.t01|),UPSTREAM(MODIFIER|||||Vv00s1338g00020|||Vv00s1338g00020.t01|)
chrUn	38660592	A	G	1433.9	PASS	1/1	1/1	1/1	AC=6;AF=1.00;AN=6;DP=46;Dels=0.00;FS=0.000;HaplotypeScore=0.0000;MLEAC=6;MLEAF=1.00;MQ=28.66;MQ0=0;QD=31.17;EFF=INTRON(MODIFIER|||||Vv00s1338g00010|||Vv00s1338g00010.t01|),UPSTREAM(MODIFIER|||||Vv00s1338g00020|||Vv00s1338g00020.t01|)
chrUn	38660591	A	G	1434.9	PASS	1/1	1/1	1/1	AC=6;AF=1.00;AN=6;DP=46;Dels=0.00;FS=0.000;HaplotypeScore=0.0000;MLEAC=6;MLEAF=1.00;MQ=28.66;MQ0=0;QD=31.19;EFF=INTRON(MODIFIER|||||Vv00s1338g00010|||Vv00s1338g00010.t01|),UPSTREAM(MODIFIER|||||Vv00s1338g00020|||Vv00s1338g00020.t01|)
chrUn	38660590	C	T	1433.9	PASS	1/1	1/1	1/1	AC=6;AF=1.00;AN=6;DP=46;Dels=0.00;FS=0.000;HaplotypeScore=0.0000;MLEAC=6;MLEAF=1.00;MQ=28.66;MQ0=0;QD=31.17;EFF=INTRON(MODIFIER|||||Vv00s1338g00010|||Vv00s1338g00010.t01|),UPSTREAM(MODIFIER|||||Vv00s1338g00020|||Vv00s1338g00020.t01|)
chrUn	38660570	T	A	1398.9	PASS	1/1	1/1	1/1	AC=6;AF=1.00;AN=6;DP=44;Dels=0.00;FS=0.000;HaplotypeScore=0.0000;MLEAC=6;MLEAF=1.00;MQ=31.54;MQ0=0;QD=31.79;EFF=INTRON(MODIFIER|||||Vv00s1338g00010|||Vv00s1338g00010.t01|),UPSTREAM(MODIFIER|||||Vv00s1338g00020|||Vv00s1338g00020.t01|)
chrUn	38660561	T	A	1220.91	PASS	1/1	1/1	1/1	AC=6;AF=1.00;AN=6;DP=39;Dels=0.00;FS=0.000;HaplotypeScore=0.0000;MLEAC=6;MLEAF=1.00;MQ=31.85;MQ0=0;QD=31.31;EFF=INTRON(MODIFIER|||||Vv00s1338g00010|||Vv00s1338g00010.t01|),UPSTREAM(MODIFIER|||||Vv00s1338g00020|||Vv00s1338g00020.t01|)
chrUn	38660556	T	C	1207.13	PASS	1/1	1/1	1/1	AC=6;AF=1.00;AN=6;BaseQRankSum=-0.693;DP=40;Dels=0.00;FS=3.979;HaplotypeScore=0.0000;MLEAC=6;MLEAF=1.00;MQ=32.77;MQ0=0;MQRankSum=-0.433;QD=30.18;ReadPosRankSum=-0.173;EFF=INTRON(MODIFIER|||||Vv00s1338g00010|||Vv00s1338g00010.t01|),UPSTREAM(MODIFIER|||||Vv00s1338g00020|||Vv00s1338g00020.t01|)
chrUn	38660554	T	G	1236.95	PASS	1/1	1/1	1/1	AC=6;AF=1.00;AN=6;DP=41;Dels=0.00;FS=0.000;HaplotypeScore=0.0000;MLEAC=6;MLEAF=1.00;MQ=32.88;MQ0=0;QD=30.17;EFF=INTRON(MODIFIER|||||Vv00s1338g00010|||Vv00s1338g00010.t01|),UPSTREAM(MODIFIER|||||Vv00s1338g00020|||Vv00s1338g00020.t01|)
chrUn	38660530	G	T	1735.91	PASS	1/1	1/1	1/1	AC=6;AF=1.00;AN=6;DP=51;Dels=0.00;FS=0.000;HaplotypeScore=0.0000;MLEAC=6;MLEAF=1.00;MQ=43.56;MQ0=0;QD=34.04;EFF=INTRON(MODIFIER|||||Vv00s1338g00010|||Vv00s1338g00010.t01|),UPSTREAM(MODIFIER|||||Vv00s1338g00020|||Vv00s1338g00020.t01|)
chrUn	38660475	C	T	1707.9	PASS	1/1	1/1	1/1	AC=6;AF=1.00;AN=6;DP=53;Dels=0.00;FS=0.000;HaplotypeScore=0.2889;MLEAC=6;MLEAF=1.00;MQ=45.72;MQ0=0;QD=32.22;EFF=INTRON(MODIFIER|||||Vv00s1338g00010|||Vv00s1338g00010.t01|),UPSTREAM(MODIFIER|||||Vv00s1338g00020|||Vv00s1338g00020.t01|)
chrUn	38660470	T	C	1876.9	PASS	1/1	1/1	1/1	AC=6;AF=1.00;AN=6;DP=55;Dels=0.00;FS=0.000;HaplotypeScore=0.2889;MLEAC=6;MLEAF=1.00;MQ=45.22;MQ0=0;QD=34.13;EFF=INTRON(MODIFIER|||||Vv00s1338g00010|||Vv00s1338g00010.t01|),UPSTREAM(MODIFIER|||||Vv00s1338g00020|||Vv00s1338g00020.t01|)
chrUn	38581763	C	G	3418.9	PASS	1/1	1/1	1/1	AC=6;AF=1.00;AN=6;BaseQRankSum=1.356;DP=92;Dels=0.00;FS=0.000;HaplotypeScore=0.3328;MLEAC=6;MLEAF=1.00;MQ=54.28;MQ0=0;MQRankSum=1.356;QD=37.16;ReadPosRankSum=1.694;EFF=INTRON(MODIFIER|||||Vv00s1328g00020|||Vv00s1328g00020.t01|),UPSTREAM(MODIFIER|||||Vv00s1328g00010|||Vv00s1328g00010.t01|)
chrUn	38581734	T	C	1072.92	PASS	0/1	0/1	0/1	AC=3;AF=0.500;AN=6;BaseQRankSum=0.132;DP=75;Dels=0.00;FS=0.000;HaplotypeScore=0.5549;MLEAC=3;MLEAF=0.500;MQ=54.88;MQ0=0;MQRankSum=0.694;QD=14.31;ReadPosRankSum=-0.684;EFF=INTRON(MODIFIER|||||Vv00s1328g00020|||Vv00s1328g00020.t01|),UPSTREAM(MODIFIER|||||Vv00s1328g00010|||Vv00s1328g00010.t01|)
chrUn	38537244	A	G	678.37	PASS	1/1	1/1	1/1	AC=6;AF=1.00;AN=6;DP=23;Dels=0.00;FS=0.000;HaplotypeScore=0.0000;MLEAC=6;MLEAF=1.00;MQ=35.97;MQ0=0;QD=29.49;EFF=NON_SYNONYMOUS_CODING(MODERATE|MISSENSE|aAg/aGg|K557R||Vv00s1323g00010|||Vv00s1323g00010.t01|Exon_Un_38535574_38537316),UPSTREAM(MODIFIER|||||Vv00s1322g00010|||Vv00s1322g00010.t01|)
chrUn	38531936	G	A	1416.92	PASS	0/1	0/1	0/1	AC=3;AF=0.500;AN=6;BaseQRankSum=-3.000;DP=81;Dels=0.00;FS=0.000;HaplotypeScore=0.3324;MLEAC=3;MLEAF=0.500;MQ=44.25;MQ0=0;MQRankSum=0.053;QD=17.49;ReadPosRankSum=-1.632;EFF=SYNONYMOUS_CODING(LOW|SILENT|caC/caT|H133||Vv00s1322g00010|||Vv00s1322g00010.t01|Exon_Un_38531506_38532162),UPSTREAM(MODIFIER|||||Vv00s1323g00010|||Vv00s1323g00010.t01|)
chrUn	38519412	A	G	673.37	PASS	1/1	1/1	1/1	AC=6;AF=1.00;AN=6;DP=22;Dels=0.00;FS=0.000;HaplotypeScore=0.0000;MLEAC=6;MLEAF=1.00;MQ=33.29;MQ0=0;QD=30.61;EFF=NON_SYNONYMOUS_CODING(MODERATE|MISSENSE|Ttc/Ctc|F72L||Vv00s1321g00010|||Vv00s1321g00010.t01|Exon_Un_38519111_38519624),UPSTREAM(MODIFIER|||||Vv00s1319g00010|||Vv00s1319g00010.t01|)
chrUn	38517747	A	G	1886.37	PASS	1/1	1/1	1/1	AC=6;AF=1.00;AN=6;DP=50;Dels=0.00;FS=0.000;HaplotypeScore=0.0000;MLEAC=6;MLEAF=1.00;MQ=49.52;MQ0=0;QD=37.73;EFF=INTRON(MODIFIER|||||Vv00s1321g00010|||Vv00s1321g00010.t01|),UPSTREAM(MODIFIER|||||Vv00s1319g00010|||Vv00s1319g00010.t01|)
chrUn	38517411	G	A	1137.91	PASS	1/1	1/1	1/1	AC=6;AF=1.00;AN=6;DP=56;Dels=0.00;FS=0.000;HaplotypeScore=0.0000;MLEAC=6;MLEAF=1.00;MQ=25.02;MQ0=0;QD=20.32;EFF=NON_SYNONYMOUS_CODING(MODERATE|MISSENSE|cCa/cTa|P316L||Vv00s1321g00010|||Vv00s1321g00010.t01|Exon_Un_38517028_38517641),UPSTREAM(MODIFIER|||||Vv00s1319g00010|||Vv00s1319g00010.t01|)
chrUn	38516083	A	C	1478.37	PASS	1/1	1/1	1/1	AC=6;AF=1.00;AN=6;DP=37;Dels=0.00;FS=0.000;HaplotypeScore=0.0000;MLEAC=6;MLEAF=1.00;MQ=48.67;MQ0=0;QD=39.96;EFF=UPSTREAM(MODIFIER|||||Vv00s1319g00010|||Vv00s1319g00010.t01|),UTR_3_PRIME(MODIFIER|||||Vv00s1321g00010|||Vv00s1321g00010.t01|Utr3prime_chrUn_38516020_38516161)
chrUn	38464660	C	A	336.64	PASS	1/1	1/1	1/1	AC=6;AF=1.00;AN=6;DP=18;Dels=0.00;FS=0.000;HaplotypeScore=0.0000;MLEAC=6;MLEAF=1.00;MQ=21.23;MQ0=0;QD=18.70;EFF=INTRON(MODIFIER|||||Vv00s1311g00010|||Vv00s1311g00010.t01|),UPSTREAM(MODIFIER|||||Vv00s1311g00020|||Vv00s1311g00020.t01|)
chrUn	38463605	A	G	319.89	PASS	1/1	1/1	1/1	AC=6;AF=1.00;AN=6;DP=28;Dels=0.00;FS=0.000;HaplotypeScore=0.0000;MLEAC=5;MLEAF=0.833;MQ=20.26;MQ0=0;QD=11.42;EFF=INTRON(MODIFIER|||||Vv00s1311g00010|||Vv00s1311g00010.t01|),UPSTREAM(MODIFIER|||||Vv00s1311g00020|||Vv00s1311g00020.t01|)
chrUn	38463526	C	T	921.92	PASS	0/1	0/1	0/1	AC=3;AF=0.500;AN=6;BaseQRankSum=0.834;DP=83;Dels=0.00;FS=5.024;HaplotypeScore=0.0000;MLEAC=3;MLEAF=0.500;MQ=30.34;MQ0=0;MQRankSum=1.198;QD=11.11;ReadPosRankSum=0.114;EFF=INTRON(MODIFIER|||||Vv00s1311g00010|||Vv00s1311g00010.t01|),UPSTREAM(MODIFIER|||||Vv00s1311g00020|||Vv00s1311g00020.t01|)
chrUn	38463377	A	T	396.05	PASS	1/1	1/1	1/1	AC=6;AF=1.00;AN=6;DP=39;Dels=0.00;FS=0.000;HaplotypeScore=0.0000;MLEAC=6;MLEAF=1.00;MQ=18.08;MQ0=0;QD=10.16;EFF=NON_SYNONYMOUS_CODING(MODERATE|MISSENSE|ttT/ttA|F97L||Vv00s1311g00010|||Vv00s1311g00010.t01|Exon_Un_38463310_38463507),UPSTREAM(MODIFIER|||||Vv00s1311g00020|||Vv00s1311g00020.t01|)
chrUn	38422187	C	T	3203.96	PASS	1/1	1/1	1/1	AC=6;AF=1.00;AN=6;DP=81;Dels=0.00;FS=0.000;HaplotypeScore=0.0000;MLEAC=6;MLEAF=1.00;MQ=57.07;MQ0=0;QD=39.56;EFF=NON_SYNONYMOUS_CODING(MODERATE|MISSENSE|aCa/aTa|T903I||Vv00s1306g00010|||Vv00s1306g00010.t01|Exon_Un_38420458_38422223),UPSTREAM(MODIFIER|||||Vv00s1306g00020|||Vv00s1306g00020.t01|)
chrUn	38422018	A	G	3043.9	PASS	1/1	1/1	1/1	AC=6;AF=1.00;AN=6;DP=76;Dels=0.00;FS=0.000;HaplotypeScore=0.0000;MLEAC=6;MLEAF=1.00;MQ=58.14;MQ0=0;QD=40.05;EFF=NON_SYNONYMOUS_CODING(MODERATE|MISSENSE|Att/Gtt|I847V||Vv00s1306g00010|||Vv00s1306g00010.t01|Exon_Un_38420458_38422223),UPSTREAM(MODIFIER|||||Vv00s1306g00020|||Vv00s1306g00020.t01|)
chrUn	38421644	G	A	847.37	PASS	1/1	1/1	1/1	AC=6;AF=1.00;AN=6;DP=24;Dels=0.00;FS=0.000;HaplotypeScore=0.0000;MLEAC=6;MLEAF=1.00;MQ=55.99;MQ0=0;QD=35.31;EFF=NON_SYNONYMOUS_CODING(MODERATE|MISSENSE|cGc/cAc|R722H||Vv00s1306g00010|||Vv00s1306g00010.t01|Exon_Un_38420458_38422223),UPSTREAM(MODIFIER|||||Vv00s1306g00020|||Vv00s1306g00020.t01|)
chrUn	38421603	A	G	912.37	PASS	1/1	1/1	1/1	AC=6;AF=1.00;AN=6;DP=24;Dels=0.00;FS=0.000;HaplotypeScore=0.0000;MLEAC=6;MLEAF=1.00;MQ=57.01;MQ0=0;QD=38.02;EFF=SYNONYMOUS_CODING(LOW|SILENT|aaA/aaG|K708||Vv00s1306g00010|||Vv00s1306g00010.t01|Exon_Un_38420458_38422223),UPSTREAM(MODIFIER|||||Vv00s1306g00020|||Vv00s1306g00020.t01|)
chrUn	38421495	A	C	1287.37	PASS	1/1	1/1	1/1	AC=6;AF=1.00;AN=6;DP=34;Dels=0.00;FS=0.000;HaplotypeScore=0.0000;MLEAC=6;MLEAF=1.00;MQ=56.43;MQ0=0;QD=37.86;EFF=SYNONYMOUS_CODING(LOW|SILENT|ccA/ccC|P672||Vv00s1306g00010|||Vv00s1306g00010.t01|Exon_Un_38420458_38422223),UPSTREAM(MODIFIER|||||Vv00s1306g00020|||Vv00s1306g00020.t01|)
chrUn	38420980	C	T	1395.58	PASS	1/1	1/1	1/1	AC=6;AF=1.00;AN=6;DP=36;Dels=0.00;FS=0.000;HaplotypeScore=0.0000;MLEAC=6;MLEAF=1.00;MQ=56.21;MQ0=0;QD=38.77;EFF=NON_SYNONYMOUS_CODING(MODERATE|MISSENSE|Cct/Tct|P501S||Vv00s1306g00010|||Vv00s1306g00010.t01|Exon_Un_38420458_38422223),UPSTREAM(MODIFIER|||||Vv00s1306g00020|||Vv00s1306g00020.t01|)
chrUn	38420333	A	G	1852.37	PASS	1/1	1/1	1/1	AC=6;AF=1.00;AN=6;DP=46;Dels=0.00;FS=0.000;HaplotypeScore=0.0000;MLEAC=6;MLEAF=1.00;MQ=58.02;MQ0=0;QD=40.27;EFF=INTRON(MODIFIER|||||Vv00s1306g00010|||Vv00s1306g00010.t01|),UPSTREAM(MODIFIER|||||Vv00s1306g00020|||Vv00s1306g00020.t01|)
chrUn	38420245	A	G	1527.37	PASS	1/1	1/1	1/1	AC=6;AF=1.00;AN=6;DP=41;Dels=0.00;FS=0.000;HaplotypeScore=0.0000;MLEAC=6;MLEAF=1.00;MQ=53.54;MQ0=0;QD=37.25;EFF=INTRON(MODIFIER|||||Vv00s1306g00010|||Vv00s1306g00010.t01|),UPSTREAM(MODIFIER|||||Vv00s1306g00020|||Vv00s1306g00020.t01|)
chrUn	38419855	T	C	1548.37	PASS	1/1	1/1	1/1	AC=6;AF=1.00;AN=6;DP=39;Dels=0.00;FS=0.000;HaplotypeScore=0.0000;MLEAC=6;MLEAF=1.00;MQ=58.68;MQ0=0;QD=39.70;EFF=INTRON(MODIFIER|||||Vv00s1306g00010|||Vv00s1306g00010.t01|),UPSTREAM(MODIFIER|||||Vv00s1306g00020|||Vv00s1306g00020.t01|)
chrUn	38419778	T	A	2674.57	PASS	1/1	1/1	1/1	AC=6;AF=1.00;AN=6;DP=68;Dels=0.00;FS=0.000;HaplotypeScore=0.0000;MLEAC=6;MLEAF=1.00;MQ=57.51;MQ0=0;QD=39.33;EFF=INTRON(MODIFIER|||||Vv00s1306g00010|||Vv00s1306g00010.t01|),UPSTREAM(MODIFIER|||||Vv00s1306g00020|||Vv00s1306g00020.t01|)
chrUn	38419423	G	A	1599.57	PASS	1/1	1/1	1/1	AC=6;AF=1.00;AN=6;DP=43;Dels=0.00;FS=0.000;HaplotypeScore=0.0000;MLEAC=6;MLEAF=1.00;MQ=56.07;MQ0=0;QD=37.20;EFF=SYNONYMOUS_CODING(LOW|SILENT|ccG/ccA|P303||Vv00s1306g00010|||Vv00s1306g00010.t01|Exon_Un_38419242_38419492),UPSTREAM(MODIFIER|||||Vv00s1306g00020|||Vv00s1306g00020.t01|)
chrUn	38418621	C	G	1224.37	PASS	1/1	1/1	1/1	AC=6;AF=1.00;AN=6;DP=31;Dels=0.00;FS=0.000;HaplotypeScore=0.0000;MLEAC=6;MLEAF=1.00;MQ=57.47;MQ0=0;QD=39.50;EFF=INTRON(MODIFIER|||||Vv00s1306g00010|||Vv00s1306g00010.t01|),UPSTREAM(MODIFIER|||||Vv00s1306g00020|||Vv00s1306g00020.t01|)
chrUn	38417996	G	A	2498.57	PASS	1/1	1/1	1/1	AC=6;AF=1.00;AN=6;DP=64;Dels=0.00;FS=0.000;HaplotypeScore=0.0000;MLEAC=6;MLEAF=1.00;MQ=52.64;MQ0=0;QD=39.04;EFF=INTRON(MODIFIER|||||Vv00s1306g00010|||Vv00s1306g00010.t01|),UPSTREAM(MODIFIER|||||Vv00s1306g00020|||Vv00s1306g00020.t01|)
chrUn	38417831	A	G	779.37	PASS	1/1	1/1	1/1	AC=6;AF=1.00;AN=6;DP=20;Dels=0.00;FS=0.000;HaplotypeScore=0.0000;MLEAC=6;MLEAF=1.00;MQ=55.08;MQ0=0;QD=38.97;EFF=INTRON(MODIFIER|||||Vv00s1306g00010|||Vv00s1306g00010.t01|),UPSTREAM(MODIFIER|||||Vv00s1306g00020|||Vv00s1306g00020.t01|)
chrUn	38272594	G	T	380.45	PASS	1/1	1/1	1/1	AC=6;AF=1.00;AN=6;DP=29;Dels=0.00;FS=0.000;HaplotypeScore=0.0000;MLEAC=6;MLEAF=1.00;MQ=18.72;MQ0=0;QD=13.12;EFF=INTRON(MODIFIER|||||Vv00s1274g00010|||Vv00s1274g00010.t01|),UPSTREAM(MODIFIER|||||Vv00s1273g00010|||Vv00s1273g00010.t01|)
chrUn	38272588	A	T	419.27	PASS	1/1	1/1	1/1	AC=6;AF=1.00;AN=6;DP=31;Dels=0.00;FS=0.000;HaplotypeScore=0.0000;MLEAC=6;MLEAF=1.00;MQ=19.35;MQ0=0;QD=13.52;EFF=INTRON(MODIFIER|||||Vv00s1274g00010|||Vv00s1274g00010.t01|),UPSTREAM(MODIFIER|||||Vv00s1273g00010|||Vv00s1273g00010.t01|)
chrUn	38272174	G	A	528.92	PASS	0/1	0/1	0/1	AC=3;AF=0.500;AN=6;BaseQRankSum=1.750;DP=33;Dels=0.00;FS=0.000;HaplotypeScore=0.2774;MLEAC=3;MLEAF=0.500;MQ=31.47;MQ0=0;MQRankSum=0.276;QD=16.03;ReadPosRankSum=0.166;EFF=INTRON(MODIFIER|||||Vv00s1274g00010|||Vv00s1274g00010.t01|),UPSTREAM(MODIFIER|||||Vv00s1273g00010|||Vv00s1273g00010.t01|)
chrUn	38272150	C	T	627.07	PASS	0/1	0/1	0/1	AC=3;AF=0.500;AN=6;BaseQRankSum=0.164;DP=30;Dels=0.00;FS=0.000;HaplotypeScore=0.0000;MLEAC=3;MLEAF=0.500;MQ=31.55;MQ0=0;MQRankSum=-1.806;QD=20.90;ReadPosRankSum=-0.492;EFF=INTRON(MODIFIER|||||Vv00s1274g00010|||Vv00s1274g00010.t01|),UPSTREAM(MODIFIER|||||Vv00s1273g00010|||Vv00s1273g00010.t01|)
chrUn	38272129	T	A	683.92	PASS	0/1	0/1	0/1	AC=3;AF=0.500;AN=6;BaseQRankSum=1.976;DP=36;Dels=0.00;FS=0.000;HaplotypeScore=0.0000;MLEAC=3;MLEAF=0.500;MQ=32.50;MQ0=0;MQRankSum=-0.922;QD=19.00;ReadPosRankSum=1.976;EFF=INTRON(MODIFIER|||||Vv00s1274g00010|||Vv00s1274g00010.t01|),UPSTREAM(MODIFIER|||||Vv00s1273g00010|||Vv00s1273g00010.t01|)
chrUn	38272128	T	C	684.92	PASS	0/1	0/1	0/1	AC=3;AF=0.500;AN=6;BaseQRankSum=1.811;DP=36;Dels=0.00;FS=0.000;HaplotypeScore=0.0000;MLEAC=3;MLEAF=0.500;MQ=32.50;MQ0=0;MQRankSum=-0.099;QD=19.03;ReadPosRankSum=1.943;EFF=INTRON(MODIFIER|||||Vv00s1274g00010|||Vv00s1274g00010.t01|),UPSTREAM(MODIFIER|||||Vv00s1273g00010|||Vv00s1273g00010.t01|)
chrUn	38272043	A	G	694.92	PASS	0/1	0/1	0/1	AC=3;AF=0.500;AN=6;BaseQRankSum=1.205;DP=55;Dels=0.00;FS=0.000;HaplotypeScore=0.3053;MLEAC=3;MLEAF=0.500;MQ=32.69;MQ0=0;MQRankSum=-1.812;QD=12.63;ReadPosRankSum=1.307;EFF=INTRON(MODIFIER|||||Vv00s1274g00010|||Vv00s1274g00010.t01|),UPSTREAM(MODIFIER|||||Vv00s1273g00010|||Vv00s1273g00010.t01|)
chrUn	38272027	T	A	685.92	PASS	0/1	0/1	0/1	AC=3;AF=0.500;AN=6;BaseQRankSum=-0.639;DP=58;Dels=0.00;FS=3.066;HaplotypeScore=14.8198;MLEAC=3;MLEAF=0.500;MQ=34.61;MQ0=0;MQRankSum=-1.294;QD=11.83;ReadPosRankSum=0.764;EFF=INTRON(MODIFIER|||||Vv00s1274g00010|||Vv00s1274g00010.t01|),UPSTREAM(MODIFIER|||||Vv00s1273g00010|||Vv00s1273g00010.t01|)
chrUn	38186092	A	G	2337.9	PASS	1/1	1/1	1/1	AC=6;AF=1.00;AN=6;DP=61;Dels=0.00;FS=0.000;HaplotypeScore=0.0000;MLEAC=6;MLEAF=1.00;MQ=55.30;MQ0=0;QD=38.33;EFF=INTRON(MODIFIER|||||Vv00s1255g00010|||Vv00s1255g00010.t01|),UPSTREAM(MODIFIER|||||Vv00s1255g00020|||Vv00s1255g00020.t01|)
chrUn	38185670	C	A	1190.37	PASS	1/1	1/1	1/1	AC=6;AF=1.00;AN=6;DP=45;Dels=0.00;FS=0.000;HaplotypeScore=0.0000;MLEAC=6;MLEAF=1.00;MQ=38.68;MQ0=0;QD=26.45;EFF=INTRON(MODIFIER|||||Vv00s1255g00010|||Vv00s1255g00010.t01|),UPSTREAM(MODIFIER|||||Vv00s1255g00020|||Vv00s1255g00020.t01|)
chrUn	38185660	T	C	1114.37	PASS	1/1	1/1	1/1	AC=6;AF=1.00;AN=6;DP=46;Dels=0.00;FS=0.000;HaplotypeScore=3.3111;MLEAC=6;MLEAF=1.00;MQ=37.58;MQ0=0;QD=24.23;EFF=INTRON(MODIFIER|||||Vv00s1255g00010|||Vv00s1255g00010.t01|),UPSTREAM(MODIFIER|||||Vv00s1255g00020|||Vv00s1255g00020.t01|)
chrUn	38185408	G	A	2736.9	PASS	1/1	1/1	1/1	AC=6;AF=1.00;AN=6;DP=75;Dels=0.00;FS=0.000;HaplotypeScore=0.0000;MLEAC=6;MLEAF=1.00;MQ=47.55;MQ0=0;QD=36.49;EFF=INTRON(MODIFIER|||||Vv00s1255g00010|||Vv00s1255g00010.t01|),UPSTREAM(MODIFIER|||||Vv00s1255g00020|||Vv00s1255g00020.t01|)
chrUn	38185402	T	C	2365.9	PASS	1/1	1/1	1/1	AC=6;AF=1.00;AN=6;DP=65;Dels=0.00;FS=0.000;HaplotypeScore=0.3053;MLEAC=6;MLEAF=1.00;MQ=46.81;MQ0=0;QD=36.40;EFF=INTRON(MODIFIER|||||Vv00s1255g00010|||Vv00s1255g00010.t01|),UPSTREAM(MODIFIER|||||Vv00s1255g00020|||Vv00s1255g00020.t01|)
chrUn	38185344	T	C	1950.57	PASS	1/1	1/1	1/1	AC=6;AF=1.00;AN=6;DP=60;Dels=0.00;FS=0.000;HaplotypeScore=0.0000;MLEAC=6;MLEAF=1.00;MQ=31.59;MQ0=0;QD=32.51;EFF=INTRON(MODIFIER|||||Vv00s1255g00010|||Vv00s1255g00010.t01|),UPSTREAM(MODIFIER|||||Vv00s1255g00020|||Vv00s1255g00020.t01|)
chrUn	38184913	A	T	858.13	PASS	1/1	1/1	1/1	AC=6;AF=1.00;AN=6;DP=29;Dels=0.00;FS=0.000;HaplotypeScore=0.0000;MLEAC=6;MLEAF=1.00;MQ=27.83;MQ0=0;QD=29.59;EFF=INTRON(MODIFIER|||||Vv00s1255g00010|||Vv00s1255g00010.t01|),UPSTREAM(MODIFIER|||||Vv00s1255g00020|||Vv00s1255g00020.t01|)
chrUn	38162092	G	A	1176.57	PASS	1/1	1/1	1/1	AC=6;AF=1.00;AN=6;DP=42;Dels=0.00;FS=0.000;HaplotypeScore=0.2629;MLEAC=6;MLEAF=1.00;MQ=34.80;MQ0=0;QD=28.01;EFF=INTRON(MODIFIER|||||Vv00s1247g00020|||Vv00s1247g00020.t01|),UPSTREAM(MODIFIER|||||Vv00s1247g00010|||Vv00s1247g00010.t01|),UPSTREAM(MODIFIER|||||Vv00s1251g00010|||Vv00s1251g00010.t01|)
chrUn	38077282	T	C	1004.92	PASS	0/1	0/1	0/1	AC=3;AF=0.500;AN=6;BaseQRankSum=0.229;DP=93;Dels=0.00;FS=0.791;HaplotypeScore=3.5852;MLEAC=3;MLEAF=0.500;MQ=45.63;MQ0=0;MQRankSum=0.982;QD=10.81;ReadPosRankSum=0.446;EFF=NON_SYNONYMOUS_CODING(MODERATE|MISSENSE|Atc/Gtc|I44V||Vv00s1235g00030|||Vv00s1235g00030.t01|Exon_Un_38076538_38077410),UPSTREAM(MODIFIER|||||Vv00s1235g00010|||Vv00s1235g00010.t01|),UPSTREAM(MODIFIER|||||Vv00s1235g00020|||Vv00s123…
chrUn	38073806	G	A	947.92	PASS	0/1	0/1	0/1	AC=3;AF=0.500;AN=6;BaseQRankSum=-3.628;DP=74;Dels=0.00;FS=7.044;HaplotypeScore=0.0000;MLEAC=3;MLEAF=0.500;MQ=41.78;MQ0=0;MQRankSum=-0.200;QD=12.81;ReadPosRankSum=-1.898;EFF=DOWNSTREAM(MODIFIER|||||Vv00s1235g00030|||Vv00s1235g00030.t01|),SYNONYMOUS_CODING(LOW|SILENT|tgC/tgT|C284||Vv00s1235g00020|||Vv00s1235g00020.t01|Exon_Un_38073748_38074656),UPSTREAM(MODIFIER|||||Vv00s1235g00010|||Vv00s1235g0001…
chrUn	38068695	G	A	871.92	PASS	0/1	0/1	0/1	AC=3;AF=0.500;AN=6;BaseQRankSum=-1.315;DP=83;Dels=0.00;FS=3.192;HaplotypeScore=0.6302;MLEAC=3;MLEAF=0.500;MQ=45.93;MQ0=0;MQRankSum=-0.978;QD=10.51;ReadPosRankSum=-0.023;EFF=DOWNSTREAM(MODIFIER|||||Vv00s1235g00010|||Vv00s1235g00010.t01|),SYNONYMOUS_CODING(LOW|SILENT|atC/atT|I9||Vv00s1232g00030|||Vv00s1232g00030.t01|Exon_Un_38068400_38068720),UPSTREAM(MODIFIER|||||Vv00s1232g00020|||Vv00s1232g00020.…
chrUn	38055450	A	G	2845.91	PASS	1/1	1/1	1/1	AC=6;AF=1.00;AN=6;DP=73;Dels=0.00;FS=0.000;HaplotypeScore=0.0000;MLEAC=6;MLEAF=1.00;MQ=55.33;MQ0=0;QD=38.99;EFF=UPSTREAM(MODIFIER|||||Vv00s1232g00010|||Vv00s1232g00010.t01|),UTR_3_PRIME(MODIFIER|||||Vv00s1231g00010|||Vv00s1231g00010.t01|Utr3prime_chrUn_38055287_38055620)
chrUn	37942829	T	C	737.25	PASS	1/1	1/1	1/1	AC=6;AF=1.00;AN=6;DP=33;Dels=0.00;FS=0.000;HaplotypeScore=0.0000;MLEAC=6;MLEAF=1.00;MQ=22.57;MQ0=0;QD=22.34;EFF=DOWNSTREAM(MODIFIER|||||Vv00s1211g00020|||Vv00s1211g00020.t01|),SYNONYMOUS_CODING(LOW|SILENT|Tta/Cta|L126||Vv00s1212g00010|||Vv00s1212g00010.t01|Exon_Un_37942707_37942980),UPSTREAM(MODIFIER|||||Vv00s1212g00020|||Vv00s1212g00020.t01|)
chrUn	37942200	T	G	406.34	PASS	1/1	1/1	1/1	AC=6;AF=1.00;AN=6;DP=18;Dels=0.00;FS=0.000;HaplotypeScore=0.0000;MLEAC=5;MLEAF=0.833;MQ=28.20;MQ0=0;QD=22.57;EFF=DOWNSTREAM(MODIFIER|||||Vv00s1211g00020|||Vv00s1211g00020.t01|),INTRON(MODIFIER|||||Vv00s1212g00010|||Vv00s1212g00010.t01|),UPSTREAM(MODIFIER|||||Vv00s1212g00020|||Vv00s1212g00020.t01|)
chrUn	37940117	C	A	1162.92	PASS	0/1	0/1	0/1	AC=3;AF=0.500;AN=6;BaseQRankSum=0.576;DP=90;Dels=0.00;FS=9.059;HaplotypeScore=0.3332;MLEAC=3;MLEAF=0.500;MQ=58.56;MQ0=0;MQRankSum=-0.502;QD=12.92;ReadPosRankSum=-1.091;EFF=UPSTREAM(MODIFIER|||||Vv00s1211g00010|||Vv00s1211g00010.t01|),UPSTREAM(MODIFIER|||||Vv00s1212g00010|||Vv00s1212g00010.t01|),UPSTREAM(MODIFIER|||||Vv00s1212g00020|||Vv00s1212g00020.t01|),UTR_5_PRIME(MODIFIER|||||Vv00s1211g00020|…
chrUn	37630636	T	A	541.6	PASS	1/1	1/1	1/1	AC=6;AF=1.00;AN=6;DP=27;Dels=0.00;FS=0.000;HaplotypeScore=0.0000;MLEAC=6;MLEAF=1.00;MQ=23.88;MQ0=0;QD=20.06;EFF=INTRON(MODIFIER|||||Vv00s1045g00030|||Vv00s1045g00030.t01|),UPSTREAM(MODIFIER|||||Vv00s1052g00010|||Vv00s1052g00010.t01|)
chrUn	37630488	A	G	1785.57	PASS	1/1	1/1	1/1	AC=6;AF=1.00;AN=6;DP=48;Dels=0.00;FS=0.000;HaplotypeScore=0.0000;MLEAC=6;MLEAF=1.00;MQ=48.02;MQ0=0;QD=37.20;EFF=INTRON(MODIFIER|||||Vv00s1045g00030|||Vv00s1045g00030.t01|),UPSTREAM(MODIFIER|||||Vv00s1052g00010|||Vv00s1052g00010.t01|)
chrUn	37629681	T	C	1511.37	PASS	1/1	1/1	1/1	AC=6;AF=1.00;AN=6;DP=39;Dels=0.00;FS=0.000;HaplotypeScore=0.0000;MLEAC=6;MLEAF=1.00;MQ=58.58;MQ0=0;QD=38.75;EFF=DOWNSTREAM(MODIFIER|||||Vv00s1045g00020|||Vv00s1045g00020.t01|),INTRON(MODIFIER|||||Vv00s1045g00030|||Vv00s1045g00030.t01|),UPSTREAM(MODIFIER|||||Vv00s1052g00010|||Vv00s1052g00010.t01|)
chrUn	37629125	A	C	1353.37	PASS	1/1	1/1	1/1	AC=6;AF=1.00;AN=6;DP=35;Dels=0.00;FS=0.000;HaplotypeScore=0.9983;MLEAC=6;MLEAF=1.00;MQ=53.95;MQ0=0;QD=38.67;EFF=DOWNSTREAM(MODIFIER|||||Vv00s1045g00020|||Vv00s1045g00020.t01|),UPSTREAM(MODIFIER|||||Vv00s1052g00010|||Vv00s1052g00010.t01|),UTR_3_PRIME(MODIFIER|||||Vv00s1045g00030|||Vv00s1045g00030.t01|Utr3prime_chrUn_37628883_37629258)
chrUn	37529897	C	G	1017.95	PASS	1/1	1/1	1/1	AC=6;AF=1.00;AN=6;DP=73;Dels=0.00;FS=0.000;HaplotypeScore=0.2447;MLEAC=6;MLEAF=1.00;MQ=19.70;MQ0=0;QD=13.94;EFF=INTRON(MODIFIER|||||Vv00s1008g00010|||Vv00s1008g00010.t01|),UPSTREAM(MODIFIER|||||Vv00s1008g00020|||Vv00s1008g00020.t01|)
chrUn	37394809	T	G	1733.9	PASS	1/1	1/1	1/1	AC=6;AF=1.00;AN=6;DP=55;Dels=0.00;FS=0.000;HaplotypeScore=0.0000;MLEAC=6;MLEAF=1.00;MQ=28.61;MQ0=0;QD=31.53;EFF=DOWNSTREAM(MODIFIER|||||Vv00s0989g00010|||Vv00s0989g00010.t01|),UPSTREAM(MODIFIER|||||Vv00s0992g00020|||Vv00s0992g00020.t01|),UTR_5_PRIME(MODIFIER|||||Vv00s0992g00010|||Vv00s0992g00010.t01|Utr5prime_chrUn_37394762_37394836)
chrUn	37301602	A	G	1568.9	PASS	1/1	1/1	1/1	AC=6;AF=1.00;AN=6;DP=56;Dels=0.00;FS=0.000;HaplotypeScore=0.3305;MLEAC=6;MLEAF=1.00;MQ=37.55;MQ0=0;QD=28.02;EFF=INTRON(MODIFIER|||||Vv00s0981g00010|||Vv00s0981g00010.t01|),UPSTREAM(MODIFIER|||||Vv00s0978g00020|||Vv00s0978g00020.t01|)
chrUn	37299874	C	T	1285.92	PASS	0/1	0/1	0/1	AC=3;AF=0.500;AN=6;BaseQRankSum=-1.614;DP=92;Dels=0.00;FS=9.992;HaplotypeScore=1.5263;MLEAC=3;MLEAF=0.500;MQ=48.43;MQ0=0;MQRankSum=-0.254;QD=13.98;ReadPosRankSum=-0.872;EFF=INTRON(MODIFIER|||||Vv00s0981g00010|||Vv00s0981g00010.t01|),UPSTREAM(MODIFIER|||||Vv00s0978g00020|||Vv00s0978g00020.t01|)
chrUn	37299679	G	A	1552.92	PASS	0/1	0/1	0/1	AC=3;AF=0.500;AN=6;BaseQRankSum=-0.801;DP=80;Dels=0.00;FS=5.288;HaplotypeScore=0.5075;MLEAC=3;MLEAF=0.500;MQ=46.81;MQ0=0;MQRankSum=1.090;QD=19.41;ReadPosRankSum=1.132;EFF=INTRON(MODIFIER|||||Vv00s0981g00010|||Vv00s0981g00010.t01|),UPSTREAM(MODIFIER|||||Vv00s0978g00020|||Vv00s0978g00020.t01|)
chrUn	37299447	C	T	1144.92	PASS	0/1	0/1	0/1	AC=3;AF=0.500;AN=6;BaseQRankSum=0.267;DP=89;Dels=0.00;FS=7.340;HaplotypeScore=0.5948;MLEAC=3;MLEAF=0.500;MQ=48.46;MQ0=0;MQRankSum=-2.574;QD=12.86;ReadPosRankSum=1.030;EFF=INTRON(MODIFIER|||||Vv00s0981g00010|||Vv00s0981g00010.t01|),UPSTREAM(MODIFIER|||||Vv00s0978g00020|||Vv00s0978g00020.t01|)
chrUn	37298818	A	T	621.92	PASS	0/1	0/1	0/1	AC=3;AF=0.500;AN=6;BaseQRankSum=-1.903;DP=54;Dels=0.00;FS=0.000;HaplotypeScore=0.3322;MLEAC=3;MLEAF=0.500;MQ=30.75;MQ0=0;MQRankSum=-0.917;QD=11.52;ReadPosRankSum=0.190;EFF=INTRON(MODIFIER|||||Vv00s0981g00010|||Vv00s0981g00010.t01|),UPSTREAM(MODIFIER|||||Vv00s0978g00020|||Vv00s0978g00020.t01|)
chrUn	37298777	T	C	429.92	PASS	0/1	0/1	0/1	AC=3;AF=0.500;AN=6;BaseQRankSum=0.996;DP=37;Dels=0.00;FS=0.000;HaplotypeScore=0.2889;MLEAC=3;MLEAF=0.500;MQ=30.82;MQ0=0;MQRankSum=1.793;QD=11.62;ReadPosRankSum=0.690;EFF=INTRON(MODIFIER|||||Vv00s0981g00010|||Vv00s0981g00010.t01|),UPSTREAM(MODIFIER|||||Vv00s0978g00020|||Vv00s0978g00020.t01|)
chrUn	37298774	G	A	424.92	PASS	0/1	0/1	0/1	AC=3;AF=0.500;AN=6;BaseQRankSum=-0.281;DP=38;Dels=0.00;FS=0.000;HaplotypeScore=0.2889;MLEAC=3;MLEAF=0.500;MQ=30.63;MQ0=0;MQRankSum=1.434;QD=11.18;ReadPosRankSum=0.813;EFF=INTRON(MODIFIER|||||Vv00s0981g00010|||Vv00s0981g00010.t01|),UPSTREAM(MODIFIER|||||Vv00s0978g00020|||Vv00s0978g00020.t01|)
chrUn	37294959	G	A	1317.08	PASS	1/1	1/1	1/1	AC=6;AF=1.00;AN=6;BaseQRankSum=0.274;DP=38;Dels=0.00;FS=3.641;HaplotypeScore=0.0000;MLEAC=6;MLEAF=1.00;MQ=35.35;MQ0=0;MQRankSum=0.912;QD=34.66;ReadPosRankSum=-0.182;EFF=DOWNSTREAM(MODIFIER|||||Vv00s0981g00010|||Vv00s0981g00010.t01|),INTRON(MODIFIER|||||Vv00s0978g00020|||Vv00s0978g00020.t01|),UPSTREAM(MODIFIER|||||Vv00s0978g00010|||Vv00s0978g00010.t01|)
chrUn	37005105	T	C	1301.9	PASS	1/1	1/1	1/1	AC=6;AF=1.00;AN=6;DP=41;Dels=0.00;FS=0.000;HaplotypeScore=0.0000;MLEAC=6;MLEAF=1.00;MQ=37.43;MQ0=0;QD=31.75;EFF=INTRON(MODIFIER|||||Vv00s0941g00020|||Vv00s0941g00020.t01|),UPSTREAM(MODIFIER|||||Vv00s0941g00010|||Vv00s0941g00010.t01|)
chrUn	37005047	C	T	651.59	PASS	1/1	1/1	1/1	AC=6;AF=1.00;AN=6;DP=20;Dels=0.00;FS=0.000;HaplotypeScore=0.0000;MLEAC=6;MLEAF=1.00;MQ=36.76;MQ0=0;QD=32.58;EFF=INTRON(MODIFIER|||||Vv00s0941g00020|||Vv00s0941g00020.t01|),UPSTREAM(MODIFIER|||||Vv00s0941g00010|||Vv00s0941g00010.t01|)
chrUn	37001065	A	G	1262.37	PASS	1/1	1/1	1/1	AC=6;AF=1.00;AN=6;DP=32;Dels=0.00;FS=0.000;HaplotypeScore=0.0000;MLEAC=6;MLEAF=1.00;MQ=59.21;MQ0=0;QD=39.45;EFF=SYNONYMOUS_CODING(LOW|SILENT|tcT/tcC|S66||Vv00s0941g00010|||Vv00s0941g00010.t01|Exon_Un_36999339_37001261),UPSTREAM(MODIFIER|||||Vv00s0941g00020|||Vv00s0941g00020.t01|)
chrUn	36861115	T	A	824.92	PASS	1/1	1/1	1/1	AC=6;AF=1.00;AN=6;DP=27;Dels=0.00;FS=0.000;HaplotypeScore=0.0000;MLEAC=6;MLEAF=1.00;MQ=34.67;MQ0=0;QD=30.55;EFF=INTRON(MODIFIER|||||Vv00s0921g00030|||Vv00s0921g00030.t01|),UPSTREAM(MODIFIER|||||Vv00s0921g00020|||Vv00s0921g00020.t01|)
chrUn	36860880	A	T	1086.92	PASS	0/1	0/1	0/1	AC=3;AF=0.500;AN=6;BaseQRankSum=-0.970;DP=79;Dels=0.00;FS=0.000;HaplotypeScore=0.5075;MLEAC=3;MLEAF=0.500;MQ=32.90;MQ0=0;MQRankSum=1.619;QD=13.76;ReadPosRankSum=-0.025;EFF=INTRON(MODIFIER|||||Vv00s0921g00030|||Vv00s0921g00030.t01|),UPSTREAM(MODIFIER|||||Vv00s0921g00020|||Vv00s0921g00020.t01|)
chrUn	36860720	C	T	522.63	PASS	1/1	1/1	1/1	AC=6;AF=1.00;AN=6;DP=19;Dels=0.00;FS=0.000;HaplotypeScore=0.0000;MLEAC=6;MLEAF=1.00;MQ=26.64;MQ0=0;QD=27.51;EFF=INTRON(MODIFIER|||||Vv00s0921g00030|||Vv00s0921g00030.t01|),UPSTREAM(MODIFIER|||||Vv00s0921g00020|||Vv00s0921g00020.t01|)
chrUn	36431975	C	A	2342.9	PASS	1/1	1/1	1/1	AC=6;AF=1.00;AN=6;DP=71;Dels=0.00;FS=0.000;HaplotypeScore=0.0000;MLEAC=6;MLEAF=1.00;MQ=45.43;MQ0=0;QD=33.00;EFF=DOWNSTREAM(MODIFIER|||||Vv00s0878g00020|||Vv00s0878g00020.t01|),INTRON(MODIFIER|||||Vv00s0878g00030|||Vv00s0878g00030.t01|),UPSTREAM(MODIFIER|||||Vv00s0880g00010|||Vv00s0880g00010.t01|)
chrUn	36429751	A	G	3496.9	PASS	1/1	1/1	1/1	AC=6;AF=1.00;AN=6;DP=89;Dels=0.00;FS=0.000;HaplotypeScore=0.0000;MLEAC=6;MLEAF=1.00;MQ=57.98;MQ0=0;QD=39.29;EFF=SYNONYMOUS_CODING(LOW|SILENT|agA/agG|R766||Vv00s0878g00020|||Vv00s0878g00020.t01|Exon_Un_36429541_36429822),UPSTREAM(MODIFIER|||||Vv00s0878g00030|||Vv00s0878g00030.t01|),UPSTREAM(MODIFIER|||||Vv00s0880g00010|||Vv00s0880g00010.t01|)
chrUn	36429221	C	T	1150.92	PASS	0/1	0/1	0/1	AC=3;AF=0.500;AN=6;BaseQRankSum=1.613;DP=89;Dels=0.00;FS=7.159;HaplotypeScore=0.5961;MLEAC=3;MLEAF=0.500;MQ=43.42;MQ0=0;MQRankSum=-0.202;QD=12.93;ReadPosRankSum=1.453;EFF=INTRON(MODIFIER|||||Vv00s0878g00020|||Vv00s0878g00020.t01|),UPSTREAM(MODIFIER|||||Vv00s0878g00030|||Vv00s0878g00030.t01|),UPSTREAM(MODIFIER|||||Vv00s0880g00010|||Vv00s0880g00010.t01|)
chrUn	36429208	A	G	2712.9	PASS	1/1	1/1	1/1	AC=6;AF=1.00;AN=6;DP=75;Dels=0.00;FS=0.000;HaplotypeScore=0.0000;MLEAC=6;MLEAF=1.00;MQ=41.34;MQ0=0;QD=36.17;EFF=INTRON(MODIFIER|||||Vv00s0878g00020|||Vv00s0878g00020.t01|),UPSTREAM(MODIFIER|||||Vv00s0878g00030|||Vv00s0878g00030.t01|),UPSTREAM(MODIFIER|||||Vv00s0880g00010|||Vv00s0880g00010.t01|)
chrUn	36429196	T	C	2145.9	PASS	1/1	1/1	1/1	AC=6;AF=1.00;AN=6;DP=61;Dels=0.00;FS=0.000;HaplotypeScore=0.0000;MLEAC=6;MLEAF=1.00;MQ=37.24;MQ0=0;QD=35.18;EFF=INTRON(MODIFIER|||||Vv00s0878g00020|||Vv00s0878g00020.t01|),UPSTREAM(MODIFIER|||||Vv00s0878g00030|||Vv00s0878g00030.t01|),UPSTREAM(MODIFIER|||||Vv00s0880g00010|||Vv00s0880g00010.t01|)
chrUn	36429182	A	G	1619.9	PASS	1/1	1/1	1/1	AC=6;AF=1.00;AN=6;DP=48;Dels=0.00;FS=0.000;HaplotypeScore=0.0000;MLEAC=6;MLEAF=1.00;MQ=33.39;MQ0=0;QD=33.75;EFF=INTRON(MODIFIER|||||Vv00s0878g00020|||Vv00s0878g00020.t01|),UPSTREAM(MODIFIER|||||Vv00s0878g00030|||Vv00s0878g00030.t01|),UPSTREAM(MODIFIER|||||Vv00s0880g00010|||Vv00s0880g00010.t01|)
chrUn	36419056	G	A	651.92	PASS	0/1	0/1	0/1	AC=3;AF=0.500;AN=6;BaseQRankSum=1.202;DP=47;Dels=0.00;FS=0.000;HaplotypeScore=0.0000;MLEAC=3;MLEAF=0.500;MQ=32.65;MQ0=0;MQRankSum=0.436;QD=13.87;ReadPosRankSum=0.947;EFF=DOWNSTREAM(MODIFIER|||||Vv00s0875g00010|||Vv00s0875g00010.t01|),NON_SYNONYMOUS_CODING(MODERATE|MISSENSE|Gtt/Att|V97I||Vv00s0878g00010|||Vv00s0878g00010.t01|Exon_Un_36418767_36419290),UPSTREAM(MODIFIER|||||Vv00s0878g00020|||Vv00s0…
chrUn	36416400	C	T	3339.9	PASS	1/1	1/1	1/1	AC=6;AF=1.00;AN=6;DP=89;Dels=0.00;FS=0.000;HaplotypeScore=4.9911;MLEAC=6;MLEAF=1.00;MQ=56.41;MQ0=0;QD=37.53;EFF=INTRON(MODIFIER|||||Vv00s0875g00010|||Vv00s0875g00010.t01|),UPSTREAM(MODIFIER|||||Vv00s0878g00010|||Vv00s0878g00010.t01|),UPSTREAM(MODIFIER|||||Vv00s0878g00020|||Vv00s0878g00020.t01|)
chrUn	36416389	G	A	1241.92	PASS	0/1	0/1	0/1	AC=3;AF=0.500;AN=6;BaseQRankSum=-0.972;DP=91;Dels=0.00;FS=5.466;HaplotypeScore=0.3328;MLEAC=3;MLEAF=0.500;MQ=55.95;MQ0=0;MQRankSum=0.940;QD=13.65;ReadPosRankSum=1.115;EFF=INTRON(MODIFIER|||||Vv00s0875g00010|||Vv00s0875g00010.t01|),UPSTREAM(MODIFIER|||||Vv00s0878g00010|||Vv00s0878g00010.t01|),UPSTREAM(MODIFIER|||||Vv00s0878g00020|||Vv00s0878g00020.t01|)
chrUn	36315456	C	G	2013.37	PASS	1/1	1/1	1/1	AC=6;AF=1.00;AN=6;DP=53;Dels=0.00;FS=0.000;HaplotypeScore=0.3324;MLEAC=6;MLEAF=1.00;MQ=54.94;MQ0=0;QD=37.99;EFF=NON_SYNONYMOUS_CODING(MODERATE|MISSENSE|Ctg/Gtg|L395V||Vv00s0868g00010|||Vv00s0868g00010.t01|Exon_Un_36314273_36315586),UPSTREAM(MODIFIER|||||Vv00s0868g00020|||Vv00s0868g00020.t01|)
chrUn	36314747	G	C	1189.92	PASS	0/1	0/1	0/1	AC=3;AF=0.500;AN=6;BaseQRankSum=1.121;DP=92;Dels=0.00;FS=6.350;HaplotypeScore=0.6208;MLEAC=3;MLEAF=0.500;MQ=42.05;MQ0=0;MQRankSum=0.945;QD=12.93;ReadPosRankSum=1.711;EFF=SYNONYMOUS_CODING(LOW|SILENT|tcG/tcC|S158||Vv00s0868g00010|||Vv00s0868g00010.t01|Exon_Un_36314273_36315586),UPSTREAM(MODIFIER|||||Vv00s0868g00020|||Vv00s0868g00020.t01|)
chrUn	36314651	A	G	535.45	PASS	1/1	1/1	1/1	AC=6;AF=1.00;AN=6;DP=17;Dels=0.00;FS=0.000;HaplotypeScore=0.0000;MLEAC=6;MLEAF=1.00;MQ=30.98;MQ0=0;QD=31.50;EFF=SYNONYMOUS_CODING(LOW|SILENT|aaA/aaG|K126||Vv00s0868g00010|||Vv00s0868g00010.t01|Exon_Un_36314273_36315586),UPSTREAM(MODIFIER|||||Vv00s0868g00020|||Vv00s0868g00020.t01|)
chrUn	36246092	G	A	441.59	PASS	1/1	1/1	1/1	AC=6;AF=1.00;AN=6;DP=21;Dels=0.00;FS=0.000;HaplotypeScore=0.0000;MLEAC=6;MLEAF=1.00;MQ=24.88;MQ0=0;QD=21.03;EFF=INTRON(MODIFIER|||||Vv00s0862g00010|||Vv00s0862g00010.t01|),UPSTREAM(MODIFIER|||||Vv00s0862g00020|||Vv00s0862g00020.t01|)
chrUn	36246018	C	T	517.58	PASS	1/1	1/1	1/1	AC=6;AF=1.00;AN=6;DP=25;Dels=0.00;FS=0.000;HaplotypeScore=0.0000;MLEAC=6;MLEAF=1.00;MQ=22.92;MQ0=0;QD=20.70;EFF=INTRON(MODIFIER|||||Vv00s0862g00010|||Vv00s0862g00010.t01|),UPSTREAM(MODIFIER|||||Vv00s0862g00020|||Vv00s0862g00020.t01|)
chrUn	35820331	A	C	812.92	PASS	1/1	1/1	1/1	AC=6;AF=1.00;AN=6;BaseQRankSum=-0.686;DP=53;Dels=0.00;FS=0.000;HaplotypeScore=6.8057;MLEAC=6;MLEAF=1.00;MQ=24.50;MQ0=0;MQRankSum=0.163;QD=15.34;ReadPosRankSum=1.536;EFF=DOWNSTREAM(MODIFIER|||||Vv00s0827g00040|||Vv00s0827g00040.t01|),DOWNSTREAM(MODIFIER|||||Vv00s0827g00050|||Vv00s0827g00050.t01|),INTRON(MODIFIER|||||Vv00s0827g00030|||Vv00s0827g00030.t01|),UPSTREAM(MODIFIER|||||Vv00s0827g00020|||Vv…
chrUn	35820091	C	T	200.15	PASS	0/1	0/1	0/1	AC=3;AF=0.500;AN=6;BaseQRankSum=-0.857;DP=19;Dels=0.00;FS=0.000;HaplotypeScore=3.4813;MLEAC=3;MLEAF=0.500;MQ=20.92;MQ0=0;MQRankSum=1.919;QD=10.53;ReadPosRankSum=-0.204;EFF=DOWNSTREAM(MODIFIER|||||Vv00s0827g00040|||Vv00s0827g00040.t01|),DOWNSTREAM(MODIFIER|||||Vv00s0827g00050|||Vv00s0827g00050.t01|),INTRON(MODIFIER|||||Vv00s0827g00030|||Vv00s0827g00030.t01|),UPSTREAM(MODIFIER|||||Vv00s0827g00020||…
chrUn	35820089	C	A	200.15	PASS	0/1	0/1	0/1	AC=3;AF=0.500;AN=6;BaseQRankSum=-1.755;DP=19;Dels=0.00;FS=0.000;HaplotypeScore=3.4813;MLEAC=3;MLEAF=0.500;MQ=20.92;MQ0=0;MQRankSum=2.000;QD=10.53;ReadPosRankSum=-0.367;EFF=DOWNSTREAM(MODIFIER|||||Vv00s0827g00040|||Vv00s0827g00040.t01|),DOWNSTREAM(MODIFIER|||||Vv00s0827g00050|||Vv00s0827g00050.t01|),INTRON(MODIFIER|||||Vv00s0827g00030|||Vv00s0827g00030.t01|),UPSTREAM(MODIFIER|||||Vv00s0827g00020||…
chrUn	35819502	A	C	559.95	PASS	1/1	1/1	1/1	AC=6;AF=1.00;AN=6;BaseQRankSum=1.200;DP=26;Dels=0.00;FS=0.000;HaplotypeScore=0.0000;MLEAC=6;MLEAF=1.00;MQ=21.16;MQ0=0;MQRankSum=1.600;QD=21.54;ReadPosRankSum=0.000;EFF=DOWNSTREAM(MODIFIER|||||Vv00s0827g00040|||Vv00s0827g00040.t01|),DOWNSTREAM(MODIFIER|||||Vv00s0827g00050|||Vv00s0827g00050.t01|),INTRON(MODIFIER|||||Vv00s0827g00030|||Vv00s0827g00030.t01|),UPSTREAM(MODIFIER|||||Vv00s0827g00020|||Vv0…
chrUn	35572424	C	T	694.92	PASS	0/1	0/1	0/1	AC=3;AF=0.500;AN=6;BaseQRankSum=-1.550;DP=66;Dels=0.00;FS=0.960;HaplotypeScore=0.2629;MLEAC=3;MLEAF=0.500;MQ=42.85;MQ0=0;MQRankSum=0.594;QD=10.53;ReadPosRankSum=-0.323;EFF=DOWNSTREAM(MODIFIER|||||Vv00s0809g00010|||Vv00s0809g00010.t01|),SYNONYMOUS_CODING(LOW|SILENT|ggC/ggT|G415||Vv00s0805g00020|||Vv00s0805g00020.t01|Exon_Un_35572039_35572576),UPSTREAM(MODIFIER|||||Vv00s0809g00020|||Vv00s0809g00020…
chrUn	35563884	A	T	219.9	PASS	1/1	1/1	1/1	AC=6;AF=1.00;AN=6;DP=16;Dels=0.00;FS=0.000;HaplotypeScore=0.0000;MLEAC=6;MLEAF=1.00;MQ=25.90;MQ0=0;QD=13.74;EFF=INTRON(MODIFIER|||||Vv00s0805g00020|||Vv00s0805g00020.t01|),UPSTREAM(MODIFIER|||||Vv00s0805g00010|||Vv00s0805g00010.t01|)
chrUn	35493971	T	A	1396.9	PASS	1/1	1/1	1/1	AC=6;AF=1.00;AN=6;DP=39;Dels=0.00;FS=0.000;HaplotypeScore=0.0000;MLEAC=6;MLEAF=1.00;MQ=45.22;MQ0=0;QD=35.82;EFF=UPSTREAM(MODIFIER|||||Vv00s0801g00010|||Vv00s0801g00010.t01|),UTR_5_PRIME(MODIFIER|||||Vv00s0801g00020|||Vv00s0801g00020.t01|Utr5prime_chrUn_35493761_35494050)
chrUn	35493968	A	G	1324.9	PASS	1/1	1/1	1/1	AC=6;AF=1.00;AN=6;DP=38;Dels=0.00;FS=0.000;HaplotypeScore=0.0000;MLEAC=6;MLEAF=1.00;MQ=45.23;MQ0=0;QD=34.87;EFF=UPSTREAM(MODIFIER|||||Vv00s0801g00010|||Vv00s0801g00010.t01|),UTR_5_PRIME(MODIFIER|||||Vv00s0801g00020|||Vv00s0801g00020.t01|Utr5prime_chrUn_35493761_35494050)
chrUn	35493959	C	T	959.95	PASS	1/1	1/1	1/1	AC=6;AF=1.00;AN=6;DP=28;Dels=0.00;FS=0.000;HaplotypeScore=0.0000;MLEAC=6;MLEAF=1.00;MQ=46.10;MQ0=0;QD=34.28;EFF=UPSTREAM(MODIFIER|||||Vv00s0801g00010|||Vv00s0801g00010.t01|),UTR_5_PRIME(MODIFIER|||||Vv00s0801g00020|||Vv00s0801g00020.t01|Utr5prime_chrUn_35493761_35494050)
chrUn	35323530	A	C	938.95	PASS	1/1	1/1	1/1	AC=6;AF=1.00;AN=6;DP=29;Dels=0.00;FS=0.000;HaplotypeScore=0.0000;MLEAC=6;MLEAF=1.00;MQ=29.62;MQ0=0;QD=32.38;EFF=DOWNSTREAM(MODIFIER|||||Vv00s0780g00020|||Vv00s0780g00020.t01|),INTRON(MODIFIER|||||Vv00s0780g00040|||Vv00s0780g00040.t01|),UPSTREAM(MODIFIER|||||Vv00s0780g00030|||Vv00s0780g00030.t01|)
chrUn	35323070	C	A	1695.37	PASS	1/1	1/1	1/1	AC=6;AF=1.00;AN=6;BaseQRankSum=-0.490;DP=48;Dels=0.00;FS=6.927;HaplotypeScore=0.3332;MLEAC=6;MLEAF=1.00;MQ=47.97;MQ0=0;MQRankSum=1.264;QD=35.32;ReadPosRankSum=1.935;EFF=DOWNSTREAM(MODIFIER|||||Vv00s0780g00020|||Vv00s0780g00020.t01|),INTRON(MODIFIER|||||Vv00s0780g00040|||Vv00s0780g00040.t01|),UPSTREAM(MODIFIER|||||Vv00s0780g00030|||Vv00s0780g00030.t01|)
chrUn	35321943	T	C	1249.37	PASS	1/1	1/1	1/1	AC=6;AF=1.00;AN=6;DP=33;Dels=0.00;FS=0.000;HaplotypeScore=0.0000;MLEAC=6;MLEAF=1.00;MQ=54.11;MQ0=0;QD=37.86;EFF=DOWNSTREAM(MODIFIER|||||Vv00s0780g00020|||Vv00s0780g00020.t01|),INTRON(MODIFIER|||||Vv00s0780g00040|||Vv00s0780g00040.t01|),UPSTREAM(MODIFIER|||||Vv00s0780g00030|||Vv00s0780g00030.t01|)
chrUn	35311787	T	C	816.92	PASS	0/1	0/1	0/1	AC=3;AF=0.500;AN=6;BaseQRankSum=-1.836;DP=56;Dels=0.00;FS=0.000;HaplotypeScore=0.3328;MLEAC=3;MLEAF=0.500;MQ=32.21;MQ0=0;MQRankSum=1.443;QD=14.59;ReadPosRankSum=-0.476;EFF=SYNONYMOUS_CODING(LOW|SILENT|gcT/gcC|A393||Vv00s0780g00010|||Vv00s0780g00010.t01|Exon_Un_35311178_35311999),UPSTREAM(MODIFIER|||||Vv00s0780g00020|||Vv00s0780g00020.t01|)
chrUn	35311760	C	T	880.92	PASS	0/1	0/1	0/1	AC=3;AF=0.500;AN=6;BaseQRankSum=-0.663;DP=65;Dels=0.00;FS=0.000;HaplotypeScore=0.3277;MLEAC=3;MLEAF=0.500;MQ=32.62;MQ0=0;MQRankSum=0.624;QD=13.55;ReadPosRankSum=-0.440;EFF=SYNONYMOUS_CODING(LOW|SILENT|taC/taT|Y384||Vv00s0780g00010|||Vv00s0780g00010.t01|Exon_Un_35311178_35311999),UPSTREAM(MODIFIER|||||Vv00s0780g00020|||Vv00s0780g00020.t01|)
chrUn	35272589	C	A	3428.9	PASS	1/1	1/1	1/1	AC=6;AF=1.00;AN=6;BaseQRankSum=-0.093;DP=93;Dels=0.00;FS=0.000;HaplotypeScore=17.6425;MLEAC=6;MLEAF=1.00;MQ=50.70;MQ0=0;MQRankSum=1.248;QD=36.87;ReadPosRankSum=-1.248;EFF=INTRON(MODIFIER|||||Vv00s0776g00010|||Vv00s0776g00010.t01|),UPSTREAM(MODIFIER|||||Vv00s0776g00020|||Vv00s0776g00020.t01|)
chrUn	35272347	C	T	1711.37	PASS	1/1	1/1	1/1	AC=6;AF=1.00;AN=6;DP=47;Dels=0.00;FS=0.000;HaplotypeScore=0.0000;MLEAC=6;MLEAF=1.00;MQ=47.27;MQ0=0;QD=36.41;EFF=INTRON(MODIFIER|||||Vv00s0776g00010|||Vv00s0776g00010.t01|),UPSTREAM(MODIFIER|||||Vv00s0776g00020|||Vv00s0776g00020.t01|)
chrUn	35271760	A	G	1141.57	PASS	1/1	1/1	1/1	AC=6;AF=1.00;AN=6;DP=37;Dels=0.00;FS=0.000;HaplotypeScore=0.0000;MLEAC=6;MLEAF=1.00;MQ=28.66;MQ0=0;QD=30.85;EFF=NON_SYNONYMOUS_CODING(MODERATE|MISSENSE|cAg/cGg|Q61R||Vv00s0776g00010|||Vv00s0776g00010.t01|Exon_Un_35271739_35271877),UPSTREAM(MODIFIER|||||Vv00s0776g00020|||Vv00s0776g00020.t01|)
chrUn	35045340	A	G	1022.92	PASS	1/1	1/1	1/1	AC=6;AF=1.00;AN=6;DP=39;Dels=0.00;FS=0.000;HaplotypeScore=0.0000;MLEAC=6;MLEAF=1.00;MQ=38.81;MQ0=0;QD=26.23;EFF=NON_SYNONYMOUS_CODING(MODERATE|MISSENSE|gAt/gGt|D135G||Vv00s0753g00010|||Vv00s0753g00010.t01|Exon_Un_35045012_35045391),UPSTREAM(MODIFIER|||||Vv00s0753g00020|||Vv00s0753g00020.t01|)
chrUn	35045313	G	T	821.84	PASS	1/1	1/1	1/1	AC=6;AF=1.00;AN=6;DP=31;Dels=0.00;FS=0.000;HaplotypeScore=0.0000;MLEAC=5;MLEAF=0.833;MQ=28.12;MQ0=0;QD=26.51;EFF=NON_SYNONYMOUS_CODING(MODERATE|MISSENSE|aGt/aTt|S126I||Vv00s0753g00010|||Vv00s0753g00010.t01|Exon_Un_35045012_35045391),UPSTREAM(MODIFIER|||||Vv00s0753g00020|||Vv00s0753g00020.t01|)
chrUn	35045307	A	G	862.91	PASS	1/1	1/1	1/1	AC=6;AF=1.00;AN=6;DP=28;Dels=0.00;FS=0.000;HaplotypeScore=0.0000;MLEAC=6;MLEAF=1.00;MQ=28.22;MQ0=0;QD=30.82;EFF=NON_SYNONYMOUS_CODING(MODERATE|MISSENSE|tAt/tGt|Y124C||Vv00s0753g00010|||Vv00s0753g00010.t01|Exon_Un_35045012_35045391),UPSTREAM(MODIFIER|||||Vv00s0753g00020|||Vv00s0753g00020.t01|)
chrUn	35045303	A	T	730.93	PASS	1/1	1/1	1/1	AC=6;AF=1.00;AN=6;DP=23;Dels=0.00;FS=0.000;HaplotypeScore=0.0000;MLEAC=6;MLEAF=1.00;MQ=28.58;MQ0=0;QD=31.78;EFF=NON_SYNONYMOUS_CODING(MODERATE|MISSENSE|Atc/Ttc|I123F||Vv00s0753g00010|||Vv00s0753g00010.t01|Exon_Un_35045012_35045391),UPSTREAM(MODIFIER|||||Vv00s0753g00020|||Vv00s0753g00020.t01|)
chrUn	35045298	C	T	697.94	PASS	1/1	1/1	1/1	AC=6;AF=1.00;AN=6;DP=22;Dels=0.00;FS=0.000;HaplotypeScore=1.6639;MLEAC=6;MLEAF=1.00;MQ=28.56;MQ0=0;QD=31.72;EFF=NON_SYNONYMOUS_CODING(MODERATE|MISSENSE|gCa/gTa|A121V||Vv00s0753g00010|||Vv00s0753g00010.t01|Exon_Un_35045012_35045391),UPSTREAM(MODIFIER|||||Vv00s0753g00020|||Vv00s0753g00020.t01|)
chrUn	35045294	A	C	619.97	PASS	1/1	1/1	1/1	AC=6;AF=1.00;AN=6;DP=20;Dels=0.00;FS=0.000;HaplotypeScore=2.6622;MLEAC=6;MLEAF=1.00;MQ=28.52;MQ0=0;QD=31.00;EFF=NON_SYNONYMOUS_CODING(MODERATE|MISSENSE|Ata/Cta|I120L||Vv00s0753g00010|||Vv00s0753g00010.t01|Exon_Un_35045012_35045391),UPSTREAM(MODIFIER|||||Vv00s0753g00020|||Vv00s0753g00020.t01|)
chrUn	34461639	T	C	1533.9	PASS	1/1	1/1	1/1	AC=6;AF=1.00;AN=6;DP=39;Dels=0.00;FS=0.000;HaplotypeScore=0.0000;MLEAC=6;MLEAF=1.00;MQ=59.78;MQ0=0;QD=39.33;EFF=INTRON(MODIFIER|||||Vv00s0704g00040|||Vv00s0704g00040.t01|),UPSTREAM(MODIFIER|||||Vv00s0704g00030|||Vv00s0704g00030.t01|)
chrUn	34458200	A	G	1319.92	PASS	0/1	0/1	0/1	AC=3;AF=0.500;AN=6;BaseQRankSum=1.352;DP=76;Dels=0.00;FS=0.000;HaplotypeScore=0.0000;MLEAC=3;MLEAF=0.500;MQ=57.96;MQ0=0;MQRankSum=-0.954;QD=17.37;ReadPosRankSum=0.493;EFF=SYNONYMOUS_CODING(LOW|SILENT|caA/caG|Q49||Vv00s0704g00040|||Vv00s0704g00040.t01|Exon_Un_34458053_34458751),UPSTREAM(MODIFIER|||||Vv00s0704g00030|||Vv00s0704g00030.t01|)
chrUn	34456828	T	G	2120.9	PASS	1/1	1/1	1/1	AC=6;AF=1.00;AN=6;DP=70;Dels=0.00;FS=0.000;HaplotypeScore=0.0000;MLEAC=6;MLEAF=1.00;MQ=34.25;MQ0=0;QD=30.30;EFF=SYNONYMOUS_CODING(LOW|SILENT|atA/atC|I14||Vv00s0704g00030|||Vv00s0704g00030.t01|Exon_Un_34456371_34456868),UPSTREAM(MODIFIER|||||Vv00s0704g00020|||Vv00s0704g00020.t01|),UPSTREAM(MODIFIER|||||Vv00s0704g00040|||Vv00s0704g00040.t01|)
chrUn	34456210	T	C	1164.37	PASS	1/1	1/1	1/1	AC=6;AF=1.00;AN=6;DP=34;Dels=0.00;FS=0.000;HaplotypeScore=0.0000;MLEAC=6;MLEAF=1.00;MQ=45.15;MQ0=0;QD=34.25;EFF=SYNONYMOUS_CODING(LOW|SILENT|agA/agG|R192||Vv00s0704g00030|||Vv00s0704g00030.t01|Exon_Un_34455836_34456286),UPSTREAM(MODIFIER|||||Vv00s0704g00020|||Vv00s0704g00020.t01|),UPSTREAM(MODIFIER|||||Vv00s0704g00040|||Vv00s0704g00040.t01|)
chrUn	34450664	A	C	1785.42	PASS	1/1	1/1	1/1	AC=6;AF=1.00;AN=6;DP=61;Dels=0.00;FS=0.000;HaplotypeScore=0.0000;MLEAC=6;MLEAF=1.00;MQ=45.87;MQ0=0;QD=29.27;EFF=DOWNSTREAM(MODIFIER|||||Vv00s0704g00030|||Vv00s0704g00030.t01|),NON_SYNONYMOUS_CODING(MODERATE|MISSENSE|Tct/Gct|S337A||Vv00s0704g00020|||Vv00s0704g00020.t01|Exon_Un_34450535_34450722),UPSTREAM(MODIFIER|||||Vv00s0704g00010|||Vv00s0704g00010.t01|)
chrUn	34450439	A	G	3501.9	PASS	1/1	1/1	1/1	AC=6;AF=1.00;AN=6;DP=90;Dels=0.00;FS=0.000;HaplotypeScore=0.0000;MLEAC=6;MLEAF=1.00;MQ=55.79;MQ0=0;QD=38.91;EFF=DOWNSTREAM(MODIFIER|||||Vv00s0704g00030|||Vv00s0704g00030.t01|),INTRON(MODIFIER|||||Vv00s0704g00020|||Vv00s0704g00020.t01|),UPSTREAM(MODIFIER|||||Vv00s0704g00010|||Vv00s0704g00010.t01|)
chrUn	34325572	A	T	510.92	PASS	0/1	0/1	0/1	AC=3;AF=0.500;AN=6;BaseQRankSum=0.160;DP=43;Dels=0.00;FS=2.996;HaplotypeScore=0.9015;MLEAC=3;MLEAF=0.500;MQ=27.92;MQ0=0;MQRankSum=0.702;QD=11.88;ReadPosRankSum=0.258;EFF=NON_SYNONYMOUS_CODING(MODERATE|MISSENSE|cAt/cTt|H175L||Vv00s0692g00010|||Vv00s0692g00010.t01|Exon_Un_34325364_34325590),UPSTREAM(MODIFIER|||||Vv00s0692g00020|||Vv00s0692g00020.t01|)
chrUn	34325344	T	A	790.92	PASS	0/1	0/1	0/1	AC=3;AF=0.500;AN=6;BaseQRankSum=0.734;DP=58;Dels=0.00;FS=3.015;HaplotypeScore=0.0000;MLEAC=3;MLEAF=0.500;MQ=28.35;MQ0=0;MQRankSum=0.908;QD=13.64;ReadPosRankSum=-1.571;EFF=INTRON(MODIFIER|||||Vv00s0692g00010|||Vv00s0692g00010.t01|),UPSTREAM(MODIFIER|||||Vv00s0692g00020|||Vv00s0692g00020.t01|)
chrUn	34325322	A	C	876.91	PASS	1/1	1/1	1/1	AC=6;AF=1.00;AN=6;DP=29;Dels=0.00;FS=0.000;HaplotypeScore=0.0000;MLEAC=6;MLEAF=1.00;MQ=28.14;MQ0=0;QD=30.24;EFF=INTRON(MODIFIER|||||Vv00s0692g00010|||Vv00s0692g00010.t01|),UPSTREAM(MODIFIER|||||Vv00s0692g00020|||Vv00s0692g00020.t01|)
chrUn	34300981	T	G	1500.91	PASS	1/1	1/1	1/1	AC=6;AF=1.00;AN=6;DP=41;Dels=0.00;FS=0.000;HaplotypeScore=0.0000;MLEAC=6;MLEAF=1.00;MQ=49.91;MQ0=0;QD=36.61;EFF=UPSTREAM(MODIFIER|||||Vv00s0691g00010|||Vv00s0691g00010.t01|),UTR_5_PRIME(MODIFIER|||||Vv00s0691g00020|||Vv00s0691g00020.t01|Utr5prime_chrUn_34300679_34301006)
chrUn	34300922	G	C	1499.58	PASS	1/1	1/1	1/1	AC=6;AF=1.00;AN=6;BaseQRankSum=2.116;DP=45;Dels=0.00;FS=0.000;HaplotypeScore=0.0000;MLEAC=6;MLEAF=1.00;MQ=50.65;MQ0=0;MQRankSum=2.571;QD=33.32;ReadPosRankSum=1.934;EFF=UPSTREAM(MODIFIER|||||Vv00s0691g00010|||Vv00s0691g00010.t01|),UTR_5_PRIME(MODIFIER|||||Vv00s0691g00020|||Vv00s0691g00020.t01|Utr5prime_chrUn_34300679_34301006)
chrUn	34300918	C	T	1525.57	PASS	1/1	1/1	1/1	AC=6;AF=1.00;AN=6;BaseQRankSum=2.113;DP=44;Dels=0.00;FS=0.000;HaplotypeScore=0.0000;MLEAC=6;MLEAF=1.00;MQ=51.09;MQ0=0;MQRankSum=2.113;QD=34.67;ReadPosRankSum=1.944;EFF=START_GAINED(LOW|||||Vv00s0691g00020|||Vv00s0691g00020.t01|Utr5prime_chrUn_34300679_34301006),UPSTREAM(MODIFIER|||||Vv00s0691g00010|||Vv00s0691g00010.t01|)
chrUn	34300904	T	C	1550.57	PASS	1/1	1/1	1/1	AC=6;AF=1.00;AN=6;DP=42;Dels=0.00;FS=0.000;HaplotypeScore=0.0000;MLEAC=6;MLEAF=1.00;MQ=52.08;MQ0=0;QD=36.92;EFF=START_GAINED(LOW|||||Vv00s0691g00020|||Vv00s0691g00020.t01|Utr5prime_chrUn_34300679_34301006),UPSTREAM(MODIFIER|||||Vv00s0691g00010|||Vv00s0691g00010.t01|)
chrUn	34300854	A	G	772.58	PASS	1/1	1/1	1/1	AC=6;AF=1.00;AN=6;DP=21;Dels=0.00;FS=0.000;HaplotypeScore=0.0000;MLEAC=6;MLEAF=1.00;MQ=52.53;MQ0=0;QD=36.79;EFF=START_GAINED(LOW|||||Vv00s0691g00020|||Vv00s0691g00020.t01|Utr5prime_chrUn_34300679_34301006),UPSTREAM(MODIFIER|||||Vv00s0691g00010|||Vv00s0691g00010.t01|)
chrUn	34300725	T	G	1715.57	PASS	1/1	1/1	1/1	AC=6;AF=1.00;AN=6;DP=44;Dels=0.00;FS=0.000;HaplotypeScore=0.0000;MLEAC=6;MLEAF=1.00;MQ=55.32;MQ0=0;QD=38.99;EFF=UPSTREAM(MODIFIER|||||Vv00s0691g00010|||Vv00s0691g00010.t01|),UTR_5_PRIME(MODIFIER|||||Vv00s0691g00020|||Vv00s0691g00020.t01|Utr5prime_chrUn_34300679_34301006)
chrUn	34300697	A	G	1835.57	PASS	1/1	1/1	1/1	AC=6;AF=1.00;AN=6;DP=47;Dels=0.00;FS=0.000;HaplotypeScore=0.0000;MLEAC=6;MLEAF=1.00;MQ=55.21;MQ0=0;QD=39.05;EFF=START_GAINED(LOW|||||Vv00s0691g00020|||Vv00s0691g00020.t01|Utr5prime_chrUn_34300679_34301006),UPSTREAM(MODIFIER|||||Vv00s0691g00010|||Vv00s0691g00010.t01|)
chrUn	34169816	C	T	2071.9	PASS	1/1	1/1	1/1	AC=6;AF=1.00;AN=6;DP=53;Dels=0.00;FS=0.000;HaplotypeScore=0.0000;MLEAC=6;MLEAF=1.00;MQ=59.94;MQ0=0;QD=39.09;EFF=DOWNSTREAM(MODIFIER|||||Vv00s0684g00010|||Vv00s0684g00010.t01|),NON_SYNONYMOUS_CODING(MODERATE|MISSENSE|Gtt/Att|V162I||Vv00s0684g00030|||Vv00s0684g00030.t01|Exon_Un_34169753_34169827),UPSTREAM(MODIFIER|||||Vv00s0684g00020|||Vv00s0684g00020.t01|)
chrUn	34119218	C	G	562.92	PASS	0/1	0/1	0/1	AC=3;AF=0.500;AN=6;BaseQRankSum=-0.367;DP=40;Dels=0.00;FS=3.223;HaplotypeScore=0.0000;MLEAC=3;MLEAF=0.500;MQ=35.79;MQ0=0;MQRankSum=-0.041;QD=14.07;ReadPosRankSum=-0.095;EFF=NON_SYNONYMOUS_CODING(MODERATE|MISSENSE|Gaa/Caa|E40Q||Vv00s0682g00020|||Vv00s0682g00020.t01|Exon_Un_34119215_34119334),UPSTREAM(MODIFIER|||||Vv00s0682g00010|||Vv00s0682g00010.t01|)
chrUn	34119216	T	C	1253.91	PASS	1/1	1/1	1/1	AC=6;AF=1.00;AN=6;DP=38;Dels=0.00;FS=0.000;HaplotypeScore=0.0000;MLEAC=6;MLEAF=1.00;MQ=34.89;MQ0=0;QD=33.00;EFF=SYNONYMOUS_CODING(LOW|SILENT|gaA/gaG|E40||Vv00s0682g00020|||Vv00s0682g00020.t01|Exon_Un_34119215_34119334),UPSTREAM(MODIFIER|||||Vv00s0682g00010|||Vv00s0682g00010.t01|)
chrUn	34118905	C	G	598.92	PASS	0/1	0/1	0/1	AC=3;AF=0.500;AN=6;BaseQRankSum=0.108;DP=37;Dels=0.00;FS=1.988;HaplotypeScore=0.3263;MLEAC=3;MLEAF=0.500;MQ=34.17;MQ0=0;MQRankSum=-0.418;QD=16.19;ReadPosRankSum=-1.129;EFF=INTRON(MODIFIER|||||Vv00s0682g00020|||Vv00s0682g00020.t01|),UPSTREAM(MODIFIER|||||Vv00s0682g00010|||Vv00s0682g00010.t01|)
chrUn	33830004	T	A	1108.92	PASS	0/1	0/1	0/1	AC=3;AF=0.500;AN=6;BaseQRankSum=2.323;DP=91;Dels=0.00;FS=8.522;HaplotypeScore=1.9089;MLEAC=3;MLEAF=0.500;MQ=51.55;MQ0=0;MQRankSum=-6.449;QD=12.19;ReadPosRankSum=0.580;EFF=DOWNSTREAM(MODIFIER|||||Vv00s0665g00030|||Vv00s0665g00030.t01|),INTRON(MODIFIER|||||Vv00s0665g00040|||Vv00s0665g00040.t01|),UPSTREAM(MODIFIER|||||Vv00s0665g00050|||Vv00s0665g00050.t01|)
chrUn	33828421	T	C	3228.29	PASS	1/1	1/1	1/1	AC=6;AF=1.00;AN=6;DP=84;Dels=0.00;FS=0.000;HaplotypeScore=0.0000;MLEAC=6;MLEAF=1.00;MQ=56.94;MQ0=0;QD=38.43;EFF=DOWNSTREAM(MODIFIER|||||Vv00s0665g00030|||Vv00s0665g00030.t01|),NON_SYNONYMOUS_CODING(MODERATE|MISSENSE|Acc/Gcc|T110A||Vv00s0665g00040|||Vv00s0665g00040.t01|Exon_Un_33828355_33828445),UPSTREAM(MODIFIER|||||Vv00s0665g00050|||Vv00s0665g00050.t01|)
chrUn	33827418	C	T	1841.04	PASS	1/1	1/1	1/1	AC=6;AF=1.00;AN=6;DP=48;Dels=0.00;FS=0.000;HaplotypeScore=0.0000;MLEAC=6;MLEAF=1.00;MQ=55.39;MQ0=0;QD=38.35;EFF=DOWNSTREAM(MODIFIER|||||Vv00s0665g00030|||Vv00s0665g00030.t01|),UPSTREAM(MODIFIER|||||Vv00s0665g00050|||Vv00s0665g00050.t01|),UTR_3_PRIME(MODIFIER|||||Vv00s0665g00040|||Vv00s0665g00040.t01|Utr3prime_chrUn_33827371_33827853)
chrUn	33827392	G	C	1153.37	PASS	1/1	1/1	1/1	AC=6;AF=1.00;AN=6;DP=30;Dels=0.00;FS=0.000;HaplotypeScore=0.0000;MLEAC=6;MLEAF=1.00;MQ=55.68;MQ0=0;QD=38.45;EFF=DOWNSTREAM(MODIFIER|||||Vv00s0665g00030|||Vv00s0665g00030.t01|),UPSTREAM(MODIFIER|||||Vv00s0665g00050|||Vv00s0665g00050.t01|),UTR_3_PRIME(MODIFIER|||||Vv00s0665g00040|||Vv00s0665g00040.t01|Utr3prime_chrUn_33827371_33827853)
chrUn	33824078	G	T	2865.9	PASS	1/1	1/1	1/1	AC=6;AF=1.00;AN=6;BaseQRankSum=1.685;DP=73;Dels=0.00;FS=0.000;HaplotypeScore=0.0000;MLEAC=6;MLEAF=1.00;MQ=58.34;MQ0=0;MQRankSum=-1.115;QD=39.26;ReadPosRankSum=1.685;EFF=DOWNSTREAM(MODIFIER|||||Vv00s0665g00040|||Vv00s0665g00040.t01|),INTRON(MODIFIER|||||Vv00s0665g00030|||Vv00s0665g00030.t01|),UPSTREAM(MODIFIER|||||Vv00s0665g00020|||Vv00s0665g00020.t01|)
chrUn	33823448	A	C	2449.9	PASS	1/1	1/1	1/1	AC=6;AF=1.00;AN=6;DP=65;Dels=0.00;FS=0.000;HaplotypeScore=5.5763;MLEAC=6;MLEAF=1.00;MQ=57.01;MQ0=0;QD=37.69;EFF=DOWNSTREAM(MODIFIER|||||Vv00s0665g00040|||Vv00s0665g00040.t01|),INTRON(MODIFIER|||||Vv00s0665g00030|||Vv00s0665g00030.t01|),UPSTREAM(MODIFIER|||||Vv00s0665g00020|||Vv00s0665g00020.t01|)
chrUn	33822053	T	G	573.37	PASS	1/1	1/1	1/1	AC=6;AF=1.00;AN=6;DP=16;Dels=0.00;FS=0.000;HaplotypeScore=0.0000;MLEAC=6;MLEAF=1.00;MQ=51.77;MQ0=0;QD=35.84;EFF=UPSTREAM(MODIFIER|||||Vv00s0665g00020|||Vv00s0665g00020.t01|),UTR_5_PRIME(MODIFIER|||||Vv00s0665g00030|||Vv00s0665g00030.t01|Utr5prime_chrUn_33821817_33822177)
chrUn	33821949	A	G	1568.37	PASS	1/1	1/1	1/1	AC=6;AF=1.00;AN=6;DP=42;Dels=0.00;FS=0.000;HaplotypeScore=0.0000;MLEAC=6;MLEAF=1.00;MQ=52.56;MQ0=0;QD=37.34;EFF=UPSTREAM(MODIFIER|||||Vv00s0665g00020|||Vv00s0665g00020.t01|),UTR_5_PRIME(MODIFIER|||||Vv00s0665g00030|||Vv00s0665g00030.t01|Utr5prime_chrUn_33821817_33822177)
chrUn	33821867	G	T	1868.37	PASS	1/1	1/1	1/1	AC=6;AF=1.00;AN=6;DP=57;Dels=0.00;FS=0.000;HaplotypeScore=0.0000;MLEAC=6;MLEAF=1.00;MQ=49.78;MQ0=0;QD=32.78;EFF=UPSTREAM(MODIFIER|||||Vv00s0665g00020|||Vv00s0665g00020.t01|),UTR_5_PRIME(MODIFIER|||||Vv00s0665g00030|||Vv00s0665g00030.t01|Utr5prime_chrUn_33821817_33822177)
chrUn	33765589	T	C	760.93	PASS	1/1	1/1	1/1	AC=6;AF=1.00;AN=6;DP=24;Dels=0.00;FS=0.000;HaplotypeScore=0.0000;MLEAC=6;MLEAF=1.00;MQ=32.34;MQ0=0;QD=31.71;EFF=UPSTREAM(MODIFIER|||||Vv00s0662g00040|||Vv00s0662g00040.t01|),UTR_3_PRIME(MODIFIER|||||Vv00s0662g00030|||Vv00s0662g00030.t01|Utr3prime_chrUn_33765471_33765774)
chrUn	33707424	A	T	505.68	PASS	1/1	1/1	1/1	AC=6;AF=1.00;AN=6;DP=17;Dels=0.00;FS=0.000;HaplotypeScore=4.6339;MLEAC=6;MLEAF=1.00;MQ=35.87;MQ0=0;QD=29.75;EFF=INTRON(MODIFIER|||||Vv00s0658g00010|||Vv00s0658g00010.t01|),UPSTREAM(MODIFIER|||||Vv00s0658g00020|||Vv00s0658g00020.t01|)
chrUn	33707382	A	C	1046.0	PASS	1/1	1/1	1/1	AC=6;AF=1.00;AN=6;DP=32;Dels=0.00;FS=0.000;HaplotypeScore=0.0000;MLEAC=6;MLEAF=1.00;MQ=37.76;MQ0=0;QD=32.69;EFF=INTRON(MODIFIER|||||Vv00s0658g00010|||Vv00s0658g00010.t01|),UPSTREAM(MODIFIER|||||Vv00s0658g00020|||Vv00s0658g00020.t01|)
chrUn	33707380	A	C	1075.0	PASS	1/1	1/1	1/1	AC=6;AF=1.00;AN=6;DP=33;Dels=0.00;FS=0.000;HaplotypeScore=0.0000;MLEAC=6;MLEAF=1.00;MQ=37.96;MQ0=0;QD=32.58;EFF=INTRON(MODIFIER|||||Vv00s0658g00010|||Vv00s0658g00010.t01|),UPSTREAM(MODIFIER|||||Vv00s0658g00020|||Vv00s0658g00020.t01|)
chrUn	33707348	T	C	1103.95	PASS	1/1	1/1	1/1	AC=6;AF=1.00;AN=6;DP=34;Dels=0.00;FS=0.000;HaplotypeScore=0.3193;MLEAC=6;MLEAF=1.00;MQ=37.73;MQ0=0;QD=32.47;EFF=SYNONYMOUS_CODING(LOW|SILENT|ttT/ttC|F112||Vv00s0658g00010|||Vv00s0658g00010.t01|Exon_Un_33707012_33707352),UPSTREAM(MODIFIER|||||Vv00s0658g00020|||Vv00s0658g00020.t01|)
chrUn	33707319	G	C	579.09	PASS	1/1	1/1	1/1	AC=6;AF=1.00;AN=6;DP=19;Dels=0.00;FS=0.000;HaplotypeScore=0.0000;MLEAC=6;MLEAF=1.00;MQ=37.68;MQ0=0;QD=30.48;EFF=NON_SYNONYMOUS_CODING(MODERATE|MISSENSE|Gtc/Ctc|V103L||Vv00s0658g00010|||Vv00s0658g00010.t01|Exon_Un_33707012_33707352),UPSTREAM(MODIFIER|||||Vv00s0658g00020|||Vv00s0658g00020.t01|)
chrUn	33707216	G	C	460.3	PASS	1/1	1/1	1/1	AC=6;AF=1.00;AN=6;DP=19;Dels=0.00;FS=0.000;HaplotypeScore=3.5917;MLEAC=6;MLEAF=1.00;MQ=36.06;MQ0=0;QD=24.23;EFF=SYNONYMOUS_CODING(LOW|SILENT|gcG/gcC|A68||Vv00s0658g00010|||Vv00s0658g00010.t01|Exon_Un_33707012_33707352),UPSTREAM(MODIFIER|||||Vv00s0658g00020|||Vv00s0658g00020.t01|)
chrUn	33707215	C	T	460.3	PASS	1/1	1/1	1/1	AC=6;AF=1.00;AN=6;DP=19;Dels=0.00;FS=0.000;HaplotypeScore=3.2725;MLEAC=6;MLEAF=1.00;MQ=36.06;MQ0=0;QD=24.23;EFF=NON_SYNONYMOUS_CODING(MODERATE|MISSENSE|gCg/gTg|A68V||Vv00s0658g00010|||Vv00s0658g00010.t01|Exon_Un_33707012_33707352),UPSTREAM(MODIFIER|||||Vv00s0658g00020|||Vv00s0658g00020.t01|)
chrUn	33707186	T	C	473.3	PASS	1/1	1/1	1/1	AC=6;AF=1.00;AN=6;DP=17;Dels=0.00;FS=0.000;HaplotypeScore=0.0000;MLEAC=6;MLEAF=1.00;MQ=39.99;MQ0=0;QD=27.84;EFF=SYNONYMOUS_CODING(LOW|SILENT|ctT/ctC|L58||Vv00s0658g00010|||Vv00s0658g00010.t01|Exon_Un_33707012_33707352),UPSTREAM(MODIFIER|||||Vv00s0658g00020|||Vv00s0658g00020.t01|)
chrUn	33707173	C	A	585.11	PASS	1/1	1/1	1/1	AC=6;AF=1.00;AN=6;DP=20;Dels=0.00;FS=0.000;HaplotypeScore=0.0000;MLEAC=6;MLEAF=1.00;MQ=40.61;MQ0=0;QD=29.26;EFF=NON_SYNONYMOUS_CODING(MODERATE|MISSENSE|tCt/tAt|S54Y||Vv00s0658g00010|||Vv00s0658g00010.t01|Exon_Un_33707012_33707352),UPSTREAM(MODIFIER|||||Vv00s0658g00020|||Vv00s0658g00020.t01|)
chrUn	33707011	C	A	285.02	PASS	1/1	1/1	1/1	AC=6;AF=1.00;AN=6;DP=28;Dels=0.00;FS=0.000;HaplotypeScore=0.0000;MLEAC=6;MLEAF=1.00;MQ=27.36;MQ0=0;QD=10.18;EFF=UPSTREAM(MODIFIER|||||Vv00s0658g00020|||Vv00s0658g00020.t01|),UTR_5_PRIME(MODIFIER|||||Vv00s0658g00010|||Vv00s0658g00010.t01|Utr5prime_chrUn_33706921_33707012)
chrUn	33707006	T	C	286.02	PASS	1/1	1/1	1/1	AC=6;AF=1.00;AN=6;DP=28;Dels=0.00;FS=0.000;HaplotypeScore=0.0000;MLEAC=6;MLEAF=1.00;MQ=27.36;MQ0=0;QD=10.22;EFF=UPSTREAM(MODIFIER|||||Vv00s0658g00020|||Vv00s0658g00020.t01|),UTR_5_PRIME(MODIFIER|||||Vv00s0658g00010|||Vv00s0658g00010.t01|Utr5prime_chrUn_33706921_33707012)
chrUn	33706932	T	A	323.98	PASS	0/1	0/1	0/1	AC=3;AF=0.500;AN=6;BaseQRankSum=-0.212;DP=29;Dels=0.00;FS=0.000;HaplotypeScore=3.8936;MLEAC=3;MLEAF=0.500;MQ=31.74;MQ0=0;MQRankSum=-0.071;QD=11.17;ReadPosRankSum=1.061;EFF=UPSTREAM(MODIFIER|||||Vv00s0658g00020|||Vv00s0658g00020.t01|),UTR_5_PRIME(MODIFIER|||||Vv00s0658g00010|||Vv00s0658g00010.t01|Utr5prime_chrUn_33706921_33707012)
chrUn	33593876	T	G	2438.91	PASS	1/1	1/1	1/1	AC=6;AF=1.00;AN=6;DP=62;Dels=0.00;FS=0.000;HaplotypeScore=0.0000;MLEAC=6;MLEAF=1.00;MQ=57.16;MQ0=0;QD=39.34;EFF=INTRON(MODIFIER|||||Vv00s0652g00030|||Vv00s0652g00030.t01|),UPSTREAM(MODIFIER|||||Vv00s0652g00020|||Vv00s0652g00020.t01|)
chrUn	33593479	A	C	1605.58	PASS	1/1	1/1	1/1	AC=6;AF=1.00;AN=6;DP=41;Dels=0.00;FS=0.000;HaplotypeScore=0.0000;MLEAC=6;MLEAF=1.00;MQ=57.07;MQ0=0;QD=39.16;EFF=INTRON(MODIFIER|||||Vv00s0652g00030|||Vv00s0652g00030.t01|),UPSTREAM(MODIFIER|||||Vv00s0652g00020|||Vv00s0652g00020.t01|)
chrUn	33592353	G	A	1179.37	PASS	1/1	1/1	1/1	AC=6;AF=1.00;AN=6;DP=32;Dels=0.00;FS=0.000;HaplotypeScore=4.3261;MLEAC=6;MLEAF=1.00;MQ=51.58;MQ0=0;QD=36.86;EFF=INTRON(MODIFIER|||||Vv00s0652g00030|||Vv00s0652g00030.t01|),UPSTREAM(MODIFIER|||||Vv00s0652g00020|||Vv00s0652g00020.t01|)
chrUn	33592193	T	A	1277.37	PASS	1/1	1/1	1/1	AC=6;AF=1.00;AN=6;DP=33;Dels=0.00;FS=0.000;HaplotypeScore=0.0000;MLEAC=6;MLEAF=1.00;MQ=56.49;MQ0=0;QD=38.71;EFF=INTRON(MODIFIER|||||Vv00s0652g00030|||Vv00s0652g00030.t01|),UPSTREAM(MODIFIER|||||Vv00s0652g00020|||Vv00s0652g00020.t01|)
chrUn	33591337	A	T	601.37	PASS	1/1	1/1	1/1	AC=6;AF=1.00;AN=6;DP=17;Dels=0.00;FS=0.000;HaplotypeScore=0.0000;MLEAC=6;MLEAF=1.00;MQ=55.48;MQ0=0;QD=35.37;EFF=INTRON(MODIFIER|||||Vv00s0652g00030|||Vv00s0652g00030.t01|),UPSTREAM(MODIFIER|||||Vv00s0652g00020|||Vv00s0652g00020.t01|)
chrUn	33590746	G	A	1701.57	PASS	1/1	1/1	1/1	AC=6;AF=1.00;AN=6;BaseQRankSum=1.655;DP=45;Dels=0.00;FS=4.491;HaplotypeScore=0.3222;MLEAC=6;MLEAF=1.00;MQ=56.76;MQ0=0;MQRankSum=1.347;QD=37.81;ReadPosRankSum=1.578;EFF=INTRON(MODIFIER|||||Vv00s0652g00030|||Vv00s0652g00030.t01|),UPSTREAM(MODIFIER|||||Vv00s0652g00020|||Vv00s0652g00020.t01|)
chrUn	33590692	T	C	1148.37	PASS	1/1	1/1	1/1	AC=6;AF=1.00;AN=6;DP=30;Dels=0.00;FS=0.000;HaplotypeScore=0.0000;MLEAC=6;MLEAF=1.00;MQ=56.71;MQ0=0;QD=38.28;EFF=SYNONYMOUS_CODING(LOW|SILENT|gtA/gtG|V893||Vv00s0652g00030|||Vv00s0652g00030.t01|Exon_Un_33590421_33590692),UPSTREAM(MODIFIER|||||Vv00s0652g00020|||Vv00s0652g00020.t01|)
chrUn	33590528	G	A	1830.57	PASS	1/1	1/1	1/1	AC=6;AF=1.00;AN=6;DP=47;Dels=0.00;FS=0.000;HaplotypeScore=0.0000;MLEAC=6;MLEAF=1.00;MQ=58.41;MQ0=0;QD=38.95;EFF=NON_SYNONYMOUS_CODING(MODERATE|MISSENSE|gCa/gTa|A948V||Vv00s0652g00030|||Vv00s0652g00030.t01|Exon_Un_33590421_33590692),UPSTREAM(MODIFIER|||||Vv00s0652g00020|||Vv00s0652g00020.t01|)
chrUn	33552272	G	A	485.35	PASS	1/1	1/1	1/1	AC=6;AF=1.00;AN=6;DP=16;Dels=0.00;FS=0.000;HaplotypeScore=0.0000;MLEAC=6;MLEAF=1.00;MQ=29.23;MQ0=0;QD=30.33;EFF=UPSTREAM(MODIFIER|||||Vv00s0647g00010|||Vv00s0647g00010.t01|),UTR_3_PRIME(MODIFIER|||||Vv00s0650g00010|||Vv00s0650g00010.t01|Utr3prime_chrUn_33552097_33552509)
chrUn	33552263	A	G	604.51	PASS	1/1	1/1	1/1	AC=6;AF=1.00;AN=6;BaseQRankSum=0.788;DP=22;Dels=0.00;FS=0.000;HaplotypeScore=0.0000;MLEAC=6;MLEAF=1.00;MQ=31.88;MQ0=0;MQRankSum=1.261;QD=27.48;ReadPosRankSum=1.576;EFF=UPSTREAM(MODIFIER|||||Vv00s0647g00010|||Vv00s0647g00010.t01|),UTR_3_PRIME(MODIFIER|||||Vv00s0650g00010|||Vv00s0650g00010.t01|Utr3prime_chrUn_33552097_33552509)
chrUn	33178542	A	G	3021.37	PASS	1/1	1/1	1/1	AC=6;AF=1.00;AN=6;BaseQRankSum=1.091;DP=81;Dels=0.00;FS=4.935;HaplotypeScore=0.0000;MLEAC=6;MLEAF=1.00;MQ=59.73;MQ0=0;MQRankSum=-1.133;QD=37.30;ReadPosRankSum=1.433;EFF=UPSTREAM(MODIFIER|||||Vv00s0625g00050|||Vv00s0625g00050.t01|),UPSTREAM(MODIFIER|||||Vv00s0629g00010|||Vv00s0629g00010.t01|),UTR_3_PRIME(MODIFIER|||||Vv00s0629g00020|||Vv00s0629g00020.t01|Utr3prime_chrUn_33177876_33179465)
chrUn	33178296	A	G	2131.94	PASS	1/1	1/1	1/1	AC=6;AF=1.00;AN=6;BaseQRankSum=-1.110;DP=59;Dels=0.00;FS=3.087;HaplotypeScore=0.0000;MLEAC=6;MLEAF=1.00;MQ=59.23;MQ0=0;MQRankSum=-1.529;QD=36.13;ReadPosRankSum=-0.230;EFF=UPSTREAM(MODIFIER|||||Vv00s0625g00050|||Vv00s0625g00050.t01|),UPSTREAM(MODIFIER|||||Vv00s0629g00010|||Vv00s0629g00010.t01|),UTR_3_PRIME(MODIFIER|||||Vv00s0629g00020|||Vv00s0629g00020.t01|Utr3prime_chrUn_33177876_33179465)
chrUn	33176166	T	A	3574.99	PASS	1/1	1/1	1/1	AC=6;AF=1.00;AN=6;DP=90;Dels=0.00;FS=0.000;HaplotypeScore=0.0000;MLEAC=6;MLEAF=1.00;MQ=44.10;MQ0=0;QD=39.72;EFF=DOWNSTREAM(MODIFIER|||||Vv00s0629g00020|||Vv00s0629g00020.t01|),UPSTREAM(MODIFIER|||||Vv00s0625g00050|||Vv00s0625g00050.t01|),UTR_5_PRIME(MODIFIER|||||Vv00s0629g00010|||Vv00s0629g00010.t01|Utr5prime_chrUn_33175902_33176372)
chrUn	33175936	A	G	3347.99	PASS	1/1	1/1	1/1	AC=6;AF=1.00;AN=6;DP=89;Dels=0.00;FS=0.000;HaplotypeScore=0.0000;MLEAC=6;MLEAF=1.00;MQ=32.05;MQ0=0;QD=37.62;EFF=DOWNSTREAM(MODIFIER|||||Vv00s0629g00020|||Vv00s0629g00020.t01|),START_GAINED(LOW|||||Vv00s0629g00010|||Vv00s0629g00010.t01|Utr5prime_chrUn_33175902_33176372),UPSTREAM(MODIFIER|||||Vv00s0625g00050|||Vv00s0625g00050.t01|)
chrUn	32987998	T	A	709.58	PASS	1/1	1/1	1/1	AC=6;AF=1.00;AN=6;DP=22;Dels=0.00;FS=0.000;HaplotypeScore=0.0000;MLEAC=6;MLEAF=1.00;MQ=29.06;MQ0=0;QD=32.25;EFF=INTRON(MODIFIER|||||Vv00s0615g00030|||Vv00s0615g00030.t01|),UPSTREAM(MODIFIER|||||Vv00s0615g00040|||Vv00s0615g00040.t01|)
chrUn	32986154	G	A	3042.9	PASS	1/1	1/1	1/1	AC=6;AF=1.00;AN=6;DP=80;Dels=0.00;FS=0.000;HaplotypeScore=0.0000;MLEAC=6;MLEAF=1.00;MQ=56.04;MQ0=0;QD=38.04;EFF=SYNONYMOUS_CODING(LOW|SILENT|ccG/ccA|P21||Vv00s0615g00030|||Vv00s0615g00030.t01|Exon_Un_32986091_32986188),UPSTREAM(MODIFIER|||||Vv00s0615g00040|||Vv00s0615g00040.t01|)
chrUn	32920785	G	C	2357.9	PASS	1/1	1/1	1/1	AC=6;AF=1.00;AN=6;BaseQRankSum=1.080;DP=69;Dels=0.00;FS=0.000;HaplotypeScore=0.3328;MLEAC=6;MLEAF=1.00;MQ=36.24;MQ0=0;MQRankSum=-1.582;QD=34.17;ReadPosRankSum=1.331;EFF=UPSTREAM(MODIFIER|||||Vv00s0612g00020|||Vv00s0612g00020.t01|),UTR_3_PRIME(MODIFIER|||||Vv00s0612g00030|||Vv00s0612g00030.t01|Utr3prime_chrUn_32920772_32921066)
chrUn	32917281	T	G	926.37	PASS	1/1	1/1	1/1	AC=6;AF=1.00;AN=6;DP=26;Dels=0.00;FS=0.000;HaplotypeScore=0.0000;MLEAC=6;MLEAF=1.00;MQ=36.69;MQ0=0;QD=35.63;EFF=DOWNSTREAM(MODIFIER|||||Vv00s0612g00030|||Vv00s0612g00030.t01|),INTRON(MODIFIER|||||Vv00s0612g00020|||Vv00s0612g00020.t01|),UPSTREAM(MODIFIER|||||Vv00s0612g00010|||Vv00s0612g00010.t01|)
chrUn	32917205	G	A	543.37	PASS	1/1	1/1	1/1	AC=6;AF=1.00;AN=6;DP=17;Dels=0.00;FS=0.000;HaplotypeScore=0.0000;MLEAC=6;MLEAF=1.00;MQ=32.48;MQ0=0;QD=31.96;EFF=DOWNSTREAM(MODIFIER|||||Vv00s0612g00030|||Vv00s0612g00030.t01|),INTRON(MODIFIER|||||Vv00s0612g00020|||Vv00s0612g00020.t01|),UPSTREAM(MODIFIER|||||Vv00s0612g00010|||Vv00s0612g00010.t01|)
chrUn	32914254	G	T	248.95	PASS	0/1	0/1	0/1	AC=3;AF=0.500;AN=6;BaseQRankSum=-0.372;DP=19;Dels=0.00;FS=0.000;HaplotypeScore=0.0000;MLEAC=3;MLEAF=0.500;MQ=27.32;MQ0=0;MQRankSum=0.041;QD=13.10;ReadPosRankSum=-1.445;EFF=INTRON(MODIFIER|||||Vv00s0612g00020|||Vv00s0612g00020.t01|),UPSTREAM(MODIFIER|||||Vv00s0612g00010|||Vv00s0612g00010.t01|)
chrUn	32658277	A	G	852.92	PASS	0/1	0/1	0/1	AC=3;AF=0.500;AN=6;BaseQRankSum=1.043;DP=83;Dels=0.00;FS=0.000;HaplotypeScore=0.0000;MLEAC=3;MLEAF=0.500;MQ=36.55;MQ0=0;MQRankSum=-1.571;QD=10.28;ReadPosRankSum=1.261;EFF=SYNONYMOUS_CODING(LOW|SILENT|aaT/aaC|N31||Vv00s0598g00030|||Vv00s0598g00030.t01|Exon_Un_32657996_32658368),UPSTREAM(MODIFIER|||||Vv00s0598g00040|||Vv00s0598g00040.t01|)
chrUn	32587629	T	C	1743.91	PASS	1/1	1/1	1/1	AC=6;AF=1.00;AN=6;BaseQRankSum=0.885;DP=45;Dels=0.00;FS=0.000;HaplotypeScore=0.0000;MLEAC=6;MLEAF=1.00;MQ=53.70;MQ0=0;MQRankSum=1.655;QD=38.75;ReadPosRankSum=0.577;EFF=INTRON(MODIFIER|||||Vv00s0595g00010|||Vv00s0595g00010.t01|),UPSTREAM(MODIFIER|||||Vv00s0595g00020|||Vv00s0595g00020.t01|)
chrUn	32587460	C	T	1107.57	PASS	1/1	1/1	1/1	AC=6;AF=1.00;AN=6;DP=29;Dels=0.00;FS=0.000;HaplotypeScore=0.0000;MLEAC=6;MLEAF=1.00;MQ=49.65;MQ0=0;QD=38.19;EFF=NON_SYNONYMOUS_CODING(MODERATE|MISSENSE|aCt/aTt|T335I||Vv00s0595g00010|||Vv00s0595g00010.t01|Exon_Un_32587365_32587575),UPSTREAM(MODIFIER|||||Vv00s0595g00020|||Vv00s0595g00020.t01|)
chrUn	32587172	A	C	355.99	PASS	1/1	1/1	1/1	AC=6;AF=1.00;AN=6;DP=15;Dels=0.00;FS=0.000;HaplotypeScore=0.0000;MLEAC=6;MLEAF=1.00;MQ=24.75;MQ0=0;QD=23.73;EFF=NON_SYNONYMOUS_CODING(MODERATE|MISSENSE|ttA/ttC|L287F||Vv00s0595g00010|||Vv00s0595g00010.t01|Exon_Un_32587017_32587219),UPSTREAM(MODIFIER|||||Vv00s0595g00020|||Vv00s0595g00020.t01|)
chrUn	32586722	C	T	1090.93	PASS	1/1	1/1	1/1	AC=6;AF=1.00;AN=6;DP=48;Dels=0.00;FS=0.000;HaplotypeScore=0.0000;MLEAC=6;MLEAF=1.00;MQ=37.00;MQ0=0;QD=22.73;EFF=INTRON(MODIFIER|||||Vv00s0595g00010|||Vv00s0595g00010.t01|),UPSTREAM(MODIFIER|||||Vv00s0595g00020|||Vv00s0595g00020.t01|)
chrUn	32586709	C	A	1367.91	PASS	1/1	1/1	1/1	AC=6;AF=1.00;AN=6;DP=53;Dels=0.00;FS=0.000;HaplotypeScore=1.8153;MLEAC=6;MLEAF=1.00;MQ=37.98;MQ0=0;QD=25.81;EFF=INTRON(MODIFIER|||||Vv00s0595g00010|||Vv00s0595g00010.t01|),UPSTREAM(MODIFIER|||||Vv00s0595g00020|||Vv00s0595g00020.t01|)
chrUn	32586536	C	T	1492.9	PASS	1/1	1/1	1/1	AC=6;AF=1.00;AN=6;DP=49;Dels=0.00;FS=0.000;HaplotypeScore=0.0000;MLEAC=6;MLEAF=1.00;MQ=27.94;MQ0=0;QD=30.47;EFF=INTRON(MODIFIER|||||Vv00s0595g00010|||Vv00s0595g00010.t01|),UPSTREAM(MODIFIER|||||Vv00s0595g00020|||Vv00s0595g00020.t01|)
chrUn	32585505	G	A	1159.57	PASS	1/1	1/1	1/1	AC=6;AF=1.00;AN=6;DP=30;Dels=0.00;FS=0.000;HaplotypeScore=0.0000;MLEAC=6;MLEAF=1.00;MQ=58.45;MQ0=0;QD=38.65;EFF=SYNONYMOUS_CODING(LOW|SILENT|gcG/gcA|A171||Vv00s0595g00010|||Vv00s0595g00010.t01|Exon_Un_32584992_32585697),UPSTREAM(MODIFIER|||||Vv00s0595g00020|||Vv00s0595g00020.t01|)
chrUn	32585098	G	A	926.58	PASS	1/1	1/1	1/1	AC=6;AF=1.00;AN=6;DP=25;Dels=0.00;FS=0.000;HaplotypeScore=0.0000;MLEAC=6;MLEAF=1.00;MQ=54.60;MQ0=0;QD=37.06;EFF=NON_SYNONYMOUS_CODING(MODERATE|MISSENSE|Gat/Aat|D36N||Vv00s0595g00010|||Vv00s0595g00010.t01|Exon_Un_32584992_32585697),UPSTREAM(MODIFIER|||||Vv00s0595g00020|||Vv00s0595g00020.t01|)
chrUn	32406129	G	T	2857.9	PASS	1/1	1/1	1/1	AC=6;AF=1.00;AN=6;DP=87;Dels=0.00;FS=0.000;HaplotypeScore=0.0000;MLEAC=6;MLEAF=1.00;MQ=34.88;MQ0=0;QD=32.85;EFF=INTRON(MODIFIER|||||Vv00s0587g00010|||Vv00s0587g00010.t01|),UPSTREAM(MODIFIER|||||Vv00s0586g00030|||Vv00s0586g00030.t01|)
chrUn	32404364	T	C	2226.9	PASS	1/1	1/1	1/1	AC=6;AF=1.00;AN=6;DP=88;Dels=0.00;FS=0.000;HaplotypeScore=0.0000;MLEAC=6;MLEAF=1.00;MQ=26.81;MQ0=0;QD=25.31;EFF=DOWNSTREAM(MODIFIER|||||Vv00s0586g00020|||Vv00s0586g00020.t01|),UPSTREAM(MODIFIER|||||Vv00s0586g00030|||Vv00s0586g00030.t01|),UTR_3_PRIME(MODIFIER|||||Vv00s0587g00010|||Vv00s0587g00010.t01|Utr3prime_chrUn_32404092_32404400)
chrUn	32376358	T	C	813.92	PASS	0/1	0/1	0/1	AC=3;AF=0.500;AN=6;BaseQRankSum=0.695;DP=57;Dels=0.00;FS=0.000;HaplotypeScore=9.8950;MLEAC=3;MLEAF=0.500;MQ=31.22;MQ0=0;MQRankSum=1.382;QD=14.28;ReadPosRankSum=-0.775;EFF=INTRON(MODIFIER|||||Vv00s0586g00010|||Vv00s0586g00010.t01|),UPSTREAM(MODIFIER|||||Vv00s0585g00030|||Vv00s0585g00030.t01|)
chrUn	32372018	T	G	628.37	PASS	1/1	1/1	1/1	AC=6;AF=1.00;AN=6;DP=18;Dels=0.00;FS=0.000;HaplotypeScore=0.0000;MLEAC=6;MLEAF=1.00;MQ=36.45;MQ0=0;QD=34.91;EFF=INTRON(MODIFIER|||||Vv00s0585g00030|||Vv00s0585g00030.t01|),UPSTREAM(MODIFIER|||||Vv00s0586g00010|||Vv00s0586g00010.t01|)
chrUn	32371973	T	C	1869.9	PASS	1/1	1/1	1/1	AC=6;AF=1.00;AN=6;DP=49;Dels=0.00;FS=0.000;HaplotypeScore=0.0000;MLEAC=6;MLEAF=1.00;MQ=37.03;MQ0=0;QD=38.16;EFF=INTRON(MODIFIER|||||Vv00s0585g00030|||Vv00s0585g00030.t01|),UPSTREAM(MODIFIER|||||Vv00s0586g00010|||Vv00s0586g00010.t01|)
chrUn	32322111	A	T	1062.92	PASS	0/1	0/1	0/1	AC=3;AF=0.500;AN=6;BaseQRankSum=0.963;DP=86;Dels=0.00;FS=4.507;HaplotypeScore=0.9996;MLEAC=3;MLEAF=0.500;MQ=50.14;MQ0=0;MQRankSum=-0.827;QD=12.36;ReadPosRankSum=0.755;EFF=DOWNSTREAM(MODIFIER|||||Vv00s0583g00030|||Vv00s0583g00030.t01|),INTRON(MODIFIER|||||Vv00s0583g00010|||Vv00s0583g00010.t01|),UPSTREAM(MODIFIER|||||Vv00s0583g00020|||Vv00s0583g00020.t01|)
chrUn	32321957	C	T	1071.92	PASS	0/1	0/1	0/1	AC=3;AF=0.500;AN=6;BaseQRankSum=1.301;DP=68;Dels=0.00;FS=9.524;HaplotypeScore=0.0000;MLEAC=3;MLEAF=0.500;MQ=41.81;MQ0=0;MQRankSum=-1.018;QD=15.76;ReadPosRankSum=-0.344;EFF=INTRON(MODIFIER|||||Vv00s0583g00010|||Vv00s0583g00010.t01|),UPSTREAM(MODIFIER|||||Vv00s0583g00020|||Vv00s0583g00020.t01|)
chrUn	32291400	T	C	506.6	PASS	1/1	1/1	1/1	AC=6;AF=1.00;AN=6;DP=16;Dels=0.00;FS=0.000;HaplotypeScore=0.0000;MLEAC=6;MLEAF=1.00;MQ=31.44;MQ0=0;QD=31.66;EFF=SYNONYMOUS_CODING(LOW|SILENT|gaA/gaG|E19||Vv00s0582g00020|||Vv00s0582g00020.t01|Exon_Un_32291198_32291455),UPSTREAM(MODIFIER|||||Vv00s0582g00010|||Vv00s0582g00010.t01|)
chrUn	32291141	C	T	1191.91	PASS	1/1	1/1	1/1	AC=6;AF=1.00;AN=6;DP=32;Dels=0.00;FS=0.000;HaplotypeScore=0.0000;MLEAC=6;MLEAF=1.00;MQ=46.61;MQ0=0;QD=37.25;EFF=INTRON(MODIFIER|||||Vv00s0582g00020|||Vv00s0582g00020.t01|),UPSTREAM(MODIFIER|||||Vv00s0582g00010|||Vv00s0582g00010.t01|)
chrUn	32290914	C	A	622.27	PASS	1/1	1/1	1/1	AC=6;AF=1.00;AN=6;DP=17;Dels=0.00;FS=0.000;HaplotypeScore=0.0000;MLEAC=6;MLEAF=1.00;MQ=48.92;MQ0=0;QD=36.60;EFF=NON_SYNONYMOUS_CODING(MODERATE|MISSENSE|caG/caT|Q137H||Vv00s0582g00020|||Vv00s0582g00020.t01|Exon_Un_32290888_32291065),UPSTREAM(MODIFIER|||||Vv00s0582g00010|||Vv00s0582g00010.t01|)
chrUn	32290759	T	C	555.14	PASS	1/1	1/1	1/1	AC=6;AF=1.00;AN=6;DP=16;Dels=0.00;FS=0.000;HaplotypeScore=0.0000;MLEAC=6;MLEAF=1.00;MQ=41.28;MQ0=0;QD=34.70;EFF=INTRON(MODIFIER|||||Vv00s0582g00020|||Vv00s0582g00020.t01|),UPSTREAM(MODIFIER|||||Vv00s0582g00010|||Vv00s0582g00010.t01|)
chrUn	32290758	A	G	552.14	PASS	1/1	1/1	1/1	AC=6;AF=1.00;AN=6;DP=16;Dels=0.00;FS=0.000;HaplotypeScore=0.0000;MLEAC=6;MLEAF=1.00;MQ=41.28;MQ0=0;QD=34.51;EFF=INTRON(MODIFIER|||||Vv00s0582g00020|||Vv00s0582g00020.t01|),UPSTREAM(MODIFIER|||||Vv00s0582g00010|||Vv00s0582g00010.t01|)
chrUn	32290728	G	A	686.04	PASS	1/1	1/1	1/1	AC=6;AF=1.00;AN=6;DP=21;Dels=0.00;FS=0.000;HaplotypeScore=0.0000;MLEAC=6;MLEAF=1.00;MQ=38.33;MQ0=0;QD=32.67;EFF=INTRON(MODIFIER|||||Vv00s0582g00020|||Vv00s0582g00020.t01|),UPSTREAM(MODIFIER|||||Vv00s0582g00010|||Vv00s0582g00010.t01|)
chrUn	32290560	T	A	572.98	PASS	1/1	1/1	1/1	AC=6;AF=1.00;AN=6;DP=21;Dels=0.00;FS=0.000;HaplotypeScore=0.0000;MLEAC=6;MLEAF=1.00;MQ=27.12;MQ0=0;QD=27.28;EFF=INTRON(MODIFIER|||||Vv00s0582g00020|||Vv00s0582g00020.t01|),UPSTREAM(MODIFIER|||||Vv00s0582g00010|||Vv00s0582g00010.t01|)
chrUn	32290559	G	C	572.98	PASS	1/1	1/1	1/1	AC=6;AF=1.00;AN=6;DP=21;Dels=0.00;FS=0.000;HaplotypeScore=0.0000;MLEAC=6;MLEAF=1.00;MQ=27.12;MQ0=0;QD=27.28;EFF=INTRON(MODIFIER|||||Vv00s0582g00020|||Vv00s0582g00020.t01|),UPSTREAM(MODIFIER|||||Vv00s0582g00010|||Vv00s0582g00010.t01|)
chrUn	32290543	A	C	442.09	PASS	1/1	1/1	1/1	AC=6;AF=1.00;AN=6;DP=16;Dels=0.00;FS=0.000;HaplotypeScore=0.0000;MLEAC=6;MLEAF=1.00;MQ=27.94;MQ0=0;QD=27.63;EFF=INTRON(MODIFIER|||||Vv00s0582g00020|||Vv00s0582g00020.t01|),UPSTREAM(MODIFIER|||||Vv00s0582g00010|||Vv00s0582g00010.t01|)
chrUn	32290457	T	C	358.79	PASS	1/1	1/1	1/1	AC=6;AF=1.00;AN=6;DP=15;Dels=0.00;FS=0.000;HaplotypeScore=0.0000;MLEAC=6;MLEAF=1.00;MQ=25.14;MQ0=0;QD=23.92;EFF=INTRON(MODIFIER|||||Vv00s0582g00020|||Vv00s0582g00020.t01|),UPSTREAM(MODIFIER|||||Vv00s0582g00010|||Vv00s0582g00010.t01|)
chrUn	32290429	C	A	489.27	PASS	1/1	1/1	1/1	AC=6;AF=1.00;AN=6;DP=23;Dels=0.00;FS=0.000;HaplotypeScore=0.0000;MLEAC=6;MLEAF=1.00;MQ=23.88;MQ0=0;QD=21.27;EFF=INTRON(MODIFIER|||||Vv00s0582g00020|||Vv00s0582g00020.t01|),UPSTREAM(MODIFIER|||||Vv00s0582g00010|||Vv00s0582g00010.t01|)
chrUn	32290424	G	T	455.45	PASS	1/1	1/1	1/1	AC=6;AF=1.00;AN=6;DP=24;Dels=0.00;FS=0.000;HaplotypeScore=0.0000;MLEAC=6;MLEAF=1.00;MQ=23.48;MQ0=0;QD=18.98;EFF=INTRON(MODIFIER|||||Vv00s0582g00020|||Vv00s0582g00020.t01|),UPSTREAM(MODIFIER|||||Vv00s0582g00010|||Vv00s0582g00010.t01|)
chrUn	32290420	T	G	445.27	PASS	1/1	1/1	1/1	AC=6;AF=1.00;AN=6;DP=22;Dels=0.00;FS=0.000;HaplotypeScore=0.0000;MLEAC=6;MLEAF=1.00;MQ=23.99;MQ0=0;QD=20.24;EFF=INTRON(MODIFIER|||||Vv00s0582g00020|||Vv00s0582g00020.t01|),UPSTREAM(MODIFIER|||||Vv00s0582g00010|||Vv00s0582g00010.t01|)
chrUn	32290395	T	A	273.67	PASS	1/1	1/1	1/1	AC=6;AF=1.00;AN=6;DP=20;Dels=0.00;FS=0.000;HaplotypeScore=4.7427;MLEAC=6;MLEAF=1.00;MQ=20.47;MQ0=0;QD=13.68;EFF=INTRON(MODIFIER|||||Vv00s0582g00020|||Vv00s0582g00020.t01|),UPSTREAM(MODIFIER|||||Vv00s0582g00010|||Vv00s0582g00010.t01|)
chrUn	32290386	C	G	204.11	PASS	1/1	1/1	1/1	AC=6;AF=1.00;AN=6;DP=18;Dels=0.00;FS=0.000;HaplotypeScore=4.7427;MLEAC=6;MLEAF=1.00;MQ=20.31;MQ0=0;QD=11.34;EFF=INTRON(MODIFIER|||||Vv00s0582g00020|||Vv00s0582g00020.t01|),UPSTREAM(MODIFIER|||||Vv00s0582g00010|||Vv00s0582g00010.t01|)
chrUn	32290281	T	C	1298.95	PASS	1/1	1/1	1/1	AC=6;AF=1.00;AN=6;DP=38;Dels=0.00;FS=0.000;HaplotypeScore=0.0000;MLEAC=6;MLEAF=1.00;MQ=45.55;MQ0=0;QD=34.18;EFF=INTRON(MODIFIER|||||Vv00s0582g00020|||Vv00s0582g00020.t01|),UPSTREAM(MODIFIER|||||Vv00s0582g00010|||Vv00s0582g00010.t01|)
chrUn	32290181	T	A	1360.57	PASS	1/1	1/1	1/1	AC=6;AF=1.00;AN=6;DP=40;Dels=0.00;FS=0.000;HaplotypeScore=0.0000;MLEAC=6;MLEAF=1.00;MQ=49.89;MQ0=0;QD=34.01;EFF=INTRON(MODIFIER|||||Vv00s0582g00020|||Vv00s0582g00020.t01|),UPSTREAM(MODIFIER|||||Vv00s0582g00010|||Vv00s0582g00010.t01|)
chrUn	32290164	T	C	1108.25	PASS	1/1	1/1	1/1	AC=6;AF=1.00;AN=6;DP=34;Dels=0.00;FS=0.000;HaplotypeScore=0.0000;MLEAC=6;MLEAF=1.00;MQ=51.50;MQ0=0;QD=32.60;EFF=INTRON(MODIFIER|||||Vv00s0582g00020|||Vv00s0582g00020.t01|),UPSTREAM(MODIFIER|||||Vv00s0582g00010|||Vv00s0582g00010.t01|)
chrUn	32290122	A	T	1269.93	PASS	1/1	1/1	1/1	AC=6;AF=1.00;AN=6;DP=36;Dels=0.00;FS=0.000;HaplotypeScore=0.0000;MLEAC=6;MLEAF=1.00;MQ=53.39;MQ0=0;QD=35.28;EFF=INTRON(MODIFIER|||||Vv00s0582g00020|||Vv00s0582g00020.t01|),UPSTREAM(MODIFIER|||||Vv00s0582g00010|||Vv00s0582g00010.t01|)
chrUn	32290060	G	A	1078.37	PASS	1/1	1/1	1/1	AC=6;AF=1.00;AN=6;DP=28;Dels=0.00;FS=0.000;HaplotypeScore=0.0000;MLEAC=6;MLEAF=1.00;MQ=56.69;MQ0=0;QD=38.51;EFF=INTRON(MODIFIER|||||Vv00s0582g00020|||Vv00s0582g00020.t01|),UPSTREAM(MODIFIER|||||Vv00s0582g00010|||Vv00s0582g00010.t01|)
chrUn	32290054	A	C	1001.37	PASS	1/1	1/1	1/1	AC=6;AF=1.00;AN=6;DP=26;Dels=0.00;FS=0.000;HaplotypeScore=0.0000;MLEAC=6;MLEAF=1.00;MQ=55.48;MQ0=0;QD=38.51;EFF=INTRON(MODIFIER|||||Vv00s0582g00020|||Vv00s0582g00020.t01|),UPSTREAM(MODIFIER|||||Vv00s0582g00010|||Vv00s0582g00010.t01|)
chrUn	32290034	G	A	1058.37	PASS	1/1	1/1	1/1	AC=6;AF=1.00;AN=6;DP=27;Dels=0.00;FS=0.000;HaplotypeScore=0.0000;MLEAC=6;MLEAF=1.00;MQ=55.16;MQ0=0;QD=39.20;EFF=INTRON(MODIFIER|||||Vv00s0582g00020|||Vv00s0582g00020.t01|),UPSTREAM(MODIFIER|||||Vv00s0582g00010|||Vv00s0582g00010.t01|)
chrUn	32289609	G	C	1240.57	PASS	1/1	1/1	1/1	AC=6;AF=1.00;AN=6;DP=32;Dels=0.00;FS=0.000;HaplotypeScore=0.0000;MLEAC=6;MLEAF=1.00;MQ=51.80;MQ0=0;QD=38.77;EFF=NON_SYNONYMOUS_CODING(MODERATE|MISSENSE|gaC/gaG|D152E||Vv00s0582g00020|||Vv00s0582g00020.t01|Exon_Un_32289158_32289627),UPSTREAM(MODIFIER|||||Vv00s0582g00010|||Vv00s0582g00010.t01|)
chrUn	32289462	A	C	715.26	PASS	1/1	1/1	1/1	AC=6;AF=1.00;AN=6;DP=25;Dels=0.00;FS=0.000;HaplotypeScore=0.0000;MLEAC=6;MLEAF=1.00;MQ=31.26;MQ0=0;QD=28.61;EFF=NON_SYNONYMOUS_CODING(MODERATE|MISSENSE|agT/agG|S201R||Vv00s0582g00020|||Vv00s0582g00020.t01|Exon_Un_32289158_32289627),UPSTREAM(MODIFIER|||||Vv00s0582g00010|||Vv00s0582g00010.t01|)
chrUn	32289404	T	G	540.3	PASS	1/1	1/1	1/1	AC=6;AF=1.00;AN=6;DP=17;Dels=0.00;FS=0.000;HaplotypeScore=0.0000;MLEAC=6;MLEAF=1.00;MQ=29.40;MQ0=0;QD=31.78;EFF=NON_SYNONYMOUS_CODING(MODERATE|MISSENSE|Atg/Ctg|M221L||Vv00s0582g00020|||Vv00s0582g00020.t01|Exon_Un_32289158_32289627),UPSTREAM(MODIFIER|||||Vv00s0582g00010|||Vv00s0582g00010.t01|)
chrUn	32289077	G	A	720.37	PASS	1/1	1/1	1/1	AC=6;AF=1.00;AN=6;DP=23;Dels=0.00;FS=0.000;HaplotypeScore=0.0000;MLEAC=6;MLEAF=1.00;MQ=38.84;MQ0=0;QD=31.32;EFF=INTRON(MODIFIER|||||Vv00s0582g00020|||Vv00s0582g00020.t01|),UPSTREAM(MODIFIER|||||Vv00s0582g00010|||Vv00s0582g00010.t01|)
chrUn	32288849	T	C	946.57	PASS	1/1	1/1	1/1	AC=6;AF=1.00;AN=6;DP=27;Dels=0.00;FS=0.000;HaplotypeScore=0.0000;MLEAC=6;MLEAF=1.00;MQ=40.76;MQ0=0;QD=35.06;EFF=INTRON(MODIFIER|||||Vv00s0582g00020|||Vv00s0582g00020.t01|),UPSTREAM(MODIFIER|||||Vv00s0582g00010|||Vv00s0582g00010.t01|)
chrUn	32288828	T	C	1064.99	PASS	1/1	1/1	1/1	AC=6;AF=1.00;AN=6;DP=32;Dels=0.00;FS=0.000;HaplotypeScore=0.0000;MLEAC=6;MLEAF=1.00;MQ=37.23;MQ0=0;QD=33.28;EFF=INTRON(MODIFIER|||||Vv00s0582g00020|||Vv00s0582g00020.t01|),UPSTREAM(MODIFIER|||||Vv00s0582g00010|||Vv00s0582g00010.t01|)
chrUn	32288743	T	C	842.04	PASS	1/1	1/1	1/1	AC=6;AF=1.00;AN=6;BaseQRankSum=1.614;DP=29;Dels=0.00;FS=0.000;HaplotypeScore=1.9033;MLEAC=6;MLEAF=1.00;MQ=39.69;MQ0=0;MQRankSum=-1.494;QD=29.04;ReadPosRankSum=1.016;EFF=INTRON(MODIFIER|||||Vv00s0582g00020|||Vv00s0582g00020.t01|),UPSTREAM(MODIFIER|||||Vv00s0582g00010|||Vv00s0582g00010.t01|)
chrUn	32288712	T	C	1097.91	PASS	1/1	1/1	1/1	AC=6;AF=1.00;AN=6;DP=32;Dels=0.00;FS=0.000;HaplotypeScore=0.3053;MLEAC=6;MLEAF=1.00;MQ=44.62;MQ0=0;QD=34.31;EFF=INTRON(MODIFIER|||||Vv00s0582g00020|||Vv00s0582g00020.t01|),UPSTREAM(MODIFIER|||||Vv00s0582g00010|||Vv00s0582g00010.t01|)
chrUn	32288432	A	T	1407.92	PASS	0/1	0/1	0/1	AC=3;AF=0.500;AN=6;BaseQRankSum=-0.209;DP=86;Dels=0.00;FS=1.970;HaplotypeScore=0.6178;MLEAC=3;MLEAF=0.500;MQ=25.87;MQ0=0;MQRankSum=1.179;QD=16.37;ReadPosRankSum=1.503;EFF=INTRON(MODIFIER|||||Vv00s0582g00020|||Vv00s0582g00020.t01|),UPSTREAM(MODIFIER|||||Vv00s0582g00010|||Vv00s0582g00010.t01|)
chrUn	32287890	T	C	291.01	PASS	1/1	1/1	1/1	AC=6;AF=1.00;AN=6;DP=21;Dels=0.00;FS=0.000;HaplotypeScore=0.0000;MLEAC=6;MLEAF=1.00;MQ=21.69;MQ0=0;QD=13.86;EFF=UPSTREAM(MODIFIER|||||Vv00s0581g00010|||Vv00s0581g00010.t01|),UPSTREAM(MODIFIER|||||Vv00s0582g00010|||Vv00s0582g00010.t01|),UTR_3_PRIME(MODIFIER|||||Vv00s0582g00020|||Vv00s0582g00020.t01|Utr3prime_chrUn_32287831_32288118)
chrUn	32287859	C	G	1036.91	PASS	1/1	1/1	1/1	AC=6;AF=1.00;AN=6;DP=64;Dels=0.00;FS=0.000;HaplotypeScore=0.0000;MLEAC=6;MLEAF=1.00;MQ=27.00;MQ0=0;QD=16.20;EFF=UPSTREAM(MODIFIER|||||Vv00s0581g00010|||Vv00s0581g00010.t01|),UPSTREAM(MODIFIER|||||Vv00s0582g00010|||Vv00s0582g00010.t01|),UTR_3_PRIME(MODIFIER|||||Vv00s0582g00020|||Vv00s0582g00020.t01|Utr3prime_chrUn_32287831_32288118)
chrUn	32243315	A	C	1986.37	PASS	1/1	1/1	1/1	AC=6;AF=1.00;AN=6;DP=50;Dels=0.00;FS=0.000;HaplotypeScore=0.0000;MLEAC=6;MLEAF=1.00;MQ=57.63;MQ0=0;QD=39.73;EFF=INTRON(MODIFIER|||||Vv00s0580g00010|||Vv00s0580g00010.t01|),UPSTREAM(MODIFIER|||||Vv00s0580g00020|||Vv00s0580g00020.t01|)
chrUn	32240851	A	G	3425.57	PASS	1/1	1/1	1/1	AC=6;AF=1.00;AN=6;DP=89;Dels=0.00;FS=0.000;HaplotypeScore=0.0000;MLEAC=6;MLEAF=1.00;MQ=54.12;MQ0=0;QD=38.49;EFF=INTRON(MODIFIER|||||Vv00s0580g00010|||Vv00s0580g00010.t01|),UPSTREAM(MODIFIER|||||Vv00s0580g00020|||Vv00s0580g00020.t01|)
chrUn	32240829	G	A	3200.94	PASS	1/1	1/1	1/1	AC=6;AF=1.00;AN=6;DP=84;Dels=0.00;FS=0.000;HaplotypeScore=0.0000;MLEAC=6;MLEAF=1.00;MQ=55.32;MQ0=0;QD=38.11;EFF=INTRON(MODIFIER|||||Vv00s0580g00010|||Vv00s0580g00010.t01|),UPSTREAM(MODIFIER|||||Vv00s0580g00020|||Vv00s0580g00020.t01|)
chrUn	32010826	A	G	1212.92	PASS	0/1	0/1	0/1	AC=3;AF=0.500;AN=6;BaseQRankSum=0.726;DP=87;Dels=0.00;FS=8.744;HaplotypeScore=0.0000;MLEAC=3;MLEAF=0.500;MQ=44.17;MQ0=0;MQRankSum=-0.896;QD=13.94;ReadPosRankSum=0.955;EFF=SYNONYMOUS_CODING(LOW|SILENT|gtT/gtC|V193||Vv00s0567g00060|||Vv00s0567g00060.t01|Exon_Un_32010810_32010971),UPSTREAM(MODIFIER|||||Vv00s0567g00030|||Vv00s0567g00030.t01|),UPSTREAM(MODIFIER|||||Vv00s0567g00040|||Vv00s0567g00040.t0…
chrUn	31867945	A	G	1413.9	PASS	1/1	1/1	1/1	AC=6;AF=1.00;AN=6;DP=57;Dels=0.00;FS=0.000;HaplotypeScore=0.0000;MLEAC=6;MLEAF=1.00;MQ=34.68;MQ0=0;QD=24.81;EFF=DOWNSTREAM(MODIFIER|||||Vv00s0561g00010|||Vv00s0561g00010.t01|),DOWNSTREAM(MODIFIER|||||Vv00s0561g00030|||Vv00s0561g00030.t01|),SYNONYMOUS_CODING(LOW|SILENT|cgT/cgC|R241||Vv00s0561g00020|||Vv00s0561g00020.t01|Exon_Un_31867866_31868092),UPSTREAM(MODIFIER|||||Vv00s0560g00020|||Vv00s0560g0…
chrUn	31867936	G	A	994.93	PASS	1/1	1/1	1/1	AC=6;AF=1.00;AN=6;DP=46;Dels=0.00;FS=0.000;HaplotypeScore=0.0000;MLEAC=6;MLEAF=1.00;MQ=33.04;MQ0=0;QD=21.63;EFF=DOWNSTREAM(MODIFIER|||||Vv00s0561g00010|||Vv00s0561g00010.t01|),DOWNSTREAM(MODIFIER|||||Vv00s0561g00030|||Vv00s0561g00030.t01|),SYNONYMOUS_CODING(LOW|SILENT|agC/agT|S244||Vv00s0561g00020|||Vv00s0561g00020.t01|Exon_Un_31867866_31868092),UPSTREAM(MODIFIER|||||Vv00s0560g00020|||Vv00s0560g0…
chrUn	31867918	T	A	1178.92	PASS	1/1	1/1	1/1	AC=6;AF=1.00;AN=6;DP=41;Dels=0.00;FS=0.000;HaplotypeScore=12.3297;MLEAC=6;MLEAF=1.00;MQ=39.18;MQ0=0;QD=28.75;EFF=DOWNSTREAM(MODIFIER|||||Vv00s0561g00010|||Vv00s0561g00010.t01|),DOWNSTREAM(MODIFIER|||||Vv00s0561g00030|||Vv00s0561g00030.t01|),SYNONYMOUS_CODING(LOW|SILENT|gtA/gtT|V250||Vv00s0561g00020|||Vv00s0561g00020.t01|Exon_Un_31867866_31868092),UPSTREAM(MODIFIER|||||Vv00s0560g00020|||Vv00s0560g…
chrUn	31867755	T	G	2257.9	PASS	1/1	1/1	1/1	AC=6;AF=1.00;AN=6;DP=74;Dels=0.00;FS=0.000;HaplotypeScore=0.0000;MLEAC=6;MLEAF=1.00;MQ=39.09;MQ0=0;QD=30.51;EFF=DOWNSTREAM(MODIFIER|||||Vv00s0561g00010|||Vv00s0561g00010.t01|),DOWNSTREAM(MODIFIER|||||Vv00s0561g00030|||Vv00s0561g00030.t01|),UPSTREAM(MODIFIER|||||Vv00s0560g00020|||Vv00s0560g00020.t01|),UTR_3_PRIME(MODIFIER|||||Vv00s0561g00020|||Vv00s0561g00020.t01|Utr3prime_chrUn_31867720_31867808)
chrUn	31867742	C	A	2028.9	PASS	1/1	1/1	1/1	AC=6;AF=1.00;AN=6;DP=68;Dels=0.00;FS=0.000;HaplotypeScore=0.0000;MLEAC=6;MLEAF=1.00;MQ=39.38;MQ0=0;QD=29.84;EFF=DOWNSTREAM(MODIFIER|||||Vv00s0561g00010|||Vv00s0561g00010.t01|),DOWNSTREAM(MODIFIER|||||Vv00s0561g00030|||Vv00s0561g00030.t01|),UPSTREAM(MODIFIER|||||Vv00s0560g00020|||Vv00s0560g00020.t01|),UTR_3_PRIME(MODIFIER|||||Vv00s0561g00020|||Vv00s0561g00020.t01|Utr3prime_chrUn_31867720_31867808)
chrUn	31867739	T	C	735.92	PASS	0/1	0/1	0/1	AC=3;AF=0.500;AN=6;BaseQRankSum=-0.151;DP=65;Dels=0.00;FS=8.781;HaplotypeScore=0.0000;MLEAC=3;MLEAF=0.500;MQ=39.26;MQ0=0;MQRankSum=-2.657;QD=11.32;ReadPosRankSum=0.531;EFF=DOWNSTREAM(MODIFIER|||||Vv00s0561g00010|||Vv00s0561g00010.t01|),DOWNSTREAM(MODIFIER|||||Vv00s0561g00030|||Vv00s0561g00030.t01|),UPSTREAM(MODIFIER|||||Vv00s0560g00020|||Vv00s0560g00020.t01|),UTR_3_PRIME(MODIFIER|||||Vv00s0561g00…
chrUn	31867724	T	C	1631.9	PASS	1/1	1/1	1/1	AC=6;AF=1.00;AN=6;DP=52;Dels=0.00;FS=0.000;HaplotypeScore=0.0000;MLEAC=6;MLEAF=1.00;MQ=40.46;MQ0=0;QD=31.38;EFF=DOWNSTREAM(MODIFIER|||||Vv00s0561g00010|||Vv00s0561g00010.t01|),DOWNSTREAM(MODIFIER|||||Vv00s0561g00030|||Vv00s0561g00030.t01|),UPSTREAM(MODIFIER|||||Vv00s0560g00020|||Vv00s0560g00020.t01|),UTR_3_PRIME(MODIFIER|||||Vv00s0561g00020|||Vv00s0561g00020.t01|Utr3prime_chrUn_31867720_31867808)
chrUn	31862746	A	T	1317.92	PASS	0/1	0/1	0/1	AC=3;AF=0.500;AN=6;BaseQRankSum=-2.402;DP=91;Dels=0.00;FS=2.724;HaplotypeScore=0.2447;MLEAC=3;MLEAF=0.500;MQ=58.25;MQ0=0;MQRankSum=-0.155;QD=14.48;ReadPosRankSum=-0.782;EFF=DOWNSTREAM(MODIFIER|||||Vv00s0561g00020|||Vv00s0561g00020.t01|),SYNONYMOUS_CODING(LOW|SILENT|gtT/gtA|V97||Vv00s0560g00020|||Vv00s0560g00020.t01|Exon_Un_31862406_31863035),UPSTREAM(MODIFIER|||||Vv00s0561g00010|||Vv00s0561g00010…
chrUn	31659776	C	G	1823.37	PASS	1/1	1/1	1/1	AC=6;AF=1.00;AN=6;DP=47;Dels=0.00;FS=0.000;HaplotypeScore=0.0000;MLEAC=6;MLEAF=1.00;MQ=55.31;MQ0=0;QD=38.80;EFF=DOWNSTREAM(MODIFIER|||||Vv00s0551g00030|||Vv00s0551g00030.t01|),INTRON(MODIFIER|||||Vv00s0551g00020|||Vv00s0551g00020.t01|),UPSTREAM(MODIFIER|||||Vv00s0551g00010|||Vv00s0551g00010.t01|)
chrUn	31659653	C	T	2024.37	PASS	1/1	1/1	1/1	AC=6;AF=1.00;AN=6;DP=51;Dels=0.00;FS=0.000;HaplotypeScore=0.2980;MLEAC=6;MLEAF=1.00;MQ=57.03;MQ0=0;QD=39.69;EFF=DOWNSTREAM(MODIFIER|||||Vv00s0551g00030|||Vv00s0551g00030.t01|),INTRON(MODIFIER|||||Vv00s0551g00020|||Vv00s0551g00020.t01|),UPSTREAM(MODIFIER|||||Vv00s0551g00010|||Vv00s0551g00010.t01|)
chrUn	31659554	T	C	1881.37	PASS	1/1	1/1	1/1	AC=6;AF=1.00;AN=6;DP=47;Dels=0.00;FS=0.000;HaplotypeScore=0.0000;MLEAC=6;MLEAF=1.00;MQ=59.01;MQ0=0;QD=40.03;EFF=INTRON(MODIFIER|||||Vv00s0551g00020|||Vv00s0551g00020.t01|),UPSTREAM(MODIFIER|||||Vv00s0551g00010|||Vv00s0551g00010.t01|)
chrUn	31659511	T	A	1551.37	PASS	1/1	1/1	1/1	AC=6;AF=1.00;AN=6;DP=39;Dels=0.00;FS=0.000;HaplotypeScore=0.0000;MLEAC=6;MLEAF=1.00;MQ=60.00;MQ0=0;QD=39.78;EFF=INTRON(MODIFIER|||||Vv00s0551g00020|||Vv00s0551g00020.t01|),UPSTREAM(MODIFIER|||||Vv00s0551g00010|||Vv00s0551g00010.t01|)
chrUn	31659148	C	T	1031.37	PASS	1/1	1/1	1/1	AC=6;AF=1.00;AN=6;DP=27;Dels=0.00;FS=0.000;HaplotypeScore=0.0000;MLEAC=6;MLEAF=1.00;MQ=57.28;MQ0=0;QD=38.20;EFF=SYNONYMOUS_CODING(LOW|SILENT|taC/taT|Y30||Vv00s0551g00020|||Vv00s0551g00020.t01|Exon_Un_31659062_31659228),UPSTREAM(MODIFIER|||||Vv00s0551g00010|||Vv00s0551g00010.t01|)
chrUn	31659076	C	T	1985.37	PASS	1/1	1/1	1/1	AC=6;AF=1.00;AN=6;DP=52;Dels=0.00;FS=0.000;HaplotypeScore=0.0000;MLEAC=6;MLEAF=1.00;MQ=53.64;MQ0=0;QD=38.18;EFF=SYNONYMOUS_CODING(LOW|SILENT|taC/taT|Y6||Vv00s0551g00020|||Vv00s0551g00020.t01|Exon_Un_31659062_31659228),UPSTREAM(MODIFIER|||||Vv00s0551g00010|||Vv00s0551g00010.t01|)
chrUn	31658887	A	G	1375.37	PASS	1/1	1/1	1/1	AC=6;AF=1.00;AN=6;DP=35;Dels=0.00;FS=0.000;HaplotypeScore=0.0000;MLEAC=6;MLEAF=1.00;MQ=57.44;MQ0=0;QD=39.30;EFF=INTRON(MODIFIER|||||Vv00s0551g00020|||Vv00s0551g00020.t01|),UPSTREAM(MODIFIER|||||Vv00s0551g00010|||Vv00s0551g00010.t01|)
chrUn	31658873	G	T	1252.37	PASS	1/1	1/1	1/1	AC=6;AF=1.00;AN=6;DP=32;Dels=0.00;FS=0.000;HaplotypeScore=0.0000;MLEAC=6;MLEAF=1.00;MQ=57.95;MQ0=0;QD=39.14;EFF=INTRON(MODIFIER|||||Vv00s0551g00020|||Vv00s0551g00020.t01|),UPSTREAM(MODIFIER|||||Vv00s0551g00010|||Vv00s0551g00010.t01|)
chrUn	31658846	A	T	1291.37	PASS	1/1	1/1	1/1	AC=6;AF=1.00;AN=6;DP=33;Dels=0.00;FS=0.000;HaplotypeScore=0.0000;MLEAC=6;MLEAF=1.00;MQ=57.29;MQ0=0;QD=39.13;EFF=INTRON(MODIFIER|||||Vv00s0551g00020|||Vv00s0551g00020.t01|),UPSTREAM(MODIFIER|||||Vv00s0551g00010|||Vv00s0551g00010.t01|)
chrUn	31654876	C	T	849.37	PASS	1/1	1/1	1/1	AC=6;AF=1.00;AN=6;DP=26;Dels=0.00;FS=0.000;HaplotypeScore=0.0000;MLEAC=6;MLEAF=1.00;MQ=57.06;MQ0=0;QD=32.67;EFF=UPSTREAM(MODIFIER|||||Vv00s0551g00020|||Vv00s0551g00020.t01|),UTR_5_PRIME(MODIFIER|||||Vv00s0551g00010|||Vv00s0551g00010.t01|Utr5prime_chrUn_31654848_31654908)
chrUn	31654871	A	C	1242.45	PASS	1/1	1/1	1/1	AC=6;AF=1.00;AN=6;DP=33;Dels=0.00;FS=0.000;HaplotypeScore=0.0000;MLEAC=6;MLEAF=1.00;MQ=57.69;MQ0=0;QD=37.65;EFF=UPSTREAM(MODIFIER|||||Vv00s0551g00020|||Vv00s0551g00020.t01|),UTR_5_PRIME(MODIFIER|||||Vv00s0551g00010|||Vv00s0551g00010.t01|Utr5prime_chrUn_31654848_31654908)
chrUn	31654644	A	G	1038.37	PASS	1/1	1/1	1/1	AC=6;AF=1.00;AN=6;DP=28;Dels=0.00;FS=0.000;HaplotypeScore=0.2447;MLEAC=6;MLEAF=1.00;MQ=55.71;MQ0=0;QD=37.08;EFF=SYNONYMOUS_CODING(LOW|SILENT|acT/acC|T68||Vv00s0551g00010|||Vv00s0551g00010.t01|Exon_Un_31654085_31654846),UPSTREAM(MODIFIER|||||Vv00s0551g00020|||Vv00s0551g00020.t01|)
chrUn	31556794	G	C	684.37	PASS	1/1	1/1	1/1	AC=6;AF=1.00;AN=6;DP=23;Dels=0.00;FS=0.000;HaplotypeScore=0.0000;MLEAC=6;MLEAF=1.00;MQ=29.05;MQ0=0;QD=29.76;EFF=INTRON(MODIFIER|||||Vv00s0540g00020|||Vv00s0540g00020.t01|),UPSTREAM(MODIFIER|||||Vv00s0540g00010|||Vv00s0540g00010.t01|)
chrUn	31554925	G	A	627.37	PASS	1/1	1/1	1/1	AC=6;AF=1.00;AN=6;DP=18;Dels=0.00;FS=0.000;HaplotypeScore=0.0000;MLEAC=6;MLEAF=1.00;MQ=34.94;MQ0=0;QD=34.85;EFF=INTRON(MODIFIER|||||Vv00s0540g00020|||Vv00s0540g00020.t01|),UPSTREAM(MODIFIER|||||Vv00s0540g00010|||Vv00s0540g00010.t01|)
chrUn	31553693	T	C	629.64	PASS	1/1	1/1	1/1	AC=6;AF=1.00;AN=6;DP=17;Dels=0.00;FS=0.000;HaplotypeScore=0.0000;MLEAC=6;MLEAF=1.00;MQ=52.38;MQ0=0;QD=37.04;EFF=NON_SYNONYMOUS_CODING(MODERATE|MISSENSE|tAt/tGt|Y1033C||Vv00s0540g00020|||Vv00s0540g00020.t01|Exon_Un_31553530_31553767),UPSTREAM(MODIFIER|||||Vv00s0540g00010|||Vv00s0540g00010.t01|)
chrUn	31553526	C	G	616.64	PASS	1/1	1/1	1/1	AC=6;AF=1.00;AN=6;DP=17;Dels=0.00;FS=0.000;HaplotypeScore=0.0000;MLEAC=6;MLEAF=1.00;MQ=55.84;MQ0=0;QD=36.27;EFF=INTRON(MODIFIER|||||Vv00s0540g00020|||Vv00s0540g00020.t01|),UPSTREAM(MODIFIER|||||Vv00s0540g00010|||Vv00s0540g00010.t01|)
chrUn	31552927	T	C	707.6	PASS	1/1	1/1	1/1	AC=6;AF=1.00;AN=6;DP=20;Dels=0.00;FS=0.000;HaplotypeScore=0.0000;MLEAC=6;MLEAF=1.00;MQ=43.03;MQ0=0;QD=35.38;EFF=SYNONYMOUS_CODING(LOW|SILENT|tcA/tcG|S1228||Vv00s0540g00020|||Vv00s0540g00020.t01|Exon_Un_31552887_31553198),UPSTREAM(MODIFIER|||||Vv00s0540g00010|||Vv00s0540g00010.t01|)
chrUn	31431122	A	G	1204.92	PASS	0/1	0/1	0/1	AC=3;AF=0.500;AN=6;BaseQRankSum=1.540;DP=80;Dels=0.00;FS=3.002;HaplotypeScore=0.6622;MLEAC=3;MLEAF=0.500;MQ=53.71;MQ0=0;MQRankSum=0.799;QD=15.06;ReadPosRankSum=1.425;EFF=DOWNSTREAM(MODIFIER|||||Vv00s0532g00020|||Vv00s0532g00020.t01|),DOWNSTREAM(MODIFIER|||||Vv00s0532g00030|||Vv00s0532g00030.t01|),INTRON(MODIFIER|||||Vv00s0532g00040|||Vv00s0532g00040.t01|),UPSTREAM(MODIFIER|||||Vv00s0532g00050|||V…
chrUn	31431119	G	A	3038.9	PASS	1/1	1/1	1/1	AC=6;AF=1.00;AN=6;BaseQRankSum=1.647;DP=81;Dels=0.00;FS=4.033;HaplotypeScore=0.6622;MLEAC=6;MLEAF=1.00;MQ=54.16;MQ0=0;MQRankSum=0.962;QD=37.52;ReadPosRankSum=1.304;EFF=DOWNSTREAM(MODIFIER|||||Vv00s0532g00020|||Vv00s0532g00020.t01|),DOWNSTREAM(MODIFIER|||||Vv00s0532g00030|||Vv00s0532g00030.t01|),INTRON(MODIFIER|||||Vv00s0532g00040|||Vv00s0532g00040.t01|),UPSTREAM(MODIFIER|||||Vv00s0532g00050|||Vv0…
chrUn	31431110	A	G	1154.92	PASS	0/1	0/1	0/1	AC=3;AF=0.500;AN=6;BaseQRankSum=0.019;DP=80;Dels=0.00;FS=4.441;HaplotypeScore=0.0000;MLEAC=3;MLEAF=0.500;MQ=54.09;MQ0=0;MQRankSum=-1.559;QD=14.44;ReadPosRankSum=-1.675;EFF=DOWNSTREAM(MODIFIER|||||Vv00s0532g00020|||Vv00s0532g00020.t01|),DOWNSTREAM(MODIFIER|||||Vv00s0532g00030|||Vv00s0532g00030.t01|),INTRON(MODIFIER|||||Vv00s0532g00040|||Vv00s0532g00040.t01|),UPSTREAM(MODIFIER|||||Vv00s0532g00050||…
chrUn	31431094	T	A	3100.9	PASS	1/1	1/1	1/1	AC=6;AF=1.00;AN=6;DP=82;Dels=0.00;FS=0.000;HaplotypeScore=0.1928;MLEAC=6;MLEAF=1.00;MQ=52.98;MQ0=0;QD=37.82;EFF=DOWNSTREAM(MODIFIER|||||Vv00s0532g00020|||Vv00s0532g00020.t01|),DOWNSTREAM(MODIFIER|||||Vv00s0532g00030|||Vv00s0532g00030.t01|),INTRON(MODIFIER|||||Vv00s0532g00040|||Vv00s0532g00040.t01|),UPSTREAM(MODIFIER|||||Vv00s0532g00050|||Vv00s0532g00050.t01|)
chrUn	31431091	G	A	1189.92	PASS	0/1	0/1	0/1	AC=3;AF=0.500;AN=6;BaseQRankSum=-1.203;DP=84;Dels=0.00;FS=4.246;HaplotypeScore=0.4374;MLEAC=3;MLEAF=0.500;MQ=53.16;MQ0=0;MQRankSum=-1.668;QD=14.17;ReadPosRankSum=-0.461;EFF=DOWNSTREAM(MODIFIER|||||Vv00s0532g00020|||Vv00s0532g00020.t01|),DOWNSTREAM(MODIFIER|||||Vv00s0532g00030|||Vv00s0532g00030.t01|),INTRON(MODIFIER|||||Vv00s0532g00040|||Vv00s0532g00040.t01|),UPSTREAM(MODIFIER|||||Vv00s0532g00050|…
chrUn	31429904	T	C	1398.92	PASS	0/1	0/1	0/1	AC=3;AF=0.500;AN=6;BaseQRankSum=0.150;DP=88;Dels=0.00;FS=4.225;HaplotypeScore=0.5550;MLEAC=3;MLEAF=0.500;MQ=58.68;MQ0=0;MQRankSum=0.225;QD=15.90;ReadPosRankSum=0.234;EFF=DOWNSTREAM(MODIFIER|||||Vv00s0532g00020|||Vv00s0532g00020.t01|),INTRON(MODIFIER|||||Vv00s0532g00030|||Vv00s0532g00030.t01|),UPSTREAM(MODIFIER|||||Vv00s0532g00040|||Vv00s0532g00040.t01|),UPSTREAM(MODIFIER|||||Vv00s0532g00050|||Vv0…
chrUn	31429819	G	C	1757.91	PASS	1/1	1/1	1/1	AC=6;AF=1.00;AN=6;DP=46;Dels=0.00;FS=0.000;HaplotypeScore=0.0000;MLEAC=6;MLEAF=1.00;MQ=57.98;MQ0=0;QD=38.22;EFF=DOWNSTREAM(MODIFIER|||||Vv00s0532g00020|||Vv00s0532g00020.t01|),INTRON(MODIFIER|||||Vv00s0532g00030|||Vv00s0532g00030.t01|),UPSTREAM(MODIFIER|||||Vv00s0532g00040|||Vv00s0532g00040.t01|),UPSTREAM(MODIFIER|||||Vv00s0532g00050|||Vv00s0532g00050.t01|)
chrUn	31428532	T	A	968.37	PASS	1/1	1/1	1/1	AC=6;AF=1.00;AN=6;DP=26;Dels=0.00;FS=0.000;HaplotypeScore=0.0000;MLEAC=6;MLEAF=1.00;MQ=56.89;MQ0=0;QD=37.24;EFF=INTRON(MODIFIER|||||Vv00s0532g00020|||Vv00s0532g00020.t01|),UPSTREAM(MODIFIER|||||Vv00s0532g00030|||Vv00s0532g00030.t01|),UPSTREAM(MODIFIER|||||Vv00s0532g00040|||Vv00s0532g00040.t01|),UPSTREAM(MODIFIER|||||Vv00s0532g00050|||Vv00s0532g00050.t01|)
chrUn	31428213	C	A	2058.08	PASS	1/1	1/1	1/1	AC=6;AF=1.00;AN=6;DP=57;Dels=0.00;FS=0.000;HaplotypeScore=0.3328;MLEAC=6;MLEAF=1.00;MQ=56.27;MQ0=0;QD=36.11;EFF=INTRON(MODIFIER|||||Vv00s0532g00020|||Vv00s0532g00020.t01|),UPSTREAM(MODIFIER|||||Vv00s0532g00030|||Vv00s0532g00030.t01|),UPSTREAM(MODIFIER|||||Vv00s0532g00040|||Vv00s0532g00040.t01|),UPSTREAM(MODIFIER|||||Vv00s0532g00050|||Vv00s0532g00050.t01|)
chrUn	31428188	T	A	2508.91	PASS	1/1	1/1	1/1	AC=6;AF=1.00;AN=6;DP=66;Dels=0.03;FS=0.000;HaplotypeScore=0.0000;MLEAC=6;MLEAF=1.00;MQ=57.71;MQ0=0;QD=38.01;EFF=INTRON(MODIFIER|||||Vv00s0532g00020|||Vv00s0532g00020.t01|),UPSTREAM(MODIFIER|||||Vv00s0532g00030|||Vv00s0532g00030.t01|),UPSTREAM(MODIFIER|||||Vv00s0532g00040|||Vv00s0532g00040.t01|),UPSTREAM(MODIFIER|||||Vv00s0532g00050|||Vv00s0532g00050.t01|)
chrUn	31428187	G	T	2520.91	PASS	1/1	1/1	1/1	AC=6;AF=1.00;AN=6;DP=66;Dels=0.03;FS=0.000;HaplotypeScore=0.0000;MLEAC=6;MLEAF=1.00;MQ=57.71;MQ0=0;QD=38.20;EFF=INTRON(MODIFIER|||||Vv00s0532g00020|||Vv00s0532g00020.t01|),UPSTREAM(MODIFIER|||||Vv00s0532g00030|||Vv00s0532g00030.t01|),UPSTREAM(MODIFIER|||||Vv00s0532g00040|||Vv00s0532g00040.t01|),UPSTREAM(MODIFIER|||||Vv00s0532g00050|||Vv00s0532g00050.t01|)
chrUn	31427899	T	A	1807.37	PASS	1/1	1/1	1/1	AC=6;AF=1.00;AN=6;DP=46;Dels=0.00;FS=0.000;HaplotypeScore=0.0000;MLEAC=6;MLEAF=1.00;MQ=56.75;MQ0=0;QD=39.29;EFF=INTRON(MODIFIER|||||Vv00s0532g00020|||Vv00s0532g00020.t01|),UPSTREAM(MODIFIER|||||Vv00s0532g00030|||Vv00s0532g00030.t01|),UPSTREAM(MODIFIER|||||Vv00s0532g00040|||Vv00s0532g00040.t01|),UPSTREAM(MODIFIER|||||Vv00s0532g00050|||Vv00s0532g00050.t01|)
chrUn	31427502	C	T	1034.92	PASS	1/1	1/1	1/1	AC=6;AF=1.00;AN=6;DP=27;Dels=0.00;FS=0.000;HaplotypeScore=0.0000;MLEAC=6;MLEAF=1.00;MQ=58.78;MQ0=0;QD=38.33;EFF=INTRON(MODIFIER|||||Vv00s0532g00020|||Vv00s0532g00020.t01|),UPSTREAM(MODIFIER|||||Vv00s0532g00030|||Vv00s0532g00030.t01|),UPSTREAM(MODIFIER|||||Vv00s0532g00040|||Vv00s0532g00040.t01|),UPSTREAM(MODIFIER|||||Vv00s0532g00050|||Vv00s0532g00050.t01|)
chrUn	31427379	A	T	2870.9	PASS	1/1	1/1	1/1	AC=6;AF=1.00;AN=6;BaseQRankSum=-0.897;DP=91;Dels=0.00;FS=1.738;HaplotypeScore=6.6042;MLEAC=6;MLEAF=1.00;MQ=35.73;MQ0=0;MQRankSum=1.681;QD=31.55;ReadPosRankSum=-3.509;EFF=INTRON(MODIFIER|||||Vv00s0532g00020|||Vv00s0532g00020.t01|),UPSTREAM(MODIFIER|||||Vv00s0532g00030|||Vv00s0532g00030.t01|),UPSTREAM(MODIFIER|||||Vv00s0532g00040|||Vv00s0532g00040.t01|),UPSTREAM(MODIFIER|||||Vv00s0532g00050|||Vv00s…
chrUn	31427351	C	G	2767.9	PASS	1/1	1/1	1/1	AC=6;AF=1.00;AN=6;DP=79;Dels=0.00;FS=0.000;HaplotypeScore=20.2276;MLEAC=6;MLEAF=1.00;MQ=44.59;MQ0=0;QD=35.04;EFF=INTRON(MODIFIER|||||Vv00s0532g00020|||Vv00s0532g00020.t01|),UPSTREAM(MODIFIER|||||Vv00s0532g00030|||Vv00s0532g00030.t01|),UPSTREAM(MODIFIER|||||Vv00s0532g00040|||Vv00s0532g00040.t01|),UPSTREAM(MODIFIER|||||Vv00s0532g00050|||Vv00s0532g00050.t01|)
chrUn	31427342	T	A	3199.97	PASS	1/1	1/1	1/1	AC=6;AF=1.00;AN=6;DP=90;Dels=0.00;FS=0.000;HaplotypeScore=0.0000;MLEAC=6;MLEAF=1.00;MQ=46.48;MQ0=0;QD=35.56;EFF=INTRON(MODIFIER|||||Vv00s0532g00020|||Vv00s0532g00020.t01|),UPSTREAM(MODIFIER|||||Vv00s0532g00030|||Vv00s0532g00030.t01|),UPSTREAM(MODIFIER|||||Vv00s0532g00040|||Vv00s0532g00040.t01|),UPSTREAM(MODIFIER|||||Vv00s0532g00050|||Vv00s0532g00050.t01|)
chrUn	31427061	G	A	1666.37	PASS	1/1	1/1	1/1	AC=6;AF=1.00;AN=6;DP=42;Dels=0.00;FS=0.000;HaplotypeScore=0.3263;MLEAC=6;MLEAF=1.00;MQ=58.22;MQ0=0;QD=39.68;EFF=NON_SYNONYMOUS_CODING(MODERATE|MISSENSE|aGt/aAt|S590N||Vv00s0532g00020|||Vv00s0532g00020.t01|Exon_Un_31427008_31427228),UPSTREAM(MODIFIER|||||Vv00s0532g00030|||Vv00s0532g00030.t01|),UPSTREAM(MODIFIER|||||Vv00s0532g00040|||Vv00s0532g00040.t01|),UPSTREAM(MODIFIER|||||Vv00s0532g00050|||Vv0…
chrUn	31426644	T	G	1599.37	PASS	1/1	1/1	1/1	AC=6;AF=1.00;AN=6;BaseQRankSum=0.413;DP=42;Dels=0.00;FS=4.260;HaplotypeScore=0.3332;MLEAC=6;MLEAF=1.00;MQ=55.60;MQ0=0;MQRankSum=1.485;QD=38.08;ReadPosRankSum=0.083;EFF=INTRON(MODIFIER|||||Vv00s0532g00020|||Vv00s0532g00020.t01|),UPSTREAM(MODIFIER|||||Vv00s0532g00030|||Vv00s0532g00030.t01|),UPSTREAM(MODIFIER|||||Vv00s0532g00040|||Vv00s0532g00040.t01|),UPSTREAM(MODIFIER|||||Vv00s0532g00050|||Vv00s05…
chrUn	31426271	C	T	1515.37	PASS	1/1	1/1	1/1	AC=6;AF=1.00;AN=6;DP=40;Dels=0.00;FS=0.000;HaplotypeScore=0.0000;MLEAC=6;MLEAF=1.00;MQ=53.55;MQ0=0;QD=37.88;EFF=INTRON(MODIFIER|||||Vv00s0532g00020|||Vv00s0532g00020.t01|),UPSTREAM(MODIFIER|||||Vv00s0532g00030|||Vv00s0532g00030.t01|),UPSTREAM(MODIFIER|||||Vv00s0532g00040|||Vv00s0532g00040.t01|)
chrUn	31426246	G	C	1541.37	PASS	1/1	1/1	1/1	AC=6;AF=1.00;AN=6;DP=40;Dels=0.00;FS=0.000;HaplotypeScore=0.0000;MLEAC=6;MLEAF=1.00;MQ=55.95;MQ0=0;QD=38.53;EFF=INTRON(MODIFIER|||||Vv00s0532g00020|||Vv00s0532g00020.t01|),UPSTREAM(MODIFIER|||||Vv00s0532g00030|||Vv00s0532g00030.t01|),UPSTREAM(MODIFIER|||||Vv00s0532g00040|||Vv00s0532g00040.t01|)
chrUn	31425959	G	C	2859.9	PASS	1/1	1/1	1/1	AC=6;AF=1.00;AN=6;DP=72;Dels=0.00;FS=0.000;HaplotypeScore=0.2889;MLEAC=6;MLEAF=1.00;MQ=58.94;MQ0=0;QD=39.72;EFF=INTRON(MODIFIER|||||Vv00s0532g00020|||Vv00s0532g00020.t01|),UPSTREAM(MODIFIER|||||Vv00s0532g00030|||Vv00s0532g00030.t01|),UPSTREAM(MODIFIER|||||Vv00s0532g00040|||Vv00s0532g00040.t01|)
chrUn	31425955	G	T	3021.9	PASS	1/1	1/1	1/1	AC=6;AF=1.00;AN=6;DP=77;Dels=0.00;FS=0.000;HaplotypeScore=0.2889;MLEAC=6;MLEAF=1.00;MQ=58.85;MQ0=0;QD=39.25;EFF=INTRON(MODIFIER|||||Vv00s0532g00020|||Vv00s0532g00020.t01|),UPSTREAM(MODIFIER|||||Vv00s0532g00030|||Vv00s0532g00030.t01|),UPSTREAM(MODIFIER|||||Vv00s0532g00040|||Vv00s0532g00040.t01|)
chrUn	31425532	G	A	1417.37	PASS	1/1	1/1	1/1	AC=6;AF=1.00;AN=6;DP=39;Dels=0.00;FS=0.000;HaplotypeScore=0.0000;MLEAC=6;MLEAF=1.00;MQ=55.09;MQ0=0;QD=36.34;EFF=SYNONYMOUS_CODING(LOW|SILENT|aaG/aaA|K429||Vv00s0532g00020|||Vv00s0532g00020.t01|Exon_Un_31425403_31425549),UPSTREAM(MODIFIER|||||Vv00s0532g00030|||Vv00s0532g00030.t01|)
chrUn	31425461	A	G	1604.37	PASS	1/1	1/1	1/1	AC=6;AF=1.00;AN=6;DP=43;Dels=0.00;FS=0.000;HaplotypeScore=0.0000;MLEAC=6;MLEAF=1.00;MQ=51.92;MQ0=0;QD=37.31;EFF=NON_SYNONYMOUS_CODING(MODERATE|MISSENSE|Ata/Gta|I406V||Vv00s0532g00020|||Vv00s0532g00020.t01|Exon_Un_31425403_31425549),UPSTREAM(MODIFIER|||||Vv00s0532g00030|||Vv00s0532g00030.t01|)
chrUn	31425353	T	A	2344.37	PASS	1/1	1/1	1/1	AC=6;AF=1.00;AN=6;DP=61;Dels=0.00;FS=0.000;HaplotypeScore=0.0000;MLEAC=6;MLEAF=1.00;MQ=52.99;MQ0=0;QD=38.43;EFF=INTRON(MODIFIER|||||Vv00s0532g00020|||Vv00s0532g00020.t01|),UPSTREAM(MODIFIER|||||Vv00s0532g00030|||Vv00s0532g00030.t01|)
chrUn	31425345	C	G	2442.37	PASS	1/1	1/1	1/1	AC=6;AF=1.00;AN=6;DP=64;Dels=0.00;FS=0.000;HaplotypeScore=0.0000;MLEAC=6;MLEAF=1.00;MQ=52.03;MQ0=0;QD=38.16;EFF=INTRON(MODIFIER|||||Vv00s0532g00020|||Vv00s0532g00020.t01|),UPSTREAM(MODIFIER|||||Vv00s0532g00030|||Vv00s0532g00030.t01|)
chrUn	31425314	A	T	2090.37	PASS	1/1	1/1	1/1	AC=6;AF=1.00;AN=6;BaseQRankSum=1.124;DP=57;Dels=0.00;FS=4.135;HaplotypeScore=1.2400;MLEAC=6;MLEAF=1.00;MQ=50.01;MQ0=0;MQRankSum=1.307;QD=36.67;ReadPosRankSum=-1.246;EFF=INTRON(MODIFIER|||||Vv00s0532g00020|||Vv00s0532g00020.t01|),UPSTREAM(MODIFIER|||||Vv00s0532g00030|||Vv00s0532g00030.t01|)
chrUn	31425142	G	T	1951.37	PASS	1/1	1/1	1/1	AC=6;AF=1.00;AN=6;DP=52;Dels=0.00;FS=0.000;HaplotypeScore=0.5918;MLEAC=6;MLEAF=1.00;MQ=56.31;MQ0=0;QD=37.53;EFF=INTRON(MODIFIER|||||Vv00s0532g00020|||Vv00s0532g00020.t01|),UPSTREAM(MODIFIER|||||Vv00s0532g00010|||Vv00s0532g00010.t01|),UPSTREAM(MODIFIER|||||Vv00s0532g00030|||Vv00s0532g00030.t01|)
chrUn	31424427	A	G	2607.37	PASS	1/1	1/1	1/1	AC=6;AF=1.00;AN=6;DP=66;Dels=0.00;FS=0.000;HaplotypeScore=0.0000;MLEAC=6;MLEAF=1.00;MQ=56.13;MQ0=0;QD=39.51;EFF=INTRON(MODIFIER|||||Vv00s0532g00020|||Vv00s0532g00020.t01|),UPSTREAM(MODIFIER|||||Vv00s0532g00010|||Vv00s0532g00010.t01|)
chrUn	31424421	A	G	2530.37	PASS	1/1	1/1	1/1	AC=6;AF=1.00;AN=6;DP=64;Dels=0.00;FS=0.000;HaplotypeScore=0.0000;MLEAC=6;MLEAF=1.00;MQ=56.01;MQ0=0;QD=39.54;EFF=INTRON(MODIFIER|||||Vv00s0532g00020|||Vv00s0532g00020.t01|),UPSTREAM(MODIFIER|||||Vv00s0532g00010|||Vv00s0532g00010.t01|)
chrUn	31424379	T	C	2324.37	PASS	1/1	1/1	1/1	AC=6;AF=1.00;AN=6;DP=59;Dels=0.00;FS=0.000;HaplotypeScore=0.6639;MLEAC=6;MLEAF=1.00;MQ=55.16;MQ0=0;QD=39.40;EFF=INTRON(MODIFIER|||||Vv00s0532g00020|||Vv00s0532g00020.t01|),UPSTREAM(MODIFIER|||||Vv00s0532g00010|||Vv00s0532g00010.t01|)
chrUn	31424325	A	G	2287.37	PASS	1/1	1/1	1/1	AC=6;AF=1.00;AN=6;DP=57;Dels=0.00;FS=0.000;HaplotypeScore=0.0000;MLEAC=6;MLEAF=1.00;MQ=57.09;MQ0=0;QD=40.13;EFF=INTRON(MODIFIER|||||Vv00s0532g00020|||Vv00s0532g00020.t01|),UPSTREAM(MODIFIER|||||Vv00s0532g00010|||Vv00s0532g00010.t01|)
chrUn	31424324	C	T	2284.37	PASS	1/1	1/1	1/1	AC=6;AF=1.00;AN=6;DP=57;Dels=0.00;FS=0.000;HaplotypeScore=0.0000;MLEAC=6;MLEAF=1.00;MQ=57.09;MQ0=0;QD=40.08;EFF=INTRON(MODIFIER|||||Vv00s0532g00020|||Vv00s0532g00020.t01|),UPSTREAM(MODIFIER|||||Vv00s0532g00010|||Vv00s0532g00010.t01|)
chrUn	31424019	G	C	1824.57	PASS	1/1	1/1	1/1	AC=6;AF=1.00;AN=6;DP=47;Dels=0.00;FS=0.000;HaplotypeScore=0.0000;MLEAC=6;MLEAF=1.00;MQ=55.51;MQ0=0;QD=38.82;EFF=INTRON(MODIFIER|||||Vv00s0532g00020|||Vv00s0532g00020.t01|),UPSTREAM(MODIFIER|||||Vv00s0532g00010|||Vv00s0532g00010.t01|)
chrUn	31423943	C	T	2073.37	PASS	1/1	1/1	1/1	AC=6;AF=1.00;AN=6;DP=51;Dels=0.00;FS=0.000;HaplotypeScore=0.0000;MLEAC=6;MLEAF=1.00;MQ=59.56;MQ0=0;QD=40.65;EFF=INTRON(MODIFIER|||||Vv00s0532g00020|||Vv00s0532g00020.t01|),UPSTREAM(MODIFIER|||||Vv00s0532g00010|||Vv00s0532g00010.t01|)
chrUn	31422228	G	A	3476.57	PASS	1/1	1/1	1/1	AC=6;AF=1.00;AN=6;DP=88;Dels=0.00;FS=0.000;HaplotypeScore=0.3156;MLEAC=6;MLEAF=1.00;MQ=54.77;MQ0=0;QD=39.51;EFF=INTRON(MODIFIER|||||Vv00s0532g00020|||Vv00s0532g00020.t01|),UPSTREAM(MODIFIER|||||Vv00s0532g00010|||Vv00s0532g00010.t01|)
chrUn	31394726	T	A	1454.92	PASS	0/1	0/1	0/1	AC=3;AF=0.500;AN=6;BaseQRankSum=-0.339;DP=88;Dels=0.00;FS=6.036;HaplotypeScore=0.3263;MLEAC=3;MLEAF=0.500;MQ=51.51;MQ0=0;MQRankSum=0.205;QD=16.53;ReadPosRankSum=-0.314;EFF=DOWNSTREAM(MODIFIER|||||Vv00s0531g00010|||Vv00s0531g00010.t01|),INTRON(MODIFIER|||||Vv00s0531g00020|||Vv00s0531g00020.t01|),UPSTREAM(MODIFIER|||||Vv00s0531g00030|||Vv00s0531g00030.t01|),UPSTREAM(MODIFIER|||||Vv00s0531g00040|||V…
chrUn	31235068	A	T	330.71	PASS	1/1	1/1	1/1	AC=6;AF=1.00;AN=6;DP=21;Dels=0.00;FS=0.000;HaplotypeScore=0.0000;MLEAC=6;MLEAF=1.00;MQ=23.62;MQ0=0;QD=15.75;EFF=NON_SYNONYMOUS_CODING(MODERATE|MISSENSE|Tac/Aac|Y74N||Vv00s0525g00030|||Vv00s0525g00030.t01|Exon_Un_31233955_31235286),UPSTREAM(MODIFIER|||||Vv00s0525g00040|||Vv00s0525g00040.t01|)
chrUn	31060437	G	A	3165.9	PASS	1/1	1/1	1/1	AC=6;AF=1.00;AN=6;DP=83;Dels=0.00;FS=0.000;HaplotypeScore=0.0000;MLEAC=6;MLEAF=1.00;MQ=53.06;MQ0=0;QD=38.14;EFF=SYNONYMOUS_STOP(LOW|SILENT|tGa/tAa|*551||Vv00s0516g00020|||Vv00s0516g00020.t01|Exon_Un_31060252_31060437),UPSTREAM(MODIFIER|||||Vv00s0516g00030|||Vv00s0516g00030.t01|)
chrUn	31060349	C	T	679.96	PASS	1/1	1/1	1/1	AC=6;AF=1.00;AN=6;DP=19;Dels=0.00;FS=0.000;HaplotypeScore=0.0000;MLEAC=6;MLEAF=1.00;MQ=56.67;MQ0=0;QD=35.79;EFF=SYNONYMOUS_CODING(LOW|SILENT|Ctg/Ttg|L522||Vv00s0516g00020|||Vv00s0516g00020.t01|Exon_Un_31060252_31060437),UPSTREAM(MODIFIER|||||Vv00s0516g00030|||Vv00s0516g00030.t01|)
chrUn	31060336	T	C	1457.91	PASS	1/1	1/1	1/1	AC=6;AF=1.00;AN=6;DP=39;Dels=0.00;FS=0.000;HaplotypeScore=0.0000;MLEAC=6;MLEAF=1.00;MQ=57.18;MQ0=0;QD=37.38;EFF=SYNONYMOUS_CODING(LOW|SILENT|gaT/gaC|D517||Vv00s0516g00020|||Vv00s0516g00020.t01|Exon_Un_31060252_31060437),UPSTREAM(MODIFIER|||||Vv00s0516g00030|||Vv00s0516g00030.t01|)
chrUn	31060312	G	A	2728.9	PASS	1/1	1/1	1/1	AC=6;AF=1.00;AN=6;DP=70;Dels=0.00;FS=0.000;HaplotypeScore=0.0000;MLEAC=6;MLEAF=1.00;MQ=56.38;MQ0=0;QD=38.98;EFF=SYNONYMOUS_CODING(LOW|SILENT|gaG/gaA|E509||Vv00s0516g00020|||Vv00s0516g00020.t01|Exon_Un_31060252_31060437),UPSTREAM(MODIFIER|||||Vv00s0516g00030|||Vv00s0516g00030.t01|)
chrUn	31058590	T	A	2759.9	PASS	1/1	1/1	1/1	AC=6;AF=1.00;AN=6;DP=70;Dels=0.00;FS=0.000;HaplotypeScore=0.0000;MLEAC=6;MLEAF=1.00;MQ=58.51;MQ0=0;QD=39.43;EFF=INTRON(MODIFIER|||||Vv00s0516g00020|||Vv00s0516g00020.t01|),UPSTREAM(MODIFIER|||||Vv00s0516g00030|||Vv00s0516g00030.t01|)
chrUn	31058154	A	G	1032.37	PASS	1/1	1/1	1/1	AC=6;AF=1.00;AN=6;DP=26;Dels=0.00;FS=0.000;HaplotypeScore=0.0000;MLEAC=6;MLEAF=1.00;MQ=58.03;MQ0=0;QD=39.71;EFF=INTRON(MODIFIER|||||Vv00s0516g00020|||Vv00s0516g00020.t01|),UPSTREAM(MODIFIER|||||Vv00s0516g00030|||Vv00s0516g00030.t01|)
chrUn	31058106	T	A	2008.37	PASS	1/1	1/1	1/1	AC=6;AF=1.00;AN=6;DP=50;Dels=0.00;FS=0.000;HaplotypeScore=0.0000;MLEAC=6;MLEAF=1.00;MQ=59.01;MQ0=0;QD=40.17;EFF=INTRON(MODIFIER|||||Vv00s0516g00020|||Vv00s0516g00020.t01|),UPSTREAM(MODIFIER|||||Vv00s0516g00030|||Vv00s0516g00030.t01|)
chrUn	31057941	C	G	786.37	PASS	1/1	1/1	1/1	AC=6;AF=1.00;AN=6;DP=20;Dels=0.00;FS=0.000;HaplotypeScore=0.0000;MLEAC=6;MLEAF=1.00;MQ=58.63;MQ0=0;QD=39.32;EFF=DOWNSTREAM(MODIFIER|||||Vv00s0516g00010|||Vv00s0516g00010.t01|),INTRON(MODIFIER|||||Vv00s0516g00020|||Vv00s0516g00020.t01|),UPSTREAM(MODIFIER|||||Vv00s0516g00030|||Vv00s0516g00030.t01|)
chrUn	31057693	G	A	3627.9	PASS	1/1	1/1	1/1	AC=6;AF=1.00;AN=6;DP=93;Dels=0.00;FS=0.000;HaplotypeScore=0.2217;MLEAC=6;MLEAF=1.00;MQ=57.24;MQ0=0;QD=39.01;EFF=DOWNSTREAM(MODIFIER|||||Vv00s0516g00010|||Vv00s0516g00010.t01|),INTRON(MODIFIER|||||Vv00s0516g00020|||Vv00s0516g00020.t01|),UPSTREAM(MODIFIER|||||Vv00s0516g00030|||Vv00s0516g00030.t01|)
chrUn	31057683	G	A	3305.9	PASS	1/1	1/1	1/1	AC=6;AF=1.00;AN=6;DP=84;Dels=0.00;FS=0.000;HaplotypeScore=0.4846;MLEAC=6;MLEAF=1.00;MQ=58.36;MQ0=0;QD=39.36;EFF=DOWNSTREAM(MODIFIER|||||Vv00s0516g00010|||Vv00s0516g00010.t01|),INTRON(MODIFIER|||||Vv00s0516g00020|||Vv00s0516g00020.t01|),UPSTREAM(MODIFIER|||||Vv00s0516g00030|||Vv00s0516g00030.t01|)
chrUn	31057577	C	A	2036.99	PASS	1/1	1/1	1/1	AC=6;AF=1.00;AN=6;DP=52;Dels=0.00;FS=0.000;HaplotypeScore=0.0000;MLEAC=6;MLEAF=1.00;MQ=57.13;MQ0=0;QD=39.17;EFF=DOWNSTREAM(MODIFIER|||||Vv00s0516g00010|||Vv00s0516g00010.t01|),INTRON(MODIFIER|||||Vv00s0516g00020|||Vv00s0516g00020.t01|),UPSTREAM(MODIFIER|||||Vv00s0516g00030|||Vv00s0516g00030.t01|)
chrUn	31057566	C	G	2087.99	PASS	1/1	1/1	1/1	AC=6;AF=1.00;AN=6;DP=53;Dels=0.00;FS=0.000;HaplotypeScore=0.0000;MLEAC=6;MLEAF=1.00;MQ=56.57;MQ0=0;QD=39.40;EFF=DOWNSTREAM(MODIFIER|||||Vv00s0516g00010|||Vv00s0516g00010.t01|),INTRON(MODIFIER|||||Vv00s0516g00020|||Vv00s0516g00020.t01|),UPSTREAM(MODIFIER|||||Vv00s0516g00030|||Vv00s0516g00030.t01|)
chrUn	31057511	G	A	1948.99	PASS	1/1	1/1	1/1	AC=6;AF=1.00;AN=6;DP=49;Dels=0.00;FS=0.000;HaplotypeScore=0.0000;MLEAC=6;MLEAF=1.00;MQ=56.96;MQ0=0;QD=39.78;EFF=DOWNSTREAM(MODIFIER|||||Vv00s0516g00010|||Vv00s0516g00010.t01|),SYNONYMOUS_CODING(LOW|SILENT|gaG/gaA|E131||Vv00s0516g00020|||Vv00s0516g00020.t01|Exon_Un_31057481_31057523),UPSTREAM(MODIFIER|||||Vv00s0516g00030|||Vv00s0516g00030.t01|)
chrUn	31057212	A	T	1459.91	PASS	1/1	1/1	1/1	AC=6;AF=1.00;AN=6;DP=39;Dels=0.00;FS=0.000;HaplotypeScore=0.0000;MLEAC=6;MLEAF=1.00;MQ=55.65;MQ0=0;QD=37.43;EFF=DOWNSTREAM(MODIFIER|||||Vv00s0516g00010|||Vv00s0516g00010.t01|),INTRON(MODIFIER|||||Vv00s0516g00020|||Vv00s0516g00020.t01|),UPSTREAM(MODIFIER|||||Vv00s0516g00030|||Vv00s0516g00030.t01|)
chrUn	31056425	C	T	1812.37	PASS	1/1	1/1	1/1	AC=6;AF=1.00;AN=6;DP=48;Dels=0.00;FS=0.000;HaplotypeScore=0.0000;MLEAC=6;MLEAF=1.00;MQ=58.97;MQ0=0;QD=37.76;EFF=DOWNSTREAM(MODIFIER|||||Vv00s0516g00010|||Vv00s0516g00010.t01|),INTRON(MODIFIER|||||Vv00s0516g00020|||Vv00s0516g00020.t01|),UPSTREAM(MODIFIER|||||Vv00s0516g00030|||Vv00s0516g00030.t01|)
chrUn	31056424	A	G	1905.37	PASS	1/1	1/1	1/1	AC=6;AF=1.00;AN=6;DP=49;Dels=0.00;FS=0.000;HaplotypeScore=0.0000;MLEAC=6;MLEAF=1.00;MQ=58.99;MQ0=0;QD=38.89;EFF=DOWNSTREAM(MODIFIER|||||Vv00s0516g00010|||Vv00s0516g00010.t01|),INTRON(MODIFIER|||||Vv00s0516g00020|||Vv00s0516g00020.t01|),UPSTREAM(MODIFIER|||||Vv00s0516g00030|||Vv00s0516g00030.t01|)
chrUn	31056132	A	G	3335.93	PASS	1/1	1/1	1/1	AC=6;AF=1.00;AN=6;BaseQRankSum=-1.531;DP=86;Dels=0.00;FS=0.000;HaplotypeScore=1.6639;MLEAC=6;MLEAF=1.00;MQ=58.31;MQ0=0;MQRankSum=1.531;QD=38.79;ReadPosRankSum=1.007;EFF=DOWNSTREAM(MODIFIER|||||Vv00s0516g00010|||Vv00s0516g00010.t01|),INTRON(MODIFIER|||||Vv00s0516g00020|||Vv00s0516g00020.t01|),UPSTREAM(MODIFIER|||||Vv00s0516g00030|||Vv00s0516g00030.t01|)
chrUn	31052953	C	T	3215.9	PASS	1/1	1/1	1/1	AC=6;AF=1.00;AN=6;DP=92;Dels=0.00;FS=0.000;HaplotypeScore=0.0000;MLEAC=6;MLEAF=1.00;MQ=38.34;MQ0=0;QD=34.96;EFF=UPSTREAM(MODIFIER|||||Vv00s0516g00020|||Vv00s0516g00020.t01|),UTR_3_PRIME(MODIFIER|||||Vv00s0516g00010|||Vv00s0516g00010.t01|Utr3prime_chrUn_31052890_31053065)
chrUn	31052412	A	G	2970.9	PASS	1/1	1/1	1/1	AC=6;AF=1.00;AN=6;DP=80;Dels=0.00;FS=0.000;HaplotypeScore=0.0000;MLEAC=6;MLEAF=1.00;MQ=48.43;MQ0=0;QD=37.14;EFF=INTRON(MODIFIER|||||Vv00s0516g00010|||Vv00s0516g00010.t01|),UPSTREAM(MODIFIER|||||Vv00s0516g00020|||Vv00s0516g00020.t01|)
chrUn	31052410	G	A	2863.9	PASS	1/1	1/1	1/1	AC=6;AF=1.00;AN=6;DP=78;Dels=0.00;FS=0.000;HaplotypeScore=0.0000;MLEAC=6;MLEAF=1.00;MQ=47.87;MQ0=0;QD=36.72;EFF=INTRON(MODIFIER|||||Vv00s0516g00010|||Vv00s0516g00010.t01|),UPSTREAM(MODIFIER|||||Vv00s0516g00020|||Vv00s0516g00020.t01|)
chrUn	31052178	G	A	1055.92	PASS	0/1	0/1	0/1	AC=3;AF=0.500;AN=6;BaseQRankSum=0.699;DP=84;Dels=0.00;FS=0.000;HaplotypeScore=0.5518;MLEAC=3;MLEAF=0.500;MQ=42.25;MQ0=0;MQRankSum=1.778;QD=12.57;ReadPosRankSum=0.009;EFF=SYNONYMOUS_CODING(LOW|SILENT|aaG/aaA|K218||Vv00s0516g00010|||Vv00s0516g00010.t01|Exon_Un_31052004_31052204),UPSTREAM(MODIFIER|||||Vv00s0516g00020|||Vv00s0516g00020.t01|)
chrUn	31052082	G	A	753.92	PASS	0/1	0/1	0/1	AC=3;AF=0.500;AN=6;BaseQRankSum=-1.230;DP=43;Dels=0.00;FS=0.000;HaplotypeScore=0.0000;MLEAC=3;MLEAF=0.500;MQ=32.45;MQ0=0;MQRankSum=1.329;QD=17.53;ReadPosRankSum=0.112;EFF=SYNONYMOUS_CODING(LOW|SILENT|gtG/gtA|V186||Vv00s0516g00010|||Vv00s0516g00010.t01|Exon_Un_31052004_31052204),UPSTREAM(MODIFIER|||||Vv00s0516g00020|||Vv00s0516g00020.t01|)
chrUn	31022391	G	A	1505.92	PASS	0/1	0/1	0/1	AC=3;AF=0.500;AN=6;BaseQRankSum=0.285;DP=91;Dels=0.00;FS=0.000;HaplotypeScore=2.2210;MLEAC=3;MLEAF=0.500;MQ=56.22;MQ0=0;MQRankSum=0.847;QD=16.55;ReadPosRankSum=-0.529;EFF=DOWNSTREAM(MODIFIER|||||Vv00s0515g00040|||Vv00s0515g00040.t01|),SYNONYMOUS_CODING(LOW|SILENT|gaG/gaA|E152||Vv00s0515g00030|||Vv00s0515g00030.t01|Exon_Un_31021935_31022522),UPSTREAM(MODIFIER|||||Vv00s0515g00020|||Vv00s0515g00020.…
chrUn	31022123	C	A	1296.92	PASS	0/1	0/1	0/1	AC=3;AF=0.500;AN=6;BaseQRankSum=-2.671;DP=91;Dels=0.00;FS=0.000;HaplotypeScore=0.5609;MLEAC=3;MLEAF=0.500;MQ=59.49;MQ0=0;MQRankSum=1.377;QD=14.25;ReadPosRankSum=-0.568;EFF=DOWNSTREAM(MODIFIER|||||Vv00s0515g00040|||Vv00s0515g00040.t01|),NON_SYNONYMOUS_CODING(MODERATE|MISSENSE|aCc/aAc|T63N||Vv00s0515g00030|||Vv00s0515g00030.t01|Exon_Un_31021935_31022522),UPSTREAM(MODIFIER|||||Vv00s0515g00020|||Vv00…
chrUn	31018097	A	G	1152.92	PASS	0/1	0/1	0/1	AC=3;AF=0.500;AN=6;BaseQRankSum=-1.041;DP=82;Dels=0.00;FS=0.911;HaplotypeScore=0.0000;MLEAC=3;MLEAF=0.500;MQ=30.13;MQ0=0;MQRankSum=0.619;QD=14.06;ReadPosRankSum=0.066;EFF=DOWNSTREAM(MODIFIER|||||Vv00s0515g00010|||Vv00s0515g00010.t01|),INTRON(MODIFIER|||||Vv00s0515g00020|||Vv00s0515g00020.t01|),UPSTREAM(MODIFIER|||||Vv00s0515g00030|||Vv00s0515g00030.t01|)
chrUn	31017558	T	A	663.99	PASS	1/1	1/1	1/1	AC=6;AF=1.00;AN=6;DP=19;Dels=0.00;FS=0.000;HaplotypeScore=0.0000;MLEAC=6;MLEAF=1.00;MQ=43.15;MQ0=0;QD=34.95;EFF=DOWNSTREAM(MODIFIER|||||Vv00s0515g00010|||Vv00s0515g00010.t01|),INTRON(MODIFIER|||||Vv00s0515g00020|||Vv00s0515g00020.t01|),UPSTREAM(MODIFIER|||||Vv00s0515g00030|||Vv00s0515g00030.t01|)
chrUn	31017167	C	T	898.25	PASS	1/1	1/1	1/1	AC=6;AF=1.00;AN=6;DP=26;Dels=0.00;FS=0.000;HaplotypeScore=0.0000;MLEAC=6;MLEAF=1.00;MQ=33.40;MQ0=0;QD=34.55;EFF=DOWNSTREAM(MODIFIER|||||Vv00s0515g00010|||Vv00s0515g00010.t01|),INTRON(MODIFIER|||||Vv00s0515g00020|||Vv00s0515g00020.t01|),UPSTREAM(MODIFIER|||||Vv00s0515g00030|||Vv00s0515g00030.t01|)
chrUn	31006091	T	C	323.7	PASS	1/1	1/1	1/1	AC=6;AF=1.00;AN=6;DP=20;Dels=0.00;FS=0.000;HaplotypeScore=0.0000;MLEAC=6;MLEAF=1.00;MQ=21.67;MQ0=0;QD=16.18;EFF=INTRON(MODIFIER|||||Vv00s0515g00010|||Vv00s0515g00010.t01|),UPSTREAM(MODIFIER|||||Vv00s0513g00020|||Vv00s0513g00020.t01|)
chrUn	31005784	G	A	946.57	PASS	1/1	1/1	1/1	AC=6;AF=1.00;AN=6;BaseQRankSum=-0.619;DP=28;Dels=0.00;FS=0.000;HaplotypeScore=1.8593;MLEAC=6;MLEAF=1.00;MQ=40.22;MQ0=0;MQRankSum=1.609;QD=33.81;ReadPosRankSum=1.486;EFF=INTRON(MODIFIER|||||Vv00s0515g00010|||Vv00s0515g00010.t01|),UPSTREAM(MODIFIER|||||Vv00s0513g00020|||Vv00s0513g00020.t01|)
chrUn	30950930	T	C	1404.99	PASS	1/1	1/1	1/1	AC=6;AF=1.00;AN=6;DP=41;Dels=0.00;FS=0.000;HaplotypeScore=0.0000;MLEAC=6;MLEAF=1.00;MQ=37.70;MQ0=0;QD=34.27;EFF=DOWNSTREAM(MODIFIER|||||Vv00s0510g00020|||Vv00s0510g00020.t01|),INTRON(MODIFIER|||||Vv00s0510g00030|||Vv00s0510g00030.t01|),UPSTREAM(MODIFIER|||||Vv00s0510g00040|||Vv00s0510g00040.t01|)
chrUn	30950900	T	C	2153.9	PASS	1/1	1/1	1/1	AC=6;AF=1.00;AN=6;DP=59;Dels=0.00;FS=0.000;HaplotypeScore=0.0000;MLEAC=6;MLEAF=1.00;MQ=37.90;MQ0=0;QD=36.51;EFF=DOWNSTREAM(MODIFIER|||||Vv00s0510g00020|||Vv00s0510g00020.t01|),INTRON(MODIFIER|||||Vv00s0510g00030|||Vv00s0510g00030.t01|),UPSTREAM(MODIFIER|||||Vv00s0510g00040|||Vv00s0510g00040.t01|)
[truncated: 32,243 more rows]
