# Supplementary material for: Whole-genome sequencing and SNV genotyping of ‘Nebbiolo’ (Vitis vinifera L.) clones
Source: Sci Rep. 2017 Dec 11;7:17294. doi: 10.1038/s41598-017-17405-y (PMC5725591; doi:10.1038/s41598-017-17405-y)
Supplement: Supplementary file 6 — Table S10 [file 41598_2017_17405_MOESM6_ESM.xlsx]

## Sheet: Table S10
Table S10. Predicted SNVs validated by Sanger sequencing. Validated SNVs are highlighted in green.
				Illumina sequencing			Sanger sequencing
ID marker	ID sequence	Ref	Var	CVT185	CVT423	CVT71	PN 40024	CVT185	CVT423	CVT71	Polymorphism	Note	Gene_id	Gene Annotation	EC or Kegg ID	Network	Functional Cathegory
Ne_SNVC070	chr12_random: 981953	G	T	T/T	T/T	T/T	G/G	T/T	T/T	T/T	Nebbiolo vs PN40024	confirmed	VIT_12s0028g00380	DTDP-glucose 4-6-dehydratase	E4_2_1_46	vv10520Nucleotide_sugars_metabolism	Carbohydrate Metabolic Process
Ne_SNVC070b	chr12_random: 981986	T	C	C/C	C/C	C/C	T/T	C/C	C/C	C/C	Nebbiolo vs PN40024	confirmed	VIT_12s0028g00380	DTDP-glucose 4-6-dehydratase	E4_2_1_46	vv10520Nucleotide_sugars_metabolism	Carbohydrate Metabolic Process
Ne_SNVC074	chr10: 13070912	G	C	C/C	C/C	C/C	G/G	C/C	C/C	C/C	Nebbiolo vs PN40024	confirmed	VIT_10s0042g00250	R protein disease resistance protein	RPROT	vv34627R_proteins_from_Plant-pathogen_interaction	Response to Stress
Ne_SNVC075	chr18_random: 3572576	T	A	A/A	A/A	A/A	T/T	A/A	A/A	A/A	Nebbiolo vs PN40024	confirmed	VIT_18s0001g03900	R protein L6	K13477	vv34627R_proteins_from_Plant-pathogen_interaction	Response to Stress
Ne_SNVC096	Chr 12: 15895288	A	G	G/G	G/G	G/G	A/G	G/G	G/G	G/G	Nebbiolo vs PN40024	confirmed	VIT_12s0034g00370	R protein L6	K13477	vv34627R_proteins_from_Plant-pathogen_interaction	Response to Stress
Ne_SNVC097	Chr 11: 5712793	A	G	G/G	G/G	G/G	A/A	G/G	G/G	G/G	Nebbiolo vs PN40024	confirmed	VIT_11s0118g00160	Disease resistance protein			Response to Stress
Ne_SNVC100	Chr 11: 15427443	C	A	A/A	A/A	A/A	C/C	A/A	A/A	A/A	Nebbiolo vs PN40024	confirmed	VIT_11s0103g00040	High-affinity K+ transporter 1 (HKT1)	HKT1	vv50124Porters_cat_30_to_64	Transport
Ne_SNVC103	Chr 9: 17483073	T	C	C/C	C/C	C/C	T/T	C/C	C/C	C/C	Nebbiolo vs PN40024	confirmed	VIT_09s0018g00900	ABC transporter g family pleiotropic drug resistance 12 PDR12	ABCGPDR12	vv52010ABC_transporters	Transport
Ne_SNVC104	Chr 10: 14285672	A	G	G/G	G/G	G/G	A/G	G/G	G/G	G/G	Nebbiolo vs PN40024	confirmed	VIT_10s0042g00910	Stilbene synthase [Vitis pseudoreticulata]	E2_3_1_95	vv10940Phenylpropanoid_biosynthesis	Secondary Metabolic Process
Ne_SNVC102	Chr 9: 17482782	C	T	T/T	T/T	T/T	C/C	C/C	C/C	C/C	Nebbiolo vs PN40024	not confirmed	VIT_09s0018g00900	ABC transporter g family pleiotropic drug resistance 12 PDR12	ABCGPDR12	vv52010ABC_transporters	Transport
				Illumina sequencing			Sanger sequencing
ID marker	SNP position	Ref	Var	CVT185	CVT423	CVT71	PN 40024	CVT185	CVT423	CVT71	Polymorphism	Note
Ne_SNV01	chr2: 2940365	A	T	A/T	A/A	A/T	A/A	A/T	A/A	A/T	CVT 423 vs CVT 185 / CVT 71	confirmed
Ne_SNV02	chr3: 2590441	A	C	A/C	A/A	A/C	A/A	A/C	A/A	A/C	CVT 423 vs CVT 185 / CVT 71	confirmed
Ne_SNV10	chr15: 16591774	G	A	G/A	G/G	G/A	G/G	G/A	G/G	G/A	CVT 423 vs CVT 185 / CVT 71	confirmed
Ne_SNV12	chr1: 3969275	A	G	A/G	A/A	A/G	A/A	A/G	A/A	A/G	CVT 423 vs CVT 185 / CVT 71	confirmed
Ne_SNV14	chr3: 3478473	T	A	A/A	T/A	A/A	T/T	A/A	T/A	A/A	CVT 423 vs CVT 185 / CVT 71	confirmed
Ne_SNV68	chr13: 21760837	A	C	A/C	A/A	A/C	A/C	A/C	A/C	A/C		not confirmed
Ne_SNV94	chrUn: 32302079	T	C	C/C	T/C	C/C	T/T	T/T	T/T	T/T		not confirmed
Ne_SNV95	chrUn: 32302088	C	A	A/A	C/A	A/A	C/C	C/C	C/C	C/C		not confirmed
Ne_SNV45	chr7: 15470331	C	A	C/C	C/C	A/A	C/C	C/C	C/C	A/A	CVT 71 vs CVT 185 / CVT 423	confirmed
Ne_SNV46	chr14: 19303344	G	T	G/G	G/G	T/T	G/G	G/G	G/G	T/T	CVT 71 vs CVT 185 / CVT 423	confirmed
Ne_SNV47	chr9: 10020326	T	A	T/T	T/T	A/A	T/T	T/T	T/T	A/A	CVT 71 vs CVT 185 / CVT 423	confirmed
Ne_SNV52	chr14: 5141364	G	A	A/A	A/A	A/G	G/G	A/A	A/A	A/A		not confirmed
Ne_SNV60	chr11: 11092128	C	A	A/A	A/A	C/A	C/C	A/A	A/A	A/A		not confirmed
Ne_SNV31	chr5: 3303229	C	T	C/C	C/T	C/T	C/C	C/C*	C/T	C/T	CVT 185 vs CVT 71 / CVT 423	confirmed	*Periclinal chimera: L2 C/C; L1 C/T
Ne_SNV33	chr5: 3298622	T	A	T/T	T/A	T/A	T/T	T/T**	T/A	T/A	CVT 185 vs CVT 71 / CVT 423	confirmed	**Periclinal chimera: L2 T/T; L1 T/A
Ne_SNV62	chr6: 9720452	G	A	A/A	G/G	G/G	G/G	A/A***	G/G	G/G	CVT 185 vs CVT 71 / CVT 423	confirmed	***Periclinal chimera: L2 A/A; L1 A/G
Ne_SNV63	chr14: 10572269	G	A	G/G	A/A	A/A	G/G	A/A	A/A	A/A		not confirmed
Ne_SNV65	chrUn: 32145377	C	T	C/C	T/T	T/T	C/C	T/T	T/T	T/T		not confirmed
