# Supplementary material for: Whole-genome sequencing and SNV genotyping of ‘Nebbiolo’ (Vitis vinifera L.) clones
Source: Sci Rep. 2017 Dec 11;7:17294. doi: 10.1038/s41598-017-17405-y (PMC5725591; doi:10.1038/s41598-017-17405-y)
Supplement: Supplementary file 7 — Table S11 [file 41598_2017_17405_MOESM7_ESM.xlsx]

## Sheet: Table S11
Table S11. Clones of 'Nebbiolo' anlaysed by TaqMan® SNV genotyping assays. In grey the clones registred in the Italian National Register of Vine Variety.
Code 'CVT': clones registred in the Italian National Register of Vine Variety by Institute for Sustainable Plant Protection, National Research Council (IPSP-CNR)
Codes 'VCR' and 'Rauscedo': clones registred in the Italian National Register of Vine Variety by Vivai Cooperativi Rauscedo, Rauscedo (PN) Italy
Clone-Id	Region	Geographic area	City	Genotype	Ne_SNV10		Ne_SNV14		Ne_SNV2		Ne_SNV12		Ne_SNV46		Ne_SNV47		Ne_SNV62		Ne_SNV31		Ne_SNV1		Ne_SNV33			Ne_SNVC075
CVT 423 (Picoutener)	Aosta Valley	Canavese-Lower Aosta Valley	Donnas	A	G	G	A	T	A	A	A	A	G	G	T	T	G	G	C	T	A	A	A	T		A	A
12 (Chiavennasca)	Lombardy	Valtellina		B	G	G	A	A	A	A	A	A	G	G	T	T	G	G	C	T	A	T	A	T		A	A
21 (Chiavennasca)	Lombardy	Valtellina		B	G	G	A	A	A	A	A	A	G	G	T	T	G	G	C	T	A	T	A	T		A	A
34 (Chiavennasca)	Lombardy	Valtellina		B	G	G	A	A	A	A	A	A	G	G	T	T	?	?	C	T	A	T	A	T		A	A
CVT 308 (Picotener)	Piedmont	Canavese-Lower Aosta Valley	Carema	B	G	G	A	A	A	A	A	A	G	G	T	T	G	G	C	T	A	T	A	T		A	A
CVT 415 (Picotener)	Piedmont	Canavese-Lower Aosta Valley	Pont Saint Martin	B	G	G	A	A	A	A	A	A	G	G	T	T	G	G	C	T	A	T	A	T		A	A
CVT B10	Piedmont	High Piedmont	Gattinara	B	G	G	A	A	A	A	A	A	G	G	T	T	G	G	C	T	A	T	A	T		A	A
CVT C15	Piedmont	High Piedmont	Gattinara	B	G	G	A	A	A	A	A	A	G	G	T	T	G	G	C	T	A	T	A	T		A	A
CVT C2	Piedmont	High Piedmont	Ghemme	B	G	G	A	A	A	A	A	A	G	G	T	T	G	G	C	T	A	T	A	T		A	A
CVT F5	Piedmont	High Piedmont	Gattinara	B	G	G	A	A	A	A	A	A	G	G	T	T	G	G	C	T	A	T	A	T		A	A
VCR 270 (Chiavennasca)	Lombardy	Valtellina	Tirano	B	G	G	A	A	A	A	A	A	G	G	T	T	G	G	C	T	A	T	A	T		A	A
VCR 275 (Chiavennasca)	Lombardy	Valtellina	Ponte in Valtellina	B	G	G	A	A	A	A	A	A	G	G	T	T	G	G	C	T	A	T	A	T		A	A
VCR 278	Lombardy	Valtellina	Sondrio	B	G	G	A	A	A	A	A	A	G	G	T	T	G	G	C	T	A	T	A	T		A	A
VCR 284	Lombardy	Valtellina	Sondrio	B	G	G	A	A	A	A	A	A	G	G	T	T	G	G	C	T	A	T	A	T		A	A
VCR 372	Lombardy	Valtellina	Sondrio	B	G	G	A	A	A	A	A	A	G	G	T	T	G	G	C	T	A	T	A	T		A	A
VCR 373	Lombardy	Valtellina	Sondrio	B	G	G	A	A	A	A	A	A	G	G	T	T	G	G	C	T	A	T	A	T		A	A
Rauscedo 6 (Chiavennasca)	Lombardy	Valtellina		B	G	G	A	A	A	A	A	A	G	G	T	T	G	G	C	T	A	T	A	T		A	A
Ne_1	Piedmont	Canavese-Lower Aosta Valley	Settimo Vittone	B	G	G	A	A	A	A	A	A	G	G	T	T	G	G	C	T	A	T	A	T		A	A
Ne_2	Aosta Valley	Canavese-Lower Aosta Valley		B	G	G	A	A	A	A	A	A	G	G	T	T	G	G	C	T	A	T	A	T		A	A
Ne_3	Piedmont	Canavese-Lower Aosta Valley	Carema	B	G	G	A	A	A	A	A	A	G	G	T	T	G	G	C	T	A	T	A	T		A	A
Ne_4	Piedmont	Canavese-Lower Aosta Valley	Piverone	B	G	G	A	A	A	A	A	A	G	G	T	T	G	G	C	T	A	T	A	T		A	A
Ne_5	Piedmont	Canavese-Lower Aosta Valley	Settimo Vittone	B	G	G	A	A	A	A	A	A	G	G	T	T	G	G	C	T	A	T	A	T		A	A
Ne_6	Piedmont	Roero	Vezza	B	G	G	A	A	A	A	A	A	G	G	T	T	G	G	C	T	A	T	A	T		A	A
Ne_7	Piedmont	Langhe	Neive	B	G	G	A	A	A	A	A	A	G	G	T	T	G	G	C	T	A	T	A	T		A	A
Ne_8	Piedmont	High Piedmont	Cossato	B	G	G	A	A	A	A	A	A	G	G	T	T	G	G	C	T	A	T	A	T		A	A
Ne_9	Piedmont	High Piedmont	Gattinara	B	G	G	A	A	A	A	A	A	G	G	T	T	G	G	C	T	A	T	A	T		A	A
Ne_10	Piedmont	Roero		B	G	G	A	A	A	A	A	A	G	G	T	T	G	G	C	T	A	T	A	T		A	A
Ne_11	Piedmont	Roero	Vezza d'Alba	B	G	G	A	A	A	A	A	A	G	G	T	T	G	G	C	T	A	T	A	T		A	A
Ne_12	Piedmont	Ossola Valley		B	G	G	A	A	A	A	A	A	G	G	T	T	G	G	C	T	A	T	A	T		A	A
Ne_13	Piedmont	Ossola Valley	Montecrestese	B	G	G	A	A	A	A	A	A	G	G	T	T	G	G	C	T	A	T	A	T		A	A
Ne_14	Lombardy	Valtellina		B	G	G	A	A	A	A	A	A	G	G	T	T	G	G	C	T	A	T	A	T		A	A
Ne_15	Lombardy	Valtellina	Tirano	B	G	G	A	A	A	A	A	A	G	G	T	T	?	?	C	T	A	T	A	T		A	A
Ne_16	Piedmont	High Piedmont	Boca	C	A	G	A	A	A	C	A	A	G	G	T	T	G	G	C	T	A	T	A	T		A	A
Ne_17	Piedmont	High Piedmont	Lessona	C	A	G	A	A	A	C	A	A	G	G	T	T	G	G	C	T	A	T	A	T		A	A
CVT 4	Piedmont	Langhe	Serralunga d'Alba	D	A	G	A	A	A	C	A	G	G	G	T	T	G	G	C	T	A	T	A	T		A	A
CVT 63 (Michet)	Piedmont	Langhe	La Morra	D	A	G	A	A	A	C	A	G	G	G	T	T	G	G	C	T	A	T	A	T		A	A
CVT 66 (Michet)	Piedmont	Langhe	La Morra	D	A	G	A	A	A	C	A	G	G	G	T	T	G	G	C	T	A	T	A	T		A	A
CVT F6	Piedmont	Roero	Vezza d'Alba	D	A	G	A	A	A	C	A	G	G	G	T	T	G	G	C	T	A	T	A	T		A	A
VCR 130	Piedmont	Langhe	La Morra	D	A	G	A	A	A	C	A	G	G	G	T	T	G	G	C	T	A	T	A	T		A	A
VCR 178	Piedmont	Langhe	Treiso	D	A	G	A	A	A	C	A	G	G	G	T	T	G	G	C	T	A	T	A	T		A	A
VCR 186	Piedmont	Langhe	Treiso	D	A	G	A	A	A	C	A	G	G	G	T	T	G	G	C	T	A	T	A	T		A	A
Rauscedo 1 (Lampia)	Piedmont	Langhe	Alba	D	A	G	A	A	A	C	A	G	G	G	T	T	G	G	C	T	A	T	A	T		A	A
Rauscedo 3 (Lampia)	Piedmont	Langhe	Serralunga d'Alba	D	A	G	A	A	A	C	A	G	G	G	T	T	G	G	C	T	A	T	A	T		A	A
Ne_18	Piedmont	High Piedmont	Valdengo	D	A	G	A	A	A	C	A	G	G	G	T	T	G	G	C	T	A	T	A	T		A	A
Ne_19	Piedmont	Canavese-Lower Aosta Valley	Piverone	D	A	G	A	A	A	C	A	G	G	G	T	T	G	G	C	T	A	T	A	T		A	A
Ne_20	Piedmont	Canavese-Lower Aosta Valley	Piverone	D	A	G	A	A	A	C	A	G	G	G	T	T	G	G	C	T	A	T	A	T		A	A
Ne_21	Piedmont	Langhe	La Morra	D	A	G	A	A	A	C	A	G	G	G	T	T	G	G	C	T	A	T	A	T		A	A
Ne_22	Piedmont	Langhe	La Morra	D	A	G	A	A	A	C	A	G	G	G	T	T	G	G	C	T	A	T	A	T		A	A
Ne_23	Piedmont	Langhe	Grinzane	D	A	G	A	A	A	C	A	G	G	G	T	T	G	G	C	T	A	T	A	T		A	A
Ne_24	Piedmont	Langhe	Neive	D	A	G	A	A	A	C	A	G	G	G	T	T	G	G	C	T	A	T	A	T		A	A
Ne_25	Piedmont	Langhe	Neive	D	A	G	A	A	A	C	A	G	G	G	T	T	G	G	C	T	A	T	A	T		A	A
Ne_26	Piedmont	High Piedmont	Boca	D	A	G	A	A	A	C	A	G	G	G	T	T	G	G	C	T	A	T	A	T		A	A
Ne_27	Piedmont	High Piedmont	Boca	D	A	G	A	A	A	C	A	G	G	G	T	T	G	G	C	T	A	T	A	T		A	A
Ne_28	Piedmont	High Piedmont	Boca	D	A	G	A	A	A	C	A	G	G	G	T	T	G	G	C	T	A	T	A	T		A	A
Ne_29	Piedmont	High Piedmont		D	A	G	A	A	A	C	A	G	G	G	T	T	G	G	C	T	A	T	A	T		A	A
Ne_30	Piedmont	High Piedmont	Maggiora	D	A	G	A	A	A	C	A	G	G	G	T	T	G	G	C	T	A	T	A	T		A	A
Ne_31	Piedmont	Roero	Canale	D	A	G	A	A	A	C	A	G	G	G	T	T	G	G	C	T	A	T	A	T		A	A
Ne_32	Piedmont	Roero	S.Damiano d'Asti	D	A	G	A	A	A	C	A	G	G	G	T	T	G	G	C	T	A	T	A	T		A	A
Ne_33	Piedmont	Turin hillside	Albugnano	D	A	G	A	A	A	C	A	G	G	G	T	T	G	G	C	T	A	T	A	T		A	A
Ne_34	Piedmont	Turin hillside	Albugnano	D	A	G	A	A	A	C	A	G	G	G	T	T	G	G	C	T	A	T	A	T		A	A
Ne_35	Piedmont	Ossola Valley	Oira	D	A	G	A	A	A	C	A	G	G	G	T	T	G	G	C	T	A	T	A	T		A	A
Ne_36	Piedmont	Ossola Valley		D	A	G	A	A	A	C	A	G	G	G	T	T	G	G	C	T	A	T	A	T		A	A
Ne_37	Piedmont	Ossola Valley		D	A	G	A	A	A	C	A	G	G	G	T	T	G	G	C	T	A	T	A	T		A	A
Ne_38	Piedmont	Ossola Valley	Pello	D	A	G	A	A	A	C	A	G	G	G	T	T	G	G	C	T	A	T	A	T		A	A
Ne_39	Piedmont	Ossola Valley	Pello	D	A	G	A	A	A	C	A	G	G	G	T	T	G	G	C	T	A	T	A	T		A	A
CVT 185	Piedmont	Langhe	Neive	E	A	G	A	A	A	C	A	G	G	G	T	T	A	A/g	C	C/t	A	T	T/a	T		A	A
CVT 180	Piedmont	Langhe	Neive	E	A	G	A	A	A	C	A	G	G	G	T	T	A	A/g	C	C/t	A	T	T/a	T		A	A
CVT E6	Piedmont	Roero	Canale	F	A	G	A	A	A	C	A	G	G	G	A	A	G	G	C	T	A	T	A	T		A	A
CVT G9	Piedmont	Roero	Monteu Roero	F	A	G	A	A	A	C	A	G	G	G	A	A	G	G	C	T	A	T	A	T		A	A
Ne_40	Piedmont	Canavese-Lower Aosta Valley		F	A	G	A	A	A	C	A	G	G	G	A	A	G	G	C	T	A	T	A	T		A	A
Ne_41	Piedmont	Langhe	La Morra	F	A	G	A	A	A	C	A	G	G	G	A	A	G	G	C	T	A	T	A	T		A	A
Ne_42	Piedmont	Langhe	Grinzane	F	A	G	A	A	A	C	A	G	G	G	A	A	G	G	C	T	A	T	A	T		A	A
Ne_43	Piedmont	Langhe	Novello	F	A	G	A	A	A	C	A	G	G	G	A	A	G	G	C	T	A	T	A	T		A	A
Ne_44	Piedmont	High Piedmont	Boca	F	A	G	A	A	A	C	A	G	G	G	A	A	G	G	C	T	A	T	A	T		A	A
Ne_45	Piedmont	High Piedmont	Boca	F	A	G	A	A	A	C	A	G	G	G	A	A	G	G	C	T	A	T	A	T		A	A
Ne_46	Piedmont	Roero		F	A	G	A	A	A	C	A	G	G	G	A	A	G	G	C	T	A	T	A	T		A	A
Ne_47	Piedmont	Roero	Vezza d'Alba	F	A	G	A	A	A	C	A	G	G	G	A	A	G	G	C	T	A	T	A	T		A	A
Ne_48	Piedmont	Roero	Monteu Roero	F	A	G	A	A	A	C	A	G	G	G	A	A	G	G	C	T	A	T	A	T		A	A
Ne_49	Piedmont	Roero	S.Stefano Roero	F	A	G	A	A	A	C	A	G	G	G	A	A	G	G	C	T	A	T	A	T		A	A
Ne_50	Piedmont	Turin hillside	Albugnano	F	A	G	A	A	A	C	A	G	G	G	A	A	G	G	C	T	A	T	A	T		A	A
Ne_51	Piedmont	Turin hillside	Albugnano	F	A	G	A	A	A	C	A	G	G	G	A	A	G	G	C	T	A	T	A	T		A	A
Ne_52	Piedmont	Tortonese	Monleale	F	A	G	A	A	A	C	A	G	G	G	A	A	G	G	C	T	A	T	A	T		A	A
CVT 71 (Michet)	Piedmont	Langhe	La Morra	G	A	G	A	A	A	C	A	G	T	T	A	A	G	G	C	T	A	T	A	T		A	A
CVT 141	Piedmont	Langhe	Neive	G	A	G	A	A	A	C	A	G	T	T	A	A	G	G	C	T	A	T	A	T		A	A
CVT CN 142	Piedmont	Langhe	Neive	G	A	G	A	A	A	C	A	G	T	T	A	A	G	G	C	T	A	T	A	T		A	A
CVT CN 230	Piedmont	Langhe	Neive	G	A	G	A	A	A	C	A	G	T	T	A	A	G	G	C	T	A	T	A	T		A	A
CVT CN 36	Piedmont	Langhe	Barolo	G	A	G	A	A	A	C	A	G	T	T	A	A	G	G	C	T	A	T	A	T		A	A
VCR 135	Piedmont	Langhe	La Morra	G	A	G	A	A	A	C	A	G	T	T	A	A	G	G	C	T	A	T	A	T		A	A
VCR 139	Piedmont	Langhe	La Morra	G	A	G	A	A	A	C	A	G	T	T	A	A	G	G	C	T	A	T	A	T		A	A
VCR 169	Piedmont	Langhe	Neive	G	A	G	A	A	A	C	A	G	T	T	A	A	G	G	C	T	A	T	A	T		A	A
VCR 172	Piedmont	Langhe	Neive	G	A	G	A	A	A	C	A	G	T	T	A	A	G	G	C	T	A	T	A	T		A	A
VCR 430	Piedmont	Langhe	La Morra	G	A	G	A	A	A	C	A	G	T	T	A	A	G	G	C	T	A	T	A	T		A	A
Ne_53	Piedmont	Langhe	La Morra	G	A	G	A	A	A	C	A	G	T	T	A	A	G	G	C	T	A	T	A	T		A	A
Ne_54	Piedmont	Langhe	Neive	G	A	G	A	A	A	C	A	G	T	T	A	A	G	G	C	T	A	T	A	T		A	A
Ne_55	Piedmont	Langhe	Grinzane	G	A	G	A	A	A	C	A	G	T	T	A	A	G	G	C	T	A	T	A	T		A	A
Ne_56	Piedmont	Langhe	Grinzane	G	A	G	A	A	A	C	A	G	T	T	A	A	G	G	C	T	A	T	A	T		A	A
Ne_57	Piedmont	Langhe	Barolo	G	A	G	A	A	A	C	A	G	T	T	A	A	G	G	C	T	A	T	A	T		A	A
Ne_58	Piedmont	Roero	S.Damiano d'Asti	G	A	G	A	A	A	C	A	G	T	T	A	A	G	G	C	T	A	T	A	T		A	A
