# Supplementary material for: Whole-genome sequencing and SNV genotyping of ‘Nebbiolo’ (Vitis vinifera L.) clones
Source: Sci Rep. 2017 Dec 11;7:17294. doi: 10.1038/s41598-017-17405-y (PMC5725591; doi:10.1038/s41598-017-17405-y)
Supplement: Supplementary file 8 — Table S12 [file 41598_2017_17405_MOESM8_ESM.xlsx]

## Sheet: Table S12
Table S12. Genes affected by SNVs in one of the three 'Nebbiolo' clones having "HIGH" impact on the gene according to SNPeff ver. 3.0 with a potential loss of function of the relative protein. In green SNVs specific for CVT 185, in yellow SNVs specifci for CVT 423 and in blue SVPs specific for CVT 71
Chromosome	Coordinate	Reference	Alternative	CVT 185	CVT 423	CVT 71	GeneID	Gene_description
chr13_random	2818813	A	G	0/1:2,5:7:18:107,0,18	1/1:0,8:8:18:178,18,0	1/1:0,11:11:24:256,24,0	VIT_13s0019g01140	disease resistance protein RGA2
chr18	21240500	A	T	0/1:3,6:9:18:83,0,18	1/1:1,5:6:12:98,12,0	1/1:0,5:5:15:108,15,0	VIT_18s0075g00100	multidrug resistance-associated protein 3
chrUn	27385359	A	G	1/1:1,1:2:3:39,3,0	0/1:4,6:10:43:177,0,43	1/1:2,5:7:9:112,9,0	VIT_00s0397g00020	HcrVf1 protein
chrUn	30341500	A	G	1/1:0,2:2:6:77,6,0	0/1:4,11:15:64:157,0,64	1/1:0,1:1:3:35,3,0	VIT_00s0484g00030	ARK3 (Arabidopsis Receptor Kinase 3)
chr5	18913047	C	T	1/1:0,4:4:12:98,12,0	0/1:1,5:6:4:114,0,4	1/1:0,10:10:30:311,30,0	VIT_05s0062g00680	Maturase
chr6	1740635	G	T	1/1:0,1:1:3:22,3,0	0/1:1,8:9:0:232,0,0	1/1:0,5:5:9:85,9,0	VIT_06s0004g01430	Amygdalin hydrolase isoform AH I
chr12	19483674	C	A	1/1:0,4:4:3:33,3,0	0/1:1,7:8:11:178,0,11	1/1:0,4:4:3:33,3,0	VIT_12s0035g00220	no hit
chr16	3576157	C	A	1/1:0,6:6:15:158,15,0	0/1:2,8:10:25:175,0,25	1/1:1,4:5:9:111,9,0	VIT_16s0115g00060	heat shock 70kDa protein 1/8
chr16	4480577	C	T	1/1:0,9:9:27:304,27,0	0/1:1,7:8:1:214,0,1	1/1:0,5:6:9:100,9,0	VIT_16s0115g00440	NADP-dependent malic enzyme
chr18_random	4226993	C	T	1/1:0,13:13:36:342,36,0	0/1:1,11:12:19:137,0,19	1/1:0,14:14:39:399,39,0	VIT_18s0001g05260	ACTIN-RELATED PROTEIN 3
chr18	23881866	C	T	1/1:0,2:2:3:30,3,0	0/1:1,7:8:10:169,0,10	1/1:0,5:5:15:137,15,0	VIT_18s0117g00460	no hit
chrUn	17679399	T	G	1/1:0,12:12:33:368,33,0	1/1:0,11:11:33:368,33,0	0/1:1,10:11:5:301,0,5	VIT_00s0252g00100	ribosomal protein S4
chrUn	23868799	G	A	1/1:2,29:31:84:989,84,0	1/1:1,15:18:10:487,10,0	0/1:1,6:7:18:209,0,18	VIT_00s0335g00020	TIR-NBS-LRR disease resistance
chr3	6264611	C	A	1/1:0,7:7:21:291,21,0	1/1:0,7:7:21:290,21,0	0/1:1,3:4:21:109,0,21	VIT_03s0180g00290	gibberellin-regulated protein 4 (GASA4)
chr7_random	1169122	C	T	0/0:4,1:5:6:0,6,55	0/0:6,2:8:9:0,9,93	1/1:0,6:6:15:144,15,0	VIT_07s0151g00980	no hit
chr9	267909	A	G	1/1:0,5:5:3:33,3,0	1/1:0,11:11:18:201,18,0	0/1:1,10:11:17:180,0,17	VIT_09s0002g00350	proteasome 20S alpha subunit E2 (PAE2)
chr9	3326522	T	C	1/1:0,11:11:27:343,27,0	1/1:0,8:8:24:286,24,0	0/1:1,5:6:15:144,0,15	VIT_09s0002g03630	ABC transporter g family pleiotropic drug resistance 7 PDR7
chr10	4277072	G	A	1/1:0,10:10:9:89,9,0	1/1:0,12:12:21:229,21,0	0/1:1,5:6:24:59,0,24	VIT_10s0003g02380	SRG1 (SENESCENCE-RELATED GENE 1) oxidoreductase
chr10	6057307	A	G	1/1:0,34:34:90:1077,90,0	1/1:1,36:36:93:1068,93,0	0/1:1,9:10:9:218,0,9	VIT_10s0003g03600	lupeol synthase 2
chr13	23721427	T	A	1/1:1,10:11:11:301,11,0	1/1:1,12:13:36:401,36,0	0/1:3,8:11:44:223,0,44	VIT_13s0064g01870	disease resistance protein (NBS class)
chr16	18858100	G	A	1/1:1,19:19:57:747,57,0	1/1:1,17:18:27:653,27,0	0/1:3,14:17:16:461,0,16	VIT_16s0050g01920	Curculin (mannose-binding) lectin
