# Supplementary material for: Whole-genome sequencing and SNV genotyping of ‘Nebbiolo’ (Vitis vinifera L.) clones
Source: Sci Rep. 2017 Dec 11;7:17294. doi: 10.1038/s41598-017-17405-y (PMC5725591; doi:10.1038/s41598-017-17405-y)
Supplement: Supplementary file 9 — Table S13 [file 41598_2017_17405_MOESM9_ESM.xlsx]

## Sheet: SNVs genotyping
Table S13. Primers and probes used for SNVs genotyping.
ID marker	SNV position	Ref	Var	ID Oligo	Primer and Probe sequences 5'-3'
Ne_SNVC075	chr18_random: 3572576	T	A	For	CAGAGACTTTTGAGGTGTTGCA
				Rev	GAAGTTTTGAATTTGGCATGTTG
				Probe Allele T	FAM-CTTACTAATACTACCTGGAAA-NFQ
				Probe Allele A	VIC-CTTACTAATACTACCAGGAAA-NFQ
Ne_SNV01	chr2: 2940365	A	T	For	TGTTGCTGAACTCTTTGACCAAC
				Rev	GAGGGTAGAAAGAGACTGGAGTGTTAG
				Probe Allele A	FAM-TTCTGAATTTAGGTAATAAT-NFQ
				Probe Allele T	VIC-ATTCTGAATTTTGGTAATAA-NFQ
Ne_SNV02	chr3: 2590441	A	C	For	TGCAGATATCAACGATCATTGTCA
				Rev	TGCAAGAGGGCACTGAGTATTG
				Probe Allele A	FAM-CAATGGATAGTATTATACACAG-NFQ
				Probe Allele C	VIC-CAATGGATAGTATTATGCA-NFQ
Ne_SNV10	chr15: 16591774	G	A	For	TGGCAATACTTCTCGGCTGAA
				Rev	GCAAGTTCTTATGTTAACCTGACTGACA
				Probe Allele G	FAM-AAGGCCAGCCGAC-NFQ
				Probe Allele A	VIC-AAGGCCAGCCAAC-NFQ
Ne_SNV12	chr1: 3969275	A	G	For	CGAGCAAATGCAGCACAAAG
				Rev	TGGATAGCATGGATCAGATAAATTACTG
				Probe Allele A	FAM-CAATGGATAGTATTATACACAG-NFQ
				Probe Allele G	VIC-CAATGGATAGTATTATGCA-NFQ
Ne_SNV14	chr3: 3478473	T	A	For	CTGCTTGTCCCAAATGTATTCTGT
				Rev	TGAACTTGCAGGTGGGACACT
				Probe Allele T	FAM-CAACTGTCACACTTTT-NFQ
				Probe Allele A	VIC-CAACTGTCACACATT-NFQ
Ne_SNV46	chr14: 19303344	G	T	For	GAGAGTTCCATCCGCAGTGACT
				Rev	CCCCCAGGTGTCGATACTGA
				Probe Allele G	FAM-ACCCACTGCTCTGTGA-NFQ
				Probe Allele T	VIC-CCACTGCTCTTTG-NFQ
Ne_SNV47	chr9: 10020326	T	A	For	GCTCGAAAGATAAGTTGAACGAGTAG
				Rev	AAAAATGCTGGTCCACATGATG
				Probe Allele T	FAM-CAAGGAAATACTATGGAA-NFQ
				Probe Allele A	VIC-AAGGAAATACTAAGGAATAC-NFQ
Ne_SNV31	chr5: 3303229	C	T	For	ATAGGCATATGCCATTAAGAATTTTAGTAG
				Rev	CACATGGAGAAGATAGCCAAAGAAG
				Probe Allele C	FAM-TTTTATGAGATATAGAAGAACAG-NFQ
				Probe Allele T	VIC-TTTTATGAGATATAGAAGAATAG-NFQ
Ne_SNV33	chr5: 3298622	T	A	For	GCTCTAGGGTTTGAATGATCTTTG
				Rev	TCCACACATAATTTTTTGCCTTC
				Probe Allele T	FAM-ATTTTTGAATATCCTTTT-NFQ
				Probe Allele A	VIC-TTTTGAATAACCTTTTTTTT-NFQ
Ne_SNV62	chr6: 9720452	G	A	For	CAGGCATGATTTACACCGAAAA
				Rev	AGTAGCTCTGTTTCCTATTTGACGTAGA
				Probe Allele G	FAM-ACCAATCGGATCGGTT-NFQ
				Probe Allele A	VIC-CCAATCGGATCAGT-NFQ
Ne_SNV45	chr7: 15470331	C	A	For	AAACATCGGGTTTGAAGAACAAG
				Rev	CTTATGAGTCGGATTTGCATTCAT
				Probe Allele C	FAM-TCAGAATACCACCTACTT-NFQ
				Probe Allele A	VIC-AATCAGAATACCACATACT-NFQ

## Sheet: Nebbiolo transcripts
Table S13. Primers used for the validation of putative ‘Nebbiolo’-specific transcripts.
ID Transcript	Seq. Description	ID Oligo	Primer sequences 5'-3'	Length of the fragment (bp)
comp83325_c0_seq1	disease resistance protein rps2-like	For	GGCCGCACATAAGAGAATGG	433
		Rev	GAGACAGTTACCCAGATGACCA
comp76636_c0_seq5	disease resistance rpp13-like protein 1 isoform x1	For	TTGCAGGCGAATATGAGGGA	454
		Rev	TTCTCCACGTCTGCATCCAC
comp75705_c1_seq19	disease resistance protein rga1	For	CTCGGGCCCATATCCTCAAC	497
		Rev	ACACCTCACCATCATCCAAACA
comp72260_c1_seq1	tmv resistance protein n-like	For	CTTGCACAGGAGAGGAGTCA	570
		Rev	AGTGGCCTCCTACCTCTAGC
comp74551_c0_seq8	nac domain-containing protein 55-like	For	GCAGAGCCACCATTCTAGCA	495
		Rev	TGAGCCATTGGTGACTGCAT
novel_model_20_583bf6d1	phospholipid-transporting atpase 2	For	ATCAACACCGGACCCAACTG	345
		Rev	GAAGGAGAAGCAGCAGGAGG
novel_model_345_583bf6d1	disease resistance protein rga3	For	AATGGAGAAGAGGCGGTTGG	433
		Rev	GGTCTGTTGCCCCTGAATCA
novel_model_106_583bf6d1	homeobox protein hox-b3-like	For	GGGAGGTGGGTGGAATGAAT	360
		Rev	TAGCAGAATCGGCACCAGAC
novel_model_164_583bf6d1	transcription factor tcp5	For	TGACACCCCTCAGCAAAACG	312
		Rev	ACACATTTAAGCGCTCTGGGA
comp61583_c1_seq1	ribulose bisphosphate carboxylase large chain	For	AGAGCCGATGAAGGACGTTG	356
		Rev	TTCCCAGACGCTTCACCTTC
VIT_04s0044g00150	Wuschel related homeobox 13C	Fora	CGAGAGCGAGAGAGGAGGAGAA	431
		Reva	GCTTGCTTGGAGTGCCATATCC
aPrimers from: Gambino, G. et al. Characterization of expression dynamics of WOX homeodomain transcription factors during somatic embryogenesis in Vitis vinifera. J. Exp. Bot. 62, 1089-1101 (2011).
